# Supplementary material for: Gene expression studies for the analysis of domoic acid production in the marine diatom Pseudo-nitzschia multiseries
Source: BMC Mol Biol. 2013 Nov 1;14:25. doi: 10.1186/1471-2199-14-25 (PMC3832940; doi:10.1186/1471-2199-14-25)
Supplement: Additional file 2 — Excel file with the annotation and array data for the entire set of cDNA clones printed on the Ps-n microarray. [file 1471-2199-14-25-S2.xlsx]

## Sheet: Blast & Array Data, collated
Ps-n cDNA Microarray Data			Non-Axenic Experiment #1			Non-Axenic Experiment #2			Axenic Experiment					Blastn: JGI, Pseudo-nitzschia multiseries CLN-47 v1.0, October 2012										Blastx: SwissProt, October 2012																							Blastx: NCBI NR, October 2012
Spot Identifier	Ps-n NR Identifier	cDNA clone identifier	Fold Change, Stationary vs. exponential growth phase	Significance (FDR = 0.92%, Delta 0.275)	Local FDR (%)	Fold Change, Stationary vs. exponential growth phase	Significance (FDR = 0.68%, Delta 0.275)	Local FDR (%)	Fold Change, Stationary vs. exponential growth phase	Significance (FDR = 2.26%, Delta 0.275)	Local FDR (%)	Description (predicted gene product)	Notes	Best Hit	Start	End	Query Start	Query End	Strand	Score	E-Value	NOTES		Top Hit ACC	Seq. Description	Full Description	E-Value	Similarity	Score	Alignment length	Positives	min. eValue	mean Similarity	#GOs	GOs	Enzyme Codes	InterProScan	GO Slim Plant (#GOs)	GO Slim Plant: GOs	GO Slim Plant: Enzyme Codes	GO Slim Plant: InterProScan	GO Slim Gneric (#GOs)	GO Slim Generic: GOs	GO Slim Generic: Enzyme Codes	GO Slim Generic: InterProScan		Top Hit ACC	Seq. Description	Full Description
4794	PSN0072	189 C3	3.2747	Significant	0	3.24125	Significant	0	1.89659	Significant	0	SLC6, Sodium- and Chloride-dependent Amino acid transporter, cd1154, SLC6 subfamily = 4.26E-90, cd10324, SLC6 family = 3.72E-90	up-regulated	scaffold_269	14663	16534	27	1790	+	1765	0			Q9UN76	s6a14_human ame: full=sodium- and chloride-dependent neutral and basic amino acid transporter b(0+) ame: full=amino acid transporter atb0+ ame: full=solute carrier family 6 member 14	gi|41018156|sp|Q9UN76.1|S6A14_HUMANRecName: Full=Sodium- and chloride-dependent neutral and basic amino acid transporter B(0+); AltName: Full=Amino acid transporter ATB0+; AltName: Full=Solute carrier family 6 member 14	1.9962e-22	53	105.531	243	130	1.9962e-22	0.508	0	-		no IPS match	0	-		no IPS match	0	-		no IPS match		XP_002181905	creatine transporter	gi|219123174|ref|XP_002181905.1|hypothetical protein PHATRDRAFT_47656 [Phaeodactylum tricornutum CCAP 1055/1] >gi|217406506|gb|EEC46445.1| hypothetical protein PHATRDRAFT_47656 [Phaeodactylum tricornutum CCAP 1055/1]
4984	PSN0072	189 C3	3.52	Significant	0	3.3879	Significant	0	2.13368	Significant	0	SLC6, Sodium- and Chloride-dependent Amino acid transporter, cd1154, SLC6 subfamily = 4.26E-90, cd10324, SLC6 family = 3.72E-90	up-regulated	scaffold_269	14663	16534	27	1790	+	1765	0			Q9UN76	s6a14_human ame: full=sodium- and chloride-dependent neutral and basic amino acid transporter b(0+) ame: full=amino acid transporter atb0+ ame: full=solute carrier family 6 member 14	gi|41018156|sp|Q9UN76.1|S6A14_HUMANRecName: Full=Sodium- and chloride-dependent neutral and basic amino acid transporter B(0+); AltName: Full=Amino acid transporter ATB0+; AltName: Full=Solute carrier family 6 member 14	1.9962e-22	53	105.531	243	130	1.9962e-22	0.508	0	-		no IPS match	0	-		no IPS match	0	-		no IPS match		XP_002181905	creatine transporter	gi|219123174|ref|XP_002181905.1|hypothetical protein PHATRDRAFT_47656 [Phaeodactylum tricornutum CCAP 1055/1] >gi|217406506|gb|EEC46445.1| hypothetical protein PHATRDRAFT_47656 [Phaeodactylum tricornutum CCAP 1055/1]
3651	PSN0072	30 H7	3.71772	Significant	0	3.86607	Significant	0	2.11913	Significant	0	SLC6, Sodium- and Chloride-dependent Amino acid transporter, cd1154, SLC6 subfamily = 4.26E-90, cd10324, SLC6 family = 3.72E-90	up-regulated	scaffold_269	14663	16534	27	1790	+	1765	0			Q9UN76	s6a14_human ame: full=sodium- and chloride-dependent neutral and basic amino acid transporter b(0+) ame: full=amino acid transporter atb0+ ame: full=solute carrier family 6 member 14	gi|41018156|sp|Q9UN76.1|S6A14_HUMANRecName: Full=Sodium- and chloride-dependent neutral and basic amino acid transporter B(0+); AltName: Full=Amino acid transporter ATB0+; AltName: Full=Solute carrier family 6 member 14	1.9962e-22	53	105.531	243	130	1.9962e-22	0.508	0	-		no IPS match	0	-		no IPS match	0	-		no IPS match		XP_002181905	creatine transporter	gi|219123174|ref|XP_002181905.1|hypothetical protein PHATRDRAFT_47656 [Phaeodactylum tricornutum CCAP 1055/1] >gi|217406506|gb|EEC46445.1| hypothetical protein PHATRDRAFT_47656 [Phaeodactylum tricornutum CCAP 1055/1]
3841	PSN0072	30 H7	3.82723	Significant	0	3.66606	Significant	0	2.17118	Significant	0	SLC6, Sodium- and Chloride-dependent Amino acid transporter, cd1154, SLC6 subfamily = 4.26E-90, cd10324, SLC6 family = 3.72E-90	up-regulated	scaffold_269	14663	16534	27	1790	+	1765	0			Q9UN76	s6a14_human ame: full=sodium- and chloride-dependent neutral and basic amino acid transporter b(0+) ame: full=amino acid transporter atb0+ ame: full=solute carrier family 6 member 14	gi|41018156|sp|Q9UN76.1|S6A14_HUMANRecName: Full=Sodium- and chloride-dependent neutral and basic amino acid transporter B(0+); AltName: Full=Amino acid transporter ATB0+; AltName: Full=Solute carrier family 6 member 14	1.9962e-22	53	105.531	243	130	1.9962e-22	0.508	0	-		no IPS match	0	-		no IPS match	0	-		no IPS match		XP_002181905	creatine transporter	gi|219123174|ref|XP_002181905.1|hypothetical protein PHATRDRAFT_47656 [Phaeodactylum tricornutum CCAP 1055/1] >gi|217406506|gb|EEC46445.1| hypothetical protein PHATRDRAFT_47656 [Phaeodactylum tricornutum CCAP 1055/1]
3407	PSN0072	54.1 A7	2.95104	Significant	0	3.4467	Significant	0	1.59679	Significant	7.16383	SLC6, Sodium- and Chloride-dependent Amino acid transporter, cd1154, SLC6 subfamily = 4.26E-90, cd10324, SLC6 family = 3.72E-90	up-regulated	scaffold_269	14663	16534	27	1790	+	1765	0			Q9UN76	s6a14_human ame: full=sodium- and chloride-dependent neutral and basic amino acid transporter b(0+) ame: full=amino acid transporter atb0+ ame: full=solute carrier family 6 member 14	gi|41018156|sp|Q9UN76.1|S6A14_HUMANRecName: Full=Sodium- and chloride-dependent neutral and basic amino acid transporter B(0+); AltName: Full=Amino acid transporter ATB0+; AltName: Full=Solute carrier family 6 member 14	1.9962e-22	53	105.531	243	130	1.9962e-22	0.508	0	-		no IPS match	0	-		no IPS match	0	-		no IPS match		XP_002181905	creatine transporter	gi|219123174|ref|XP_002181905.1|hypothetical protein PHATRDRAFT_47656 [Phaeodactylum tricornutum CCAP 1055/1] >gi|217406506|gb|EEC46445.1| hypothetical protein PHATRDRAFT_47656 [Phaeodactylum tricornutum CCAP 1055/1]
3597	PSN0072	54.1 A7	2.60098	Significant	0	2.91156	Significant	0	1.55845	Significant	11.7775	SLC6, Sodium- and Chloride-dependent Amino acid transporter, cd1154, SLC6 subfamily = 4.26E-90, cd10324, SLC6 family = 3.72E-90	up-regulated	scaffold_269	14663	16534	27	1790	+	1765	0			Q9UN76	s6a14_human ame: full=sodium- and chloride-dependent neutral and basic amino acid transporter b(0+) ame: full=amino acid transporter atb0+ ame: full=solute carrier family 6 member 14	gi|41018156|sp|Q9UN76.1|S6A14_HUMANRecName: Full=Sodium- and chloride-dependent neutral and basic amino acid transporter B(0+); AltName: Full=Amino acid transporter ATB0+; AltName: Full=Solute carrier family 6 member 14	1.9962e-22	53	105.531	243	130	1.9962e-22	0.508	0	-		no IPS match	0	-		no IPS match	0	-		no IPS match		XP_002181905	creatine transporter	gi|219123174|ref|XP_002181905.1|hypothetical protein PHATRDRAFT_47656 [Phaeodactylum tricornutum CCAP 1055/1] >gi|217406506|gb|EEC46445.1| hypothetical protein PHATRDRAFT_47656 [Phaeodactylum tricornutum CCAP 1055/1]
4396	PSN0072	54.2 A7	3.28246	Significant	0	3.05234	Significant	0	2.18982	Significant	5.76507	SLC6, Sodium- and Chloride-dependent Amino acid transporter, cd1154, SLC6 subfamily = 4.26E-90, cd10324, SLC6 family = 3.72E-90	up-regulated	scaffold_269	14663	16534	27	1790	+	1765	0			Q9UN76	s6a14_human ame: full=sodium- and chloride-dependent neutral and basic amino acid transporter b(0+) ame: full=amino acid transporter atb0+ ame: full=solute carrier family 6 member 14	gi|41018156|sp|Q9UN76.1|S6A14_HUMANRecName: Full=Sodium- and chloride-dependent neutral and basic amino acid transporter B(0+); AltName: Full=Amino acid transporter ATB0+; AltName: Full=Solute carrier family 6 member 14	1.9962e-22	53	105.531	243	130	1.9962e-22	0.508	0	-		no IPS match	0	-		no IPS match	0	-		no IPS match		XP_002181905	creatine transporter	gi|219123174|ref|XP_002181905.1|hypothetical protein PHATRDRAFT_47656 [Phaeodactylum tricornutum CCAP 1055/1] >gi|217406506|gb|EEC46445.1| hypothetical protein PHATRDRAFT_47656 [Phaeodactylum tricornutum CCAP 1055/1]
4586	PSN0072	54.2 A7	3.30608	Significant	0	2.9334	Significant	0	2.13806	Significant	5.13878	SLC6, Sodium- and Chloride-dependent Amino acid transporter, cd1154, SLC6 subfamily = 4.26E-90, cd10324, SLC6 family = 3.72E-90	up-regulated	scaffold_269	14663	16534	27	1790	+	1765	0			Q9UN76	s6a14_human ame: full=sodium- and chloride-dependent neutral and basic amino acid transporter b(0+) ame: full=amino acid transporter atb0+ ame: full=solute carrier family 6 member 14	gi|41018156|sp|Q9UN76.1|S6A14_HUMANRecName: Full=Sodium- and chloride-dependent neutral and basic amino acid transporter B(0+); AltName: Full=Amino acid transporter ATB0+; AltName: Full=Solute carrier family 6 member 14	1.9962e-22	53	105.531	243	130	1.9962e-22	0.508	0	-		no IPS match	0	-		no IPS match	0	-		no IPS match		XP_002181905	creatine transporter	gi|219123174|ref|XP_002181905.1|hypothetical protein PHATRDRAFT_47656 [Phaeodactylum tricornutum CCAP 1055/1] >gi|217406506|gb|EEC46445.1| hypothetical protein PHATRDRAFT_47656 [Phaeodactylum tricornutum CCAP 1055/1]
9100	PSN0025	160 G1	7.38363	Significant	0.0928047	7.73714	Significant	0.0391936	4.4162	Significant	0.0987716	Small heat shock protein alpha-crystallin domain, chloroplastic, pfam 00011 (Hsp20) = 4.4E-13, cd06464 (alpha-crystallin domain) = 1.5E-17	up-regulated	scaffold_155	75274	76267	1	994	+	992	0			Q4UJB1	hspc4_ricfe ame: full=small heat shock protein c4	gi|75535741|sp|Q4UJB1.1|HSPC4_RICFERecName: Full=Small heat shock protein C4	1.58366e-08	60	56.6102	83	50	1.58366e-08	0.5325	5	P:response to stress; C:plastid; C:chloroplast; C:endoplasmic reticulum lumen; C:endoplasmic reticulum		IPR002068; IPR008978; G3DSA:2.60.40.790 (GENE3D), PTHR11527 (PANTHER)	5	P:response to stress; C:plastid; C:chloroplast; C:endoplasmic reticulum lumen; C:endoplasmic reticulum		IPR002068; IPR008978; G3DSA:2.60.40.790 (GENE3D), PTHR11527 (PANTHER)	5	P:response to stress; C:plastid; C:chloroplast; C:endoplasmic reticulum lumen; C:endoplasmic reticulum		IPR002068; IPR008978; G3DSA:2.60.40.790 (GENE3D), PTHR11527 (PANTHER)		XP_002185787	heat shock protein hsp20	gi|219121113|ref|XP_002185787.1|heat shock protein Hsp20 [Phaeodactylum tricornutum CCAP 1055/1] >gi|209582636|gb|ACI65257.1| heat shock protein Hsp20 [Phaeodactylum tricornutum CCAP 1055/1]
9290	PSN0025	160 G1	7.2901	Significant	0.106285	9.26938	Significant	0	4.33338	Significant	0.100385	Small heat shock protein alpha-crystallin domain, chloroplastic, pfam 00011 (Hsp20) = 4.4E-13, cd06464 (alpha-crystallin domain) = 1.5E-17	up-regulated	scaffold_155	75274	76267	1	994	+	992	0			Q4UJB1	hspc4_ricfe ame: full=small heat shock protein c4	gi|75535741|sp|Q4UJB1.1|HSPC4_RICFERecName: Full=Small heat shock protein C4	1.58366e-08	60	56.6102	83	50	1.58366e-08	0.5325	5	P:response to stress; C:plastid; C:chloroplast; C:endoplasmic reticulum lumen; C:endoplasmic reticulum		IPR002068; IPR008978; G3DSA:2.60.40.790 (GENE3D), PTHR11527 (PANTHER)	5	P:response to stress; C:plastid; C:chloroplast; C:endoplasmic reticulum lumen; C:endoplasmic reticulum		IPR002068; IPR008978; G3DSA:2.60.40.790 (GENE3D), PTHR11527 (PANTHER)	5	P:response to stress; C:plastid; C:chloroplast; C:endoplasmic reticulum lumen; C:endoplasmic reticulum		IPR002068; IPR008978; G3DSA:2.60.40.790 (GENE3D), PTHR11527 (PANTHER)		XP_002185787	heat shock protein hsp20	gi|219121113|ref|XP_002185787.1|heat shock protein Hsp20 [Phaeodactylum tricornutum CCAP 1055/1] >gi|209582636|gb|ACI65257.1| heat shock protein Hsp20 [Phaeodactylum tricornutum CCAP 1055/1]
893	PSN0025	167 D8	7.24721	Significant	0.0247873	7.1281	Significant	0.021608	3.83212	Significant	0	Small heat shock protein alpha-crystallin domain, chloroplastic, pfam 00011 (Hsp20) = 4.4E-13, cd06464 (alpha-crystallin domain) = 1.5E-17	up-regulated	scaffold_155	75274	76267	1	994	+	992	0			Q4UJB1	hspc4_ricfe ame: full=small heat shock protein c4	gi|75535741|sp|Q4UJB1.1|HSPC4_RICFERecName: Full=Small heat shock protein C4	1.58366e-08	60	56.6102	83	50	1.58366e-08	0.5325	5	P:response to stress; C:plastid; C:chloroplast; C:endoplasmic reticulum lumen; C:endoplasmic reticulum		IPR002068; IPR008978; G3DSA:2.60.40.790 (GENE3D), PTHR11527 (PANTHER)	5	P:response to stress; C:plastid; C:chloroplast; C:endoplasmic reticulum lumen; C:endoplasmic reticulum		IPR002068; IPR008978; G3DSA:2.60.40.790 (GENE3D), PTHR11527 (PANTHER)	5	P:response to stress; C:plastid; C:chloroplast; C:endoplasmic reticulum lumen; C:endoplasmic reticulum		IPR002068; IPR008978; G3DSA:2.60.40.790 (GENE3D), PTHR11527 (PANTHER)		XP_002185787	heat shock protein hsp20	gi|219121113|ref|XP_002185787.1|heat shock protein Hsp20 [Phaeodactylum tricornutum CCAP 1055/1] >gi|209582636|gb|ACI65257.1| heat shock protein Hsp20 [Phaeodactylum tricornutum CCAP 1055/1]
1083	PSN0025	167 D8	7.30497	Significant	0.0108197	7.37583	Significant	0.0111537	3.9176	Significant	0	Small heat shock protein alpha-crystallin domain, chloroplastic, pfam 00011 (Hsp20) = 4.4E-13, cd06464 (alpha-crystallin domain) = 1.5E-17	up-regulated	scaffold_155	75274	76267	1	994	+	992	0			Q4UJB1	hspc4_ricfe ame: full=small heat shock protein c4	gi|75535741|sp|Q4UJB1.1|HSPC4_RICFERecName: Full=Small heat shock protein C4	1.58366e-08	60	56.6102	83	50	1.58366e-08	0.5325	5	P:response to stress; C:plastid; C:chloroplast; C:endoplasmic reticulum lumen; C:endoplasmic reticulum		IPR002068; IPR008978; G3DSA:2.60.40.790 (GENE3D), PTHR11527 (PANTHER)	5	P:response to stress; C:plastid; C:chloroplast; C:endoplasmic reticulum lumen; C:endoplasmic reticulum		IPR002068; IPR008978; G3DSA:2.60.40.790 (GENE3D), PTHR11527 (PANTHER)	5	P:response to stress; C:plastid; C:chloroplast; C:endoplasmic reticulum lumen; C:endoplasmic reticulum		IPR002068; IPR008978; G3DSA:2.60.40.790 (GENE3D), PTHR11527 (PANTHER)		XP_002185787	heat shock protein hsp20	gi|219121113|ref|XP_002185787.1|heat shock protein Hsp20 [Phaeodactylum tricornutum CCAP 1055/1] >gi|209582636|gb|ACI65257.1| heat shock protein Hsp20 [Phaeodactylum tricornutum CCAP 1055/1]
7029	PSN0025	173 B6	7.86664	Significant	0.0358913	7.7311	Significant	0.0770938	4.73512	Significant	0.0964655	Small heat shock protein alpha-crystallin domain, chloroplastic, pfam 00011 (Hsp20) = 4.4E-13, cd06464 (alpha-crystallin domain) = 1.5E-17	up-regulated	scaffold_155	75274	76267	1	994	+	992	0			Q4UJB1	hspc4_ricfe ame: full=small heat shock protein c4	gi|75535741|sp|Q4UJB1.1|HSPC4_RICFERecName: Full=Small heat shock protein C4	1.58366e-08	60	56.6102	83	50	1.58366e-08	0.5325	5	P:response to stress; C:plastid; C:chloroplast; C:endoplasmic reticulum lumen; C:endoplasmic reticulum		IPR002068; IPR008978; G3DSA:2.60.40.790 (GENE3D), PTHR11527 (PANTHER)	5	P:response to stress; C:plastid; C:chloroplast; C:endoplasmic reticulum lumen; C:endoplasmic reticulum		IPR002068; IPR008978; G3DSA:2.60.40.790 (GENE3D), PTHR11527 (PANTHER)	5	P:response to stress; C:plastid; C:chloroplast; C:endoplasmic reticulum lumen; C:endoplasmic reticulum		IPR002068; IPR008978; G3DSA:2.60.40.790 (GENE3D), PTHR11527 (PANTHER)		XP_002185787	heat shock protein hsp20	gi|219121113|ref|XP_002185787.1|heat shock protein Hsp20 [Phaeodactylum tricornutum CCAP 1055/1] >gi|209582636|gb|ACI65257.1| heat shock protein Hsp20 [Phaeodactylum tricornutum CCAP 1055/1]
7219	PSN0025	173 B6	7.51097	Significant	0.0106572	7.43202	Significant	0.106965	4.80941	Significant	0.0989332	Small heat shock protein alpha-crystallin domain, chloroplastic, pfam 00011 (Hsp20) = 4.4E-13, cd06464 (alpha-crystallin domain) = 1.5E-17	up-regulated	scaffold_155	75274	76267	1	994	+	992	0			Q4UJB1	hspc4_ricfe ame: full=small heat shock protein c4	gi|75535741|sp|Q4UJB1.1|HSPC4_RICFERecName: Full=Small heat shock protein C4	1.58366e-08	60	56.6102	83	50	1.58366e-08	0.5325	5	P:response to stress; C:plastid; C:chloroplast; C:endoplasmic reticulum lumen; C:endoplasmic reticulum		IPR002068; IPR008978; G3DSA:2.60.40.790 (GENE3D), PTHR11527 (PANTHER)	5	P:response to stress; C:plastid; C:chloroplast; C:endoplasmic reticulum lumen; C:endoplasmic reticulum		IPR002068; IPR008978; G3DSA:2.60.40.790 (GENE3D), PTHR11527 (PANTHER)	5	P:response to stress; C:plastid; C:chloroplast; C:endoplasmic reticulum lumen; C:endoplasmic reticulum		IPR002068; IPR008978; G3DSA:2.60.40.790 (GENE3D), PTHR11527 (PANTHER)		XP_002185787	heat shock protein hsp20	gi|219121113|ref|XP_002185787.1|heat shock protein Hsp20 [Phaeodactylum tricornutum CCAP 1055/1] >gi|209582636|gb|ACI65257.1| heat shock protein Hsp20 [Phaeodactylum tricornutum CCAP 1055/1]
3671	PSN0025	178 D3	7.3263	Significant	0	8.56358	Significant	0	4.51811	Significant	0.100037	Small heat shock protein alpha-crystallin domain, chloroplastic, pfam 00011 (Hsp20) = 4.4E-13, cd06464 (alpha-crystallin domain) = 1.5E-17	up-regulated	scaffold_155	75274	76267	1	994	+	992	0			Q4UJB1	hspc4_ricfe ame: full=small heat shock protein c4	gi|75535741|sp|Q4UJB1.1|HSPC4_RICFERecName: Full=Small heat shock protein C4	1.58366e-08	60	56.6102	83	50	1.58366e-08	0.5325	5	P:response to stress; C:plastid; C:chloroplast; C:endoplasmic reticulum lumen; C:endoplasmic reticulum		IPR002068; IPR008978; G3DSA:2.60.40.790 (GENE3D), PTHR11527 (PANTHER)	5	P:response to stress; C:plastid; C:chloroplast; C:endoplasmic reticulum lumen; C:endoplasmic reticulum		IPR002068; IPR008978; G3DSA:2.60.40.790 (GENE3D), PTHR11527 (PANTHER)	5	P:response to stress; C:plastid; C:chloroplast; C:endoplasmic reticulum lumen; C:endoplasmic reticulum		IPR002068; IPR008978; G3DSA:2.60.40.790 (GENE3D), PTHR11527 (PANTHER)		XP_002185787	heat shock protein hsp20	gi|219121113|ref|XP_002185787.1|heat shock protein Hsp20 [Phaeodactylum tricornutum CCAP 1055/1] >gi|209582636|gb|ACI65257.1| heat shock protein Hsp20 [Phaeodactylum tricornutum CCAP 1055/1]
3861	PSN0025	178 D3	7.10306	Significant	0.0568485	7.52574	Significant	0.00803354	4.65369	Significant	0.0962904	Small heat shock protein alpha-crystallin domain, chloroplastic, pfam 00011 (Hsp20) = 4.4E-13, cd06464 (alpha-crystallin domain) = 1.5E-17	up-regulated	scaffold_155	75274	76267	1	994	+	992	0			Q4UJB1	hspc4_ricfe ame: full=small heat shock protein c4	gi|75535741|sp|Q4UJB1.1|HSPC4_RICFERecName: Full=Small heat shock protein C4	1.58366e-08	60	56.6102	83	50	1.58366e-08	0.5325	5	P:response to stress; C:plastid; C:chloroplast; C:endoplasmic reticulum lumen; C:endoplasmic reticulum		IPR002068; IPR008978; G3DSA:2.60.40.790 (GENE3D), PTHR11527 (PANTHER)	5	P:response to stress; C:plastid; C:chloroplast; C:endoplasmic reticulum lumen; C:endoplasmic reticulum		IPR002068; IPR008978; G3DSA:2.60.40.790 (GENE3D), PTHR11527 (PANTHER)	5	P:response to stress; C:plastid; C:chloroplast; C:endoplasmic reticulum lumen; C:endoplasmic reticulum		IPR002068; IPR008978; G3DSA:2.60.40.790 (GENE3D), PTHR11527 (PANTHER)		XP_002185787	heat shock protein hsp20	gi|219121113|ref|XP_002185787.1|heat shock protein Hsp20 [Phaeodactylum tricornutum CCAP 1055/1] >gi|209582636|gb|ACI65257.1| heat shock protein Hsp20 [Phaeodactylum tricornutum CCAP 1055/1]
7969	PSN0025	45 H6	3.64147	Significant	0	3.86194	Significant	0.0416853	3.22223	Significant	0	Small heat shock protein alpha-crystallin domain, chloroplastic, pfam 00011 (Hsp20) = 4.4E-13, cd06464 (alpha-crystallin domain) = 1.5E-17	up-regulated	scaffold_155	75274	76267	1	994	+	992	0			Q4UJB1	hspc4_ricfe ame: full=small heat shock protein c4	gi|75535741|sp|Q4UJB1.1|HSPC4_RICFERecName: Full=Small heat shock protein C4	1.58366e-08	60	56.6102	83	50	1.58366e-08	0.5325	5	P:response to stress; C:plastid; C:chloroplast; C:endoplasmic reticulum lumen; C:endoplasmic reticulum		IPR002068; IPR008978; G3DSA:2.60.40.790 (GENE3D), PTHR11527 (PANTHER)	5	P:response to stress; C:plastid; C:chloroplast; C:endoplasmic reticulum lumen; C:endoplasmic reticulum		IPR002068; IPR008978; G3DSA:2.60.40.790 (GENE3D), PTHR11527 (PANTHER)	5	P:response to stress; C:plastid; C:chloroplast; C:endoplasmic reticulum lumen; C:endoplasmic reticulum		IPR002068; IPR008978; G3DSA:2.60.40.790 (GENE3D), PTHR11527 (PANTHER)		XP_002185787	heat shock protein hsp20	gi|219121113|ref|XP_002185787.1|heat shock protein Hsp20 [Phaeodactylum tricornutum CCAP 1055/1] >gi|209582636|gb|ACI65257.1| heat shock protein Hsp20 [Phaeodactylum tricornutum CCAP 1055/1]
8159	PSN0025	45 H6	3.79894	Significant	0	4.08099	Significant	0	3.36206	Significant	0	Small heat shock protein alpha-crystallin domain, chloroplastic, pfam 00011 (Hsp20) = 4.4E-13, cd06464 (alpha-crystallin domain) = 1.5E-17	up-regulated	scaffold_155	75274	76267	1	994	+	992	0			Q4UJB1	hspc4_ricfe ame: full=small heat shock protein c4	gi|75535741|sp|Q4UJB1.1|HSPC4_RICFERecName: Full=Small heat shock protein C4	1.58366e-08	60	56.6102	83	50	1.58366e-08	0.5325	5	P:response to stress; C:plastid; C:chloroplast; C:endoplasmic reticulum lumen; C:endoplasmic reticulum		IPR002068; IPR008978; G3DSA:2.60.40.790 (GENE3D), PTHR11527 (PANTHER)	5	P:response to stress; C:plastid; C:chloroplast; C:endoplasmic reticulum lumen; C:endoplasmic reticulum		IPR002068; IPR008978; G3DSA:2.60.40.790 (GENE3D), PTHR11527 (PANTHER)	5	P:response to stress; C:plastid; C:chloroplast; C:endoplasmic reticulum lumen; C:endoplasmic reticulum		IPR002068; IPR008978; G3DSA:2.60.40.790 (GENE3D), PTHR11527 (PANTHER)		XP_002185787	heat shock protein hsp20	gi|219121113|ref|XP_002185787.1|heat shock protein Hsp20 [Phaeodactylum tricornutum CCAP 1055/1] >gi|209582636|gb|ACI65257.1| heat shock protein Hsp20 [Phaeodactylum tricornutum CCAP 1055/1]
3416	PSN0042	173 C3	4.80106	Significant	0.0898947	6.09297	Significant	0.0674381	2.7349	Significant	0	Predicted protein with signal peptide, No Swissprot hit	up-regulated	scaffold_21	457057	458235	1	1179	-	1179	0				---NA---									0	-		SignalP-NN(euk) (SIGNALP)	0	-		SignalP-NN(euk) (SIGNALP)	0	-		SignalP-NN(euk) (SIGNALP)		XP_002176409	protein	gi|219114477|ref|XP_002176409.1|predicted protein [Phaeodactylum tricornutum CCAP 1055/1] >gi|217402655|gb|EEC42645.1| predicted protein [Phaeodactylum tricornutum CCAP 1055/1]
3606	PSN0042	173 C3	4.7288	Significant	0.073929	6.21816	Significant	0.0684833	2.79272	Significant	0	Predicted protein with signal peptide, No Swissprot hit	up-regulated	scaffold_21	457057	458235	1	1179	-	1179	0				---NA---									0	-		SignalP-NN(euk) (SIGNALP)	0	-		SignalP-NN(euk) (SIGNALP)	0	-		SignalP-NN(euk) (SIGNALP)		XP_002176409	protein	gi|219114477|ref|XP_002176409.1|predicted protein [Phaeodactylum tricornutum CCAP 1055/1] >gi|217402655|gb|EEC42645.1| predicted protein [Phaeodactylum tricornutum CCAP 1055/1]
132	PSN0042	46 E8	5.79788	Significant	0.0723026	6.66624	Significant	0.065014	3.36032	Significant	0	Predicted protein with signal peptide, No Swissprot hit	up-regulated	scaffold_21	457057	458235	1	1179	-	1179	0				---NA---									0	-		SignalP-NN(euk) (SIGNALP)	0	-		SignalP-NN(euk) (SIGNALP)	0	-		SignalP-NN(euk) (SIGNALP)		XP_002176409	protein	gi|219114477|ref|XP_002176409.1|predicted protein [Phaeodactylum tricornutum CCAP 1055/1] >gi|217402655|gb|EEC42645.1| predicted protein [Phaeodactylum tricornutum CCAP 1055/1]
322	PSN0042	46 E8	5.27462	Significant	0.108234	11.2034	Significant	0.0579609	3.85228	Significant	0.0500347	Predicted protein with signal peptide, No Swissprot hit	up-regulated	scaffold_21	457057	458235	1	1179	-	1179	0				---NA---									0	-		SignalP-NN(euk) (SIGNALP)	0	-		SignalP-NN(euk) (SIGNALP)	0	-		SignalP-NN(euk) (SIGNALP)		XP_002176409	protein	gi|219114477|ref|XP_002176409.1|predicted protein [Phaeodactylum tricornutum CCAP 1055/1] >gi|217402655|gb|EEC42645.1| predicted protein [Phaeodactylum tricornutum CCAP 1055/1]
364	PSN0042	74 C12	5.11271	Significant	0.0035235	8.3661	Significant	0.106075	2.86655	Significant	0	Predicted protein with signal peptide, No Swissprot hit	up-regulated	scaffold_21	457057	458235	1	1179	-	1179	0				---NA---									0	-		SignalP-NN(euk) (SIGNALP)	0	-		SignalP-NN(euk) (SIGNALP)	0	-		SignalP-NN(euk) (SIGNALP)		XP_002176409	protein	gi|219114477|ref|XP_002176409.1|predicted protein [Phaeodactylum tricornutum CCAP 1055/1] >gi|217402655|gb|EEC42645.1| predicted protein [Phaeodactylum tricornutum CCAP 1055/1]
554	PSN0042	74 C12	4.97459	Significant	0.0631133	7.98755	Significant	0.105971	3.63229	Significant	0	Predicted protein with signal peptide, No Swissprot hit	up-regulated	scaffold_21	457057	458235	1	1179	-	1179	0				---NA---									0	-		SignalP-NN(euk) (SIGNALP)	0	-		SignalP-NN(euk) (SIGNALP)	0	-		SignalP-NN(euk) (SIGNALP)		XP_002176409	protein	gi|219114477|ref|XP_002176409.1|predicted protein [Phaeodactylum tricornutum CCAP 1055/1] >gi|217402655|gb|EEC42645.1| predicted protein [Phaeodactylum tricornutum CCAP 1055/1]
3980	PSN0042	78 H3	6.78299	Significant	0.0565452	6.94634	Significant	0.0679804	3.81228	Significant	0.100248	Predicted protein with signal peptide, No Swissprot hit	up-regulated	scaffold_21	457057	458235	1	1179	-	1179	0				---NA---									0	-		SignalP-NN(euk) (SIGNALP)	0	-		SignalP-NN(euk) (SIGNALP)	0	-		SignalP-NN(euk) (SIGNALP)		XP_002176409	protein	gi|219114477|ref|XP_002176409.1|predicted protein [Phaeodactylum tricornutum CCAP 1055/1] >gi|217402655|gb|EEC42645.1| predicted protein [Phaeodactylum tricornutum CCAP 1055/1]
4170	PSN0042	78 H3	6.30583	Significant	0.0541469	6.69693	Significant	0.108577	3.89298	Significant	0.100423	Predicted protein with signal peptide, No Swissprot hit	up-regulated	scaffold_21	457057	458235	1	1179	-	1179	0				---NA---									0	-		SignalP-NN(euk) (SIGNALP)	0	-		SignalP-NN(euk) (SIGNALP)	0	-		SignalP-NN(euk) (SIGNALP)		XP_002176409	protein	gi|219114477|ref|XP_002176409.1|predicted protein [Phaeodactylum tricornutum CCAP 1055/1] >gi|217402655|gb|EEC42645.1| predicted protein [Phaeodactylum tricornutum CCAP 1055/1]
6211	PSN0016	160 E2	3.95227	Significant	0.0200537	3.49405	Significant	0.0132429	3.69905	Significant	0.0903632	Phosphoenolpyruvate carboxykinase, ATP-dependent with transit peptide	up-regulated	scaffold_37	106150	109046	28	2623	+	2600	0			A8FLY1	pcka_camj8 ame: full=phosphoenolpyruvate carboxykinase short=pep carboxykinase short=pepck ame: full=phosphoenolpyruvate carboxylase	gi|172047127|sp|A8FLY1.1|PCKA_CAMJ8RecName: Full=Phosphoenolpyruvate carboxykinase [ATP]; Short=PEP carboxykinase; Short=PEPCK; AltName: Full=Phosphoenolpyruvate carboxylase	0	71	606.29	530	381	0	0.686	0	-		tmhmm (TMHMM)	0	-		tmhmm (TMHMM)	0	-		tmhmm (TMHMM)		XP_002183984	phosphoenolpyruvate carboxykinase	gi|219127525|ref|XP_002183984.1|phosphoenolpyruvate carboxykinase [Phaeodactylum tricornutum CCAP 1055/1] >gi|217404707|gb|EEC44653.1| phosphoenolpyruvate carboxykinase [Phaeodactylum tricornutum CCAP 1055/1] >gi|327343201|dbj|BAK09355.1| putative phosphoenolpyruvate carboxykinase [Phaeodactylum tricornutum]
6401	PSN0016	160 E2	3.75181	Significant	0.0225749	3.54065	Significant	0.041143	3.60747	Significant	0.0679944	Phosphoenolpyruvate carboxykinase, ATP-dependent with transit peptide	up-regulated	scaffold_37	106150	109046	28	2623	+	2600	0			A8FLY1	pcka_camj8 ame: full=phosphoenolpyruvate carboxykinase short=pep carboxykinase short=pepck ame: full=phosphoenolpyruvate carboxylase	gi|172047127|sp|A8FLY1.1|PCKA_CAMJ8RecName: Full=Phosphoenolpyruvate carboxykinase [ATP]; Short=PEP carboxykinase; Short=PEPCK; AltName: Full=Phosphoenolpyruvate carboxylase	0	71	606.29	530	381	0	0.686	0	-		tmhmm (TMHMM)	0	-		tmhmm (TMHMM)	0	-		tmhmm (TMHMM)		XP_002183984	phosphoenolpyruvate carboxykinase	gi|219127525|ref|XP_002183984.1|phosphoenolpyruvate carboxykinase [Phaeodactylum tricornutum CCAP 1055/1] >gi|217404707|gb|EEC44653.1| phosphoenolpyruvate carboxykinase [Phaeodactylum tricornutum CCAP 1055/1] >gi|327343201|dbj|BAK09355.1| putative phosphoenolpyruvate carboxykinase [Phaeodactylum tricornutum]
4805	PSN0016	165 A3	3.41857	Significant	0	3.2595	Significant	0	3.51348	Significant	0.0282974	Phosphoenolpyruvate carboxykinase, ATP-dependent with transit peptide	up-regulated	scaffold_37	106150	109046	28	2623	+	2600	0			A8FLY1	pcka_camj8 ame: full=phosphoenolpyruvate carboxykinase short=pep carboxykinase short=pepck ame: full=phosphoenolpyruvate carboxylase	gi|172047127|sp|A8FLY1.1|PCKA_CAMJ8RecName: Full=Phosphoenolpyruvate carboxykinase [ATP]; Short=PEP carboxykinase; Short=PEPCK; AltName: Full=Phosphoenolpyruvate carboxylase	0	71	606.29	530	381	0	0.686	0	-		tmhmm (TMHMM)	0	-		tmhmm (TMHMM)	0	-		tmhmm (TMHMM)		XP_002183984	phosphoenolpyruvate carboxykinase	gi|219127525|ref|XP_002183984.1|phosphoenolpyruvate carboxykinase [Phaeodactylum tricornutum CCAP 1055/1] >gi|217404707|gb|EEC44653.1| phosphoenolpyruvate carboxykinase [Phaeodactylum tricornutum CCAP 1055/1] >gi|327343201|dbj|BAK09355.1| putative phosphoenolpyruvate carboxykinase [Phaeodactylum tricornutum]
4995	PSN0016	165 A3	3.43029	Significant	0	3.14399	Significant	0	3.56552	Significant	0.0546998	Phosphoenolpyruvate carboxykinase, ATP-dependent with transit peptide	up-regulated	scaffold_37	106150	109046	28	2623	+	2600	0			A8FLY1	pcka_camj8 ame: full=phosphoenolpyruvate carboxykinase short=pep carboxykinase short=pepck ame: full=phosphoenolpyruvate carboxylase	gi|172047127|sp|A8FLY1.1|PCKA_CAMJ8RecName: Full=Phosphoenolpyruvate carboxykinase [ATP]; Short=PEP carboxykinase; Short=PEPCK; AltName: Full=Phosphoenolpyruvate carboxylase	0	71	606.29	530	381	0	0.686	0	-		tmhmm (TMHMM)	0	-		tmhmm (TMHMM)	0	-		tmhmm (TMHMM)		XP_002183984	phosphoenolpyruvate carboxykinase	gi|219127525|ref|XP_002183984.1|phosphoenolpyruvate carboxykinase [Phaeodactylum tricornutum CCAP 1055/1] >gi|217404707|gb|EEC44653.1| phosphoenolpyruvate carboxykinase [Phaeodactylum tricornutum CCAP 1055/1] >gi|327343201|dbj|BAK09355.1| putative phosphoenolpyruvate carboxykinase [Phaeodactylum tricornutum]
6590	PSN0016	166 F6	4.09917	Significant	0.0186109	2.70844	Significant	0	2.64658	Significant	0	Phosphoenolpyruvate carboxykinase, ATP-dependent with transit peptide	up-regulated	scaffold_37	106150	109046	28	2623	+	2600	0			A8FLY1	pcka_camj8 ame: full=phosphoenolpyruvate carboxykinase short=pep carboxykinase short=pepck ame: full=phosphoenolpyruvate carboxylase	gi|172047127|sp|A8FLY1.1|PCKA_CAMJ8RecName: Full=Phosphoenolpyruvate carboxykinase [ATP]; Short=PEP carboxykinase; Short=PEPCK; AltName: Full=Phosphoenolpyruvate carboxylase	0	71	606.29	530	381	0	0.686	0	-		tmhmm (TMHMM)	0	-		tmhmm (TMHMM)	0	-		tmhmm (TMHMM)		XP_002183984	phosphoenolpyruvate carboxykinase	gi|219127525|ref|XP_002183984.1|phosphoenolpyruvate carboxykinase [Phaeodactylum tricornutum CCAP 1055/1] >gi|217404707|gb|EEC44653.1| phosphoenolpyruvate carboxykinase [Phaeodactylum tricornutum CCAP 1055/1] >gi|327343201|dbj|BAK09355.1| putative phosphoenolpyruvate carboxykinase [Phaeodactylum tricornutum]
6780	PSN0016	166 F6	4.18851	Significant	0.0209897	2.76586	Significant	0	2.66141	Significant	0	Phosphoenolpyruvate carboxykinase, ATP-dependent with transit peptide	up-regulated	scaffold_37	106150	109046	28	2623	+	2600	0			A8FLY1	pcka_camj8 ame: full=phosphoenolpyruvate carboxykinase short=pep carboxykinase short=pepck ame: full=phosphoenolpyruvate carboxylase	gi|172047127|sp|A8FLY1.1|PCKA_CAMJ8RecName: Full=Phosphoenolpyruvate carboxykinase [ATP]; Short=PEP carboxykinase; Short=PEPCK; AltName: Full=Phosphoenolpyruvate carboxylase	0	71	606.29	530	381	0	0.686	0	-		tmhmm (TMHMM)	0	-		tmhmm (TMHMM)	0	-		tmhmm (TMHMM)		XP_002183984	phosphoenolpyruvate carboxykinase	gi|219127525|ref|XP_002183984.1|phosphoenolpyruvate carboxykinase [Phaeodactylum tricornutum CCAP 1055/1] >gi|217404707|gb|EEC44653.1| phosphoenolpyruvate carboxykinase [Phaeodactylum tricornutum CCAP 1055/1] >gi|327343201|dbj|BAK09355.1| putative phosphoenolpyruvate carboxykinase [Phaeodactylum tricornutum]
8397	PSN0016	171 B10	3.8997	Significant	0	2.72988	Significant	0	2.71939	Significant	0	Phosphoenolpyruvate carboxykinase, ATP-dependent with transit peptide	up-regulated	scaffold_37	106150	109046	28	2623	+	2600	0			A8FLY1	pcka_camj8 ame: full=phosphoenolpyruvate carboxykinase short=pep carboxykinase short=pepck ame: full=phosphoenolpyruvate carboxylase	gi|172047127|sp|A8FLY1.1|PCKA_CAMJ8RecName: Full=Phosphoenolpyruvate carboxykinase [ATP]; Short=PEP carboxykinase; Short=PEPCK; AltName: Full=Phosphoenolpyruvate carboxylase	0	71	606.29	530	381	0	0.686	0	-		tmhmm (TMHMM)	0	-		tmhmm (TMHMM)	0	-		tmhmm (TMHMM)		XP_002183984	phosphoenolpyruvate carboxykinase	gi|219127525|ref|XP_002183984.1|phosphoenolpyruvate carboxykinase [Phaeodactylum tricornutum CCAP 1055/1] >gi|217404707|gb|EEC44653.1| phosphoenolpyruvate carboxykinase [Phaeodactylum tricornutum CCAP 1055/1] >gi|327343201|dbj|BAK09355.1| putative phosphoenolpyruvate carboxykinase [Phaeodactylum tricornutum]
8587	PSN0016	171 B10	3.82261	Significant	0	2.9567	Significant	0	2.67593	Significant	0	Phosphoenolpyruvate carboxykinase, ATP-dependent with transit peptide	up-regulated	scaffold_37	106150	109046	28	2623	+	2600	0			A8FLY1	pcka_camj8 ame: full=phosphoenolpyruvate carboxykinase short=pep carboxykinase short=pepck ame: full=phosphoenolpyruvate carboxylase	gi|172047127|sp|A8FLY1.1|PCKA_CAMJ8RecName: Full=Phosphoenolpyruvate carboxykinase [ATP]; Short=PEP carboxykinase; Short=PEPCK; AltName: Full=Phosphoenolpyruvate carboxylase	0	71	606.29	530	381	0	0.686	0	-		tmhmm (TMHMM)	0	-		tmhmm (TMHMM)	0	-		tmhmm (TMHMM)		XP_002183984	phosphoenolpyruvate carboxykinase	gi|219127525|ref|XP_002183984.1|phosphoenolpyruvate carboxykinase [Phaeodactylum tricornutum CCAP 1055/1] >gi|217404707|gb|EEC44653.1| phosphoenolpyruvate carboxykinase [Phaeodactylum tricornutum CCAP 1055/1] >gi|327343201|dbj|BAK09355.1| putative phosphoenolpyruvate carboxykinase [Phaeodactylum tricornutum]
868	PSN0016	174 F8	3.62811	Significant	0	2.90513	Significant	0	2.91237	Significant	0	Phosphoenolpyruvate carboxykinase, ATP-dependent with transit peptide	up-regulated	scaffold_37	106150	109046	28	2623	+	2600	0			A8FLY1	pcka_camj8 ame: full=phosphoenolpyruvate carboxykinase short=pep carboxykinase short=pepck ame: full=phosphoenolpyruvate carboxylase	gi|172047127|sp|A8FLY1.1|PCKA_CAMJ8RecName: Full=Phosphoenolpyruvate carboxykinase [ATP]; Short=PEP carboxykinase; Short=PEPCK; AltName: Full=Phosphoenolpyruvate carboxylase	0	71	606.29	530	381	0	0.686	0	-		tmhmm (TMHMM)	0	-		tmhmm (TMHMM)	0	-		tmhmm (TMHMM)		XP_002183984	phosphoenolpyruvate carboxykinase	gi|219127525|ref|XP_002183984.1|phosphoenolpyruvate carboxykinase [Phaeodactylum tricornutum CCAP 1055/1] >gi|217404707|gb|EEC44653.1| phosphoenolpyruvate carboxykinase [Phaeodactylum tricornutum CCAP 1055/1] >gi|327343201|dbj|BAK09355.1| putative phosphoenolpyruvate carboxykinase [Phaeodactylum tricornutum]
1058	PSN0016	174 F8	3.72526	Significant	0	2.83485	Significant	0	3.0734	Significant	0	Phosphoenolpyruvate carboxykinase, ATP-dependent with transit peptide	up-regulated	scaffold_37	106150	109046	28	2623	+	2600	0			A8FLY1	pcka_camj8 ame: full=phosphoenolpyruvate carboxykinase short=pep carboxykinase short=pepck ame: full=phosphoenolpyruvate carboxylase	gi|172047127|sp|A8FLY1.1|PCKA_CAMJ8RecName: Full=Phosphoenolpyruvate carboxykinase [ATP]; Short=PEP carboxykinase; Short=PEPCK; AltName: Full=Phosphoenolpyruvate carboxylase	0	71	606.29	530	381	0	0.686	0	-		tmhmm (TMHMM)	0	-		tmhmm (TMHMM)	0	-		tmhmm (TMHMM)		XP_002183984	phosphoenolpyruvate carboxykinase	gi|219127525|ref|XP_002183984.1|phosphoenolpyruvate carboxykinase [Phaeodactylum tricornutum CCAP 1055/1] >gi|217404707|gb|EEC44653.1| phosphoenolpyruvate carboxykinase [Phaeodactylum tricornutum CCAP 1055/1] >gi|327343201|dbj|BAK09355.1| putative phosphoenolpyruvate carboxykinase [Phaeodactylum tricornutum]
9796	PSN0016	184 H1	3.67976	Significant	0	2.69295	Significant	0	2.81532	Significant	0	Phosphoenolpyruvate carboxykinase, ATP-dependent with transit peptide	up-regulated	scaffold_37	106150	109046	28	2623	+	2600	0			A8FLY1	pcka_camj8 ame: full=phosphoenolpyruvate carboxykinase short=pep carboxykinase short=pepck ame: full=phosphoenolpyruvate carboxylase	gi|172047127|sp|A8FLY1.1|PCKA_CAMJ8RecName: Full=Phosphoenolpyruvate carboxykinase [ATP]; Short=PEP carboxykinase; Short=PEPCK; AltName: Full=Phosphoenolpyruvate carboxylase	0	71	606.29	530	381	0	0.686	0	-		tmhmm (TMHMM)	0	-		tmhmm (TMHMM)	0	-		tmhmm (TMHMM)		XP_002183984	phosphoenolpyruvate carboxykinase	gi|219127525|ref|XP_002183984.1|phosphoenolpyruvate carboxykinase [Phaeodactylum tricornutum CCAP 1055/1] >gi|217404707|gb|EEC44653.1| phosphoenolpyruvate carboxykinase [Phaeodactylum tricornutum CCAP 1055/1] >gi|327343201|dbj|BAK09355.1| putative phosphoenolpyruvate carboxykinase [Phaeodactylum tricornutum]
9986	PSN0016	184 H1	3.71009	Significant	0	2.64028	Significant	0	2.68671	Significant	0	Phosphoenolpyruvate carboxykinase, ATP-dependent with transit peptide	up-regulated	scaffold_37	106150	109046	28	2623	+	2600	0			A8FLY1	pcka_camj8 ame: full=phosphoenolpyruvate carboxykinase short=pep carboxykinase short=pepck ame: full=phosphoenolpyruvate carboxylase	gi|172047127|sp|A8FLY1.1|PCKA_CAMJ8RecName: Full=Phosphoenolpyruvate carboxykinase [ATP]; Short=PEP carboxykinase; Short=PEPCK; AltName: Full=Phosphoenolpyruvate carboxylase	0	71	606.29	530	381	0	0.686	0	-		tmhmm (TMHMM)	0	-		tmhmm (TMHMM)	0	-		tmhmm (TMHMM)		XP_002183984	phosphoenolpyruvate carboxykinase	gi|219127525|ref|XP_002183984.1|phosphoenolpyruvate carboxykinase [Phaeodactylum tricornutum CCAP 1055/1] >gi|217404707|gb|EEC44653.1| phosphoenolpyruvate carboxykinase [Phaeodactylum tricornutum CCAP 1055/1] >gi|327343201|dbj|BAK09355.1| putative phosphoenolpyruvate carboxykinase [Phaeodactylum tricornutum]
508	PSN0016	186 G8	3.7614	Significant	0	3.38964	Significant	0	3.22823	Significant	0	Phosphoenolpyruvate carboxykinase, ATP-dependent with transit peptide	up-regulated	scaffold_37	106150	109046	28	2623	+	2600	0			A8FLY1	pcka_camj8 ame: full=phosphoenolpyruvate carboxykinase short=pep carboxykinase short=pepck ame: full=phosphoenolpyruvate carboxylase	gi|172047127|sp|A8FLY1.1|PCKA_CAMJ8RecName: Full=Phosphoenolpyruvate carboxykinase [ATP]; Short=PEP carboxykinase; Short=PEPCK; AltName: Full=Phosphoenolpyruvate carboxylase	0	71	606.29	530	381	0	0.686	0	-		tmhmm (TMHMM)	0	-		tmhmm (TMHMM)	0	-		tmhmm (TMHMM)		XP_002183984	phosphoenolpyruvate carboxykinase	gi|219127525|ref|XP_002183984.1|phosphoenolpyruvate carboxykinase [Phaeodactylum tricornutum CCAP 1055/1] >gi|217404707|gb|EEC44653.1| phosphoenolpyruvate carboxykinase [Phaeodactylum tricornutum CCAP 1055/1] >gi|327343201|dbj|BAK09355.1| putative phosphoenolpyruvate carboxykinase [Phaeodactylum tricornutum]
698	PSN0016	186 G8	3.84315	Significant	0	3.37612	Significant	0	3.34013	Significant	0.0599212	Phosphoenolpyruvate carboxykinase, ATP-dependent with transit peptide	up-regulated	scaffold_37	106150	109046	28	2623	+	2600	0			A8FLY1	pcka_camj8 ame: full=phosphoenolpyruvate carboxykinase short=pep carboxykinase short=pepck ame: full=phosphoenolpyruvate carboxylase	gi|172047127|sp|A8FLY1.1|PCKA_CAMJ8RecName: Full=Phosphoenolpyruvate carboxykinase [ATP]; Short=PEP carboxykinase; Short=PEPCK; AltName: Full=Phosphoenolpyruvate carboxylase	0	71	606.29	530	381	0	0.686	0	-		tmhmm (TMHMM)	0	-		tmhmm (TMHMM)	0	-		tmhmm (TMHMM)		XP_002183984	phosphoenolpyruvate carboxykinase	gi|219127525|ref|XP_002183984.1|phosphoenolpyruvate carboxykinase [Phaeodactylum tricornutum CCAP 1055/1] >gi|217404707|gb|EEC44653.1| phosphoenolpyruvate carboxykinase [Phaeodactylum tricornutum CCAP 1055/1] >gi|327343201|dbj|BAK09355.1| putative phosphoenolpyruvate carboxykinase [Phaeodactylum tricornutum]
8033	PSN0016	187 D6	3.84907	Significant	0	2.71357	Significant	0	3.25424	Significant	0	Phosphoenolpyruvate carboxykinase, ATP-dependent with transit peptide	up-regulated	scaffold_37	106150	109046	28	2623	+	2600	0			A8FLY1	pcka_camj8 ame: full=phosphoenolpyruvate carboxykinase short=pep carboxykinase short=pepck ame: full=phosphoenolpyruvate carboxylase	gi|172047127|sp|A8FLY1.1|PCKA_CAMJ8RecName: Full=Phosphoenolpyruvate carboxykinase [ATP]; Short=PEP carboxykinase; Short=PEPCK; AltName: Full=Phosphoenolpyruvate carboxylase	0	71	606.29	530	381	0	0.686	0	-		tmhmm (TMHMM)	0	-		tmhmm (TMHMM)	0	-		tmhmm (TMHMM)		XP_002183984	phosphoenolpyruvate carboxykinase	gi|219127525|ref|XP_002183984.1|phosphoenolpyruvate carboxykinase [Phaeodactylum tricornutum CCAP 1055/1] >gi|217404707|gb|EEC44653.1| phosphoenolpyruvate carboxykinase [Phaeodactylum tricornutum CCAP 1055/1] >gi|327343201|dbj|BAK09355.1| putative phosphoenolpyruvate carboxykinase [Phaeodactylum tricornutum]
8223	PSN0016	187 D6	3.92322	Significant	0	2.6664	Significant	0	2.91742	Significant	0	Phosphoenolpyruvate carboxykinase, ATP-dependent with transit peptide	up-regulated	scaffold_37	106150	109046	28	2623	+	2600	0			A8FLY1	pcka_camj8 ame: full=phosphoenolpyruvate carboxykinase short=pep carboxykinase short=pepck ame: full=phosphoenolpyruvate carboxylase	gi|172047127|sp|A8FLY1.1|PCKA_CAMJ8RecName: Full=Phosphoenolpyruvate carboxykinase [ATP]; Short=PEP carboxykinase; Short=PEPCK; AltName: Full=Phosphoenolpyruvate carboxylase	0	71	606.29	530	381	0	0.686	0	-		tmhmm (TMHMM)	0	-		tmhmm (TMHMM)	0	-		tmhmm (TMHMM)		XP_002183984	phosphoenolpyruvate carboxykinase	gi|219127525|ref|XP_002183984.1|phosphoenolpyruvate carboxykinase [Phaeodactylum tricornutum CCAP 1055/1] >gi|217404707|gb|EEC44653.1| phosphoenolpyruvate carboxykinase [Phaeodactylum tricornutum CCAP 1055/1] >gi|327343201|dbj|BAK09355.1| putative phosphoenolpyruvate carboxykinase [Phaeodactylum tricornutum]
4054	PSN0016	25 D11	4.35957	Significant	0	3.03336	Significant	0	3.13003	Significant	0.0261663	Phosphoenolpyruvate carboxykinase, ATP-dependent with transit peptide	up-regulated	scaffold_37	106150	109046	28	2623	+	2600	0			A8FLY1	pcka_camj8 ame: full=phosphoenolpyruvate carboxykinase short=pep carboxykinase short=pepck ame: full=phosphoenolpyruvate carboxylase	gi|172047127|sp|A8FLY1.1|PCKA_CAMJ8RecName: Full=Phosphoenolpyruvate carboxykinase [ATP]; Short=PEP carboxykinase; Short=PEPCK; AltName: Full=Phosphoenolpyruvate carboxylase	0	71	606.29	530	381	0	0.686	0	-		tmhmm (TMHMM)	0	-		tmhmm (TMHMM)	0	-		tmhmm (TMHMM)		XP_002183984	phosphoenolpyruvate carboxykinase	gi|219127525|ref|XP_002183984.1|phosphoenolpyruvate carboxykinase [Phaeodactylum tricornutum CCAP 1055/1] >gi|217404707|gb|EEC44653.1| phosphoenolpyruvate carboxykinase [Phaeodactylum tricornutum CCAP 1055/1] >gi|327343201|dbj|BAK09355.1| putative phosphoenolpyruvate carboxykinase [Phaeodactylum tricornutum]
4244	PSN0016	25 D11	4.44614	Significant	0	2.98626	Significant	0	3.18781	Significant	0	Phosphoenolpyruvate carboxykinase, ATP-dependent with transit peptide	up-regulated	scaffold_37	106150	109046	28	2623	+	2600	0			A8FLY1	pcka_camj8 ame: full=phosphoenolpyruvate carboxykinase short=pep carboxykinase short=pepck ame: full=phosphoenolpyruvate carboxylase	gi|172047127|sp|A8FLY1.1|PCKA_CAMJ8RecName: Full=Phosphoenolpyruvate carboxykinase [ATP]; Short=PEP carboxykinase; Short=PEPCK; AltName: Full=Phosphoenolpyruvate carboxylase	0	71	606.29	530	381	0	0.686	0	-		tmhmm (TMHMM)	0	-		tmhmm (TMHMM)	0	-		tmhmm (TMHMM)		XP_002183984	phosphoenolpyruvate carboxykinase	gi|219127525|ref|XP_002183984.1|phosphoenolpyruvate carboxykinase [Phaeodactylum tricornutum CCAP 1055/1] >gi|217404707|gb|EEC44653.1| phosphoenolpyruvate carboxykinase [Phaeodactylum tricornutum CCAP 1055/1] >gi|327343201|dbj|BAK09355.1| putative phosphoenolpyruvate carboxykinase [Phaeodactylum tricornutum]
7333	PSN0016	50 C2	3.63536	Significant	0	3.05659	Significant	0	3.1635	Significant	0	Phosphoenolpyruvate carboxykinase, ATP-dependent with transit peptide	up-regulated	scaffold_37	106150	109046	28	2623	+	2600	0			A8FLY1	pcka_camj8 ame: full=phosphoenolpyruvate carboxykinase short=pep carboxykinase short=pepck ame: full=phosphoenolpyruvate carboxylase	gi|172047127|sp|A8FLY1.1|PCKA_CAMJ8RecName: Full=Phosphoenolpyruvate carboxykinase [ATP]; Short=PEP carboxykinase; Short=PEPCK; AltName: Full=Phosphoenolpyruvate carboxylase	0	71	606.29	530	381	0	0.686	0	-		tmhmm (TMHMM)	0	-		tmhmm (TMHMM)	0	-		tmhmm (TMHMM)		XP_002183984	phosphoenolpyruvate carboxykinase	gi|219127525|ref|XP_002183984.1|phosphoenolpyruvate carboxykinase [Phaeodactylum tricornutum CCAP 1055/1] >gi|217404707|gb|EEC44653.1| phosphoenolpyruvate carboxykinase [Phaeodactylum tricornutum CCAP 1055/1] >gi|327343201|dbj|BAK09355.1| putative phosphoenolpyruvate carboxykinase [Phaeodactylum tricornutum]
7523	PSN0016	50 C2	3.58456	Significant	0	3.0016	Significant	0	3.17474	Significant	0	Phosphoenolpyruvate carboxykinase, ATP-dependent with transit peptide	up-regulated	scaffold_37	106150	109046	28	2623	+	2600	0			A8FLY1	pcka_camj8 ame: full=phosphoenolpyruvate carboxykinase short=pep carboxykinase short=pepck ame: full=phosphoenolpyruvate carboxylase	gi|172047127|sp|A8FLY1.1|PCKA_CAMJ8RecName: Full=Phosphoenolpyruvate carboxykinase [ATP]; Short=PEP carboxykinase; Short=PEPCK; AltName: Full=Phosphoenolpyruvate carboxylase	0	71	606.29	530	381	0	0.686	0	-		tmhmm (TMHMM)	0	-		tmhmm (TMHMM)	0	-		tmhmm (TMHMM)		XP_002183984	phosphoenolpyruvate carboxykinase	gi|219127525|ref|XP_002183984.1|phosphoenolpyruvate carboxykinase [Phaeodactylum tricornutum CCAP 1055/1] >gi|217404707|gb|EEC44653.1| phosphoenolpyruvate carboxykinase [Phaeodactylum tricornutum CCAP 1055/1] >gi|327343201|dbj|BAK09355.1| putative phosphoenolpyruvate carboxykinase [Phaeodactylum tricornutum]
5217	PSN0016	51 D11	3.56546	Significant	0	2.61507	Significant	0	2.22999	Significant	0	Phosphoenolpyruvate carboxykinase, ATP-dependent with transit peptide	up-regulated	scaffold_37	106150	109046	28	2623	+	2600	0			A8FLY1	pcka_camj8 ame: full=phosphoenolpyruvate carboxykinase short=pep carboxykinase short=pepck ame: full=phosphoenolpyruvate carboxylase	gi|172047127|sp|A8FLY1.1|PCKA_CAMJ8RecName: Full=Phosphoenolpyruvate carboxykinase [ATP]; Short=PEP carboxykinase; Short=PEPCK; AltName: Full=Phosphoenolpyruvate carboxylase	0	71	606.29	530	381	0	0.686	0	-		tmhmm (TMHMM)	0	-		tmhmm (TMHMM)	0	-		tmhmm (TMHMM)		XP_002183984	phosphoenolpyruvate carboxykinase	gi|219127525|ref|XP_002183984.1|phosphoenolpyruvate carboxykinase [Phaeodactylum tricornutum CCAP 1055/1] >gi|217404707|gb|EEC44653.1| phosphoenolpyruvate carboxykinase [Phaeodactylum tricornutum CCAP 1055/1] >gi|327343201|dbj|BAK09355.1| putative phosphoenolpyruvate carboxykinase [Phaeodactylum tricornutum]
5407	PSN0016	51 D11	3.55397	Significant	0	2.54204	Significant	0	2.11584	Significant	0	Phosphoenolpyruvate carboxykinase, ATP-dependent with transit peptide	up-regulated	scaffold_37	106150	109046	28	2623	+	2600	0			A8FLY1	pcka_camj8 ame: full=phosphoenolpyruvate carboxykinase short=pep carboxykinase short=pepck ame: full=phosphoenolpyruvate carboxylase	gi|172047127|sp|A8FLY1.1|PCKA_CAMJ8RecName: Full=Phosphoenolpyruvate carboxykinase [ATP]; Short=PEP carboxykinase; Short=PEPCK; AltName: Full=Phosphoenolpyruvate carboxylase	0	71	606.29	530	381	0	0.686	0	-		tmhmm (TMHMM)	0	-		tmhmm (TMHMM)	0	-		tmhmm (TMHMM)		XP_002183984	phosphoenolpyruvate carboxykinase	gi|219127525|ref|XP_002183984.1|phosphoenolpyruvate carboxykinase [Phaeodactylum tricornutum CCAP 1055/1] >gi|217404707|gb|EEC44653.1| phosphoenolpyruvate carboxykinase [Phaeodactylum tricornutum CCAP 1055/1] >gi|327343201|dbj|BAK09355.1| putative phosphoenolpyruvate carboxykinase [Phaeodactylum tricornutum]
5215	PSN0016	51 H7	3.76456	Significant	0	3.09849	Significant	0	3.59031	Significant	0.0597991	Phosphoenolpyruvate carboxykinase, ATP-dependent with transit peptide	up-regulated	scaffold_37	106150	109046	28	2623	+	2600	0			A8FLY1	pcka_camj8 ame: full=phosphoenolpyruvate carboxykinase short=pep carboxykinase short=pepck ame: full=phosphoenolpyruvate carboxylase	gi|172047127|sp|A8FLY1.1|PCKA_CAMJ8RecName: Full=Phosphoenolpyruvate carboxykinase [ATP]; Short=PEP carboxykinase; Short=PEPCK; AltName: Full=Phosphoenolpyruvate carboxylase	0	71	606.29	530	381	0	0.686	0	-		tmhmm (TMHMM)	0	-		tmhmm (TMHMM)	0	-		tmhmm (TMHMM)		XP_002183984	phosphoenolpyruvate carboxykinase	gi|219127525|ref|XP_002183984.1|phosphoenolpyruvate carboxykinase [Phaeodactylum tricornutum CCAP 1055/1] >gi|217404707|gb|EEC44653.1| phosphoenolpyruvate carboxykinase [Phaeodactylum tricornutum CCAP 1055/1] >gi|327343201|dbj|BAK09355.1| putative phosphoenolpyruvate carboxykinase [Phaeodactylum tricornutum]
5405	PSN0016	51 H7	3.72589	Significant	0	3.09944	Significant	0	3.52232	Significant	0.0417151	Phosphoenolpyruvate carboxykinase, ATP-dependent with transit peptide	up-regulated	scaffold_37	106150	109046	28	2623	+	2600	0			A8FLY1	pcka_camj8 ame: full=phosphoenolpyruvate carboxykinase short=pep carboxykinase short=pepck ame: full=phosphoenolpyruvate carboxylase	gi|172047127|sp|A8FLY1.1|PCKA_CAMJ8RecName: Full=Phosphoenolpyruvate carboxykinase [ATP]; Short=PEP carboxykinase; Short=PEPCK; AltName: Full=Phosphoenolpyruvate carboxylase	0	71	606.29	530	381	0	0.686	0	-		tmhmm (TMHMM)	0	-		tmhmm (TMHMM)	0	-		tmhmm (TMHMM)		XP_002183984	phosphoenolpyruvate carboxykinase	gi|219127525|ref|XP_002183984.1|phosphoenolpyruvate carboxykinase [Phaeodactylum tricornutum CCAP 1055/1] >gi|217404707|gb|EEC44653.1| phosphoenolpyruvate carboxykinase [Phaeodactylum tricornutum CCAP 1055/1] >gi|327343201|dbj|BAK09355.1| putative phosphoenolpyruvate carboxykinase [Phaeodactylum tricornutum]
1456	PSN0016	75 E8	3.2249	Significant	0	3.17055	Significant	0	4.01891	Significant	0	Phosphoenolpyruvate carboxykinase, ATP-dependent with transit peptide	up-regulated	scaffold_37	106150	109046	28	2623	+	2600	0			A8FLY1	pcka_camj8 ame: full=phosphoenolpyruvate carboxykinase short=pep carboxykinase short=pepck ame: full=phosphoenolpyruvate carboxylase	gi|172047127|sp|A8FLY1.1|PCKA_CAMJ8RecName: Full=Phosphoenolpyruvate carboxykinase [ATP]; Short=PEP carboxykinase; Short=PEPCK; AltName: Full=Phosphoenolpyruvate carboxylase	0	71	606.29	530	381	0	0.686	0	-		tmhmm (TMHMM)	0	-		tmhmm (TMHMM)	0	-		tmhmm (TMHMM)		XP_002183984	phosphoenolpyruvate carboxykinase	gi|219127525|ref|XP_002183984.1|phosphoenolpyruvate carboxykinase [Phaeodactylum tricornutum CCAP 1055/1] >gi|217404707|gb|EEC44653.1| phosphoenolpyruvate carboxykinase [Phaeodactylum tricornutum CCAP 1055/1] >gi|327343201|dbj|BAK09355.1| putative phosphoenolpyruvate carboxykinase [Phaeodactylum tricornutum]
1646	PSN0016	75 E8	3.46937	Significant	0	3.22967	Significant	0	3.99591	Significant	0	Phosphoenolpyruvate carboxykinase, ATP-dependent with transit peptide	up-regulated	scaffold_37	106150	109046	28	2623	+	2600	0			A8FLY1	pcka_camj8 ame: full=phosphoenolpyruvate carboxykinase short=pep carboxykinase short=pepck ame: full=phosphoenolpyruvate carboxylase	gi|172047127|sp|A8FLY1.1|PCKA_CAMJ8RecName: Full=Phosphoenolpyruvate carboxykinase [ATP]; Short=PEP carboxykinase; Short=PEPCK; AltName: Full=Phosphoenolpyruvate carboxylase	0	71	606.29	530	381	0	0.686	0	-		tmhmm (TMHMM)	0	-		tmhmm (TMHMM)	0	-		tmhmm (TMHMM)		XP_002183984	phosphoenolpyruvate carboxykinase	gi|219127525|ref|XP_002183984.1|phosphoenolpyruvate carboxykinase [Phaeodactylum tricornutum CCAP 1055/1] >gi|217404707|gb|EEC44653.1| phosphoenolpyruvate carboxykinase [Phaeodactylum tricornutum CCAP 1055/1] >gi|327343201|dbj|BAK09355.1| putative phosphoenolpyruvate carboxykinase [Phaeodactylum tricornutum]
368	PSN0016	78 C4	3.77694	Significant	0	3.15183	Significant	0	2.17843	Significant	0.0342417	Phosphoenolpyruvate carboxykinase, ATP-dependent with transit peptide	up-regulated	scaffold_37	106150	109046	28	2623	+	2600	0			A8FLY1	pcka_camj8 ame: full=phosphoenolpyruvate carboxykinase short=pep carboxykinase short=pepck ame: full=phosphoenolpyruvate carboxylase	gi|172047127|sp|A8FLY1.1|PCKA_CAMJ8RecName: Full=Phosphoenolpyruvate carboxykinase [ATP]; Short=PEP carboxykinase; Short=PEPCK; AltName: Full=Phosphoenolpyruvate carboxylase	0	71	606.29	530	381	0	0.686	0	-		tmhmm (TMHMM)	0	-		tmhmm (TMHMM)	0	-		tmhmm (TMHMM)		XP_002183984	phosphoenolpyruvate carboxykinase	gi|219127525|ref|XP_002183984.1|phosphoenolpyruvate carboxykinase [Phaeodactylum tricornutum CCAP 1055/1] >gi|217404707|gb|EEC44653.1| phosphoenolpyruvate carboxykinase [Phaeodactylum tricornutum CCAP 1055/1] >gi|327343201|dbj|BAK09355.1| putative phosphoenolpyruvate carboxykinase [Phaeodactylum tricornutum]
558	PSN0016	78 C4	3.94647	Significant	0	3.40956	Significant	0	3.34767	Significant	0	Phosphoenolpyruvate carboxykinase, ATP-dependent with transit peptide	up-regulated	scaffold_37	106150	109046	28	2623	+	2600	0			A8FLY1	pcka_camj8 ame: full=phosphoenolpyruvate carboxykinase short=pep carboxykinase short=pepck ame: full=phosphoenolpyruvate carboxylase	gi|172047127|sp|A8FLY1.1|PCKA_CAMJ8RecName: Full=Phosphoenolpyruvate carboxykinase [ATP]; Short=PEP carboxykinase; Short=PEPCK; AltName: Full=Phosphoenolpyruvate carboxylase	0	71	606.29	530	381	0	0.686	0	-		tmhmm (TMHMM)	0	-		tmhmm (TMHMM)	0	-		tmhmm (TMHMM)		XP_002183984	phosphoenolpyruvate carboxykinase	gi|219127525|ref|XP_002183984.1|phosphoenolpyruvate carboxykinase [Phaeodactylum tricornutum CCAP 1055/1] >gi|217404707|gb|EEC44653.1| phosphoenolpyruvate carboxykinase [Phaeodactylum tricornutum CCAP 1055/1] >gi|327343201|dbj|BAK09355.1| putative phosphoenolpyruvate carboxykinase [Phaeodactylum tricornutum]
805	PSN0015	161 D12	2.38178	NS	0	2.70777	Significant	0	1.52505	Significant	8.32952	Aldo /keto reductase with signal peptide, cd06660 2.95e-59	up-regulated	scaffold_66	296430	298382	20	1734	+	1700	0			Q94A68	y1669_arath ame: full=uncharacterized oxidoreductase chloroplastic flags: precursor	gi|75249772|sp|Q94A68.1|Y1669_ARATHRecName: Full=Uncharacterized oxidoreductase At1g06690, chloroplastic; Flags: Precursor	1.42461e-43	49	164.466	353	175	1.42461e-43	0.417	0	-		tmhmm (TMHMM)	0	-		tmhmm (TMHMM)	0	-		tmhmm (TMHMM)		XP_002178739	protein	gi|219115888|ref|XP_002178739.1|aldehyde reductase [Phaeodactylum tricornutum CCAP 1055/1] >gi|217409506|gb|EEC49437.1| aldehyde reductase [Phaeodactylum tricornutum CCAP 1055/1]
995	PSN0015	161 D12	2.61249	Significant	0	2.5907	Significant	0	1.72464	Significant	1.23552	Aldo /keto reductase with signal peptide, cd06660 2.95e-59	up-regulated	scaffold_66	296430	298382	20	1734	+	1700	0			Q94A68	y1669_arath ame: full=uncharacterized oxidoreductase chloroplastic flags: precursor	gi|75249772|sp|Q94A68.1|Y1669_ARATHRecName: Full=Uncharacterized oxidoreductase At1g06690, chloroplastic; Flags: Precursor	1.42461e-43	49	164.466	353	175	1.42461e-43	0.417	0	-		tmhmm (TMHMM)	0	-		tmhmm (TMHMM)	0	-		tmhmm (TMHMM)		XP_002178739	protein	gi|219115888|ref|XP_002178739.1|aldehyde reductase [Phaeodactylum tricornutum CCAP 1055/1] >gi|217409506|gb|EEC49437.1| aldehyde reductase [Phaeodactylum tricornutum CCAP 1055/1]
8769	PSN0015	163 C5	3.24695	Significant	0	2.95133	Significant	0	1.82399	Significant	0	Aldo /keto reductase with signal peptide, cd06660 2.95e-59	up-regulated	scaffold_66	296430	298382	20	1734	+	1700	0			Q94A68	y1669_arath ame: full=uncharacterized oxidoreductase chloroplastic flags: precursor	gi|75249772|sp|Q94A68.1|Y1669_ARATHRecName: Full=Uncharacterized oxidoreductase At1g06690, chloroplastic; Flags: Precursor	1.42461e-43	49	164.466	353	175	1.42461e-43	0.417	0	-		tmhmm (TMHMM)	0	-		tmhmm (TMHMM)	0	-		tmhmm (TMHMM)		XP_002178739	protein	gi|219115888|ref|XP_002178739.1|aldehyde reductase [Phaeodactylum tricornutum CCAP 1055/1] >gi|217409506|gb|EEC49437.1| aldehyde reductase [Phaeodactylum tricornutum CCAP 1055/1]
8959	PSN0015	163 C5	2.95273	Significant	0	2.79399	Significant	0	1.87802	Significant	0	Aldo /keto reductase with signal peptide, cd06660 2.95e-59	up-regulated	scaffold_66	296430	298382	20	1734	+	1700	0			Q94A68	y1669_arath ame: full=uncharacterized oxidoreductase chloroplastic flags: precursor	gi|75249772|sp|Q94A68.1|Y1669_ARATHRecName: Full=Uncharacterized oxidoreductase At1g06690, chloroplastic; Flags: Precursor	1.42461e-43	49	164.466	353	175	1.42461e-43	0.417	0	-		tmhmm (TMHMM)	0	-		tmhmm (TMHMM)	0	-		tmhmm (TMHMM)		XP_002178739	protein	gi|219115888|ref|XP_002178739.1|aldehyde reductase [Phaeodactylum tricornutum CCAP 1055/1] >gi|217409506|gb|EEC49437.1| aldehyde reductase [Phaeodactylum tricornutum CCAP 1055/1]
8389	PSN0015	171 B2	3.99787	Significant	0	3.9178	Significant	0	2.09082	Significant	0	Aldo /keto reductase with signal peptide, cd06660 2.95e-59	up-regulated	scaffold_66	296430	298382	20	1734	+	1700	0			Q94A68	y1669_arath ame: full=uncharacterized oxidoreductase chloroplastic flags: precursor	gi|75249772|sp|Q94A68.1|Y1669_ARATHRecName: Full=Uncharacterized oxidoreductase At1g06690, chloroplastic; Flags: Precursor	1.42461e-43	49	164.466	353	175	1.42461e-43	0.417	0	-		tmhmm (TMHMM)	0	-		tmhmm (TMHMM)	0	-		tmhmm (TMHMM)		XP_002178739	protein	gi|219115888|ref|XP_002178739.1|aldehyde reductase [Phaeodactylum tricornutum CCAP 1055/1] >gi|217409506|gb|EEC49437.1| aldehyde reductase [Phaeodactylum tricornutum CCAP 1055/1]
8579	PSN0015	171 B2	4.39255	Significant	0	3.91102	Significant	0	2.05574	Significant	0	Aldo /keto reductase with signal peptide, cd06660 2.95e-59	up-regulated	scaffold_66	296430	298382	20	1734	+	1700	0			Q94A68	y1669_arath ame: full=uncharacterized oxidoreductase chloroplastic flags: precursor	gi|75249772|sp|Q94A68.1|Y1669_ARATHRecName: Full=Uncharacterized oxidoreductase At1g06690, chloroplastic; Flags: Precursor	1.42461e-43	49	164.466	353	175	1.42461e-43	0.417	0	-		tmhmm (TMHMM)	0	-		tmhmm (TMHMM)	0	-		tmhmm (TMHMM)		XP_002178739	protein	gi|219115888|ref|XP_002178739.1|aldehyde reductase [Phaeodactylum tricornutum CCAP 1055/1] >gi|217409506|gb|EEC49437.1| aldehyde reductase [Phaeodactylum tricornutum CCAP 1055/1]
8081	PSN0015	175 H10	3.58188	Significant	0	3.23587	Significant	0	2.02894	Significant	0	Aldo /keto reductase with signal peptide, cd06660 2.95e-59	up-regulated	scaffold_66	296430	298382	20	1734	+	1700	0			Q94A68	y1669_arath ame: full=uncharacterized oxidoreductase chloroplastic flags: precursor	gi|75249772|sp|Q94A68.1|Y1669_ARATHRecName: Full=Uncharacterized oxidoreductase At1g06690, chloroplastic; Flags: Precursor	1.42461e-43	49	164.466	353	175	1.42461e-43	0.417	0	-		tmhmm (TMHMM)	0	-		tmhmm (TMHMM)	0	-		tmhmm (TMHMM)		XP_002178739	protein	gi|219115888|ref|XP_002178739.1|aldehyde reductase [Phaeodactylum tricornutum CCAP 1055/1] >gi|217409506|gb|EEC49437.1| aldehyde reductase [Phaeodactylum tricornutum CCAP 1055/1]
8271	PSN0015	175 H10	3.38121	Significant	0	3.39054	Significant	0	2.06076	Significant	0	Aldo /keto reductase with signal peptide, cd06660 2.95e-59	up-regulated	scaffold_66	296430	298382	20	1734	+	1700	0			Q94A68	y1669_arath ame: full=uncharacterized oxidoreductase chloroplastic flags: precursor	gi|75249772|sp|Q94A68.1|Y1669_ARATHRecName: Full=Uncharacterized oxidoreductase At1g06690, chloroplastic; Flags: Precursor	1.42461e-43	49	164.466	353	175	1.42461e-43	0.417	0	-		tmhmm (TMHMM)	0	-		tmhmm (TMHMM)	0	-		tmhmm (TMHMM)		XP_002178739	protein	gi|219115888|ref|XP_002178739.1|aldehyde reductase [Phaeodactylum tricornutum CCAP 1055/1] >gi|217409506|gb|EEC49437.1| aldehyde reductase [Phaeodactylum tricornutum CCAP 1055/1]
792	PSN0015	178 F12	3.2029	Significant	0	3.07493	Significant	0	1.7979	Significant	1.70976	Aldo /keto reductase with signal peptide, cd06660 2.95e-59	up-regulated	scaffold_66	296430	298382	20	1734	+	1700	0			Q94A68	y1669_arath ame: full=uncharacterized oxidoreductase chloroplastic flags: precursor	gi|75249772|sp|Q94A68.1|Y1669_ARATHRecName: Full=Uncharacterized oxidoreductase At1g06690, chloroplastic; Flags: Precursor	1.42461e-43	49	164.466	353	175	1.42461e-43	0.417	0	-		tmhmm (TMHMM)	0	-		tmhmm (TMHMM)	0	-		tmhmm (TMHMM)		XP_002178739	protein	gi|219115888|ref|XP_002178739.1|aldehyde reductase [Phaeodactylum tricornutum CCAP 1055/1] >gi|217409506|gb|EEC49437.1| aldehyde reductase [Phaeodactylum tricornutum CCAP 1055/1]
982	PSN0015	178 F12	3.12962	Significant	0	2.87359	Significant	0	2.02083	Significant	0.790093	Aldo /keto reductase with signal peptide, cd06660 2.95e-59	up-regulated	scaffold_66	296430	298382	20	1734	+	1700	0			Q94A68	y1669_arath ame: full=uncharacterized oxidoreductase chloroplastic flags: precursor	gi|75249772|sp|Q94A68.1|Y1669_ARATHRecName: Full=Uncharacterized oxidoreductase At1g06690, chloroplastic; Flags: Precursor	1.42461e-43	49	164.466	353	175	1.42461e-43	0.417	0	-		tmhmm (TMHMM)	0	-		tmhmm (TMHMM)	0	-		tmhmm (TMHMM)		XP_002178739	protein	gi|219115888|ref|XP_002178739.1|aldehyde reductase [Phaeodactylum tricornutum CCAP 1055/1] >gi|217409506|gb|EEC49437.1| aldehyde reductase [Phaeodactylum tricornutum CCAP 1055/1]
4836	PSN0015	183 G3	2.55295	Significant	0	2.85271	Significant	0	1.60598	Significant	13.2141	Aldo /keto reductase with signal peptide, cd06660 2.95e-59	up-regulated	scaffold_66	296430	298382	20	1734	+	1700	0			Q94A68	y1669_arath ame: full=uncharacterized oxidoreductase chloroplastic flags: precursor	gi|75249772|sp|Q94A68.1|Y1669_ARATHRecName: Full=Uncharacterized oxidoreductase At1g06690, chloroplastic; Flags: Precursor	1.42461e-43	49	164.466	353	175	1.42461e-43	0.417	0	-		tmhmm (TMHMM)	0	-		tmhmm (TMHMM)	0	-		tmhmm (TMHMM)		XP_002178739	protein	gi|219115888|ref|XP_002178739.1|aldehyde reductase [Phaeodactylum tricornutum CCAP 1055/1] >gi|217409506|gb|EEC49437.1| aldehyde reductase [Phaeodactylum tricornutum CCAP 1055/1]
5026	PSN0015	183 G3	2.52713	Significant	0	2.91419	Significant	0	1.84184	Significant	0	Aldo /keto reductase with signal peptide, cd06660 2.95e-59	up-regulated	scaffold_66	296430	298382	20	1734	+	1700	0			Q94A68	y1669_arath ame: full=uncharacterized oxidoreductase chloroplastic flags: precursor	gi|75249772|sp|Q94A68.1|Y1669_ARATHRecName: Full=Uncharacterized oxidoreductase At1g06690, chloroplastic; Flags: Precursor	1.42461e-43	49	164.466	353	175	1.42461e-43	0.417	0	-		tmhmm (TMHMM)	0	-		tmhmm (TMHMM)	0	-		tmhmm (TMHMM)		XP_002178739	protein	gi|219115888|ref|XP_002178739.1|aldehyde reductase [Phaeodactylum tricornutum CCAP 1055/1] >gi|217409506|gb|EEC49437.1| aldehyde reductase [Phaeodactylum tricornutum CCAP 1055/1]
10481	PSN0015	76 E5	3.18476	Significant	0	3.12788	Significant	0	1.79534	Significant	0	Aldo /keto reductase with signal peptide, cd06660 2.95e-59	up-regulated	scaffold_66	296430	298382	20	1734	+	1700	0			Q94A68	y1669_arath ame: full=uncharacterized oxidoreductase chloroplastic flags: precursor	gi|75249772|sp|Q94A68.1|Y1669_ARATHRecName: Full=Uncharacterized oxidoreductase At1g06690, chloroplastic; Flags: Precursor	1.42461e-43	49	164.466	353	175	1.42461e-43	0.417	0	-		tmhmm (TMHMM)	0	-		tmhmm (TMHMM)	0	-		tmhmm (TMHMM)		XP_002178739	protein	gi|219115888|ref|XP_002178739.1|aldehyde reductase [Phaeodactylum tricornutum CCAP 1055/1] >gi|217409506|gb|EEC49437.1| aldehyde reductase [Phaeodactylum tricornutum CCAP 1055/1]
10671	PSN0015	76 E5	3.49982	Significant	0	3.71566	Significant	0	1.81156	Significant	0	Aldo /keto reductase with signal peptide, cd06660 2.95e-59	up-regulated	scaffold_66	296430	298382	20	1734	+	1700	0			Q94A68	y1669_arath ame: full=uncharacterized oxidoreductase chloroplastic flags: precursor	gi|75249772|sp|Q94A68.1|Y1669_ARATHRecName: Full=Uncharacterized oxidoreductase At1g06690, chloroplastic; Flags: Precursor	1.42461e-43	49	164.466	353	175	1.42461e-43	0.417	0	-		tmhmm (TMHMM)	0	-		tmhmm (TMHMM)	0	-		tmhmm (TMHMM)		XP_002178739	protein	gi|219115888|ref|XP_002178739.1|aldehyde reductase [Phaeodactylum tricornutum CCAP 1055/1] >gi|217409506|gb|EEC49437.1| aldehyde reductase [Phaeodactylum tricornutum CCAP 1055/1]
8473	PSN0014	135 B6	5.99043	Significant	0.0933799	5.09302	Significant	0.0486747	2.52406	Significant	0	Acyl-CoA synthetase with transit peptide, cd05907 4.20e-128	up-regulated	scaffold_2396	2021	4637	1	2395	+	2382	0			O88813	acsl5_rat ame: full=long-chain-fatty-acid-- ligase 5 ame: full=long-chain acyl- synthetase 5 short=lacs 5	gi|6016484|sp|O88813.1|ACSL5_RATRecName: Full=Long-chain-fatty-acid--CoA ligase 5; AltName: Full=Long-chain acyl-CoA synthetase 5; Short=LACS 5	8.55426e-46	43	107.071	453	196	8.55426e-46	0.4295	8	P:fatty acid biosynthetic process; C:organelle membrane; C:organelle envelope; C:plastid; F:fatty acid ligase activity; P:response to organic substance; P:regulation of cellular process; P:multicellular organismal development	-	IPR000873; IPR020845; G3DSA:3.40.50.980 (GENE3D), PTHR24096 (PANTHER), SSF56801 (SUPERFAMILY)	9	P:biosynthetic process; P:cellular process; P:lipid metabolic process; C:membrane; C:intracellular; C:plastid; F:catalytic activity; P:biological_process; P:multicellular organismal development	-	IPR000873; IPR020845; G3DSA:3.40.50.980 (GENE3D), PTHR24096 (PANTHER), SSF56801 (SUPERFAMILY)	10	P:biosynthetic process; P:lipid metabolic process; C:organelle; C:cell; C:intracellular; C:plastid; F:catalytic activity; P:biological_process; P:regulation of biological process; P:multicellular organismal development	-	IPR000873; IPR020845; G3DSA:3.40.50.980 (GENE3D), PTHR24096 (PANTHER), SSF56801 (SUPERFAMILY)		XP_002186275	long-chain-fatty-acid-- ligase	gi|219113383|ref|XP_002186275.1|long chain acyl-CoA synthetase [Phaeodactylum tricornutum CCAP 1055/1] >gi|209583125|gb|ACI65745.1| long chain acyl-CoA synthetase [Phaeodactylum tricornutum CCAP 1055/1]
8663	PSN0014	135 B6	5.96039	Significant	0.0950743	4.90207	Significant	0.0292792	2.53598	Significant	0	Acyl-CoA synthetase with transit peptide, cd05907 4.20e-128	up-regulated	scaffold_2396	2021	4637	1	2395	+	2382	0			O88813	acsl5_rat ame: full=long-chain-fatty-acid-- ligase 5 ame: full=long-chain acyl- synthetase 5 short=lacs 5	gi|6016484|sp|O88813.1|ACSL5_RATRecName: Full=Long-chain-fatty-acid--CoA ligase 5; AltName: Full=Long-chain acyl-CoA synthetase 5; Short=LACS 5	8.55426e-46	43	107.071	453	196	8.55426e-46	0.4295	8	P:fatty acid biosynthetic process; C:organelle membrane; C:organelle envelope; C:plastid; F:fatty acid ligase activity; P:response to organic substance; P:regulation of cellular process; P:multicellular organismal development	-	IPR000873; IPR020845; G3DSA:3.40.50.980 (GENE3D), PTHR24096 (PANTHER), SSF56801 (SUPERFAMILY)	9	P:biosynthetic process; P:cellular process; P:lipid metabolic process; C:membrane; C:intracellular; C:plastid; F:catalytic activity; P:biological_process; P:multicellular organismal development	-	IPR000873; IPR020845; G3DSA:3.40.50.980 (GENE3D), PTHR24096 (PANTHER), SSF56801 (SUPERFAMILY)	10	P:biosynthetic process; P:lipid metabolic process; C:organelle; C:cell; C:intracellular; C:plastid; F:catalytic activity; P:biological_process; P:regulation of biological process; P:multicellular organismal development	-	IPR000873; IPR020845; G3DSA:3.40.50.980 (GENE3D), PTHR24096 (PANTHER), SSF56801 (SUPERFAMILY)		XP_002186275	long-chain-fatty-acid-- ligase	gi|219113383|ref|XP_002186275.1|long chain acyl-CoA synthetase [Phaeodactylum tricornutum CCAP 1055/1] >gi|209583125|gb|ACI65745.1| long chain acyl-CoA synthetase [Phaeodactylum tricornutum CCAP 1055/1]
9916	PSN0014	173 H1	4.82491	Significant	0.108889	3.59425	Significant	0	2.30676	Significant	0	Acyl-CoA synthetase with transit peptide, cd05907 4.20e-128	up-regulated	scaffold_2396	2021	4637	1	2395	+	2382	0			O88813	acsl5_rat ame: full=long-chain-fatty-acid-- ligase 5 ame: full=long-chain acyl- synthetase 5 short=lacs 5	gi|6016484|sp|O88813.1|ACSL5_RATRecName: Full=Long-chain-fatty-acid--CoA ligase 5; AltName: Full=Long-chain acyl-CoA synthetase 5; Short=LACS 5	8.55426e-46	43	107.071	453	196	8.55426e-46	0.4295	8	P:fatty acid biosynthetic process; C:organelle membrane; C:organelle envelope; C:plastid; F:fatty acid ligase activity; P:response to organic substance; P:regulation of cellular process; P:multicellular organismal development	-	IPR000873; IPR020845; G3DSA:3.40.50.980 (GENE3D), PTHR24096 (PANTHER), SSF56801 (SUPERFAMILY)	9	P:biosynthetic process; P:cellular process; P:lipid metabolic process; C:membrane; C:intracellular; C:plastid; F:catalytic activity; P:biological_process; P:multicellular organismal development	-	IPR000873; IPR020845; G3DSA:3.40.50.980 (GENE3D), PTHR24096 (PANTHER), SSF56801 (SUPERFAMILY)	10	P:biosynthetic process; P:lipid metabolic process; C:organelle; C:cell; C:intracellular; C:plastid; F:catalytic activity; P:biological_process; P:regulation of biological process; P:multicellular organismal development	-	IPR000873; IPR020845; G3DSA:3.40.50.980 (GENE3D), PTHR24096 (PANTHER), SSF56801 (SUPERFAMILY)		XP_002186275	long-chain-fatty-acid-- ligase	gi|219113383|ref|XP_002186275.1|long chain acyl-CoA synthetase [Phaeodactylum tricornutum CCAP 1055/1] >gi|209583125|gb|ACI65745.1| long chain acyl-CoA synthetase [Phaeodactylum tricornutum CCAP 1055/1]
10106	PSN0014	173 H1	4.93801	Significant	0.101362	4.12954	Significant	0	2.10224	Significant	0	Acyl-CoA synthetase with transit peptide, cd05907 4.20e-128	up-regulated	scaffold_2396	2021	4637	1	2395	+	2382	0			O88813	acsl5_rat ame: full=long-chain-fatty-acid-- ligase 5 ame: full=long-chain acyl- synthetase 5 short=lacs 5	gi|6016484|sp|O88813.1|ACSL5_RATRecName: Full=Long-chain-fatty-acid--CoA ligase 5; AltName: Full=Long-chain acyl-CoA synthetase 5; Short=LACS 5	8.55426e-46	43	107.071	453	196	8.55426e-46	0.4295	8	P:fatty acid biosynthetic process; C:organelle membrane; C:organelle envelope; C:plastid; F:fatty acid ligase activity; P:response to organic substance; P:regulation of cellular process; P:multicellular organismal development	-	IPR000873; IPR020845; G3DSA:3.40.50.980 (GENE3D), PTHR24096 (PANTHER), SSF56801 (SUPERFAMILY)	9	P:biosynthetic process; P:cellular process; P:lipid metabolic process; C:membrane; C:intracellular; C:plastid; F:catalytic activity; P:biological_process; P:multicellular organismal development	-	IPR000873; IPR020845; G3DSA:3.40.50.980 (GENE3D), PTHR24096 (PANTHER), SSF56801 (SUPERFAMILY)	10	P:biosynthetic process; P:lipid metabolic process; C:organelle; C:cell; C:intracellular; C:plastid; F:catalytic activity; P:biological_process; P:regulation of biological process; P:multicellular organismal development	-	IPR000873; IPR020845; G3DSA:3.40.50.980 (GENE3D), PTHR24096 (PANTHER), SSF56801 (SUPERFAMILY)		XP_002186275	long-chain-fatty-acid-- ligase	gi|219113383|ref|XP_002186275.1|long chain acyl-CoA synthetase [Phaeodactylum tricornutum CCAP 1055/1] >gi|209583125|gb|ACI65745.1| long chain acyl-CoA synthetase [Phaeodactylum tricornutum CCAP 1055/1]
9840	PSN0014	176 H5	5.46332	Significant	0.108488	3.98325	Significant	0	2.26738	Significant	0	Acyl-CoA synthetase with transit peptide, cd05907 4.20e-128	up-regulated	scaffold_2396	2021	4637	1	2395	+	2382	0			O88813	acsl5_rat ame: full=long-chain-fatty-acid-- ligase 5 ame: full=long-chain acyl- synthetase 5 short=lacs 5	gi|6016484|sp|O88813.1|ACSL5_RATRecName: Full=Long-chain-fatty-acid--CoA ligase 5; AltName: Full=Long-chain acyl-CoA synthetase 5; Short=LACS 5	8.55426e-46	43	107.071	453	196	8.55426e-46	0.4295	8	P:fatty acid biosynthetic process; C:organelle membrane; C:organelle envelope; C:plastid; F:fatty acid ligase activity; P:response to organic substance; P:regulation of cellular process; P:multicellular organismal development	-	IPR000873; IPR020845; G3DSA:3.40.50.980 (GENE3D), PTHR24096 (PANTHER), SSF56801 (SUPERFAMILY)	9	P:biosynthetic process; P:cellular process; P:lipid metabolic process; C:membrane; C:intracellular; C:plastid; F:catalytic activity; P:biological_process; P:multicellular organismal development	-	IPR000873; IPR020845; G3DSA:3.40.50.980 (GENE3D), PTHR24096 (PANTHER), SSF56801 (SUPERFAMILY)	10	P:biosynthetic process; P:lipid metabolic process; C:organelle; C:cell; C:intracellular; C:plastid; F:catalytic activity; P:biological_process; P:regulation of biological process; P:multicellular organismal development	-	IPR000873; IPR020845; G3DSA:3.40.50.980 (GENE3D), PTHR24096 (PANTHER), SSF56801 (SUPERFAMILY)		XP_002186275	long-chain-fatty-acid-- ligase	gi|219113383|ref|XP_002186275.1|long chain acyl-CoA synthetase [Phaeodactylum tricornutum CCAP 1055/1] >gi|209583125|gb|ACI65745.1| long chain acyl-CoA synthetase [Phaeodactylum tricornutum CCAP 1055/1]
10030	PSN0014	176 H5	5.3845	Significant	0.106636	4.10649	Significant	0	2.32069	Significant	0	Acyl-CoA synthetase with transit peptide, cd05907 4.20e-128	up-regulated	scaffold_2396	2021	4637	1	2395	+	2382	0			O88813	acsl5_rat ame: full=long-chain-fatty-acid-- ligase 5 ame: full=long-chain acyl- synthetase 5 short=lacs 5	gi|6016484|sp|O88813.1|ACSL5_RATRecName: Full=Long-chain-fatty-acid--CoA ligase 5; AltName: Full=Long-chain acyl-CoA synthetase 5; Short=LACS 5	8.55426e-46	43	107.071	453	196	8.55426e-46	0.4295	8	P:fatty acid biosynthetic process; C:organelle membrane; C:organelle envelope; C:plastid; F:fatty acid ligase activity; P:response to organic substance; P:regulation of cellular process; P:multicellular organismal development	-	IPR000873; IPR020845; G3DSA:3.40.50.980 (GENE3D), PTHR24096 (PANTHER), SSF56801 (SUPERFAMILY)	9	P:biosynthetic process; P:cellular process; P:lipid metabolic process; C:membrane; C:intracellular; C:plastid; F:catalytic activity; P:biological_process; P:multicellular organismal development	-	IPR000873; IPR020845; G3DSA:3.40.50.980 (GENE3D), PTHR24096 (PANTHER), SSF56801 (SUPERFAMILY)	10	P:biosynthetic process; P:lipid metabolic process; C:organelle; C:cell; C:intracellular; C:plastid; F:catalytic activity; P:biological_process; P:regulation of biological process; P:multicellular organismal development	-	IPR000873; IPR020845; G3DSA:3.40.50.980 (GENE3D), PTHR24096 (PANTHER), SSF56801 (SUPERFAMILY)		XP_002186275	long-chain-fatty-acid-- ligase	gi|219113383|ref|XP_002186275.1|long chain acyl-CoA synthetase [Phaeodactylum tricornutum CCAP 1055/1] >gi|209583125|gb|ACI65745.1| long chain acyl-CoA synthetase [Phaeodactylum tricornutum CCAP 1055/1]
8727	PSN0014	178 G1	5.03675	Significant	0.107144	4.16694	Significant	0.00274363	2.14085	Significant	0	Acyl-CoA synthetase with transit peptide, cd05907 4.20e-128	up-regulated	scaffold_2396	2021	4637	1	2395	+	2382	0			O88813	acsl5_rat ame: full=long-chain-fatty-acid-- ligase 5 ame: full=long-chain acyl- synthetase 5 short=lacs 5	gi|6016484|sp|O88813.1|ACSL5_RATRecName: Full=Long-chain-fatty-acid--CoA ligase 5; AltName: Full=Long-chain acyl-CoA synthetase 5; Short=LACS 5	8.55426e-46	43	107.071	453	196	8.55426e-46	0.4295	8	P:fatty acid biosynthetic process; C:organelle membrane; C:organelle envelope; C:plastid; F:fatty acid ligase activity; P:response to organic substance; P:regulation of cellular process; P:multicellular organismal development	-	IPR000873; IPR020845; G3DSA:3.40.50.980 (GENE3D), PTHR24096 (PANTHER), SSF56801 (SUPERFAMILY)	9	P:biosynthetic process; P:cellular process; P:lipid metabolic process; C:membrane; C:intracellular; C:plastid; F:catalytic activity; P:biological_process; P:multicellular organismal development	-	IPR000873; IPR020845; G3DSA:3.40.50.980 (GENE3D), PTHR24096 (PANTHER), SSF56801 (SUPERFAMILY)	10	P:biosynthetic process; P:lipid metabolic process; C:organelle; C:cell; C:intracellular; C:plastid; F:catalytic activity; P:biological_process; P:regulation of biological process; P:multicellular organismal development	-	IPR000873; IPR020845; G3DSA:3.40.50.980 (GENE3D), PTHR24096 (PANTHER), SSF56801 (SUPERFAMILY)		XP_002186275	long-chain-fatty-acid-- ligase	gi|219113383|ref|XP_002186275.1|long chain acyl-CoA synthetase [Phaeodactylum tricornutum CCAP 1055/1] >gi|209583125|gb|ACI65745.1| long chain acyl-CoA synthetase [Phaeodactylum tricornutum CCAP 1055/1]
8917	PSN0014	178 G1	4.53348	Significant	0.0776295	3.49686	Significant	0	2.15489	Significant	0	Acyl-CoA synthetase with transit peptide, cd05907 4.20e-128	up-regulated	scaffold_2396	2021	4637	1	2395	+	2382	0			O88813	acsl5_rat ame: full=long-chain-fatty-acid-- ligase 5 ame: full=long-chain acyl- synthetase 5 short=lacs 5	gi|6016484|sp|O88813.1|ACSL5_RATRecName: Full=Long-chain-fatty-acid--CoA ligase 5; AltName: Full=Long-chain acyl-CoA synthetase 5; Short=LACS 5	8.55426e-46	43	107.071	453	196	8.55426e-46	0.4295	8	P:fatty acid biosynthetic process; C:organelle membrane; C:organelle envelope; C:plastid; F:fatty acid ligase activity; P:response to organic substance; P:regulation of cellular process; P:multicellular organismal development	-	IPR000873; IPR020845; G3DSA:3.40.50.980 (GENE3D), PTHR24096 (PANTHER), SSF56801 (SUPERFAMILY)	9	P:biosynthetic process; P:cellular process; P:lipid metabolic process; C:membrane; C:intracellular; C:plastid; F:catalytic activity; P:biological_process; P:multicellular organismal development	-	IPR000873; IPR020845; G3DSA:3.40.50.980 (GENE3D), PTHR24096 (PANTHER), SSF56801 (SUPERFAMILY)	10	P:biosynthetic process; P:lipid metabolic process; C:organelle; C:cell; C:intracellular; C:plastid; F:catalytic activity; P:biological_process; P:regulation of biological process; P:multicellular organismal development	-	IPR000873; IPR020845; G3DSA:3.40.50.980 (GENE3D), PTHR24096 (PANTHER), SSF56801 (SUPERFAMILY)		XP_002186275	long-chain-fatty-acid-- ligase	gi|219113383|ref|XP_002186275.1|long chain acyl-CoA synthetase [Phaeodactylum tricornutum CCAP 1055/1] >gi|209583125|gb|ACI65745.1| long chain acyl-CoA synthetase [Phaeodactylum tricornutum CCAP 1055/1]
10540	PSN0014	180 G9	4.40812	Significant	0.0363142	5.14867	Significant	0.0448568	2.04641	Significant	0	Acyl-CoA synthetase with transit peptide, cd05907 4.20e-128	up-regulated	scaffold_2396	2021	4637	1	2395	+	2382	0			O88813	acsl5_rat ame: full=long-chain-fatty-acid-- ligase 5 ame: full=long-chain acyl- synthetase 5 short=lacs 5	gi|6016484|sp|O88813.1|ACSL5_RATRecName: Full=Long-chain-fatty-acid--CoA ligase 5; AltName: Full=Long-chain acyl-CoA synthetase 5; Short=LACS 5	8.55426e-46	43	107.071	453	196	8.55426e-46	0.4295	8	P:fatty acid biosynthetic process; C:organelle membrane; C:organelle envelope; C:plastid; F:fatty acid ligase activity; P:response to organic substance; P:regulation of cellular process; P:multicellular organismal development	-	IPR000873; IPR020845; G3DSA:3.40.50.980 (GENE3D), PTHR24096 (PANTHER), SSF56801 (SUPERFAMILY)	9	P:biosynthetic process; P:cellular process; P:lipid metabolic process; C:membrane; C:intracellular; C:plastid; F:catalytic activity; P:biological_process; P:multicellular organismal development	-	IPR000873; IPR020845; G3DSA:3.40.50.980 (GENE3D), PTHR24096 (PANTHER), SSF56801 (SUPERFAMILY)	10	P:biosynthetic process; P:lipid metabolic process; C:organelle; C:cell; C:intracellular; C:plastid; F:catalytic activity; P:biological_process; P:regulation of biological process; P:multicellular organismal development	-	IPR000873; IPR020845; G3DSA:3.40.50.980 (GENE3D), PTHR24096 (PANTHER), SSF56801 (SUPERFAMILY)		XP_002186275	long-chain-fatty-acid-- ligase	gi|219113383|ref|XP_002186275.1|long chain acyl-CoA synthetase [Phaeodactylum tricornutum CCAP 1055/1] >gi|209583125|gb|ACI65745.1| long chain acyl-CoA synthetase [Phaeodactylum tricornutum CCAP 1055/1]
10730	PSN0014	180 G9	4.20557	Significant	0	5.95664	Significant	0.0447451	2.10668	Significant	0	Acyl-CoA synthetase with transit peptide, cd05907 4.20e-128	up-regulated	scaffold_2396	2021	4637	1	2395	+	2382	0			O88813	acsl5_rat ame: full=long-chain-fatty-acid-- ligase 5 ame: full=long-chain acyl- synthetase 5 short=lacs 5	gi|6016484|sp|O88813.1|ACSL5_RATRecName: Full=Long-chain-fatty-acid--CoA ligase 5; AltName: Full=Long-chain acyl-CoA synthetase 5; Short=LACS 5	8.55426e-46	43	107.071	453	196	8.55426e-46	0.4295	8	P:fatty acid biosynthetic process; C:organelle membrane; C:organelle envelope; C:plastid; F:fatty acid ligase activity; P:response to organic substance; P:regulation of cellular process; P:multicellular organismal development	-	IPR000873; IPR020845; G3DSA:3.40.50.980 (GENE3D), PTHR24096 (PANTHER), SSF56801 (SUPERFAMILY)	9	P:biosynthetic process; P:cellular process; P:lipid metabolic process; C:membrane; C:intracellular; C:plastid; F:catalytic activity; P:biological_process; P:multicellular organismal development	-	IPR000873; IPR020845; G3DSA:3.40.50.980 (GENE3D), PTHR24096 (PANTHER), SSF56801 (SUPERFAMILY)	10	P:biosynthetic process; P:lipid metabolic process; C:organelle; C:cell; C:intracellular; C:plastid; F:catalytic activity; P:biological_process; P:regulation of biological process; P:multicellular organismal development	-	IPR000873; IPR020845; G3DSA:3.40.50.980 (GENE3D), PTHR24096 (PANTHER), SSF56801 (SUPERFAMILY)		XP_002186275	long-chain-fatty-acid-- ligase	gi|219113383|ref|XP_002186275.1|long chain acyl-CoA synthetase [Phaeodactylum tricornutum CCAP 1055/1] >gi|209583125|gb|ACI65745.1| long chain acyl-CoA synthetase [Phaeodactylum tricornutum CCAP 1055/1]
5438	PSN0014	182 H3	3.5669	Significant	0	2.75453	Significant	0	1.97857	Significant	0	Acyl-CoA synthetase with transit peptide, cd05907 4.20e-128	up-regulated	scaffold_2396	2021	4637	1	2395	+	2382	0			O88813	acsl5_rat ame: full=long-chain-fatty-acid-- ligase 5 ame: full=long-chain acyl- synthetase 5 short=lacs 5	gi|6016484|sp|O88813.1|ACSL5_RATRecName: Full=Long-chain-fatty-acid--CoA ligase 5; AltName: Full=Long-chain acyl-CoA synthetase 5; Short=LACS 5	8.55426e-46	43	107.071	453	196	8.55426e-46	0.4295	8	P:fatty acid biosynthetic process; C:organelle membrane; C:organelle envelope; C:plastid; F:fatty acid ligase activity; P:response to organic substance; P:regulation of cellular process; P:multicellular organismal development	-	IPR000873; IPR020845; G3DSA:3.40.50.980 (GENE3D), PTHR24096 (PANTHER), SSF56801 (SUPERFAMILY)	9	P:biosynthetic process; P:cellular process; P:lipid metabolic process; C:membrane; C:intracellular; C:plastid; F:catalytic activity; P:biological_process; P:multicellular organismal development	-	IPR000873; IPR020845; G3DSA:3.40.50.980 (GENE3D), PTHR24096 (PANTHER), SSF56801 (SUPERFAMILY)	10	P:biosynthetic process; P:lipid metabolic process; C:organelle; C:cell; C:intracellular; C:plastid; F:catalytic activity; P:biological_process; P:regulation of biological process; P:multicellular organismal development	-	IPR000873; IPR020845; G3DSA:3.40.50.980 (GENE3D), PTHR24096 (PANTHER), SSF56801 (SUPERFAMILY)		XP_002186275	long-chain-fatty-acid-- ligase	gi|219113383|ref|XP_002186275.1|long chain acyl-CoA synthetase [Phaeodactylum tricornutum CCAP 1055/1] >gi|209583125|gb|ACI65745.1| long chain acyl-CoA synthetase [Phaeodactylum tricornutum CCAP 1055/1]
5628	PSN0014	182 H3	3.55193	Significant	0	3.02062	Significant	0	2.10612	Significant	0	Acyl-CoA synthetase with transit peptide, cd05907 4.20e-128	up-regulated	scaffold_2396	2021	4637	1	2395	+	2382	0			O88813	acsl5_rat ame: full=long-chain-fatty-acid-- ligase 5 ame: full=long-chain acyl- synthetase 5 short=lacs 5	gi|6016484|sp|O88813.1|ACSL5_RATRecName: Full=Long-chain-fatty-acid--CoA ligase 5; AltName: Full=Long-chain acyl-CoA synthetase 5; Short=LACS 5	8.55426e-46	43	107.071	453	196	8.55426e-46	0.4295	8	P:fatty acid biosynthetic process; C:organelle membrane; C:organelle envelope; C:plastid; F:fatty acid ligase activity; P:response to organic substance; P:regulation of cellular process; P:multicellular organismal development	-	IPR000873; IPR020845; G3DSA:3.40.50.980 (GENE3D), PTHR24096 (PANTHER), SSF56801 (SUPERFAMILY)	9	P:biosynthetic process; P:cellular process; P:lipid metabolic process; C:membrane; C:intracellular; C:plastid; F:catalytic activity; P:biological_process; P:multicellular organismal development	-	IPR000873; IPR020845; G3DSA:3.40.50.980 (GENE3D), PTHR24096 (PANTHER), SSF56801 (SUPERFAMILY)	10	P:biosynthetic process; P:lipid metabolic process; C:organelle; C:cell; C:intracellular; C:plastid; F:catalytic activity; P:biological_process; P:regulation of biological process; P:multicellular organismal development	-	IPR000873; IPR020845; G3DSA:3.40.50.980 (GENE3D), PTHR24096 (PANTHER), SSF56801 (SUPERFAMILY)		XP_002186275	long-chain-fatty-acid-- ligase	gi|219113383|ref|XP_002186275.1|long chain acyl-CoA synthetase [Phaeodactylum tricornutum CCAP 1055/1] >gi|209583125|gb|ACI65745.1| long chain acyl-CoA synthetase [Phaeodactylum tricornutum CCAP 1055/1]
11338	PSN0014	183 H5	3.22752	Significant	0	2.92423	Significant	0	1.61909	Significant	9.76581	Acyl-CoA synthetase with transit peptide, cd05907 4.20e-128	up-regulated	scaffold_2396	2021	4637	1	2395	+	2382	0			O88813	acsl5_rat ame: full=long-chain-fatty-acid-- ligase 5 ame: full=long-chain acyl- synthetase 5 short=lacs 5	gi|6016484|sp|O88813.1|ACSL5_RATRecName: Full=Long-chain-fatty-acid--CoA ligase 5; AltName: Full=Long-chain acyl-CoA synthetase 5; Short=LACS 5	8.55426e-46	43	107.071	453	196	8.55426e-46	0.4295	8	P:fatty acid biosynthetic process; C:organelle membrane; C:organelle envelope; C:plastid; F:fatty acid ligase activity; P:response to organic substance; P:regulation of cellular process; P:multicellular organismal development	-	IPR000873; IPR020845; G3DSA:3.40.50.980 (GENE3D), PTHR24096 (PANTHER), SSF56801 (SUPERFAMILY)	9	P:biosynthetic process; P:cellular process; P:lipid metabolic process; C:membrane; C:intracellular; C:plastid; F:catalytic activity; P:biological_process; P:multicellular organismal development	-	IPR000873; IPR020845; G3DSA:3.40.50.980 (GENE3D), PTHR24096 (PANTHER), SSF56801 (SUPERFAMILY)	10	P:biosynthetic process; P:lipid metabolic process; C:organelle; C:cell; C:intracellular; C:plastid; F:catalytic activity; P:biological_process; P:regulation of biological process; P:multicellular organismal development	-	IPR000873; IPR020845; G3DSA:3.40.50.980 (GENE3D), PTHR24096 (PANTHER), SSF56801 (SUPERFAMILY)		XP_002186275	long-chain-fatty-acid-- ligase	gi|219113383|ref|XP_002186275.1|long chain acyl-CoA synthetase [Phaeodactylum tricornutum CCAP 1055/1] >gi|209583125|gb|ACI65745.1| long chain acyl-CoA synthetase [Phaeodactylum tricornutum CCAP 1055/1]
11528	PSN0014	183 H5	3.56315	Significant	0	3.50468	Significant	0	1.58773	Significant	12.7053	Acyl-CoA synthetase with transit peptide, cd05907 4.20e-128	up-regulated	scaffold_2396	2021	4637	1	2395	+	2382	0			O88813	acsl5_rat ame: full=long-chain-fatty-acid-- ligase 5 ame: full=long-chain acyl- synthetase 5 short=lacs 5	gi|6016484|sp|O88813.1|ACSL5_RATRecName: Full=Long-chain-fatty-acid--CoA ligase 5; AltName: Full=Long-chain acyl-CoA synthetase 5; Short=LACS 5	8.55426e-46	43	107.071	453	196	8.55426e-46	0.4295	8	P:fatty acid biosynthetic process; C:organelle membrane; C:organelle envelope; C:plastid; F:fatty acid ligase activity; P:response to organic substance; P:regulation of cellular process; P:multicellular organismal development	-	IPR000873; IPR020845; G3DSA:3.40.50.980 (GENE3D), PTHR24096 (PANTHER), SSF56801 (SUPERFAMILY)	9	P:biosynthetic process; P:cellular process; P:lipid metabolic process; C:membrane; C:intracellular; C:plastid; F:catalytic activity; P:biological_process; P:multicellular organismal development	-	IPR000873; IPR020845; G3DSA:3.40.50.980 (GENE3D), PTHR24096 (PANTHER), SSF56801 (SUPERFAMILY)	10	P:biosynthetic process; P:lipid metabolic process; C:organelle; C:cell; C:intracellular; C:plastid; F:catalytic activity; P:biological_process; P:regulation of biological process; P:multicellular organismal development	-	IPR000873; IPR020845; G3DSA:3.40.50.980 (GENE3D), PTHR24096 (PANTHER), SSF56801 (SUPERFAMILY)		XP_002186275	long-chain-fatty-acid-- ligase	gi|219113383|ref|XP_002186275.1|long chain acyl-CoA synthetase [Phaeodactylum tricornutum CCAP 1055/1] >gi|209583125|gb|ACI65745.1| long chain acyl-CoA synthetase [Phaeodactylum tricornutum CCAP 1055/1]
2927	PSN0014	30 C7	4.3696	Significant	0	3.95471	Significant	0	1.88028	Significant	21.1007	Acyl-CoA synthetase with transit peptide, cd05907 4.20e-128	up-regulated	scaffold_2396	2021	4637	1	2395	+	2382	0			O88813	acsl5_rat ame: full=long-chain-fatty-acid-- ligase 5 ame: full=long-chain acyl- synthetase 5 short=lacs 5	gi|6016484|sp|O88813.1|ACSL5_RATRecName: Full=Long-chain-fatty-acid--CoA ligase 5; AltName: Full=Long-chain acyl-CoA synthetase 5; Short=LACS 5	8.55426e-46	43	107.071	453	196	8.55426e-46	0.4295	8	P:fatty acid biosynthetic process; C:organelle membrane; C:organelle envelope; C:plastid; F:fatty acid ligase activity; P:response to organic substance; P:regulation of cellular process; P:multicellular organismal development	-	IPR000873; IPR020845; G3DSA:3.40.50.980 (GENE3D), PTHR24096 (PANTHER), SSF56801 (SUPERFAMILY)	9	P:biosynthetic process; P:cellular process; P:lipid metabolic process; C:membrane; C:intracellular; C:plastid; F:catalytic activity; P:biological_process; P:multicellular organismal development	-	IPR000873; IPR020845; G3DSA:3.40.50.980 (GENE3D), PTHR24096 (PANTHER), SSF56801 (SUPERFAMILY)	10	P:biosynthetic process; P:lipid metabolic process; C:organelle; C:cell; C:intracellular; C:plastid; F:catalytic activity; P:biological_process; P:regulation of biological process; P:multicellular organismal development	-	IPR000873; IPR020845; G3DSA:3.40.50.980 (GENE3D), PTHR24096 (PANTHER), SSF56801 (SUPERFAMILY)		XP_002186275	long-chain-fatty-acid-- ligase	gi|219113383|ref|XP_002186275.1|long chain acyl-CoA synthetase [Phaeodactylum tricornutum CCAP 1055/1] >gi|209583125|gb|ACI65745.1| long chain acyl-CoA synthetase [Phaeodactylum tricornutum CCAP 1055/1]
3117	PSN0014	30 C7	5.52475	Significant	0.0558412	4.82333	Significant	0	2.49875	Significant	0	Acyl-CoA synthetase with transit peptide, cd05907 4.20e-128	up-regulated	scaffold_2396	2021	4637	1	2395	+	2382	0			O88813	acsl5_rat ame: full=long-chain-fatty-acid-- ligase 5 ame: full=long-chain acyl- synthetase 5 short=lacs 5	gi|6016484|sp|O88813.1|ACSL5_RATRecName: Full=Long-chain-fatty-acid--CoA ligase 5; AltName: Full=Long-chain acyl-CoA synthetase 5; Short=LACS 5	8.55426e-46	43	107.071	453	196	8.55426e-46	0.4295	8	P:fatty acid biosynthetic process; C:organelle membrane; C:organelle envelope; C:plastid; F:fatty acid ligase activity; P:response to organic substance; P:regulation of cellular process; P:multicellular organismal development	-	IPR000873; IPR020845; G3DSA:3.40.50.980 (GENE3D), PTHR24096 (PANTHER), SSF56801 (SUPERFAMILY)	9	P:biosynthetic process; P:cellular process; P:lipid metabolic process; C:membrane; C:intracellular; C:plastid; F:catalytic activity; P:biological_process; P:multicellular organismal development	-	IPR000873; IPR020845; G3DSA:3.40.50.980 (GENE3D), PTHR24096 (PANTHER), SSF56801 (SUPERFAMILY)	10	P:biosynthetic process; P:lipid metabolic process; C:organelle; C:cell; C:intracellular; C:plastid; F:catalytic activity; P:biological_process; P:regulation of biological process; P:multicellular organismal development	-	IPR000873; IPR020845; G3DSA:3.40.50.980 (GENE3D), PTHR24096 (PANTHER), SSF56801 (SUPERFAMILY)		XP_002186275	long-chain-fatty-acid-- ligase	gi|219113383|ref|XP_002186275.1|long chain acyl-CoA synthetase [Phaeodactylum tricornutum CCAP 1055/1] >gi|209583125|gb|ACI65745.1| long chain acyl-CoA synthetase [Phaeodactylum tricornutum CCAP 1055/1]
5076	PSN0014	45 F3	5.25888	Significant	0.109175	5.39862	Significant	0.0998238	2.2711	Significant	0	Acyl-CoA synthetase with transit peptide, cd05907 4.20e-128	up-regulated	scaffold_2396	2021	4637	1	2395	+	2382	0			O88813	acsl5_rat ame: full=long-chain-fatty-acid-- ligase 5 ame: full=long-chain acyl- synthetase 5 short=lacs 5	gi|6016484|sp|O88813.1|ACSL5_RATRecName: Full=Long-chain-fatty-acid--CoA ligase 5; AltName: Full=Long-chain acyl-CoA synthetase 5; Short=LACS 5	8.55426e-46	43	107.071	453	196	8.55426e-46	0.4295	8	P:fatty acid biosynthetic process; C:organelle membrane; C:organelle envelope; C:plastid; F:fatty acid ligase activity; P:response to organic substance; P:regulation of cellular process; P:multicellular organismal development	-	IPR000873; IPR020845; G3DSA:3.40.50.980 (GENE3D), PTHR24096 (PANTHER), SSF56801 (SUPERFAMILY)	9	P:biosynthetic process; P:cellular process; P:lipid metabolic process; C:membrane; C:intracellular; C:plastid; F:catalytic activity; P:biological_process; P:multicellular organismal development	-	IPR000873; IPR020845; G3DSA:3.40.50.980 (GENE3D), PTHR24096 (PANTHER), SSF56801 (SUPERFAMILY)	10	P:biosynthetic process; P:lipid metabolic process; C:organelle; C:cell; C:intracellular; C:plastid; F:catalytic activity; P:biological_process; P:regulation of biological process; P:multicellular organismal development	-	IPR000873; IPR020845; G3DSA:3.40.50.980 (GENE3D), PTHR24096 (PANTHER), SSF56801 (SUPERFAMILY)		XP_002186275	long-chain-fatty-acid-- ligase	gi|219113383|ref|XP_002186275.1|long chain acyl-CoA synthetase [Phaeodactylum tricornutum CCAP 1055/1] >gi|209583125|gb|ACI65745.1| long chain acyl-CoA synthetase [Phaeodactylum tricornutum CCAP 1055/1]
5266	PSN0014	45 F3	5.22637	Significant	0.107425	5.19088	Significant	0.105206	2.33507	Significant	0	Acyl-CoA synthetase with transit peptide, cd05907 4.20e-128	up-regulated	scaffold_2396	2021	4637	1	2395	+	2382	0			O88813	acsl5_rat ame: full=long-chain-fatty-acid-- ligase 5 ame: full=long-chain acyl- synthetase 5 short=lacs 5	gi|6016484|sp|O88813.1|ACSL5_RATRecName: Full=Long-chain-fatty-acid--CoA ligase 5; AltName: Full=Long-chain acyl-CoA synthetase 5; Short=LACS 5	8.55426e-46	43	107.071	453	196	8.55426e-46	0.4295	8	P:fatty acid biosynthetic process; C:organelle membrane; C:organelle envelope; C:plastid; F:fatty acid ligase activity; P:response to organic substance; P:regulation of cellular process; P:multicellular organismal development	-	IPR000873; IPR020845; G3DSA:3.40.50.980 (GENE3D), PTHR24096 (PANTHER), SSF56801 (SUPERFAMILY)	9	P:biosynthetic process; P:cellular process; P:lipid metabolic process; C:membrane; C:intracellular; C:plastid; F:catalytic activity; P:biological_process; P:multicellular organismal development	-	IPR000873; IPR020845; G3DSA:3.40.50.980 (GENE3D), PTHR24096 (PANTHER), SSF56801 (SUPERFAMILY)	10	P:biosynthetic process; P:lipid metabolic process; C:organelle; C:cell; C:intracellular; C:plastid; F:catalytic activity; P:biological_process; P:regulation of biological process; P:multicellular organismal development	-	IPR000873; IPR020845; G3DSA:3.40.50.980 (GENE3D), PTHR24096 (PANTHER), SSF56801 (SUPERFAMILY)		XP_002186275	long-chain-fatty-acid-- ligase	gi|219113383|ref|XP_002186275.1|long chain acyl-CoA synthetase [Phaeodactylum tricornutum CCAP 1055/1] >gi|209583125|gb|ACI65745.1| long chain acyl-CoA synthetase [Phaeodactylum tricornutum CCAP 1055/1]
7330	PSN0014	47 E10	4.1552	Significant	0.0791472	4.30135	Significant	0	1.83492	Significant	1.49917	Acyl-CoA synthetase with transit peptide, cd05907 4.20e-128	up-regulated	scaffold_2396	2021	4637	1	2395	+	2382	0			O88813	acsl5_rat ame: full=long-chain-fatty-acid-- ligase 5 ame: full=long-chain acyl- synthetase 5 short=lacs 5	gi|6016484|sp|O88813.1|ACSL5_RATRecName: Full=Long-chain-fatty-acid--CoA ligase 5; AltName: Full=Long-chain acyl-CoA synthetase 5; Short=LACS 5	8.55426e-46	43	107.071	453	196	8.55426e-46	0.4295	8	P:fatty acid biosynthetic process; C:organelle membrane; C:organelle envelope; C:plastid; F:fatty acid ligase activity; P:response to organic substance; P:regulation of cellular process; P:multicellular organismal development	-	IPR000873; IPR020845; G3DSA:3.40.50.980 (GENE3D), PTHR24096 (PANTHER), SSF56801 (SUPERFAMILY)	9	P:biosynthetic process; P:cellular process; P:lipid metabolic process; C:membrane; C:intracellular; C:plastid; F:catalytic activity; P:biological_process; P:multicellular organismal development	-	IPR000873; IPR020845; G3DSA:3.40.50.980 (GENE3D), PTHR24096 (PANTHER), SSF56801 (SUPERFAMILY)	10	P:biosynthetic process; P:lipid metabolic process; C:organelle; C:cell; C:intracellular; C:plastid; F:catalytic activity; P:biological_process; P:regulation of biological process; P:multicellular organismal development	-	IPR000873; IPR020845; G3DSA:3.40.50.980 (GENE3D), PTHR24096 (PANTHER), SSF56801 (SUPERFAMILY)		XP_002186275	long-chain-fatty-acid-- ligase	gi|219113383|ref|XP_002186275.1|long chain acyl-CoA synthetase [Phaeodactylum tricornutum CCAP 1055/1] >gi|209583125|gb|ACI65745.1| long chain acyl-CoA synthetase [Phaeodactylum tricornutum CCAP 1055/1]
7520	PSN0014	47 E10	4.1019	Significant	0.0757544	3.65695	Significant	0.0226654	1.85693	Significant	0.184879	Acyl-CoA synthetase with transit peptide, cd05907 4.20e-128	up-regulated	scaffold_2396	2021	4637	1	2395	+	2382	0			O88813	acsl5_rat ame: full=long-chain-fatty-acid-- ligase 5 ame: full=long-chain acyl- synthetase 5 short=lacs 5	gi|6016484|sp|O88813.1|ACSL5_RATRecName: Full=Long-chain-fatty-acid--CoA ligase 5; AltName: Full=Long-chain acyl-CoA synthetase 5; Short=LACS 5	8.55426e-46	43	107.071	453	196	8.55426e-46	0.4295	8	P:fatty acid biosynthetic process; C:organelle membrane; C:organelle envelope; C:plastid; F:fatty acid ligase activity; P:response to organic substance; P:regulation of cellular process; P:multicellular organismal development	-	IPR000873; IPR020845; G3DSA:3.40.50.980 (GENE3D), PTHR24096 (PANTHER), SSF56801 (SUPERFAMILY)	9	P:biosynthetic process; P:cellular process; P:lipid metabolic process; C:membrane; C:intracellular; C:plastid; F:catalytic activity; P:biological_process; P:multicellular organismal development	-	IPR000873; IPR020845; G3DSA:3.40.50.980 (GENE3D), PTHR24096 (PANTHER), SSF56801 (SUPERFAMILY)	10	P:biosynthetic process; P:lipid metabolic process; C:organelle; C:cell; C:intracellular; C:plastid; F:catalytic activity; P:biological_process; P:regulation of biological process; P:multicellular organismal development	-	IPR000873; IPR020845; G3DSA:3.40.50.980 (GENE3D), PTHR24096 (PANTHER), SSF56801 (SUPERFAMILY)		XP_002186275	long-chain-fatty-acid-- ligase	gi|219113383|ref|XP_002186275.1|long chain acyl-CoA synthetase [Phaeodactylum tricornutum CCAP 1055/1] >gi|209583125|gb|ACI65745.1| long chain acyl-CoA synthetase [Phaeodactylum tricornutum CCAP 1055/1]
4378	PSN0014	57 A3	4.54886	Significant	0.0205815	3.70995	Significant	0	2.25724	Significant	0	Acyl-CoA synthetase with transit peptide, cd05907 4.20e-128	up-regulated	scaffold_2396	2021	4637	1	2395	+	2382	0			O88813	acsl5_rat ame: full=long-chain-fatty-acid-- ligase 5 ame: full=long-chain acyl- synthetase 5 short=lacs 5	gi|6016484|sp|O88813.1|ACSL5_RATRecName: Full=Long-chain-fatty-acid--CoA ligase 5; AltName: Full=Long-chain acyl-CoA synthetase 5; Short=LACS 5	8.55426e-46	43	107.071	453	196	8.55426e-46	0.4295	8	P:fatty acid biosynthetic process; C:organelle membrane; C:organelle envelope; C:plastid; F:fatty acid ligase activity; P:response to organic substance; P:regulation of cellular process; P:multicellular organismal development	-	IPR000873; IPR020845; G3DSA:3.40.50.980 (GENE3D), PTHR24096 (PANTHER), SSF56801 (SUPERFAMILY)	9	P:biosynthetic process; P:cellular process; P:lipid metabolic process; C:membrane; C:intracellular; C:plastid; F:catalytic activity; P:biological_process; P:multicellular organismal development	-	IPR000873; IPR020845; G3DSA:3.40.50.980 (GENE3D), PTHR24096 (PANTHER), SSF56801 (SUPERFAMILY)	10	P:biosynthetic process; P:lipid metabolic process; C:organelle; C:cell; C:intracellular; C:plastid; F:catalytic activity; P:biological_process; P:regulation of biological process; P:multicellular organismal development	-	IPR000873; IPR020845; G3DSA:3.40.50.980 (GENE3D), PTHR24096 (PANTHER), SSF56801 (SUPERFAMILY)		XP_002186275	long-chain-fatty-acid-- ligase	gi|219113383|ref|XP_002186275.1|long chain acyl-CoA synthetase [Phaeodactylum tricornutum CCAP 1055/1] >gi|209583125|gb|ACI65745.1| long chain acyl-CoA synthetase [Phaeodactylum tricornutum CCAP 1055/1]
4568	PSN0014	57 A3	4.65163	Significant	0.0806819	3.2921	Significant	0	2.16622	Significant	0	Acyl-CoA synthetase with transit peptide, cd05907 4.20e-128	up-regulated	scaffold_2396	2021	4637	1	2395	+	2382	0			O88813	acsl5_rat ame: full=long-chain-fatty-acid-- ligase 5 ame: full=long-chain acyl- synthetase 5 short=lacs 5	gi|6016484|sp|O88813.1|ACSL5_RATRecName: Full=Long-chain-fatty-acid--CoA ligase 5; AltName: Full=Long-chain acyl-CoA synthetase 5; Short=LACS 5	8.55426e-46	43	107.071	453	196	8.55426e-46	0.4295	8	P:fatty acid biosynthetic process; C:organelle membrane; C:organelle envelope; C:plastid; F:fatty acid ligase activity; P:response to organic substance; P:regulation of cellular process; P:multicellular organismal development	-	IPR000873; IPR020845; G3DSA:3.40.50.980 (GENE3D), PTHR24096 (PANTHER), SSF56801 (SUPERFAMILY)	9	P:biosynthetic process; P:cellular process; P:lipid metabolic process; C:membrane; C:intracellular; C:plastid; F:catalytic activity; P:biological_process; P:multicellular organismal development	-	IPR000873; IPR020845; G3DSA:3.40.50.980 (GENE3D), PTHR24096 (PANTHER), SSF56801 (SUPERFAMILY)	10	P:biosynthetic process; P:lipid metabolic process; C:organelle; C:cell; C:intracellular; C:plastid; F:catalytic activity; P:biological_process; P:regulation of biological process; P:multicellular organismal development	-	IPR000873; IPR020845; G3DSA:3.40.50.980 (GENE3D), PTHR24096 (PANTHER), SSF56801 (SUPERFAMILY)		XP_002186275	long-chain-fatty-acid-- ligase	gi|219113383|ref|XP_002186275.1|long chain acyl-CoA synthetase [Phaeodactylum tricornutum CCAP 1055/1] >gi|209583125|gb|ACI65745.1| long chain acyl-CoA synthetase [Phaeodactylum tricornutum CCAP 1055/1]
10160	PSN0014	57 E5	2.62935	Significant	0	2.71817	Significant	0	1.71033	Significant	25.1191	Acyl-CoA synthetase with transit peptide, cd05907 4.20e-128	up-regulated	scaffold_2396	2021	4637	1	2395	+	2382	0			O88813	acsl5_rat ame: full=long-chain-fatty-acid-- ligase 5 ame: full=long-chain acyl- synthetase 5 short=lacs 5	gi|6016484|sp|O88813.1|ACSL5_RATRecName: Full=Long-chain-fatty-acid--CoA ligase 5; AltName: Full=Long-chain acyl-CoA synthetase 5; Short=LACS 5	8.55426e-46	43	107.071	453	196	8.55426e-46	0.4295	8	P:fatty acid biosynthetic process; C:organelle membrane; C:organelle envelope; C:plastid; F:fatty acid ligase activity; P:response to organic substance; P:regulation of cellular process; P:multicellular organismal development	-	IPR000873; IPR020845; G3DSA:3.40.50.980 (GENE3D), PTHR24096 (PANTHER), SSF56801 (SUPERFAMILY)	9	P:biosynthetic process; P:cellular process; P:lipid metabolic process; C:membrane; C:intracellular; C:plastid; F:catalytic activity; P:biological_process; P:multicellular organismal development	-	IPR000873; IPR020845; G3DSA:3.40.50.980 (GENE3D), PTHR24096 (PANTHER), SSF56801 (SUPERFAMILY)	10	P:biosynthetic process; P:lipid metabolic process; C:organelle; C:cell; C:intracellular; C:plastid; F:catalytic activity; P:biological_process; P:regulation of biological process; P:multicellular organismal development	-	IPR000873; IPR020845; G3DSA:3.40.50.980 (GENE3D), PTHR24096 (PANTHER), SSF56801 (SUPERFAMILY)		XP_002186275	long-chain-fatty-acid-- ligase	gi|219113383|ref|XP_002186275.1|long chain acyl-CoA synthetase [Phaeodactylum tricornutum CCAP 1055/1] >gi|209583125|gb|ACI65745.1| long chain acyl-CoA synthetase [Phaeodactylum tricornutum CCAP 1055/1]
10350	PSN0014	57 E5	3.29395	Significant	0	2.6217	Significant	0	1.81848	Significant	7.38376	Acyl-CoA synthetase with transit peptide, cd05907 4.20e-128	up-regulated	scaffold_2396	2021	4637	1	2395	+	2382	0			O88813	acsl5_rat ame: full=long-chain-fatty-acid-- ligase 5 ame: full=long-chain acyl- synthetase 5 short=lacs 5	gi|6016484|sp|O88813.1|ACSL5_RATRecName: Full=Long-chain-fatty-acid--CoA ligase 5; AltName: Full=Long-chain acyl-CoA synthetase 5; Short=LACS 5	8.55426e-46	43	107.071	453	196	8.55426e-46	0.4295	8	P:fatty acid biosynthetic process; C:organelle membrane; C:organelle envelope; C:plastid; F:fatty acid ligase activity; P:response to organic substance; P:regulation of cellular process; P:multicellular organismal development	-	IPR000873; IPR020845; G3DSA:3.40.50.980 (GENE3D), PTHR24096 (PANTHER), SSF56801 (SUPERFAMILY)	9	P:biosynthetic process; P:cellular process; P:lipid metabolic process; C:membrane; C:intracellular; C:plastid; F:catalytic activity; P:biological_process; P:multicellular organismal development	-	IPR000873; IPR020845; G3DSA:3.40.50.980 (GENE3D), PTHR24096 (PANTHER), SSF56801 (SUPERFAMILY)	10	P:biosynthetic process; P:lipid metabolic process; C:organelle; C:cell; C:intracellular; C:plastid; F:catalytic activity; P:biological_process; P:regulation of biological process; P:multicellular organismal development	-	IPR000873; IPR020845; G3DSA:3.40.50.980 (GENE3D), PTHR24096 (PANTHER), SSF56801 (SUPERFAMILY)		XP_002186275	long-chain-fatty-acid-- ligase	gi|219113383|ref|XP_002186275.1|long chain acyl-CoA synthetase [Phaeodactylum tricornutum CCAP 1055/1] >gi|209583125|gb|ACI65745.1| long chain acyl-CoA synthetase [Phaeodactylum tricornutum CCAP 1055/1]
10507	PSN0014	72 E5	4.94535	Significant	0.0904726	4.41117	Significant	0.104325	2.26782	Significant	0	Acyl-CoA synthetase with transit peptide, cd05907 4.20e-128	up-regulated	scaffold_2396	2021	4637	1	2395	+	2382	0			O88813	acsl5_rat ame: full=long-chain-fatty-acid-- ligase 5 ame: full=long-chain acyl- synthetase 5 short=lacs 5	gi|6016484|sp|O88813.1|ACSL5_RATRecName: Full=Long-chain-fatty-acid--CoA ligase 5; AltName: Full=Long-chain acyl-CoA synthetase 5; Short=LACS 5	8.55426e-46	43	107.071	453	196	8.55426e-46	0.4295	8	P:fatty acid biosynthetic process; C:organelle membrane; C:organelle envelope; C:plastid; F:fatty acid ligase activity; P:response to organic substance; P:regulation of cellular process; P:multicellular organismal development	-	IPR000873; IPR020845; G3DSA:3.40.50.980 (GENE3D), PTHR24096 (PANTHER), SSF56801 (SUPERFAMILY)	9	P:biosynthetic process; P:cellular process; P:lipid metabolic process; C:membrane; C:intracellular; C:plastid; F:catalytic activity; P:biological_process; P:multicellular organismal development	-	IPR000873; IPR020845; G3DSA:3.40.50.980 (GENE3D), PTHR24096 (PANTHER), SSF56801 (SUPERFAMILY)	10	P:biosynthetic process; P:lipid metabolic process; C:organelle; C:cell; C:intracellular; C:plastid; F:catalytic activity; P:biological_process; P:regulation of biological process; P:multicellular organismal development	-	IPR000873; IPR020845; G3DSA:3.40.50.980 (GENE3D), PTHR24096 (PANTHER), SSF56801 (SUPERFAMILY)		XP_002186275	long-chain-fatty-acid-- ligase	gi|219113383|ref|XP_002186275.1|long chain acyl-CoA synthetase [Phaeodactylum tricornutum CCAP 1055/1] >gi|209583125|gb|ACI65745.1| long chain acyl-CoA synthetase [Phaeodactylum tricornutum CCAP 1055/1]
10697	PSN0014	72 E5	5.17471	Significant	0.095218	4.3071	Significant	0.101849	2.25968	Significant	0	Acyl-CoA synthetase with transit peptide, cd05907 4.20e-128	up-regulated	scaffold_2396	2021	4637	1	2395	+	2382	0			O88813	acsl5_rat ame: full=long-chain-fatty-acid-- ligase 5 ame: full=long-chain acyl- synthetase 5 short=lacs 5	gi|6016484|sp|O88813.1|ACSL5_RATRecName: Full=Long-chain-fatty-acid--CoA ligase 5; AltName: Full=Long-chain acyl-CoA synthetase 5; Short=LACS 5	8.55426e-46	43	107.071	453	196	8.55426e-46	0.4295	8	P:fatty acid biosynthetic process; C:organelle membrane; C:organelle envelope; C:plastid; F:fatty acid ligase activity; P:response to organic substance; P:regulation of cellular process; P:multicellular organismal development	-	IPR000873; IPR020845; G3DSA:3.40.50.980 (GENE3D), PTHR24096 (PANTHER), SSF56801 (SUPERFAMILY)	9	P:biosynthetic process; P:cellular process; P:lipid metabolic process; C:membrane; C:intracellular; C:plastid; F:catalytic activity; P:biological_process; P:multicellular organismal development	-	IPR000873; IPR020845; G3DSA:3.40.50.980 (GENE3D), PTHR24096 (PANTHER), SSF56801 (SUPERFAMILY)	10	P:biosynthetic process; P:lipid metabolic process; C:organelle; C:cell; C:intracellular; C:plastid; F:catalytic activity; P:biological_process; P:regulation of biological process; P:multicellular organismal development	-	IPR000873; IPR020845; G3DSA:3.40.50.980 (GENE3D), PTHR24096 (PANTHER), SSF56801 (SUPERFAMILY)		XP_002186275	long-chain-fatty-acid-- ligase	gi|219113383|ref|XP_002186275.1|long chain acyl-CoA synthetase [Phaeodactylum tricornutum CCAP 1055/1] >gi|209583125|gb|ACI65745.1| long chain acyl-CoA synthetase [Phaeodactylum tricornutum CCAP 1055/1]
8313	PSN0014	76 B6	5.83205	Significant	0.100977	4.72273	Significant	0.0249139	2.5052	Significant	0	Acyl-CoA synthetase with transit peptide, cd05907 4.20e-128	up-regulated	scaffold_2396	2021	4637	1	2395	+	2382	0			O88813	acsl5_rat ame: full=long-chain-fatty-acid-- ligase 5 ame: full=long-chain acyl- synthetase 5 short=lacs 5	gi|6016484|sp|O88813.1|ACSL5_RATRecName: Full=Long-chain-fatty-acid--CoA ligase 5; AltName: Full=Long-chain acyl-CoA synthetase 5; Short=LACS 5	8.55426e-46	43	107.071	453	196	8.55426e-46	0.4295	8	P:fatty acid biosynthetic process; C:organelle membrane; C:organelle envelope; C:plastid; F:fatty acid ligase activity; P:response to organic substance; P:regulation of cellular process; P:multicellular organismal development	-	IPR000873; IPR020845; G3DSA:3.40.50.980 (GENE3D), PTHR24096 (PANTHER), SSF56801 (SUPERFAMILY)	9	P:biosynthetic process; P:cellular process; P:lipid metabolic process; C:membrane; C:intracellular; C:plastid; F:catalytic activity; P:biological_process; P:multicellular organismal development	-	IPR000873; IPR020845; G3DSA:3.40.50.980 (GENE3D), PTHR24096 (PANTHER), SSF56801 (SUPERFAMILY)	10	P:biosynthetic process; P:lipid metabolic process; C:organelle; C:cell; C:intracellular; C:plastid; F:catalytic activity; P:biological_process; P:regulation of biological process; P:multicellular organismal development	-	IPR000873; IPR020845; G3DSA:3.40.50.980 (GENE3D), PTHR24096 (PANTHER), SSF56801 (SUPERFAMILY)		XP_002186275	long-chain-fatty-acid-- ligase	gi|219113383|ref|XP_002186275.1|long chain acyl-CoA synthetase [Phaeodactylum tricornutum CCAP 1055/1] >gi|209583125|gb|ACI65745.1| long chain acyl-CoA synthetase [Phaeodactylum tricornutum CCAP 1055/1]
8503	PSN0014	76 B6	5.46785	Significant	0.105566	4.87325	Significant	0.0516957	2.44186	Significant	0	Acyl-CoA synthetase with transit peptide, cd05907 4.20e-128	up-regulated	scaffold_2396	2021	4637	1	2395	+	2382	0			O88813	acsl5_rat ame: full=long-chain-fatty-acid-- ligase 5 ame: full=long-chain acyl- synthetase 5 short=lacs 5	gi|6016484|sp|O88813.1|ACSL5_RATRecName: Full=Long-chain-fatty-acid--CoA ligase 5; AltName: Full=Long-chain acyl-CoA synthetase 5; Short=LACS 5	8.55426e-46	43	107.071	453	196	8.55426e-46	0.4295	8	P:fatty acid biosynthetic process; C:organelle membrane; C:organelle envelope; C:plastid; F:fatty acid ligase activity; P:response to organic substance; P:regulation of cellular process; P:multicellular organismal development	-	IPR000873; IPR020845; G3DSA:3.40.50.980 (GENE3D), PTHR24096 (PANTHER), SSF56801 (SUPERFAMILY)	9	P:biosynthetic process; P:cellular process; P:lipid metabolic process; C:membrane; C:intracellular; C:plastid; F:catalytic activity; P:biological_process; P:multicellular organismal development	-	IPR000873; IPR020845; G3DSA:3.40.50.980 (GENE3D), PTHR24096 (PANTHER), SSF56801 (SUPERFAMILY)	10	P:biosynthetic process; P:lipid metabolic process; C:organelle; C:cell; C:intracellular; C:plastid; F:catalytic activity; P:biological_process; P:regulation of biological process; P:multicellular organismal development	-	IPR000873; IPR020845; G3DSA:3.40.50.980 (GENE3D), PTHR24096 (PANTHER), SSF56801 (SUPERFAMILY)		XP_002186275	long-chain-fatty-acid-- ligase	gi|219113383|ref|XP_002186275.1|long chain acyl-CoA synthetase [Phaeodactylum tricornutum CCAP 1055/1] >gi|209583125|gb|ACI65745.1| long chain acyl-CoA synthetase [Phaeodactylum tricornutum CCAP 1055/1]
1939	PSN0011	135 E8	3.7566	Significant	0	6.48975	Significant	0	2.66375	Significant	0	Cycloisomerase, pfam10282= 1.41E-64, COG2706 = 1.54 E-53	up-regulated	scaffold_481	47438	49830	11	2219	+	2183	0			O86271	6pgl_yere8 ame: full=6-phosphogluconolactonase short=6-p-gluconolactonase	gi|22654209|sp|O86271.1|YWCC_LACLARecName: Full=Uncharacterized protein YwcC	1.69359e-20	42	97.4413	354	150	1.69359e-20	0.428	5	P:glucose metabolic process; F:6-phosphogluconolactonase activity; F:hydrolase activity; P:carbohydrate metabolic process; P:pentose-phosphate shunt		no IPS match	5	P:glucose metabolic process; F:6-phosphogluconolactonase activity; F:hydrolase activity; P:carbohydrate metabolic process; P:pentose-phosphate shunt		no IPS match	5	P:glucose metabolic process; F:6-phosphogluconolactonase activity; F:hydrolase activity; P:carbohydrate metabolic process; P:pentose-phosphate shunt		no IPS match		XP_002186108	6-phosphogluconolactonase	gi|219113049|ref|XP_002186108.1|predicted protein [Phaeodactylum tricornutum CCAP 1055/1] >gi|209582958|gb|ACI65578.1| predicted protein [Phaeodactylum tricornutum CCAP 1055/1]
2129	PSN0011	135 E8	4.32463	Significant	0.0457416	14.3323	Significant	0.0960437	2.48627	Significant	0	Cycloisomerase, pfam10282= 1.41E-64, COG2706 = 1.54 E-53	up-regulated	scaffold_481	47438	49830	11	2219	+	2183	0			O86271	6pgl_yere8 ame: full=6-phosphogluconolactonase short=6-p-gluconolactonase	gi|22654209|sp|O86271.1|YWCC_LACLARecName: Full=Uncharacterized protein YwcC	1.69359e-20	42	97.4413	354	150	1.69359e-20	0.428	5	P:glucose metabolic process; F:6-phosphogluconolactonase activity; F:hydrolase activity; P:carbohydrate metabolic process; P:pentose-phosphate shunt		no IPS match	5	P:glucose metabolic process; F:6-phosphogluconolactonase activity; F:hydrolase activity; P:carbohydrate metabolic process; P:pentose-phosphate shunt		no IPS match	5	P:glucose metabolic process; F:6-phosphogluconolactonase activity; F:hydrolase activity; P:carbohydrate metabolic process; P:pentose-phosphate shunt		no IPS match		XP_002186108	6-phosphogluconolactonase	gi|219113049|ref|XP_002186108.1|predicted protein [Phaeodactylum tricornutum CCAP 1055/1] >gi|209582958|gb|ACI65578.1| predicted protein [Phaeodactylum tricornutum CCAP 1055/1]
4090	PSN0011	136 D7	4.1628	Significant	0.054044	3.21637	Significant	0	2.26457	Significant	0	Cycloisomerase, pfam10282= 1.41E-64, COG2706 = 1.54 E-53	up-regulated	scaffold_481	47438	49830	11	2219	+	2183	0			O86271	6pgl_yere8 ame: full=6-phosphogluconolactonase short=6-p-gluconolactonase	gi|22654209|sp|O86271.1|YWCC_LACLARecName: Full=Uncharacterized protein YwcC	1.69359e-20	42	97.4413	354	150	1.69359e-20	0.428	5	P:glucose metabolic process; F:6-phosphogluconolactonase activity; F:hydrolase activity; P:carbohydrate metabolic process; P:pentose-phosphate shunt		no IPS match	5	P:glucose metabolic process; F:6-phosphogluconolactonase activity; F:hydrolase activity; P:carbohydrate metabolic process; P:pentose-phosphate shunt		no IPS match	5	P:glucose metabolic process; F:6-phosphogluconolactonase activity; F:hydrolase activity; P:carbohydrate metabolic process; P:pentose-phosphate shunt		no IPS match		XP_002186108	6-phosphogluconolactonase	gi|219113049|ref|XP_002186108.1|predicted protein [Phaeodactylum tricornutum CCAP 1055/1] >gi|209582958|gb|ACI65578.1| predicted protein [Phaeodactylum tricornutum CCAP 1055/1]
4280	PSN0011	136 D7	4.57052	Significant	0.0565973	3.2815	Significant	0	2.29175	Significant	0	Cycloisomerase, pfam10282= 1.41E-64, COG2706 = 1.54 E-53	up-regulated	scaffold_481	47438	49830	11	2219	+	2183	0			O86271	6pgl_yere8 ame: full=6-phosphogluconolactonase short=6-p-gluconolactonase	gi|22654209|sp|O86271.1|YWCC_LACLARecName: Full=Uncharacterized protein YwcC	1.69359e-20	42	97.4413	354	150	1.69359e-20	0.428	5	P:glucose metabolic process; F:6-phosphogluconolactonase activity; F:hydrolase activity; P:carbohydrate metabolic process; P:pentose-phosphate shunt		no IPS match	5	P:glucose metabolic process; F:6-phosphogluconolactonase activity; F:hydrolase activity; P:carbohydrate metabolic process; P:pentose-phosphate shunt		no IPS match	5	P:glucose metabolic process; F:6-phosphogluconolactonase activity; F:hydrolase activity; P:carbohydrate metabolic process; P:pentose-phosphate shunt		no IPS match		XP_002186108	6-phosphogluconolactonase	gi|219113049|ref|XP_002186108.1|predicted protein [Phaeodactylum tricornutum CCAP 1055/1] >gi|209582958|gb|ACI65578.1| predicted protein [Phaeodactylum tricornutum CCAP 1055/1]
823	PSN0011	163 D4	4.46647	Significant	0.107239	3.782	Significant	0	2.34563	Significant	0	Cycloisomerase, pfam10282= 1.41E-64, COG2706 = 1.54 E-53	up-regulated	scaffold_481	47438	49830	11	2219	+	2183	0			O86271	6pgl_yere8 ame: full=6-phosphogluconolactonase short=6-p-gluconolactonase	gi|22654209|sp|O86271.1|YWCC_LACLARecName: Full=Uncharacterized protein YwcC	1.69359e-20	42	97.4413	354	150	1.69359e-20	0.428	5	P:glucose metabolic process; F:6-phosphogluconolactonase activity; F:hydrolase activity; P:carbohydrate metabolic process; P:pentose-phosphate shunt		no IPS match	5	P:glucose metabolic process; F:6-phosphogluconolactonase activity; F:hydrolase activity; P:carbohydrate metabolic process; P:pentose-phosphate shunt		no IPS match	5	P:glucose metabolic process; F:6-phosphogluconolactonase activity; F:hydrolase activity; P:carbohydrate metabolic process; P:pentose-phosphate shunt		no IPS match		XP_002186108	6-phosphogluconolactonase	gi|219113049|ref|XP_002186108.1|predicted protein [Phaeodactylum tricornutum CCAP 1055/1] >gi|209582958|gb|ACI65578.1| predicted protein [Phaeodactylum tricornutum CCAP 1055/1]
1013	PSN0011	163 D4	4.57698	Significant	0.0965959	3.83262	Significant	0.0272807	2.41929	Significant	0	Cycloisomerase, pfam10282= 1.41E-64, COG2706 = 1.54 E-53	up-regulated	scaffold_481	47438	49830	11	2219	+	2183	0			O86271	6pgl_yere8 ame: full=6-phosphogluconolactonase short=6-p-gluconolactonase	gi|22654209|sp|O86271.1|YWCC_LACLARecName: Full=Uncharacterized protein YwcC	1.69359e-20	42	97.4413	354	150	1.69359e-20	0.428	5	P:glucose metabolic process; F:6-phosphogluconolactonase activity; F:hydrolase activity; P:carbohydrate metabolic process; P:pentose-phosphate shunt		no IPS match	5	P:glucose metabolic process; F:6-phosphogluconolactonase activity; F:hydrolase activity; P:carbohydrate metabolic process; P:pentose-phosphate shunt		no IPS match	5	P:glucose metabolic process; F:6-phosphogluconolactonase activity; F:hydrolase activity; P:carbohydrate metabolic process; P:pentose-phosphate shunt		no IPS match		XP_002186108	6-phosphogluconolactonase	gi|219113049|ref|XP_002186108.1|predicted protein [Phaeodactylum tricornutum CCAP 1055/1] >gi|209582958|gb|ACI65578.1| predicted protein [Phaeodactylum tricornutum CCAP 1055/1]
8093	PSN0011	169 H10	5.50726	Significant	0.107794	3.8746	Significant	0	2.8	Significant	0	Cycloisomerase, pfam10282= 1.41E-64, COG2706 = 1.54 E-53	up-regulated	scaffold_481	47438	49830	11	2219	+	2183	0			O86271	6pgl_yere8 ame: full=6-phosphogluconolactonase short=6-p-gluconolactonase	gi|22654209|sp|O86271.1|YWCC_LACLARecName: Full=Uncharacterized protein YwcC	1.69359e-20	42	97.4413	354	150	1.69359e-20	0.428	5	P:glucose metabolic process; F:6-phosphogluconolactonase activity; F:hydrolase activity; P:carbohydrate metabolic process; P:pentose-phosphate shunt		no IPS match	5	P:glucose metabolic process; F:6-phosphogluconolactonase activity; F:hydrolase activity; P:carbohydrate metabolic process; P:pentose-phosphate shunt		no IPS match	5	P:glucose metabolic process; F:6-phosphogluconolactonase activity; F:hydrolase activity; P:carbohydrate metabolic process; P:pentose-phosphate shunt		no IPS match		XP_002186108	6-phosphogluconolactonase	gi|219113049|ref|XP_002186108.1|predicted protein [Phaeodactylum tricornutum CCAP 1055/1] >gi|209582958|gb|ACI65578.1| predicted protein [Phaeodactylum tricornutum CCAP 1055/1]
8283	PSN0011	169 H10	5.36655	Significant	0.0932651	3.93883	Significant	0	2.77174	Significant	0	Cycloisomerase, pfam10282= 1.41E-64, COG2706 = 1.54 E-53	up-regulated	scaffold_481	47438	49830	11	2219	+	2183	0			O86271	6pgl_yere8 ame: full=6-phosphogluconolactonase short=6-p-gluconolactonase	gi|22654209|sp|O86271.1|YWCC_LACLARecName: Full=Uncharacterized protein YwcC	1.69359e-20	42	97.4413	354	150	1.69359e-20	0.428	5	P:glucose metabolic process; F:6-phosphogluconolactonase activity; F:hydrolase activity; P:carbohydrate metabolic process; P:pentose-phosphate shunt		no IPS match	5	P:glucose metabolic process; F:6-phosphogluconolactonase activity; F:hydrolase activity; P:carbohydrate metabolic process; P:pentose-phosphate shunt		no IPS match	5	P:glucose metabolic process; F:6-phosphogluconolactonase activity; F:hydrolase activity; P:carbohydrate metabolic process; P:pentose-phosphate shunt		no IPS match		XP_002186108	6-phosphogluconolactonase	gi|219113049|ref|XP_002186108.1|predicted protein [Phaeodactylum tricornutum CCAP 1055/1] >gi|209582958|gb|ACI65578.1| predicted protein [Phaeodactylum tricornutum CCAP 1055/1]
2592	PSN0011	180 D8	1.22547	NS	43.1152	0.990607	NS	75.8716	1.89362	Significant	0	Cycloisomerase, pfam10282= 1.41E-64, COG2706 = 1.54 E-53	up-regulated	scaffold_481	47438	49830	11	2219	+	2183	0			O86271	6pgl_yere8 ame: full=6-phosphogluconolactonase short=6-p-gluconolactonase	gi|22654209|sp|O86271.1|YWCC_LACLARecName: Full=Uncharacterized protein YwcC	1.69359e-20	42	97.4413	354	150	1.69359e-20	0.428	5	P:glucose metabolic process; F:6-phosphogluconolactonase activity; F:hydrolase activity; P:carbohydrate metabolic process; P:pentose-phosphate shunt		no IPS match	5	P:glucose metabolic process; F:6-phosphogluconolactonase activity; F:hydrolase activity; P:carbohydrate metabolic process; P:pentose-phosphate shunt		no IPS match	5	P:glucose metabolic process; F:6-phosphogluconolactonase activity; F:hydrolase activity; P:carbohydrate metabolic process; P:pentose-phosphate shunt		no IPS match		XP_002186108	6-phosphogluconolactonase	gi|219113049|ref|XP_002186108.1|predicted protein [Phaeodactylum tricornutum CCAP 1055/1] >gi|209582958|gb|ACI65578.1| predicted protein [Phaeodactylum tricornutum CCAP 1055/1]
2782	PSN0011	180 D8	1.20897	NS	43.3867	1.11047	NS	71.4297	1.85904	Significant	0	Cycloisomerase, pfam10282= 1.41E-64, COG2706 = 1.54 E-53	up-regulated	scaffold_481	47438	49830	11	2219	+	2183	0			O86271	6pgl_yere8 ame: full=6-phosphogluconolactonase short=6-p-gluconolactonase	gi|22654209|sp|O86271.1|YWCC_LACLARecName: Full=Uncharacterized protein YwcC	1.69359e-20	42	97.4413	354	150	1.69359e-20	0.428	5	P:glucose metabolic process; F:6-phosphogluconolactonase activity; F:hydrolase activity; P:carbohydrate metabolic process; P:pentose-phosphate shunt		no IPS match	5	P:glucose metabolic process; F:6-phosphogluconolactonase activity; F:hydrolase activity; P:carbohydrate metabolic process; P:pentose-phosphate shunt		no IPS match	5	P:glucose metabolic process; F:6-phosphogluconolactonase activity; F:hydrolase activity; P:carbohydrate metabolic process; P:pentose-phosphate shunt		no IPS match		XP_002186108	6-phosphogluconolactonase	gi|219113049|ref|XP_002186108.1|predicted protein [Phaeodactylum tricornutum CCAP 1055/1] >gi|209582958|gb|ACI65578.1| predicted protein [Phaeodactylum tricornutum CCAP 1055/1]
10535	PSN0011	180 E5	4.21912	Significant	0.0238362	4.33527	Significant	0	2.4903	Significant	0	Cycloisomerase, pfam10282= 1.41E-64, COG2706 = 1.54 E-53	up-regulated	scaffold_481	47438	49830	11	2219	+	2183	0			O86271	6pgl_yere8 ame: full=6-phosphogluconolactonase short=6-p-gluconolactonase	gi|22654209|sp|O86271.1|YWCC_LACLARecName: Full=Uncharacterized protein YwcC	1.69359e-20	42	97.4413	354	150	1.69359e-20	0.428	5	P:glucose metabolic process; F:6-phosphogluconolactonase activity; F:hydrolase activity; P:carbohydrate metabolic process; P:pentose-phosphate shunt		no IPS match	5	P:glucose metabolic process; F:6-phosphogluconolactonase activity; F:hydrolase activity; P:carbohydrate metabolic process; P:pentose-phosphate shunt		no IPS match	5	P:glucose metabolic process; F:6-phosphogluconolactonase activity; F:hydrolase activity; P:carbohydrate metabolic process; P:pentose-phosphate shunt		no IPS match		XP_002186108	6-phosphogluconolactonase	gi|219113049|ref|XP_002186108.1|predicted protein [Phaeodactylum tricornutum CCAP 1055/1] >gi|209582958|gb|ACI65578.1| predicted protein [Phaeodactylum tricornutum CCAP 1055/1]
10725	PSN0011	180 E5	5.5414	Significant	0.103536	3.84318	Significant	0	2.45945	Significant	0	Cycloisomerase, pfam10282= 1.41E-64, COG2706 = 1.54 E-53	up-regulated	scaffold_481	47438	49830	11	2219	+	2183	0			O86271	6pgl_yere8 ame: full=6-phosphogluconolactonase short=6-p-gluconolactonase	gi|22654209|sp|O86271.1|YWCC_LACLARecName: Full=Uncharacterized protein YwcC	1.69359e-20	42	97.4413	354	150	1.69359e-20	0.428	5	P:glucose metabolic process; F:6-phosphogluconolactonase activity; F:hydrolase activity; P:carbohydrate metabolic process; P:pentose-phosphate shunt		no IPS match	5	P:glucose metabolic process; F:6-phosphogluconolactonase activity; F:hydrolase activity; P:carbohydrate metabolic process; P:pentose-phosphate shunt		no IPS match	5	P:glucose metabolic process; F:6-phosphogluconolactonase activity; F:hydrolase activity; P:carbohydrate metabolic process; P:pentose-phosphate shunt		no IPS match		XP_002186108	6-phosphogluconolactonase	gi|219113049|ref|XP_002186108.1|predicted protein [Phaeodactylum tricornutum CCAP 1055/1] >gi|209582958|gb|ACI65578.1| predicted protein [Phaeodactylum tricornutum CCAP 1055/1]
5444	PSN0011	182 D11	3.09862	Significant	0	2.29775	NS	0	1.65592	Significant	9.38263	Cycloisomerase, pfam10282= 1.41E-64, COG2706 = 1.54 E-53	up-regulated	scaffold_481	47438	49830	11	2219	+	2183	0			O86271	6pgl_yere8 ame: full=6-phosphogluconolactonase short=6-p-gluconolactonase	gi|22654209|sp|O86271.1|YWCC_LACLARecName: Full=Uncharacterized protein YwcC	1.69359e-20	42	97.4413	354	150	1.69359e-20	0.428	5	P:glucose metabolic process; F:6-phosphogluconolactonase activity; F:hydrolase activity; P:carbohydrate metabolic process; P:pentose-phosphate shunt		no IPS match	5	P:glucose metabolic process; F:6-phosphogluconolactonase activity; F:hydrolase activity; P:carbohydrate metabolic process; P:pentose-phosphate shunt		no IPS match	5	P:glucose metabolic process; F:6-phosphogluconolactonase activity; F:hydrolase activity; P:carbohydrate metabolic process; P:pentose-phosphate shunt		no IPS match		XP_002186108	6-phosphogluconolactonase	gi|219113049|ref|XP_002186108.1|predicted protein [Phaeodactylum tricornutum CCAP 1055/1] >gi|209582958|gb|ACI65578.1| predicted protein [Phaeodactylum tricornutum CCAP 1055/1]
5634	PSN0011	182 D11	3.23864	Significant	0	2.50095	Significant	0	1.64842	Significant	10.7415	Cycloisomerase, pfam10282= 1.41E-64, COG2706 = 1.54 E-53	up-regulated	scaffold_481	47438	49830	11	2219	+	2183	0			O86271	6pgl_yere8 ame: full=6-phosphogluconolactonase short=6-p-gluconolactonase	gi|22654209|sp|O86271.1|YWCC_LACLARecName: Full=Uncharacterized protein YwcC	1.69359e-20	42	97.4413	354	150	1.69359e-20	0.428	5	P:glucose metabolic process; F:6-phosphogluconolactonase activity; F:hydrolase activity; P:carbohydrate metabolic process; P:pentose-phosphate shunt		no IPS match	5	P:glucose metabolic process; F:6-phosphogluconolactonase activity; F:hydrolase activity; P:carbohydrate metabolic process; P:pentose-phosphate shunt		no IPS match	5	P:glucose metabolic process; F:6-phosphogluconolactonase activity; F:hydrolase activity; P:carbohydrate metabolic process; P:pentose-phosphate shunt		no IPS match		XP_002186108	6-phosphogluconolactonase	gi|219113049|ref|XP_002186108.1|predicted protein [Phaeodactylum tricornutum CCAP 1055/1] >gi|209582958|gb|ACI65578.1| predicted protein [Phaeodactylum tricornutum CCAP 1055/1]
10616	PSN0011	183 G5	2.31862	NS	0	2.77027	Significant	0	1.57836	Significant	10.4395	Cycloisomerase, pfam10282= 1.41E-64, COG2706 = 1.54 E-53	up-regulated	scaffold_481	47438	49830	11	2219	+	2183	0			O86271	6pgl_yere8 ame: full=6-phosphogluconolactonase short=6-p-gluconolactonase	gi|22654209|sp|O86271.1|YWCC_LACLARecName: Full=Uncharacterized protein YwcC	1.69359e-20	42	97.4413	354	150	1.69359e-20	0.428	5	P:glucose metabolic process; F:6-phosphogluconolactonase activity; F:hydrolase activity; P:carbohydrate metabolic process; P:pentose-phosphate shunt		no IPS match	5	P:glucose metabolic process; F:6-phosphogluconolactonase activity; F:hydrolase activity; P:carbohydrate metabolic process; P:pentose-phosphate shunt		no IPS match	5	P:glucose metabolic process; F:6-phosphogluconolactonase activity; F:hydrolase activity; P:carbohydrate metabolic process; P:pentose-phosphate shunt		no IPS match		XP_002186108	6-phosphogluconolactonase	gi|219113049|ref|XP_002186108.1|predicted protein [Phaeodactylum tricornutum CCAP 1055/1] >gi|209582958|gb|ACI65578.1| predicted protein [Phaeodactylum tricornutum CCAP 1055/1]
10806	PSN0011	183 G5	2.4036	NS	0	5.16861	Significant	5.61441	1.4941	NS	11.7964	Cycloisomerase, pfam10282= 1.41E-64, COG2706 = 1.54 E-53	up-regulated	scaffold_481	47438	49830	11	2219	+	2183	0			O86271	6pgl_yere8 ame: full=6-phosphogluconolactonase short=6-p-gluconolactonase	gi|22654209|sp|O86271.1|YWCC_LACLARecName: Full=Uncharacterized protein YwcC	1.69359e-20	42	97.4413	354	150	1.69359e-20	0.428	5	P:glucose metabolic process; F:6-phosphogluconolactonase activity; F:hydrolase activity; P:carbohydrate metabolic process; P:pentose-phosphate shunt		no IPS match	5	P:glucose metabolic process; F:6-phosphogluconolactonase activity; F:hydrolase activity; P:carbohydrate metabolic process; P:pentose-phosphate shunt		no IPS match	5	P:glucose metabolic process; F:6-phosphogluconolactonase activity; F:hydrolase activity; P:carbohydrate metabolic process; P:pentose-phosphate shunt		no IPS match		XP_002186108	6-phosphogluconolactonase	gi|219113049|ref|XP_002186108.1|predicted protein [Phaeodactylum tricornutum CCAP 1055/1] >gi|209582958|gb|ACI65578.1| predicted protein [Phaeodactylum tricornutum CCAP 1055/1]
10139	PSN0011	45 G9	3.93242	Significant	0	3.08283	Significant	0	2.28996	Significant	0	Cycloisomerase, pfam10282= 1.41E-64, COG2706 = 1.54 E-53	up-regulated	scaffold_481	47438	49830	11	2219	+	2183	0			O86271	6pgl_yere8 ame: full=6-phosphogluconolactonase short=6-p-gluconolactonase	gi|22654209|sp|O86271.1|YWCC_LACLARecName: Full=Uncharacterized protein YwcC	1.69359e-20	42	97.4413	354	150	1.69359e-20	0.428	5	P:glucose metabolic process; F:6-phosphogluconolactonase activity; F:hydrolase activity; P:carbohydrate metabolic process; P:pentose-phosphate shunt		no IPS match	5	P:glucose metabolic process; F:6-phosphogluconolactonase activity; F:hydrolase activity; P:carbohydrate metabolic process; P:pentose-phosphate shunt		no IPS match	5	P:glucose metabolic process; F:6-phosphogluconolactonase activity; F:hydrolase activity; P:carbohydrate metabolic process; P:pentose-phosphate shunt		no IPS match		XP_002186108	6-phosphogluconolactonase	gi|219113049|ref|XP_002186108.1|predicted protein [Phaeodactylum tricornutum CCAP 1055/1] >gi|209582958|gb|ACI65578.1| predicted protein [Phaeodactylum tricornutum CCAP 1055/1]
10329	PSN0011	45 G9	4.15004	Significant	0	3.08176	Significant	0	2.45321	Significant	0	Cycloisomerase, pfam10282= 1.41E-64, COG2706 = 1.54 E-53	up-regulated	scaffold_481	47438	49830	11	2219	+	2183	0			O86271	6pgl_yere8 ame: full=6-phosphogluconolactonase short=6-p-gluconolactonase	gi|22654209|sp|O86271.1|YWCC_LACLARecName: Full=Uncharacterized protein YwcC	1.69359e-20	42	97.4413	354	150	1.69359e-20	0.428	5	P:glucose metabolic process; F:6-phosphogluconolactonase activity; F:hydrolase activity; P:carbohydrate metabolic process; P:pentose-phosphate shunt		no IPS match	5	P:glucose metabolic process; F:6-phosphogluconolactonase activity; F:hydrolase activity; P:carbohydrate metabolic process; P:pentose-phosphate shunt		no IPS match	5	P:glucose metabolic process; F:6-phosphogluconolactonase activity; F:hydrolase activity; P:carbohydrate metabolic process; P:pentose-phosphate shunt		no IPS match		XP_002186108	6-phosphogluconolactonase	gi|219113049|ref|XP_002186108.1|predicted protein [Phaeodactylum tricornutum CCAP 1055/1] >gi|209582958|gb|ACI65578.1| predicted protein [Phaeodactylum tricornutum CCAP 1055/1]
1598	PSN0011	51 A4	4.33753	Significant	0	3.30981	Significant	0	2.70499	Significant	0	Cycloisomerase, pfam10282= 1.41E-64, COG2706 = 1.54 E-53	up-regulated	scaffold_481	47438	49830	11	2219	+	2183	0			O86271	6pgl_yere8 ame: full=6-phosphogluconolactonase short=6-p-gluconolactonase	gi|22654209|sp|O86271.1|YWCC_LACLARecName: Full=Uncharacterized protein YwcC	1.69359e-20	42	97.4413	354	150	1.69359e-20	0.428	5	P:glucose metabolic process; F:6-phosphogluconolactonase activity; F:hydrolase activity; P:carbohydrate metabolic process; P:pentose-phosphate shunt		no IPS match	5	P:glucose metabolic process; F:6-phosphogluconolactonase activity; F:hydrolase activity; P:carbohydrate metabolic process; P:pentose-phosphate shunt		no IPS match	5	P:glucose metabolic process; F:6-phosphogluconolactonase activity; F:hydrolase activity; P:carbohydrate metabolic process; P:pentose-phosphate shunt		no IPS match		XP_002186108	6-phosphogluconolactonase	gi|219113049|ref|XP_002186108.1|predicted protein [Phaeodactylum tricornutum CCAP 1055/1] >gi|209582958|gb|ACI65578.1| predicted protein [Phaeodactylum tricornutum CCAP 1055/1]
1788	PSN0011	51 A4	4.56734	Significant	0	3.46121	Significant	0	1.95229	Significant	23.6802	Cycloisomerase, pfam10282= 1.41E-64, COG2706 = 1.54 E-53	up-regulated	scaffold_481	47438	49830	11	2219	+	2183	0			O86271	6pgl_yere8 ame: full=6-phosphogluconolactonase short=6-p-gluconolactonase	gi|22654209|sp|O86271.1|YWCC_LACLARecName: Full=Uncharacterized protein YwcC	1.69359e-20	42	97.4413	354	150	1.69359e-20	0.428	5	P:glucose metabolic process; F:6-phosphogluconolactonase activity; F:hydrolase activity; P:carbohydrate metabolic process; P:pentose-phosphate shunt		no IPS match	5	P:glucose metabolic process; F:6-phosphogluconolactonase activity; F:hydrolase activity; P:carbohydrate metabolic process; P:pentose-phosphate shunt		no IPS match	5	P:glucose metabolic process; F:6-phosphogluconolactonase activity; F:hydrolase activity; P:carbohydrate metabolic process; P:pentose-phosphate shunt		no IPS match		XP_002186108	6-phosphogluconolactonase	gi|219113049|ref|XP_002186108.1|predicted protein [Phaeodactylum tricornutum CCAP 1055/1] >gi|209582958|gb|ACI65578.1| predicted protein [Phaeodactylum tricornutum CCAP 1055/1]
8106	PSN0011	51 F10	4.4785	Significant	0.0953902	3.24226	Significant	0	2.13604	Significant	0	Cycloisomerase, pfam10282= 1.41E-64, COG2706 = 1.54 E-53	up-regulated	scaffold_481	47438	49830	11	2219	+	2183	0			O86271	6pgl_yere8 ame: full=6-phosphogluconolactonase short=6-p-gluconolactonase	gi|22654209|sp|O86271.1|YWCC_LACLARecName: Full=Uncharacterized protein YwcC	1.69359e-20	42	97.4413	354	150	1.69359e-20	0.428	5	P:glucose metabolic process; F:6-phosphogluconolactonase activity; F:hydrolase activity; P:carbohydrate metabolic process; P:pentose-phosphate shunt		no IPS match	5	P:glucose metabolic process; F:6-phosphogluconolactonase activity; F:hydrolase activity; P:carbohydrate metabolic process; P:pentose-phosphate shunt		no IPS match	5	P:glucose metabolic process; F:6-phosphogluconolactonase activity; F:hydrolase activity; P:carbohydrate metabolic process; P:pentose-phosphate shunt		no IPS match		XP_002186108	6-phosphogluconolactonase	gi|219113049|ref|XP_002186108.1|predicted protein [Phaeodactylum tricornutum CCAP 1055/1] >gi|209582958|gb|ACI65578.1| predicted protein [Phaeodactylum tricornutum CCAP 1055/1]
8296	PSN0011	51 F10	4.5276	Significant	0.0826576	3.35199	Significant	0	2.15561	Significant	0	Cycloisomerase, pfam10282= 1.41E-64, COG2706 = 1.54 E-53	up-regulated	scaffold_481	47438	49830	11	2219	+	2183	0			O86271	6pgl_yere8 ame: full=6-phosphogluconolactonase short=6-p-gluconolactonase	gi|22654209|sp|O86271.1|YWCC_LACLARecName: Full=Uncharacterized protein YwcC	1.69359e-20	42	97.4413	354	150	1.69359e-20	0.428	5	P:glucose metabolic process; F:6-phosphogluconolactonase activity; F:hydrolase activity; P:carbohydrate metabolic process; P:pentose-phosphate shunt		no IPS match	5	P:glucose metabolic process; F:6-phosphogluconolactonase activity; F:hydrolase activity; P:carbohydrate metabolic process; P:pentose-phosphate shunt		no IPS match	5	P:glucose metabolic process; F:6-phosphogluconolactonase activity; F:hydrolase activity; P:carbohydrate metabolic process; P:pentose-phosphate shunt		no IPS match		XP_002186108	6-phosphogluconolactonase	gi|219113049|ref|XP_002186108.1|predicted protein [Phaeodactylum tricornutum CCAP 1055/1] >gi|209582958|gb|ACI65578.1| predicted protein [Phaeodactylum tricornutum CCAP 1055/1]
10994	PSN0011	51 F9	5.02567	Significant	0.099388	3.46282	Significant	0	2.51132	Significant	0	Cycloisomerase, pfam10282= 1.41E-64, COG2706 = 1.54 E-53	up-regulated	scaffold_481	47438	49830	11	2219	+	2183	0			O86271	6pgl_yere8 ame: full=6-phosphogluconolactonase short=6-p-gluconolactonase	gi|22654209|sp|O86271.1|YWCC_LACLARecName: Full=Uncharacterized protein YwcC	1.69359e-20	42	97.4413	354	150	1.69359e-20	0.428	5	P:glucose metabolic process; F:6-phosphogluconolactonase activity; F:hydrolase activity; P:carbohydrate metabolic process; P:pentose-phosphate shunt		no IPS match	5	P:glucose metabolic process; F:6-phosphogluconolactonase activity; F:hydrolase activity; P:carbohydrate metabolic process; P:pentose-phosphate shunt		no IPS match	5	P:glucose metabolic process; F:6-phosphogluconolactonase activity; F:hydrolase activity; P:carbohydrate metabolic process; P:pentose-phosphate shunt		no IPS match		XP_002186108	6-phosphogluconolactonase	gi|219113049|ref|XP_002186108.1|predicted protein [Phaeodactylum tricornutum CCAP 1055/1] >gi|209582958|gb|ACI65578.1| predicted protein [Phaeodactylum tricornutum CCAP 1055/1]
11184	PSN0011	51 F9	5.17506	Significant	0.0932088	3.52668	Significant	0	2.44091	Significant	0	Cycloisomerase, pfam10282= 1.41E-64, COG2706 = 1.54 E-53	up-regulated	scaffold_481	47438	49830	11	2219	+	2183	0			O86271	6pgl_yere8 ame: full=6-phosphogluconolactonase short=6-p-gluconolactonase	gi|22654209|sp|O86271.1|YWCC_LACLARecName: Full=Uncharacterized protein YwcC	1.69359e-20	42	97.4413	354	150	1.69359e-20	0.428	5	P:glucose metabolic process; F:6-phosphogluconolactonase activity; F:hydrolase activity; P:carbohydrate metabolic process; P:pentose-phosphate shunt		no IPS match	5	P:glucose metabolic process; F:6-phosphogluconolactonase activity; F:hydrolase activity; P:carbohydrate metabolic process; P:pentose-phosphate shunt		no IPS match	5	P:glucose metabolic process; F:6-phosphogluconolactonase activity; F:hydrolase activity; P:carbohydrate metabolic process; P:pentose-phosphate shunt		no IPS match		XP_002186108	6-phosphogluconolactonase	gi|219113049|ref|XP_002186108.1|predicted protein [Phaeodactylum tricornutum CCAP 1055/1] >gi|209582958|gb|ACI65578.1| predicted protein [Phaeodactylum tricornutum CCAP 1055/1]
9432	PSN0011	52 B1	3.91814	Significant	0	2.25034	NS	0	1.82809	Significant	1.19124	Cycloisomerase, pfam10282= 1.41E-64, COG2706 = 1.54 E-53	up-regulated	scaffold_481	47438	49830	11	2219	+	2183	0			O86271	6pgl_yere8 ame: full=6-phosphogluconolactonase short=6-p-gluconolactonase	gi|22654209|sp|O86271.1|YWCC_LACLARecName: Full=Uncharacterized protein YwcC	1.69359e-20	42	97.4413	354	150	1.69359e-20	0.428	5	P:glucose metabolic process; F:6-phosphogluconolactonase activity; F:hydrolase activity; P:carbohydrate metabolic process; P:pentose-phosphate shunt		no IPS match	5	P:glucose metabolic process; F:6-phosphogluconolactonase activity; F:hydrolase activity; P:carbohydrate metabolic process; P:pentose-phosphate shunt		no IPS match	5	P:glucose metabolic process; F:6-phosphogluconolactonase activity; F:hydrolase activity; P:carbohydrate metabolic process; P:pentose-phosphate shunt		no IPS match		XP_002186108	6-phosphogluconolactonase	gi|219113049|ref|XP_002186108.1|predicted protein [Phaeodactylum tricornutum CCAP 1055/1] >gi|209582958|gb|ACI65578.1| predicted protein [Phaeodactylum tricornutum CCAP 1055/1]
9622	PSN0011	52 B1	3.85735	Significant	0	2.40094	NS	0	1.87266	Significant	0	Cycloisomerase, pfam10282= 1.41E-64, COG2706 = 1.54 E-53	up-regulated	scaffold_481	47438	49830	11	2219	+	2183	0			O86271	6pgl_yere8 ame: full=6-phosphogluconolactonase short=6-p-gluconolactonase	gi|22654209|sp|O86271.1|YWCC_LACLARecName: Full=Uncharacterized protein YwcC	1.69359e-20	42	97.4413	354	150	1.69359e-20	0.428	5	P:glucose metabolic process; F:6-phosphogluconolactonase activity; F:hydrolase activity; P:carbohydrate metabolic process; P:pentose-phosphate shunt		no IPS match	5	P:glucose metabolic process; F:6-phosphogluconolactonase activity; F:hydrolase activity; P:carbohydrate metabolic process; P:pentose-phosphate shunt		no IPS match	5	P:glucose metabolic process; F:6-phosphogluconolactonase activity; F:hydrolase activity; P:carbohydrate metabolic process; P:pentose-phosphate shunt		no IPS match		XP_002186108	6-phosphogluconolactonase	gi|219113049|ref|XP_002186108.1|predicted protein [Phaeodactylum tricornutum CCAP 1055/1] >gi|209582958|gb|ACI65578.1| predicted protein [Phaeodactylum tricornutum CCAP 1055/1]
56	PSN0011	52 E12	4.18253	Significant	0	3.32598	Significant	0	2.23026	Significant	0	Cycloisomerase, pfam10282= 1.41E-64, COG2706 = 1.54 E-53	up-regulated	scaffold_481	47438	49830	11	2219	+	2183	0			O86271	6pgl_yere8 ame: full=6-phosphogluconolactonase short=6-p-gluconolactonase	gi|22654209|sp|O86271.1|YWCC_LACLARecName: Full=Uncharacterized protein YwcC	1.69359e-20	42	97.4413	354	150	1.69359e-20	0.428	5	P:glucose metabolic process; F:6-phosphogluconolactonase activity; F:hydrolase activity; P:carbohydrate metabolic process; P:pentose-phosphate shunt		no IPS match	5	P:glucose metabolic process; F:6-phosphogluconolactonase activity; F:hydrolase activity; P:carbohydrate metabolic process; P:pentose-phosphate shunt		no IPS match	5	P:glucose metabolic process; F:6-phosphogluconolactonase activity; F:hydrolase activity; P:carbohydrate metabolic process; P:pentose-phosphate shunt		no IPS match		XP_002186108	6-phosphogluconolactonase	gi|219113049|ref|XP_002186108.1|predicted protein [Phaeodactylum tricornutum CCAP 1055/1] >gi|209582958|gb|ACI65578.1| predicted protein [Phaeodactylum tricornutum CCAP 1055/1]
246	PSN0011	52 E12	3.6516	Significant	0	3.67611	Significant	0	2.48997	Significant	0	Cycloisomerase, pfam10282= 1.41E-64, COG2706 = 1.54 E-53	up-regulated	scaffold_481	47438	49830	11	2219	+	2183	0			O86271	6pgl_yere8 ame: full=6-phosphogluconolactonase short=6-p-gluconolactonase	gi|22654209|sp|O86271.1|YWCC_LACLARecName: Full=Uncharacterized protein YwcC	1.69359e-20	42	97.4413	354	150	1.69359e-20	0.428	5	P:glucose metabolic process; F:6-phosphogluconolactonase activity; F:hydrolase activity; P:carbohydrate metabolic process; P:pentose-phosphate shunt		no IPS match	5	P:glucose metabolic process; F:6-phosphogluconolactonase activity; F:hydrolase activity; P:carbohydrate metabolic process; P:pentose-phosphate shunt		no IPS match	5	P:glucose metabolic process; F:6-phosphogluconolactonase activity; F:hydrolase activity; P:carbohydrate metabolic process; P:pentose-phosphate shunt		no IPS match		XP_002186108	6-phosphogluconolactonase	gi|219113049|ref|XP_002186108.1|predicted protein [Phaeodactylum tricornutum CCAP 1055/1] >gi|209582958|gb|ACI65578.1| predicted protein [Phaeodactylum tricornutum CCAP 1055/1]
4129	PSN0011	54.1 B7	3.60373	Significant	0	2.71818	Significant	0	1.76032	Significant	0	Cycloisomerase, pfam10282= 1.41E-64, COG2706 = 1.54 E-53	up-regulated	scaffold_481	47438	49830	11	2219	+	2183	0			O86271	6pgl_yere8 ame: full=6-phosphogluconolactonase short=6-p-gluconolactonase	gi|22654209|sp|O86271.1|YWCC_LACLARecName: Full=Uncharacterized protein YwcC	1.69359e-20	42	97.4413	354	150	1.69359e-20	0.428	5	P:glucose metabolic process; F:6-phosphogluconolactonase activity; F:hydrolase activity; P:carbohydrate metabolic process; P:pentose-phosphate shunt		no IPS match	5	P:glucose metabolic process; F:6-phosphogluconolactonase activity; F:hydrolase activity; P:carbohydrate metabolic process; P:pentose-phosphate shunt		no IPS match	5	P:glucose metabolic process; F:6-phosphogluconolactonase activity; F:hydrolase activity; P:carbohydrate metabolic process; P:pentose-phosphate shunt		no IPS match		XP_002186108	6-phosphogluconolactonase	gi|219113049|ref|XP_002186108.1|predicted protein [Phaeodactylum tricornutum CCAP 1055/1] >gi|209582958|gb|ACI65578.1| predicted protein [Phaeodactylum tricornutum CCAP 1055/1]
4319	PSN0011	54.1 B7	3.68194	Significant	0	2.64894	Significant	0	1.80173	Significant	0	Cycloisomerase, pfam10282= 1.41E-64, COG2706 = 1.54 E-53	up-regulated	scaffold_481	47438	49830	11	2219	+	2183	0			O86271	6pgl_yere8 ame: full=6-phosphogluconolactonase short=6-p-gluconolactonase	gi|22654209|sp|O86271.1|YWCC_LACLARecName: Full=Uncharacterized protein YwcC	1.69359e-20	42	97.4413	354	150	1.69359e-20	0.428	5	P:glucose metabolic process; F:6-phosphogluconolactonase activity; F:hydrolase activity; P:carbohydrate metabolic process; P:pentose-phosphate shunt		no IPS match	5	P:glucose metabolic process; F:6-phosphogluconolactonase activity; F:hydrolase activity; P:carbohydrate metabolic process; P:pentose-phosphate shunt		no IPS match	5	P:glucose metabolic process; F:6-phosphogluconolactonase activity; F:hydrolase activity; P:carbohydrate metabolic process; P:pentose-phosphate shunt		no IPS match		XP_002186108	6-phosphogluconolactonase	gi|219113049|ref|XP_002186108.1|predicted protein [Phaeodactylum tricornutum CCAP 1055/1] >gi|209582958|gb|ACI65578.1| predicted protein [Phaeodactylum tricornutum CCAP 1055/1]
5118	PSN0011	54.2 B7	2.83944	Significant	0	2.90502	Significant	0	1.79677	Significant	0	Cycloisomerase, pfam10282= 1.41E-64, COG2706 = 1.54 E-53	up-regulated	scaffold_481	47438	49830	11	2219	+	2183	0			O86271	6pgl_yere8 ame: full=6-phosphogluconolactonase short=6-p-gluconolactonase	gi|22654209|sp|O86271.1|YWCC_LACLARecName: Full=Uncharacterized protein YwcC	1.69359e-20	42	97.4413	354	150	1.69359e-20	0.428	5	P:glucose metabolic process; F:6-phosphogluconolactonase activity; F:hydrolase activity; P:carbohydrate metabolic process; P:pentose-phosphate shunt		no IPS match	5	P:glucose metabolic process; F:6-phosphogluconolactonase activity; F:hydrolase activity; P:carbohydrate metabolic process; P:pentose-phosphate shunt		no IPS match	5	P:glucose metabolic process; F:6-phosphogluconolactonase activity; F:hydrolase activity; P:carbohydrate metabolic process; P:pentose-phosphate shunt		no IPS match		XP_002186108	6-phosphogluconolactonase	gi|219113049|ref|XP_002186108.1|predicted protein [Phaeodactylum tricornutum CCAP 1055/1] >gi|209582958|gb|ACI65578.1| predicted protein [Phaeodactylum tricornutum CCAP 1055/1]
5308	PSN0011	54.2 B7	3.02174	Significant	0	2.68111	Significant	0	1.82812	Significant	0	Cycloisomerase, pfam10282= 1.41E-64, COG2706 = 1.54 E-53	up-regulated	scaffold_481	47438	49830	11	2219	+	2183	0			O86271	6pgl_yere8 ame: full=6-phosphogluconolactonase short=6-p-gluconolactonase	gi|22654209|sp|O86271.1|YWCC_LACLARecName: Full=Uncharacterized protein YwcC	1.69359e-20	42	97.4413	354	150	1.69359e-20	0.428	5	P:glucose metabolic process; F:6-phosphogluconolactonase activity; F:hydrolase activity; P:carbohydrate metabolic process; P:pentose-phosphate shunt		no IPS match	5	P:glucose metabolic process; F:6-phosphogluconolactonase activity; F:hydrolase activity; P:carbohydrate metabolic process; P:pentose-phosphate shunt		no IPS match	5	P:glucose metabolic process; F:6-phosphogluconolactonase activity; F:hydrolase activity; P:carbohydrate metabolic process; P:pentose-phosphate shunt		no IPS match		XP_002186108	6-phosphogluconolactonase	gi|219113049|ref|XP_002186108.1|predicted protein [Phaeodactylum tricornutum CCAP 1055/1] >gi|209582958|gb|ACI65578.1| predicted protein [Phaeodactylum tricornutum CCAP 1055/1]
1878	PSN0011	55 C4	3.44899	Significant	0	3.36547	Significant	0	2.22287	Significant	0	Cycloisomerase, pfam10282= 1.41E-64, COG2706 = 1.54 E-53	up-regulated	scaffold_481	47438	49830	11	2219	+	2183	0			O86271	6pgl_yere8 ame: full=6-phosphogluconolactonase short=6-p-gluconolactonase	gi|22654209|sp|O86271.1|YWCC_LACLARecName: Full=Uncharacterized protein YwcC	1.69359e-20	42	97.4413	354	150	1.69359e-20	0.428	5	P:glucose metabolic process; F:6-phosphogluconolactonase activity; F:hydrolase activity; P:carbohydrate metabolic process; P:pentose-phosphate shunt		no IPS match	5	P:glucose metabolic process; F:6-phosphogluconolactonase activity; F:hydrolase activity; P:carbohydrate metabolic process; P:pentose-phosphate shunt		no IPS match	5	P:glucose metabolic process; F:6-phosphogluconolactonase activity; F:hydrolase activity; P:carbohydrate metabolic process; P:pentose-phosphate shunt		no IPS match		XP_002186108	6-phosphogluconolactonase	gi|219113049|ref|XP_002186108.1|predicted protein [Phaeodactylum tricornutum CCAP 1055/1] >gi|209582958|gb|ACI65578.1| predicted protein [Phaeodactylum tricornutum CCAP 1055/1]
2068	PSN0011	55 C4	3.41608	Significant	0	3.65364	Significant	0.0266092	2.21291	Significant	0	Cycloisomerase, pfam10282= 1.41E-64, COG2706 = 1.54 E-53	up-regulated	scaffold_481	47438	49830	11	2219	+	2183	0			O86271	6pgl_yere8 ame: full=6-phosphogluconolactonase short=6-p-gluconolactonase	gi|22654209|sp|O86271.1|YWCC_LACLARecName: Full=Uncharacterized protein YwcC	1.69359e-20	42	97.4413	354	150	1.69359e-20	0.428	5	P:glucose metabolic process; F:6-phosphogluconolactonase activity; F:hydrolase activity; P:carbohydrate metabolic process; P:pentose-phosphate shunt		no IPS match	5	P:glucose metabolic process; F:6-phosphogluconolactonase activity; F:hydrolase activity; P:carbohydrate metabolic process; P:pentose-phosphate shunt		no IPS match	5	P:glucose metabolic process; F:6-phosphogluconolactonase activity; F:hydrolase activity; P:carbohydrate metabolic process; P:pentose-phosphate shunt		no IPS match		XP_002186108	6-phosphogluconolactonase	gi|219113049|ref|XP_002186108.1|predicted protein [Phaeodactylum tricornutum CCAP 1055/1] >gi|209582958|gb|ACI65578.1| predicted protein [Phaeodactylum tricornutum CCAP 1055/1]
5106	PSN0011	57 F7	4.64039	Significant	0	3.04051	Significant	0	2.44064	Significant	0	Cycloisomerase, pfam10282= 1.41E-64, COG2706 = 1.54 E-53	up-regulated	scaffold_481	47438	49830	11	2219	+	2183	0			O86271	6pgl_yere8 ame: full=6-phosphogluconolactonase short=6-p-gluconolactonase	gi|22654209|sp|O86271.1|YWCC_LACLARecName: Full=Uncharacterized protein YwcC	1.69359e-20	42	97.4413	354	150	1.69359e-20	0.428	5	P:glucose metabolic process; F:6-phosphogluconolactonase activity; F:hydrolase activity; P:carbohydrate metabolic process; P:pentose-phosphate shunt		no IPS match	5	P:glucose metabolic process; F:6-phosphogluconolactonase activity; F:hydrolase activity; P:carbohydrate metabolic process; P:pentose-phosphate shunt		no IPS match	5	P:glucose metabolic process; F:6-phosphogluconolactonase activity; F:hydrolase activity; P:carbohydrate metabolic process; P:pentose-phosphate shunt		no IPS match		XP_002186108	6-phosphogluconolactonase	gi|219113049|ref|XP_002186108.1|predicted protein [Phaeodactylum tricornutum CCAP 1055/1] >gi|209582958|gb|ACI65578.1| predicted protein [Phaeodactylum tricornutum CCAP 1055/1]
5296	PSN0011	57 F7	4.29939	Significant	0.0140903	3.10185	Significant	0	2.40833	Significant	0	Cycloisomerase, pfam10282= 1.41E-64, COG2706 = 1.54 E-53	up-regulated	scaffold_481	47438	49830	11	2219	+	2183	0			O86271	6pgl_yere8 ame: full=6-phosphogluconolactonase short=6-p-gluconolactonase	gi|22654209|sp|O86271.1|YWCC_LACLARecName: Full=Uncharacterized protein YwcC	1.69359e-20	42	97.4413	354	150	1.69359e-20	0.428	5	P:glucose metabolic process; F:6-phosphogluconolactonase activity; F:hydrolase activity; P:carbohydrate metabolic process; P:pentose-phosphate shunt		no IPS match	5	P:glucose metabolic process; F:6-phosphogluconolactonase activity; F:hydrolase activity; P:carbohydrate metabolic process; P:pentose-phosphate shunt		no IPS match	5	P:glucose metabolic process; F:6-phosphogluconolactonase activity; F:hydrolase activity; P:carbohydrate metabolic process; P:pentose-phosphate shunt		no IPS match		XP_002186108	6-phosphogluconolactonase	gi|219113049|ref|XP_002186108.1|predicted protein [Phaeodactylum tricornutum CCAP 1055/1] >gi|209582958|gb|ACI65578.1| predicted protein [Phaeodactylum tricornutum CCAP 1055/1]
6520	PSN0011	6 F2	4.30279	Significant	0	3.27875	Significant	0	2.36338	Significant	0	Cycloisomerase, pfam10282= 1.41E-64, COG2706 = 1.54 E-53	up-regulated	scaffold_481	47438	49830	11	2219	+	2183	0			O86271	6pgl_yere8 ame: full=6-phosphogluconolactonase short=6-p-gluconolactonase	gi|22654209|sp|O86271.1|YWCC_LACLARecName: Full=Uncharacterized protein YwcC	1.69359e-20	42	97.4413	354	150	1.69359e-20	0.428	5	P:glucose metabolic process; F:6-phosphogluconolactonase activity; F:hydrolase activity; P:carbohydrate metabolic process; P:pentose-phosphate shunt		no IPS match	5	P:glucose metabolic process; F:6-phosphogluconolactonase activity; F:hydrolase activity; P:carbohydrate metabolic process; P:pentose-phosphate shunt		no IPS match	5	P:glucose metabolic process; F:6-phosphogluconolactonase activity; F:hydrolase activity; P:carbohydrate metabolic process; P:pentose-phosphate shunt		no IPS match		XP_002186108	6-phosphogluconolactonase	gi|219113049|ref|XP_002186108.1|predicted protein [Phaeodactylum tricornutum CCAP 1055/1] >gi|209582958|gb|ACI65578.1| predicted protein [Phaeodactylum tricornutum CCAP 1055/1]
6710	PSN0011	6 F2	4.33653	Significant	0	3.30057	Significant	0	2.38139	Significant	0	Cycloisomerase, pfam10282= 1.41E-64, COG2706 = 1.54 E-53	up-regulated	scaffold_481	47438	49830	11	2219	+	2183	0			O86271	6pgl_yere8 ame: full=6-phosphogluconolactonase short=6-p-gluconolactonase	gi|22654209|sp|O86271.1|YWCC_LACLARecName: Full=Uncharacterized protein YwcC	1.69359e-20	42	97.4413	354	150	1.69359e-20	0.428	5	P:glucose metabolic process; F:6-phosphogluconolactonase activity; F:hydrolase activity; P:carbohydrate metabolic process; P:pentose-phosphate shunt		no IPS match	5	P:glucose metabolic process; F:6-phosphogluconolactonase activity; F:hydrolase activity; P:carbohydrate metabolic process; P:pentose-phosphate shunt		no IPS match	5	P:glucose metabolic process; F:6-phosphogluconolactonase activity; F:hydrolase activity; P:carbohydrate metabolic process; P:pentose-phosphate shunt		no IPS match		XP_002186108	6-phosphogluconolactonase	gi|219113049|ref|XP_002186108.1|predicted protein [Phaeodactylum tricornutum CCAP 1055/1] >gi|209582958|gb|ACI65578.1| predicted protein [Phaeodactylum tricornutum CCAP 1055/1]
10865	PSN0011	71 H1	5.23589	Significant	0.109848	3.54712	Significant	0	2.74461	Significant	0	Cycloisomerase, pfam10282= 1.41E-64, COG2706 = 1.54 E-53	up-regulated	scaffold_481	47438	49830	11	2219	+	2183	0			O86271	6pgl_yere8 ame: full=6-phosphogluconolactonase short=6-p-gluconolactonase	gi|22654209|sp|O86271.1|YWCC_LACLARecName: Full=Uncharacterized protein YwcC	1.69359e-20	42	97.4413	354	150	1.69359e-20	0.428	5	P:glucose metabolic process; F:6-phosphogluconolactonase activity; F:hydrolase activity; P:carbohydrate metabolic process; P:pentose-phosphate shunt		no IPS match	5	P:glucose metabolic process; F:6-phosphogluconolactonase activity; F:hydrolase activity; P:carbohydrate metabolic process; P:pentose-phosphate shunt		no IPS match	5	P:glucose metabolic process; F:6-phosphogluconolactonase activity; F:hydrolase activity; P:carbohydrate metabolic process; P:pentose-phosphate shunt		no IPS match		XP_002186108	6-phosphogluconolactonase	gi|219113049|ref|XP_002186108.1|predicted protein [Phaeodactylum tricornutum CCAP 1055/1] >gi|209582958|gb|ACI65578.1| predicted protein [Phaeodactylum tricornutum CCAP 1055/1]
11055	PSN0011	71 H1	4.9122	Significant	0.0974777	3.56875	Significant	0	2.65017	Significant	0	Cycloisomerase, pfam10282= 1.41E-64, COG2706 = 1.54 E-53	up-regulated	scaffold_481	47438	49830	11	2219	+	2183	0			O86271	6pgl_yere8 ame: full=6-phosphogluconolactonase short=6-p-gluconolactonase	gi|22654209|sp|O86271.1|YWCC_LACLARecName: Full=Uncharacterized protein YwcC	1.69359e-20	42	97.4413	354	150	1.69359e-20	0.428	5	P:glucose metabolic process; F:6-phosphogluconolactonase activity; F:hydrolase activity; P:carbohydrate metabolic process; P:pentose-phosphate shunt		no IPS match	5	P:glucose metabolic process; F:6-phosphogluconolactonase activity; F:hydrolase activity; P:carbohydrate metabolic process; P:pentose-phosphate shunt		no IPS match	5	P:glucose metabolic process; F:6-phosphogluconolactonase activity; F:hydrolase activity; P:carbohydrate metabolic process; P:pentose-phosphate shunt		no IPS match		XP_002186108	6-phosphogluconolactonase	gi|219113049|ref|XP_002186108.1|predicted protein [Phaeodactylum tricornutum CCAP 1055/1] >gi|209582958|gb|ACI65578.1| predicted protein [Phaeodactylum tricornutum CCAP 1055/1]
5089	PSN0011	71 H3	4.20559	Significant	0	2.64646	Significant	0	1.97144	Significant	0	Cycloisomerase, pfam10282= 1.41E-64, COG2706 = 1.54 E-53	up-regulated	scaffold_481	47438	49830	11	2219	+	2183	0			O86271	6pgl_yere8 ame: full=6-phosphogluconolactonase short=6-p-gluconolactonase	gi|22654209|sp|O86271.1|YWCC_LACLARecName: Full=Uncharacterized protein YwcC	1.69359e-20	42	97.4413	354	150	1.69359e-20	0.428	5	P:glucose metabolic process; F:6-phosphogluconolactonase activity; F:hydrolase activity; P:carbohydrate metabolic process; P:pentose-phosphate shunt		no IPS match	5	P:glucose metabolic process; F:6-phosphogluconolactonase activity; F:hydrolase activity; P:carbohydrate metabolic process; P:pentose-phosphate shunt		no IPS match	5	P:glucose metabolic process; F:6-phosphogluconolactonase activity; F:hydrolase activity; P:carbohydrate metabolic process; P:pentose-phosphate shunt		no IPS match		XP_002186108	6-phosphogluconolactonase	gi|219113049|ref|XP_002186108.1|predicted protein [Phaeodactylum tricornutum CCAP 1055/1] >gi|209582958|gb|ACI65578.1| predicted protein [Phaeodactylum tricornutum CCAP 1055/1]
5279	PSN0011	71 H3	4.26771	Significant	0	3.0462	Significant	0	2.08297	Significant	0	Cycloisomerase, pfam10282= 1.41E-64, COG2706 = 1.54 E-53	up-regulated	scaffold_481	47438	49830	11	2219	+	2183	0			O86271	6pgl_yere8 ame: full=6-phosphogluconolactonase short=6-p-gluconolactonase	gi|22654209|sp|O86271.1|YWCC_LACLARecName: Full=Uncharacterized protein YwcC	1.69359e-20	42	97.4413	354	150	1.69359e-20	0.428	5	P:glucose metabolic process; F:6-phosphogluconolactonase activity; F:hydrolase activity; P:carbohydrate metabolic process; P:pentose-phosphate shunt		no IPS match	5	P:glucose metabolic process; F:6-phosphogluconolactonase activity; F:hydrolase activity; P:carbohydrate metabolic process; P:pentose-phosphate shunt		no IPS match	5	P:glucose metabolic process; F:6-phosphogluconolactonase activity; F:hydrolase activity; P:carbohydrate metabolic process; P:pentose-phosphate shunt		no IPS match		XP_002186108	6-phosphogluconolactonase	gi|219113049|ref|XP_002186108.1|predicted protein [Phaeodactylum tricornutum CCAP 1055/1] >gi|209582958|gb|ACI65578.1| predicted protein [Phaeodactylum tricornutum CCAP 1055/1]
5426	PSN0011	76 D7	3.73965	Significant	0	2.25868	NS	0	1.68425	Significant	10.9686	Cycloisomerase, pfam10282= 1.41E-64, COG2706 = 1.54 E-53	up-regulated	scaffold_481	47438	49830	11	2219	+	2183	0			O86271	6pgl_yere8 ame: full=6-phosphogluconolactonase short=6-p-gluconolactonase	gi|22654209|sp|O86271.1|YWCC_LACLARecName: Full=Uncharacterized protein YwcC	1.69359e-20	42	97.4413	354	150	1.69359e-20	0.428	5	P:glucose metabolic process; F:6-phosphogluconolactonase activity; F:hydrolase activity; P:carbohydrate metabolic process; P:pentose-phosphate shunt		no IPS match	5	P:glucose metabolic process; F:6-phosphogluconolactonase activity; F:hydrolase activity; P:carbohydrate metabolic process; P:pentose-phosphate shunt		no IPS match	5	P:glucose metabolic process; F:6-phosphogluconolactonase activity; F:hydrolase activity; P:carbohydrate metabolic process; P:pentose-phosphate shunt		no IPS match		XP_002186108	6-phosphogluconolactonase	gi|219113049|ref|XP_002186108.1|predicted protein [Phaeodactylum tricornutum CCAP 1055/1] >gi|209582958|gb|ACI65578.1| predicted protein [Phaeodactylum tricornutum CCAP 1055/1]
5616	PSN0011	76 D7	3.83275	Significant	0	2.32648	NS	0	1.64628	Significant	11.4399	Cycloisomerase, pfam10282= 1.41E-64, COG2706 = 1.54 E-53	up-regulated	scaffold_481	47438	49830	11	2219	+	2183	0			O86271	6pgl_yere8 ame: full=6-phosphogluconolactonase short=6-p-gluconolactonase	gi|22654209|sp|O86271.1|YWCC_LACLARecName: Full=Uncharacterized protein YwcC	1.69359e-20	42	97.4413	354	150	1.69359e-20	0.428	5	P:glucose metabolic process; F:6-phosphogluconolactonase activity; F:hydrolase activity; P:carbohydrate metabolic process; P:pentose-phosphate shunt		no IPS match	5	P:glucose metabolic process; F:6-phosphogluconolactonase activity; F:hydrolase activity; P:carbohydrate metabolic process; P:pentose-phosphate shunt		no IPS match	5	P:glucose metabolic process; F:6-phosphogluconolactonase activity; F:hydrolase activity; P:carbohydrate metabolic process; P:pentose-phosphate shunt		no IPS match		XP_002186108	6-phosphogluconolactonase	gi|219113049|ref|XP_002186108.1|predicted protein [Phaeodactylum tricornutum CCAP 1055/1] >gi|209582958|gb|ACI65578.1| predicted protein [Phaeodactylum tricornutum CCAP 1055/1]
9497	PSN0052	163 H9	3.70343	Significant	0	2.64121	Significant	0	1.56277	Significant	4.38426	Mitochondrial carrier protein, pfam00153 = 8.96E-05, Q08DK7.1 acylcarnitine carrier homolog = 6E-08, Q12375.2 ornithine carrier homolog = 1E-06	up-regulated	scaffold_70	256928	258177	1	1089	+	1089	0				---NA---									0	-		IPR018108; IPR023395; PTHR24089 (PANTHER), SignalP-NN(euk) (SIGNALP)	0	-		IPR018108; IPR023395; PTHR24089 (PANTHER), SignalP-NN(euk) (SIGNALP)	0	-		IPR018108; IPR023395; PTHR24089 (PANTHER), SignalP-NN(euk) (SIGNALP)		XP_002185091	predicted protein [Phaeodactylum tricornutum CCAP 1055/1]	gi|219129847|ref|XP_002185091.1|predicted protein [Phaeodactylum tricornutum CCAP 1055/1] >gi|217403586|gb|EEC43538.1| predicted protein [Phaeodactylum tricornutum CCAP 1055/1]
9687	PSN0052	163 H9	3.70997	Significant	0	2.59997	Significant	0	1.57495	Significant	3.98127	Mitochondrial carrier protein, pfam00153 = 8.96E-05, Q08DK7.1 acylcarnitine carrier homolog = 6E-08, Q12375.2 ornithine carrier homolog = 1E-06	up-regulated	scaffold_70	256928	258177	1	1089	+	1089	0				---NA---									0	-		IPR018108; IPR023395; PTHR24089 (PANTHER), SignalP-NN(euk) (SIGNALP)	0	-		IPR018108; IPR023395; PTHR24089 (PANTHER), SignalP-NN(euk) (SIGNALP)	0	-		IPR018108; IPR023395; PTHR24089 (PANTHER), SignalP-NN(euk) (SIGNALP)		XP_002185091	predicted protein [Phaeodactylum tricornutum CCAP 1055/1]	gi|219129847|ref|XP_002185091.1|predicted protein [Phaeodactylum tricornutum CCAP 1055/1] >gi|217403586|gb|EEC43538.1| predicted protein [Phaeodactylum tricornutum CCAP 1055/1]
87	PSN0052	166 C4	3.14076	Significant	0	2.27792	NS	0	1.55918	Significant	17.589	Mitochondrial carrier protein, pfam00153 = 8.96E-05, Q08DK7.1 acylcarnitine carrier homolog = 6E-08, Q12375.2 ornithine carrier homolog = 1E-06	up-regulated	scaffold_70	256928	258177	1	1089	+	1089	0				---NA---									0	-		IPR018108; IPR023395; PTHR24089 (PANTHER), SignalP-NN(euk) (SIGNALP)	0	-		IPR018108; IPR023395; PTHR24089 (PANTHER), SignalP-NN(euk) (SIGNALP)	0	-		IPR018108; IPR023395; PTHR24089 (PANTHER), SignalP-NN(euk) (SIGNALP)		XP_002185091	predicted protein [Phaeodactylum tricornutum CCAP 1055/1]	gi|219129847|ref|XP_002185091.1|predicted protein [Phaeodactylum tricornutum CCAP 1055/1] >gi|217403586|gb|EEC43538.1| predicted protein [Phaeodactylum tricornutum CCAP 1055/1]
277	PSN0052	166 C4	3.08377	Significant	0	2.33473	NS	0	1.59445	Significant	12.6515	Mitochondrial carrier protein, pfam00153 = 8.96E-05, Q08DK7.1 acylcarnitine carrier homolog = 6E-08, Q12375.2 ornithine carrier homolog = 1E-06	up-regulated	scaffold_70	256928	258177	1	1089	+	1089	0				---NA---									0	-		IPR018108; IPR023395; PTHR24089 (PANTHER), SignalP-NN(euk) (SIGNALP)	0	-		IPR018108; IPR023395; PTHR24089 (PANTHER), SignalP-NN(euk) (SIGNALP)	0	-		IPR018108; IPR023395; PTHR24089 (PANTHER), SignalP-NN(euk) (SIGNALP)		XP_002185091	predicted protein [Phaeodactylum tricornutum CCAP 1055/1]	gi|219129847|ref|XP_002185091.1|predicted protein [Phaeodactylum tricornutum CCAP 1055/1] >gi|217403586|gb|EEC43538.1| predicted protein [Phaeodactylum tricornutum CCAP 1055/1]
5909	PSN0052	46 G6	4.20099	Significant	0	2.92355	Significant	0	1.55734	Significant	12.4186	Mitochondrial carrier protein, pfam00153 = 8.96E-05, Q08DK7.1 acylcarnitine carrier homolog = 6E-08, Q12375.2 ornithine carrier homolog = 1E-06	up-regulated	scaffold_70	256928	258177	1	1089	+	1089	0				---NA---									0	-		IPR018108; IPR023395; PTHR24089 (PANTHER), SignalP-NN(euk) (SIGNALP)	0	-		IPR018108; IPR023395; PTHR24089 (PANTHER), SignalP-NN(euk) (SIGNALP)	0	-		IPR018108; IPR023395; PTHR24089 (PANTHER), SignalP-NN(euk) (SIGNALP)		XP_002185091	predicted protein [Phaeodactylum tricornutum CCAP 1055/1]	gi|219129847|ref|XP_002185091.1|predicted protein [Phaeodactylum tricornutum CCAP 1055/1] >gi|217403586|gb|EEC43538.1| predicted protein [Phaeodactylum tricornutum CCAP 1055/1]
6099	PSN0052	46 G6	4.14835	Significant	0	2.6758	Significant	0	1.53453	Significant	7.72736	Mitochondrial carrier protein, pfam00153 = 8.96E-05, Q08DK7.1 acylcarnitine carrier homolog = 6E-08, Q12375.2 ornithine carrier homolog = 1E-06	up-regulated	scaffold_70	256928	258177	1	1089	+	1089	0				---NA---									0	-		IPR018108; IPR023395; PTHR24089 (PANTHER), SignalP-NN(euk) (SIGNALP)	0	-		IPR018108; IPR023395; PTHR24089 (PANTHER), SignalP-NN(euk) (SIGNALP)	0	-		IPR018108; IPR023395; PTHR24089 (PANTHER), SignalP-NN(euk) (SIGNALP)		XP_002185091	predicted protein [Phaeodactylum tricornutum CCAP 1055/1]	gi|219129847|ref|XP_002185091.1|predicted protein [Phaeodactylum tricornutum CCAP 1055/1] >gi|217403586|gb|EEC43538.1| predicted protein [Phaeodactylum tricornutum CCAP 1055/1]
10269	PSN0052	51 G5	4.41747	Significant	0.0530475	2.6376	Significant	0	1.57794	Significant	8.4678	Mitochondrial carrier protein, pfam00153 = 8.96E-05, Q08DK7.1 acylcarnitine carrier homolog = 6E-08, Q12375.2 ornithine carrier homolog = 1E-06	up-regulated	scaffold_70	256928	258177	1	1089	+	1089	0				---NA---									0	-		IPR018108; IPR023395; PTHR24089 (PANTHER), SignalP-NN(euk) (SIGNALP)	0	-		IPR018108; IPR023395; PTHR24089 (PANTHER), SignalP-NN(euk) (SIGNALP)	0	-		IPR018108; IPR023395; PTHR24089 (PANTHER), SignalP-NN(euk) (SIGNALP)		XP_002185091	predicted protein [Phaeodactylum tricornutum CCAP 1055/1]	gi|219129847|ref|XP_002185091.1|predicted protein [Phaeodactylum tricornutum CCAP 1055/1] >gi|217403586|gb|EEC43538.1| predicted protein [Phaeodactylum tricornutum CCAP 1055/1]
10459	PSN0052	51 G5	4.74859	Significant	0.0991686	2.78542	Significant	0	1.602	Significant	5.16712	Mitochondrial carrier protein, pfam00153 = 8.96E-05, Q08DK7.1 acylcarnitine carrier homolog = 6E-08, Q12375.2 ornithine carrier homolog = 1E-06	up-regulated	scaffold_70	256928	258177	1	1089	+	1089	0				---NA---									0	-		IPR018108; IPR023395; PTHR24089 (PANTHER), SignalP-NN(euk) (SIGNALP)	0	-		IPR018108; IPR023395; PTHR24089 (PANTHER), SignalP-NN(euk) (SIGNALP)	0	-		IPR018108; IPR023395; PTHR24089 (PANTHER), SignalP-NN(euk) (SIGNALP)		XP_002185091	predicted protein [Phaeodactylum tricornutum CCAP 1055/1]	gi|219129847|ref|XP_002185091.1|predicted protein [Phaeodactylum tricornutum CCAP 1055/1] >gi|217403586|gb|EEC43538.1| predicted protein [Phaeodactylum tricornutum CCAP 1055/1]
725	73 D12	73 D12	3.37302	Significant	0	4.03382	Significant	0	1.68282	Significant	1.25556	Unknown, No Swissprot hit	up-regulated	scaffold_1312	10111	10684	1	220	+	325	5.68746e-109				---NA---									0	-		no IPS match	0	-		no IPS match	0	-		no IPS match			---NA---
915	73 D12	73 D12	3.52903	Significant	0	3.99333	Significant	0	1.58375	Significant	5.20213	Unknown, No Swissprot hit	up-regulated	scaffold_1312	10111	10684	1	220	+	325	5.68746e-109				---NA---									0	-		no IPS match	0	-		no IPS match	0	-		no IPS match			---NA---
9409	6 H1	6 H1	5.06105	Significant	0.0176297	3.75825	Significant	0.00234554	2.59537	Significant	0	Predicted protein with signal or transit peptide	up-regulated	scaffold_117	15185	15548	102	464	-	176	2.21439e-88				---NA---									0	-		SignalP-NN(euk) (SIGNALP), tmhmm (TMHMM)	0	-		SignalP-NN(euk) (SIGNALP), tmhmm (TMHMM)	0	-		SignalP-NN(euk) (SIGNALP), tmhmm (TMHMM)			---NA---
9599	6 H1	6 H1	5.83505	Significant	0.0591379	3.75275	Significant	0	2.53546	Significant	0	Predicted protein with signal or transit peptide	up-regulated	scaffold_117	15185	15548	102	464	-	176	2.21439e-88				---NA---									0	-		SignalP-NN(euk) (SIGNALP), tmhmm (TMHMM)	0	-		SignalP-NN(euk) (SIGNALP), tmhmm (TMHMM)	0	-		SignalP-NN(euk) (SIGNALP), tmhmm (TMHMM)			---NA---
8794	46 A5	46 A5	4.35818	Significant	0.041316	4.52831	Significant	0.108577	1.71469	Significant	0.85576	Predicted protein, No Swissprot hit	up-regulated	scaffold_447	56482	57744	1	611	+	671	0				---NA---									0	-		no IPS match	0	-		no IPS match	0	-		no IPS match			---NA---
8984	46 A5	46 A5	4.35663	Significant	0.0434602	4.683	Significant	0.107681	1.73992	Significant	1.53289	Predicted protein, No Swissprot hit	up-regulated	scaffold_447	56482	57744	1	611	+	671	0				---NA---									0	-		no IPS match	0	-		no IPS match	0	-		no IPS match			---NA---
5471	17 F11	17 F11	5.29683	Significant	0.109974	5.41618	Significant	0.0865005	2.0282	Significant	0	Predicted protein with glycosyltransferase domain (pfam04488 1.21E-05)	up-regulated	scaffold_303	43303	44465	39	1202	+	1127	0				---NA---									0	-		tmhmm (TMHMM)	0	-		tmhmm (TMHMM)	0	-		tmhmm (TMHMM)			---NA---
5661	17 F11	17 F11	5.54939	Significant	0.108459	6.62279	Significant	0.108549	2.1118	Significant	0	Predicted protein with glycosyltransferase domain (pfam04488 1.21E-05)	up-regulated	scaffold_303	43303	44465	39	1202	+	1127	0				---NA---									0	-		tmhmm (TMHMM)	0	-		tmhmm (TMHMM)	0	-		tmhmm (TMHMM)			---NA---
7626	PSN1428	55 G10	1.8662	NS	0	1.66771	NS	0	1.56587	Significant	16.4977	NAD-specific glutamate dehydrogenase, COG2902 = 1.4E-66. PTZ00324 = 2.28E-108.	up-regulated	scaffold_95	293664	294952	1	1292	+	1264	0			Q9USN5	dhe2_schpo ame: full= nad-specific glutamate dehydrogenase short=nad-gdh	gi|74625853|sp|Q9USN5.1|DHE2_SCHPORecName: Full=Putative NAD-specific glutamate dehydrogenase; Short=NAD-GDH	4.28176e-35	52	112.464	169	88	4.28176e-35	0.5175	4	F:oxidoreductase activity; P:cellular amino acid metabolic process; P:oxidation-reduction process; F:nucleotide binding	-	IPR006096; IPR016040; PTHR11606 (PANTHER), PTHR11606:SF1 (PANTHER), SSF51735 (SUPERFAMILY)	4	F:catalytic activity; ; P:metabolic process; F:nucleotide binding	-	IPR006096; IPR016040; PTHR11606 (PANTHER), PTHR11606:SF1 (PANTHER), SSF51735 (SUPERFAMILY)	4	F:catalytic activity; ; P:metabolic process; F:nucleotide binding	-	IPR006096; IPR016040; PTHR11606 (PANTHER), PTHR11606:SF1 (PANTHER), SSF51735 (SUPERFAMILY)		XP_002179460	glu leu phe val dehydrogenase	gi|219117331|ref|XP_002179460.1|predicted protein [Phaeodactylum tricornutum CCAP 1055/1] >gi|217409351|gb|EEC49283.1| predicted protein [Phaeodactylum tricornutum CCAP 1055/1]
7816	PSN1428	55 G10	2.17572	NS	0	1.68984	NS	0	1.43186	NS	23.0117	NAD-specific glutamate dehydrogenase, COG2902 = 1.4E-66. PTZ00324 = 2.28E-108.	up-regulated	scaffold_95	293664	294952	1	1292	+	1264	0			Q9USN5	dhe2_schpo ame: full= nad-specific glutamate dehydrogenase short=nad-gdh	gi|74625853|sp|Q9USN5.1|DHE2_SCHPORecName: Full=Putative NAD-specific glutamate dehydrogenase; Short=NAD-GDH	4.28176e-35	52	112.464	169	88	4.28176e-35	0.5175	4	F:oxidoreductase activity; P:cellular amino acid metabolic process; P:oxidation-reduction process; F:nucleotide binding	-	IPR006096; IPR016040; PTHR11606 (PANTHER), PTHR11606:SF1 (PANTHER), SSF51735 (SUPERFAMILY)	4	F:catalytic activity; ; P:metabolic process; F:nucleotide binding	-	IPR006096; IPR016040; PTHR11606 (PANTHER), PTHR11606:SF1 (PANTHER), SSF51735 (SUPERFAMILY)	4	F:catalytic activity; ; P:metabolic process; F:nucleotide binding	-	IPR006096; IPR016040; PTHR11606 (PANTHER), PTHR11606:SF1 (PANTHER), SSF51735 (SUPERFAMILY)		XP_002179460	glu leu phe val dehydrogenase	gi|219117331|ref|XP_002179460.1|predicted protein [Phaeodactylum tricornutum CCAP 1055/1] >gi|217409351|gb|EEC49283.1| predicted protein [Phaeodactylum tricornutum CCAP 1055/1]
6160	PSN1428	7 G2	2.38132	NS	0	2.04108	NS	0	2.09884	Significant	0	NAD-specific glutamate dehydrogenase, COG2902 = 1.4E-66. PTZ00324 = 2.28E-108.	up-regulated	scaffold_95	293664	294952	1	1292	+	1264	0			Q9USN5	dhe2_schpo ame: full= nad-specific glutamate dehydrogenase short=nad-gdh	gi|74625853|sp|Q9USN5.1|DHE2_SCHPORecName: Full=Putative NAD-specific glutamate dehydrogenase; Short=NAD-GDH	4.28176e-35	52	112.464	169	88	4.28176e-35	0.5175	4	F:oxidoreductase activity; P:cellular amino acid metabolic process; P:oxidation-reduction process; F:nucleotide binding	-	IPR006096; IPR016040; PTHR11606 (PANTHER), PTHR11606:SF1 (PANTHER), SSF51735 (SUPERFAMILY)	4	F:catalytic activity; ; P:metabolic process; F:nucleotide binding	-	IPR006096; IPR016040; PTHR11606 (PANTHER), PTHR11606:SF1 (PANTHER), SSF51735 (SUPERFAMILY)	4	F:catalytic activity; ; P:metabolic process; F:nucleotide binding	-	IPR006096; IPR016040; PTHR11606 (PANTHER), PTHR11606:SF1 (PANTHER), SSF51735 (SUPERFAMILY)		XP_002179460	glu leu phe val dehydrogenase	gi|219117331|ref|XP_002179460.1|predicted protein [Phaeodactylum tricornutum CCAP 1055/1] >gi|217409351|gb|EEC49283.1| predicted protein [Phaeodactylum tricornutum CCAP 1055/1]
6350	PSN1428	7 G2	2.45687	NS	0	2.02428	NS	0	2.15758	Significant	0	NAD-specific glutamate dehydrogenase, COG2902 = 1.4E-66. PTZ00324 = 2.28E-108.	up-regulated	scaffold_95	293664	294952	1	1292	+	1264	0			Q9USN5	dhe2_schpo ame: full= nad-specific glutamate dehydrogenase short=nad-gdh	gi|74625853|sp|Q9USN5.1|DHE2_SCHPORecName: Full=Putative NAD-specific glutamate dehydrogenase; Short=NAD-GDH	4.28176e-35	52	112.464	169	88	4.28176e-35	0.5175	4	F:oxidoreductase activity; P:cellular amino acid metabolic process; P:oxidation-reduction process; F:nucleotide binding	-	IPR006096; IPR016040; PTHR11606 (PANTHER), PTHR11606:SF1 (PANTHER), SSF51735 (SUPERFAMILY)	4	F:catalytic activity; ; P:metabolic process; F:nucleotide binding	-	IPR006096; IPR016040; PTHR11606 (PANTHER), PTHR11606:SF1 (PANTHER), SSF51735 (SUPERFAMILY)	4	F:catalytic activity; ; P:metabolic process; F:nucleotide binding	-	IPR006096; IPR016040; PTHR11606 (PANTHER), PTHR11606:SF1 (PANTHER), SSF51735 (SUPERFAMILY)		XP_002179460	glu leu phe val dehydrogenase	gi|219117331|ref|XP_002179460.1|predicted protein [Phaeodactylum tricornutum CCAP 1055/1] >gi|217409351|gb|EEC49283.1| predicted protein [Phaeodactylum tricornutum CCAP 1055/1]
7344	PSN0100	179 E10	0.346343	Significant	0.0152952	0.368696	Significant	0	0.382849	Significant	0	Pyrophosphate-dependent phosphofructokinase	down-regulated	scaffold_32	397705	398988	25	913	-	892	0			P29495	pfp_profr ame: full=pyrophosphate--fructose 6-phosphate 1-phosphotransferase ame: full=6- pyrophosphate dependent ame: full=ppi-dependent phosphofructokinase short=ppi-pfk ame: full=pyrophosphate-dependent 6-phosphofructose-1-kinase	gi|1346693|sp|P29495.2|PFP_PROFRRecName: Full=Pyrophosphate--fructose 6-phosphate 1-phosphotransferase; AltName: Full=6-phosphofructokinase, pyrophosphate dependent; AltName: Full=PPi-dependent phosphofructokinase; Short=PPi-PFK; AltName: Full=Pyrophosphate-dependent 6-phosphofructose-1-kinase	2.88464e-72	67	234.958	256	172	2.88464e-72	0.4775	9	F:6-phosphofructokinase activity; C:6-phosphofructokinase complex; P:glycolysis; P:fructose 6-phosphate metabolic process; P:fructose metabolic process; P:galactose metabolic process; P:mannose metabolic process; P:gluconeogenesis; P:pentose-phosphate shunt		IPR000023; IPR022953; G3DSA:3.40.50.450 (GENE3D), PTHR13697 (PANTHER), PTHR13697:SF0 (PANTHER)	9	F:kinase activity; C:cytosol; P:carbohydrate metabolic process; P:generation of precursor metabolites and energy; P:catabolic process; P:cellular process; P:biosynthetic process; P:nucleobase-containing compound metabolic process; P:secondary metabolic process	EC:2.7.1.11	IPR000023; IPR022953; G3DSA:3.40.50.450 (GENE3D), PTHR13697 (PANTHER), PTHR13697:SF0 (PANTHER)	9	F:kinase activity; C:cytosol; C:protein complex; P:carbohydrate metabolic process; P:generation of precursor metabolites and energy; P:catabolic process; P:biosynthetic process; P:nucleobase-containing compound metabolic process; P:secondary metabolic process	EC:2.7.1.11	IPR000023; IPR022953; G3DSA:3.40.50.450 (GENE3D), PTHR13697 (PANTHER), PTHR13697:SF0 (PANTHER)		XP_002184807	diphosphate--fructose-6-phosphate 1-phosphotransferase	gi|219129250|ref|XP_002184807.1|PFP pyrophosphate dependent phosphofructokinase [Phaeodactylum tricornutum CCAP 1055/1] >gi|217403916|gb|EEC43866.1| PFP pyrophosphate dependent phosphofructokinase [Phaeodactylum tricornutum CCAP 1055/1]
7534	PSN0100	179 E10	0.346604	Significant	0.029964	0.370951	Significant	0	0.380276	Significant	0	Pyrophosphate-dependent phosphofructokinase	down-regulated	scaffold_32	397705	398988	25	913	-	892	0			P29495	pfp_profr ame: full=pyrophosphate--fructose 6-phosphate 1-phosphotransferase ame: full=6- pyrophosphate dependent ame: full=ppi-dependent phosphofructokinase short=ppi-pfk ame: full=pyrophosphate-dependent 6-phosphofructose-1-kinase	gi|1346693|sp|P29495.2|PFP_PROFRRecName: Full=Pyrophosphate--fructose 6-phosphate 1-phosphotransferase; AltName: Full=6-phosphofructokinase, pyrophosphate dependent; AltName: Full=PPi-dependent phosphofructokinase; Short=PPi-PFK; AltName: Full=Pyrophosphate-dependent 6-phosphofructose-1-kinase	2.88464e-72	67	234.958	256	172	2.88464e-72	0.4775	9	F:6-phosphofructokinase activity; C:6-phosphofructokinase complex; P:glycolysis; P:fructose 6-phosphate metabolic process; P:fructose metabolic process; P:galactose metabolic process; P:mannose metabolic process; P:gluconeogenesis; P:pentose-phosphate shunt		IPR000023; IPR022953; G3DSA:3.40.50.450 (GENE3D), PTHR13697 (PANTHER), PTHR13697:SF0 (PANTHER)	9	F:kinase activity; C:cytosol; P:carbohydrate metabolic process; P:generation of precursor metabolites and energy; P:catabolic process; P:cellular process; P:biosynthetic process; P:nucleobase-containing compound metabolic process; P:secondary metabolic process	EC:2.7.1.11	IPR000023; IPR022953; G3DSA:3.40.50.450 (GENE3D), PTHR13697 (PANTHER), PTHR13697:SF0 (PANTHER)	9	F:kinase activity; C:cytosol; C:protein complex; P:carbohydrate metabolic process; P:generation of precursor metabolites and energy; P:catabolic process; P:biosynthetic process; P:nucleobase-containing compound metabolic process; P:secondary metabolic process	EC:2.7.1.11	IPR000023; IPR022953; G3DSA:3.40.50.450 (GENE3D), PTHR13697 (PANTHER), PTHR13697:SF0 (PANTHER)		XP_002184807	diphosphate--fructose-6-phosphate 1-phosphotransferase	gi|219129250|ref|XP_002184807.1|PFP pyrophosphate dependent phosphofructokinase [Phaeodactylum tricornutum CCAP 1055/1] >gi|217403916|gb|EEC43866.1| PFP pyrophosphate dependent phosphofructokinase [Phaeodactylum tricornutum CCAP 1055/1]
9779	PSN0100	74 B1	0.335221	Significant	0.0618027	0.296371	Significant	0	0.38804	Significant	0	Pyrophosphate-dependent phosphofructokinase	down-regulated	scaffold_32	397705	398988	25	913	-	892	0			P29495	pfp_profr ame: full=pyrophosphate--fructose 6-phosphate 1-phosphotransferase ame: full=6- pyrophosphate dependent ame: full=ppi-dependent phosphofructokinase short=ppi-pfk ame: full=pyrophosphate-dependent 6-phosphofructose-1-kinase	gi|1346693|sp|P29495.2|PFP_PROFRRecName: Full=Pyrophosphate--fructose 6-phosphate 1-phosphotransferase; AltName: Full=6-phosphofructokinase, pyrophosphate dependent; AltName: Full=PPi-dependent phosphofructokinase; Short=PPi-PFK; AltName: Full=Pyrophosphate-dependent 6-phosphofructose-1-kinase	2.88464e-72	67	234.958	256	172	2.88464e-72	0.4775	9	F:6-phosphofructokinase activity; C:6-phosphofructokinase complex; P:glycolysis; P:fructose 6-phosphate metabolic process; P:fructose metabolic process; P:galactose metabolic process; P:mannose metabolic process; P:gluconeogenesis; P:pentose-phosphate shunt		IPR000023; IPR022953; G3DSA:3.40.50.450 (GENE3D), PTHR13697 (PANTHER), PTHR13697:SF0 (PANTHER)	9	F:kinase activity; C:cytosol; P:carbohydrate metabolic process; P:generation of precursor metabolites and energy; P:catabolic process; P:cellular process; P:biosynthetic process; P:nucleobase-containing compound metabolic process; P:secondary metabolic process	EC:2.7.1.11	IPR000023; IPR022953; G3DSA:3.40.50.450 (GENE3D), PTHR13697 (PANTHER), PTHR13697:SF0 (PANTHER)	9	F:kinase activity; C:cytosol; C:protein complex; P:carbohydrate metabolic process; P:generation of precursor metabolites and energy; P:catabolic process; P:biosynthetic process; P:nucleobase-containing compound metabolic process; P:secondary metabolic process	EC:2.7.1.11	IPR000023; IPR022953; G3DSA:3.40.50.450 (GENE3D), PTHR13697 (PANTHER), PTHR13697:SF0 (PANTHER)		XP_002184807	diphosphate--fructose-6-phosphate 1-phosphotransferase	gi|219129250|ref|XP_002184807.1|PFP pyrophosphate dependent phosphofructokinase [Phaeodactylum tricornutum CCAP 1055/1] >gi|217403916|gb|EEC43866.1| PFP pyrophosphate dependent phosphofructokinase [Phaeodactylum tricornutum CCAP 1055/1]
9969	PSN0100	74 B1	0.339467	Significant	0.0507496	0.284855	Significant	0	0.393791	Significant	0	Pyrophosphate-dependent phosphofructokinase	down-regulated	scaffold_32	397705	398988	25	913	-	892	0			P29495	pfp_profr ame: full=pyrophosphate--fructose 6-phosphate 1-phosphotransferase ame: full=6- pyrophosphate dependent ame: full=ppi-dependent phosphofructokinase short=ppi-pfk ame: full=pyrophosphate-dependent 6-phosphofructose-1-kinase	gi|1346693|sp|P29495.2|PFP_PROFRRecName: Full=Pyrophosphate--fructose 6-phosphate 1-phosphotransferase; AltName: Full=6-phosphofructokinase, pyrophosphate dependent; AltName: Full=PPi-dependent phosphofructokinase; Short=PPi-PFK; AltName: Full=Pyrophosphate-dependent 6-phosphofructose-1-kinase	2.88464e-72	67	234.958	256	172	2.88464e-72	0.4775	9	F:6-phosphofructokinase activity; C:6-phosphofructokinase complex; P:glycolysis; P:fructose 6-phosphate metabolic process; P:fructose metabolic process; P:galactose metabolic process; P:mannose metabolic process; P:gluconeogenesis; P:pentose-phosphate shunt		IPR000023; IPR022953; G3DSA:3.40.50.450 (GENE3D), PTHR13697 (PANTHER), PTHR13697:SF0 (PANTHER)	9	F:kinase activity; C:cytosol; P:carbohydrate metabolic process; P:generation of precursor metabolites and energy; P:catabolic process; P:cellular process; P:biosynthetic process; P:nucleobase-containing compound metabolic process; P:secondary metabolic process	EC:2.7.1.11	IPR000023; IPR022953; G3DSA:3.40.50.450 (GENE3D), PTHR13697 (PANTHER), PTHR13697:SF0 (PANTHER)	9	F:kinase activity; C:cytosol; C:protein complex; P:carbohydrate metabolic process; P:generation of precursor metabolites and energy; P:catabolic process; P:biosynthetic process; P:nucleobase-containing compound metabolic process; P:secondary metabolic process	EC:2.7.1.11	IPR000023; IPR022953; G3DSA:3.40.50.450 (GENE3D), PTHR13697 (PANTHER), PTHR13697:SF0 (PANTHER)		XP_002184807	diphosphate--fructose-6-phosphate 1-phosphotransferase	gi|219129250|ref|XP_002184807.1|PFP pyrophosphate dependent phosphofructokinase [Phaeodactylum tricornutum CCAP 1055/1] >gi|217403916|gb|EEC43866.1| PFP pyrophosphate dependent phosphofructokinase [Phaeodactylum tricornutum CCAP 1055/1]
9114	PSN0080	176 G1	0.324708	Significant	0.0697	0.339394	Significant	0	0.645869	Significant	14.1538	Predicted protein with mitochondrial transit peptide	down-regulated	scaffold_461	123066	124152	28	1116	+	1081	0				---NA---									0	-		SignalP-NN(euk) (SIGNALP)	0	-		SignalP-NN(euk) (SIGNALP)	0	-		SignalP-NN(euk) (SIGNALP)			---NA---
9304	PSN0080	176 G1	0.328948	Significant	0.0766329	0.333793	Significant	0	0.665521	Significant	17.0781	Predicted protein with mitochondrial transit peptide	down-regulated	scaffold_461	123066	124152	28	1116	+	1081	0				---NA---									0	-		SignalP-NN(euk) (SIGNALP)	0	-		SignalP-NN(euk) (SIGNALP)	0	-		SignalP-NN(euk) (SIGNALP)			---NA---
10227	PSN0080	179 C5	0.337613	Significant	0.0184244	0.304895	Significant	0	0.511339	Significant	0	Predicted protein with mitochondrial transit peptide	down-regulated	scaffold_461	123066	124152	28	1116	+	1081	0				---NA---									0	-		SignalP-NN(euk) (SIGNALP)	0	-		SignalP-NN(euk) (SIGNALP)	0	-		SignalP-NN(euk) (SIGNALP)			---NA---
10417	PSN0080	179 C5	0.333182	Significant	0.0448417	0.269694	Significant	0	0.524665	Significant	0	Predicted protein with mitochondrial transit peptide	down-regulated	scaffold_461	123066	124152	28	1116	+	1081	0				---NA---									0	-		SignalP-NN(euk) (SIGNALP)	0	-		SignalP-NN(euk) (SIGNALP)	0	-		SignalP-NN(euk) (SIGNALP)			---NA---
1605	PSN0080	51 G8	0.295989	Significant	0.082782	0.30069	Significant	0	0.53865	Significant	0.873388	Predicted protein with mitochondrial transit peptide	down-regulated	scaffold_461	123066	124152	28	1116	+	1081	0				---NA---									0	-		SignalP-NN(euk) (SIGNALP)	0	-		SignalP-NN(euk) (SIGNALP)	0	-		SignalP-NN(euk) (SIGNALP)			---NA---
1795	PSN0080	51 G8	0.312804	Significant	0	0.309448	Significant	0	0.530433	Significant	0	Predicted protein with mitochondrial transit peptide	down-regulated	scaffold_461	123066	124152	28	1116	+	1081	0				---NA---									0	-		SignalP-NN(euk) (SIGNALP)	0	-		SignalP-NN(euk) (SIGNALP)	0	-		SignalP-NN(euk) (SIGNALP)			---NA---
10517	PSN0060	17 E1	0.202532	Significant	0	0.171744	Significant	0.107143	0.445051	Significant	0	Predicted protein with signal or transit peptide	down-regulated	scaffold_133	16596	18502	5	1911	+	1724	0				---NA---									0	-		SignalP-NN(euk) (SIGNALP), tmhmm (TMHMM)	0	-		SignalP-NN(euk) (SIGNALP), tmhmm (TMHMM)	0	-		SignalP-NN(euk) (SIGNALP), tmhmm (TMHMM)		XP_002184782	protein	gi|219129198|ref|XP_002184782.1|predicted protein [Phaeodactylum tricornutum CCAP 1055/1] >gi|217403891|gb|EEC43841.1| predicted protein [Phaeodactylum tricornutum CCAP 1055/1]
10707	PSN0060	17 E1	0.205816	Significant	0	0.159931	Significant	0.100759	0.463244	Significant	0	Predicted protein with signal or transit peptide	down-regulated	scaffold_133	16596	18502	5	1911	+	1724	0				---NA---									0	-		SignalP-NN(euk) (SIGNALP), tmhmm (TMHMM)	0	-		SignalP-NN(euk) (SIGNALP), tmhmm (TMHMM)	0	-		SignalP-NN(euk) (SIGNALP), tmhmm (TMHMM)		XP_002184782	protein	gi|219129198|ref|XP_002184782.1|predicted protein [Phaeodactylum tricornutum CCAP 1055/1] >gi|217403891|gb|EEC43841.1| predicted protein [Phaeodactylum tricornutum CCAP 1055/1]
8452	PSN0060	183 D10	0.187712	Significant	0	0.147601	Significant	0.0978209	0.381088	Significant	0	Predicted protein with signal or transit peptide	down-regulated	scaffold_133	16596	18502	5	1911	+	1724	0				---NA---									0	-		SignalP-NN(euk) (SIGNALP), tmhmm (TMHMM)	0	-		SignalP-NN(euk) (SIGNALP), tmhmm (TMHMM)	0	-		SignalP-NN(euk) (SIGNALP), tmhmm (TMHMM)		XP_002184782	protein	gi|219129198|ref|XP_002184782.1|predicted protein [Phaeodactylum tricornutum CCAP 1055/1] >gi|217403891|gb|EEC43841.1| predicted protein [Phaeodactylum tricornutum CCAP 1055/1]
8642	PSN0060	183 D10	0.182975	Significant	0	0.123168	Significant	0.050565	0.377936	Significant	0	Predicted protein with signal or transit peptide	down-regulated	scaffold_133	16596	18502	5	1911	+	1724	0				---NA---									0	-		SignalP-NN(euk) (SIGNALP), tmhmm (TMHMM)	0	-		SignalP-NN(euk) (SIGNALP), tmhmm (TMHMM)	0	-		SignalP-NN(euk) (SIGNALP), tmhmm (TMHMM)		XP_002184782	protein	gi|219129198|ref|XP_002184782.1|predicted protein [Phaeodactylum tricornutum CCAP 1055/1] >gi|217403891|gb|EEC43841.1| predicted protein [Phaeodactylum tricornutum CCAP 1055/1]
6613	PSN0060	185 D2	0.179366	Significant	0	0.150771	Significant	0.0962861	0.467678	Significant	0	Predicted protein with signal or transit peptide	down-regulated	scaffold_133	16596	18502	5	1911	+	1724	0				---NA---									0	-		SignalP-NN(euk) (SIGNALP), tmhmm (TMHMM)	0	-		SignalP-NN(euk) (SIGNALP), tmhmm (TMHMM)	0	-		SignalP-NN(euk) (SIGNALP), tmhmm (TMHMM)		XP_002184782	protein	gi|219129198|ref|XP_002184782.1|predicted protein [Phaeodactylum tricornutum CCAP 1055/1] >gi|217403891|gb|EEC43841.1| predicted protein [Phaeodactylum tricornutum CCAP 1055/1]
6803	PSN0060	185 D2	0.179572	Significant	0	0.148628	Significant	0.0955625	0.476979	Significant	0	Predicted protein with signal or transit peptide	down-regulated	scaffold_133	16596	18502	5	1911	+	1724	0				---NA---									0	-		SignalP-NN(euk) (SIGNALP), tmhmm (TMHMM)	0	-		SignalP-NN(euk) (SIGNALP), tmhmm (TMHMM)	0	-		SignalP-NN(euk) (SIGNALP), tmhmm (TMHMM)		XP_002184782	protein	gi|219129198|ref|XP_002184782.1|predicted protein [Phaeodactylum tricornutum CCAP 1055/1] >gi|217403891|gb|EEC43841.1| predicted protein [Phaeodactylum tricornutum CCAP 1055/1]
1195	PSN0060	25 B4	0.184594	Significant	0.0280548	0.152087	Significant	0.0758381	0.48939	Significant	0	Predicted protein with signal or transit peptide	down-regulated	scaffold_133	16596	18502	5	1911	+	1724	0				---NA---									0	-		SignalP-NN(euk) (SIGNALP), tmhmm (TMHMM)	0	-		SignalP-NN(euk) (SIGNALP), tmhmm (TMHMM)	0	-		SignalP-NN(euk) (SIGNALP), tmhmm (TMHMM)		XP_002184782	protein	gi|219129198|ref|XP_002184782.1|predicted protein [Phaeodactylum tricornutum CCAP 1055/1] >gi|217403891|gb|EEC43841.1| predicted protein [Phaeodactylum tricornutum CCAP 1055/1]
1385	PSN0060	25 B4	0.18031	Significant	0.0125006	0.114369	Significant	0.0597831	0.454652	Significant	0	Predicted protein with signal or transit peptide	down-regulated	scaffold_133	16596	18502	5	1911	+	1724	0				---NA---									0	-		SignalP-NN(euk) (SIGNALP), tmhmm (TMHMM)	0	-		SignalP-NN(euk) (SIGNALP), tmhmm (TMHMM)	0	-		SignalP-NN(euk) (SIGNALP), tmhmm (TMHMM)		XP_002184782	protein	gi|219129198|ref|XP_002184782.1|predicted protein [Phaeodactylum tricornutum CCAP 1055/1] >gi|217403891|gb|EEC43841.1| predicted protein [Phaeodactylum tricornutum CCAP 1055/1]
5903	PSN0060	46 C2	0.239645	Significant	0.063402	0.19889	Significant	0.111362	0.43914	Significant	0	Predicted protein with signal or transit peptide	down-regulated	scaffold_133	16596	18502	5	1911	+	1724	0				---NA---									0	-		SignalP-NN(euk) (SIGNALP), tmhmm (TMHMM)	0	-		SignalP-NN(euk) (SIGNALP), tmhmm (TMHMM)	0	-		SignalP-NN(euk) (SIGNALP), tmhmm (TMHMM)		XP_002184782	protein	gi|219129198|ref|XP_002184782.1|predicted protein [Phaeodactylum tricornutum CCAP 1055/1] >gi|217403891|gb|EEC43841.1| predicted protein [Phaeodactylum tricornutum CCAP 1055/1]
6093	PSN0060	46 C2	0.234956	Significant	0.0645482	0.213091	Significant	0.112155	0.445039	Significant	0	Predicted protein with signal or transit peptide	down-regulated	scaffold_133	16596	18502	5	1911	+	1724	0				---NA---									0	-		SignalP-NN(euk) (SIGNALP), tmhmm (TMHMM)	0	-		SignalP-NN(euk) (SIGNALP), tmhmm (TMHMM)	0	-		SignalP-NN(euk) (SIGNALP), tmhmm (TMHMM)		XP_002184782	protein	gi|219129198|ref|XP_002184782.1|predicted protein [Phaeodactylum tricornutum CCAP 1055/1] >gi|217403891|gb|EEC43841.1| predicted protein [Phaeodactylum tricornutum CCAP 1055/1]
10869	PSN0048	137 D5	0.301826	Significant	0.104051	0.214019	Significant	0.112065	0.515944	Significant	0	Predicted protein with signal or transit peptide	down-regulated	scaffold_188	179316	181059	56	1797	-	1726	0				---NA---									0	-		SignalP-NN(euk) (SIGNALP)	0	-		SignalP-NN(euk) (SIGNALP)	0	-		SignalP-NN(euk) (SIGNALP)			---NA---
11059	PSN0048	137 D5	0.322132	Significant	0	0.208676	Significant	0.112153	0.543101	Significant	1.86439	Predicted protein with signal or transit peptide	down-regulated	scaffold_188	179316	181059	56	1797	-	1726	0				---NA---									0	-		SignalP-NN(euk) (SIGNALP)	0	-		SignalP-NN(euk) (SIGNALP)	0	-		SignalP-NN(euk) (SIGNALP)			---NA---
8723	PSN0048	166 G9	0.528047	NS	0	0.340962	Significant	0	0.600745	Significant	7.52509	Predicted protein with signal or transit peptide	down-regulated	scaffold_188	179316	181059	56	1797	-	1726	0				---NA---									0	-		SignalP-NN(euk) (SIGNALP)	0	-		SignalP-NN(euk) (SIGNALP)	0	-		SignalP-NN(euk) (SIGNALP)			---NA---
8913	PSN0048	166 G9	0.492072	NS	0	0.355027	Significant	0	0.603431	Significant	8.2772	Predicted protein with signal or transit peptide	down-regulated	scaffold_188	179316	181059	56	1797	-	1726	0				---NA---									0	-		SignalP-NN(euk) (SIGNALP)	0	-		SignalP-NN(euk) (SIGNALP)	0	-		SignalP-NN(euk) (SIGNALP)			---NA---
10537	PSN0048	180 A9	0.314755	Significant	0.0589484	0.269321	Significant	0	0.51131	Significant	0	Predicted protein with signal or transit peptide	down-regulated	scaffold_188	179316	181059	56	1797	-	1726	0				---NA---									0	-		SignalP-NN(euk) (SIGNALP)	0	-		SignalP-NN(euk) (SIGNALP)	0	-		SignalP-NN(euk) (SIGNALP)			---NA---
10727	PSN0048	180 A9	0.317842	Significant	0.0703632	0.239146	Significant	0	0.513528	Significant	0	Predicted protein with signal or transit peptide	down-regulated	scaffold_188	179316	181059	56	1797	-	1726	0				---NA---									0	-		SignalP-NN(euk) (SIGNALP)	0	-		SignalP-NN(euk) (SIGNALP)	0	-		SignalP-NN(euk) (SIGNALP)			---NA---
10886	PSN0048	57 F9	0.301167	Significant	0.108146	0.186987	Significant	0.110231	0.447675	Significant	0	Predicted protein with signal or transit peptide	down-regulated	scaffold_188	179316	181059	56	1797	-	1726	0				---NA---									0	-		SignalP-NN(euk) (SIGNALP)	0	-		SignalP-NN(euk) (SIGNALP)	0	-		SignalP-NN(euk) (SIGNALP)			---NA---
11076	PSN0048	57 F9	0.303345	Significant	0.109308	0.222043	Significant	0	0.45211	Significant	0	Predicted protein with signal or transit peptide	down-regulated	scaffold_188	179316	181059	56	1797	-	1726	0				---NA---									0	-		SignalP-NN(euk) (SIGNALP)	0	-		SignalP-NN(euk) (SIGNALP)	0	-		SignalP-NN(euk) (SIGNALP)			---NA---
2543	PSN0048	76 F12	0.354945	Significant	0	0.217189	Significant	0.0982841	0.587149	Significant	5.27872	Predicted protein with signal or transit peptide	down-regulated	scaffold_188	179316	181059	56	1797	-	1726	0				---NA---									0	-		SignalP-NN(euk) (SIGNALP)	0	-		SignalP-NN(euk) (SIGNALP)	0	-		SignalP-NN(euk) (SIGNALP)			---NA---
2733	PSN0048	76 F12	0.33904	Significant	0	0.227588	Significant	0.0620638	0.585394	Significant	6.44064	Predicted protein with signal or transit peptide	down-regulated	scaffold_188	179316	181059	56	1797	-	1726	0				---NA---									0	-		SignalP-NN(euk) (SIGNALP)	0	-		SignalP-NN(euk) (SIGNALP)	0	-		SignalP-NN(euk) (SIGNALP)			---NA---
10554	165 G9	165 G9	0.387261	Significant	0	0.35733	Significant	0	0.595086	Significant	5.92466	Tetratricopeptide repeat protein, cd00189 5.71E-10	down-regulated	scaffold_8	175892	177257	29	1220	-	1184	0			Q4PA50	tif31_ustma ame: full=protein tif31 homolog	gi|74702123|sp|Q4PA50.1|TIF31_USTMARecName: Full=Protein TIF31 homolog	5.10441e-12	45	71.633	179	82	5.10441e-12	0.4335	1	F:protein binding		IPR011990; IPR013026; IPR019734; PTHR12601 (PANTHER), PF13424 (PFAM), SSF48452 (SUPERFAMILY)	1	F:protein binding	-	IPR011990; IPR013026; IPR019734; PTHR12601 (PANTHER), PF13424 (PFAM), SSF48452 (SUPERFAMILY)	1	F:protein binding	-	IPR011990; IPR013026; IPR019734; PTHR12601 (PANTHER), PF13424 (PFAM), SSF48452 (SUPERFAMILY)		YP_003573719	tetratricopeptide protein	gi|294673103|ref|YP_003573719.1|hypothetical protein PRU_0335 [Prevotella ruminicola 23] >gi|294472071|gb|ADE81460.1| tetratricopeptide repeat protein [Prevotella ruminicola 23]
10744	165 G9	165 G9	0.353643	Significant	0	0.386297	Significant	0	0.647587	Significant	16.2075	Tetratricopeptide repeat protein, cd00189 5.71E-10	down-regulated	scaffold_8	175892	177257	29	1220	-	1184	0			Q4PA50	tif31_ustma ame: full=protein tif31 homolog	gi|74702123|sp|Q4PA50.1|TIF31_USTMARecName: Full=Protein TIF31 homolog	5.10441e-12	45	71.633	179	82	5.10441e-12	0.4335	1	F:protein binding		IPR011990; IPR013026; IPR019734; PTHR12601 (PANTHER), PF13424 (PFAM), SSF48452 (SUPERFAMILY)	1	F:protein binding	-	IPR011990; IPR013026; IPR019734; PTHR12601 (PANTHER), PF13424 (PFAM), SSF48452 (SUPERFAMILY)	1	F:protein binding	-	IPR011990; IPR013026; IPR019734; PTHR12601 (PANTHER), PF13424 (PFAM), SSF48452 (SUPERFAMILY)		YP_003573719	tetratricopeptide protein	gi|294673103|ref|YP_003573719.1|hypothetical protein PRU_0335 [Prevotella ruminicola 23] >gi|294472071|gb|ADE81460.1| tetratricopeptide repeat protein [Prevotella ruminicola 23]
8438	135 H6	135 H6	0.411143	NS	0	0.229164	Significant	0.102192	0.59352	Significant	6.64603	Fucoxanthin-chlorophyll a-c binding protein E, chloroplastic	down-regulated	scaffold_214	78615	79624	8	1017	+	1010	0			Q41093	fcpe_phatr ame: full=fucoxanthin-chlorophyll a-c binding protein chloroplastic flags: precursor	gi|2498374|sp|Q41093.1|FCPE_PHATRRecName: Full=Fucoxanthin-chlorophyll a-c binding protein E, chloroplastic; Flags: Precursor	4.83709e-62	81	202.986	160	130	4.83709e-62	0.731429	7	C:light-harvesting complex; C:photosystem II; P:protein-chromophore linkage; F:chlorophyll binding; C:integral to membrane; P:photosynthesis; C:chloroplast thylakoid membrane	-	IPR001344; IPR022796; IPR023329; PTHR21649:SF0 (PANTHER), SignalP-NN(euk) (SIGNALP)	7	C:intracellular; C:membrane; C:thylakoid; P:cellular protein modification process; F:binding; P:photosynthesis; C:plastid	-	IPR001344; IPR022796; IPR023329; PTHR21649:SF0 (PANTHER), SignalP-NN(euk) (SIGNALP)	8	C:intracellular; C:protein complex; C:thylakoid; P:cellular protein modification process; F:binding; C:cell; P:metabolic process; C:plastid	-	IPR001344; IPR022796; IPR023329; PTHR21649:SF0 (PANTHER), SignalP-NN(euk) (SIGNALP)		BAE93609	protein fucoxanthin chlorophyll a c protein	gi|94442145|dbj|BAE93609.1|fucoxanthin chlorophyll a/c binding protein [Pleurochrysis carterae]
8628	135 H6	135 H6	0.40549	NS	0	0.203617	Significant	0.0850457	0.589478	Significant	5.54338	Fucoxanthin-chlorophyll a-c binding protein E, chloroplastic	down-regulated	scaffold_214	78615	79624	8	1017	+	1010	0			Q41093	fcpe_phatr ame: full=fucoxanthin-chlorophyll a-c binding protein chloroplastic flags: precursor	gi|2498374|sp|Q41093.1|FCPE_PHATRRecName: Full=Fucoxanthin-chlorophyll a-c binding protein E, chloroplastic; Flags: Precursor	4.83709e-62	81	202.986	160	130	4.83709e-62	0.731429	7	C:light-harvesting complex; C:photosystem II; P:protein-chromophore linkage; F:chlorophyll binding; C:integral to membrane; P:photosynthesis; C:chloroplast thylakoid membrane	-	IPR001344; IPR022796; IPR023329; PTHR21649:SF0 (PANTHER), SignalP-NN(euk) (SIGNALP)	7	C:intracellular; C:membrane; C:thylakoid; P:cellular protein modification process; F:binding; P:photosynthesis; C:plastid	-	IPR001344; IPR022796; IPR023329; PTHR21649:SF0 (PANTHER), SignalP-NN(euk) (SIGNALP)	8	C:intracellular; C:protein complex; C:thylakoid; P:cellular protein modification process; F:binding; C:cell; P:metabolic process; C:plastid	-	IPR001344; IPR022796; IPR023329; PTHR21649:SF0 (PANTHER), SignalP-NN(euk) (SIGNALP)		BAE93609	protein fucoxanthin chlorophyll a c protein	gi|94442145|dbj|BAE93609.1|fucoxanthin chlorophyll a/c binding protein [Pleurochrysis carterae]
1973	135 E4	135 E4	0.171751	Significant	0.0158589	0.201923	Significant	0.0719936	0.461496	Significant	0	Predicted protein, No Swissprot hit	down-regulated	scaffold_1441	17433	18891	62	732	-	309	7.37081e-84				---NA---									0	-		no IPS match	0	-		no IPS match	0	-		no IPS match			---NA---
2163	135 E4	135 E4	0.173381	Significant	0.0102948	0.172333	Significant	0.111512	0.432296	Significant	0	Predicted protein, No Swissprot hit	down-regulated	scaffold_1441	17433	18891	62	732	-	309	7.37081e-84				---NA---									0	-		no IPS match	0	-		no IPS match	0	-		no IPS match			---NA---
479	PSN0001	136 A8	1.28282	NS	28.4154	1.21299	NS	52.525	1.17726	NS	67.7624	Elongation factor 1-alpha	candidate reference gene	scaffold_10	398276	399811	1	1536	+	1525	0			P40911	ef1a_ajecg ame: full=elongation factor 1-alpha short=ef-1-alpha	gi|729395|sp|P40911.1|EF1A_AJECGRecName: Full=Elongation factor 1-alpha; Short=EF-1-alpha	4.16502e-126	63	383.259	456	288	4.16502e-126	0.622	9	P:primary metabolic process; P:interaction with host; C:yeast-form cell wall; C:cell surface; C:hyphal cell wall; F:protein binding; P:cellular metabolic process; F:GTPase activity; F:GTP binding	-	IPR000795; IPR004160; IPR004161; IPR009000; IPR009001; G3DSA:2.40.30.10 (GENE3D), G3DSA:3.40.50.300 (GENE3D), PTHR23115 (PANTHER), PTHR23115:SF37 (PANTHER), SSF52540 (SUPERFAMILY)	8	P:metabolic process; P:biological_process; C:cell wall; C:cell; F:protein binding; P:cellular process; F:hydrolase activity; F:nucleotide binding	-	IPR000795; IPR004160; IPR004161; IPR009000; IPR009001; G3DSA:2.40.30.10 (GENE3D), G3DSA:3.40.50.300 (GENE3D), PTHR23115 (PANTHER), PTHR23115:SF37 (PANTHER), SSF52540 (SUPERFAMILY)	8	P:primary metabolic process; P:symbiosis, encompassing mutualism through parasitism; C:cell wall; C:cell; F:protein binding; P:metabolic process; F:hydrolase activity; F:nucleotide binding	-	IPR000795; IPR004160; IPR004161; IPR009000; IPR009001; G3DSA:2.40.30.10 (GENE3D), G3DSA:3.40.50.300 (GENE3D), PTHR23115 (PANTHER), PTHR23115:SF37 (PANTHER), SSF52540 (SUPERFAMILY)		XP_002292812	translation elongation factor-like partial	gi|224007705|ref|XP_002292812.1|translation elongation factor alpha [Thalassiosira pseudonana CCMP1335] >gi|220971674|gb|EED90008.1| translation elongation factor alpha [Thalassiosira pseudonana CCMP1335]
669	PSN0001	136 A8	1.30829	NS	24.0528	1.19039	NS	58.0583	1.12647	NS	74.3623	Elongation factor 1-alpha	candidate reference gene	scaffold_10	398276	399811	1	1536	+	1525	0			P40911	ef1a_ajecg ame: full=elongation factor 1-alpha short=ef-1-alpha	gi|729395|sp|P40911.1|EF1A_AJECGRecName: Full=Elongation factor 1-alpha; Short=EF-1-alpha	4.16502e-126	63	383.259	456	288	4.16502e-126	0.622	9	P:primary metabolic process; P:interaction with host; C:yeast-form cell wall; C:cell surface; C:hyphal cell wall; F:protein binding; P:cellular metabolic process; F:GTPase activity; F:GTP binding	-	IPR000795; IPR004160; IPR004161; IPR009000; IPR009001; G3DSA:2.40.30.10 (GENE3D), G3DSA:3.40.50.300 (GENE3D), PTHR23115 (PANTHER), PTHR23115:SF37 (PANTHER), SSF52540 (SUPERFAMILY)	8	P:metabolic process; P:biological_process; C:cell wall; C:cell; F:protein binding; P:cellular process; F:hydrolase activity; F:nucleotide binding	-	IPR000795; IPR004160; IPR004161; IPR009000; IPR009001; G3DSA:2.40.30.10 (GENE3D), G3DSA:3.40.50.300 (GENE3D), PTHR23115 (PANTHER), PTHR23115:SF37 (PANTHER), SSF52540 (SUPERFAMILY)	8	P:primary metabolic process; P:symbiosis, encompassing mutualism through parasitism; C:cell wall; C:cell; F:protein binding; P:metabolic process; F:hydrolase activity; F:nucleotide binding	-	IPR000795; IPR004160; IPR004161; IPR009000; IPR009001; G3DSA:2.40.30.10 (GENE3D), G3DSA:3.40.50.300 (GENE3D), PTHR23115 (PANTHER), PTHR23115:SF37 (PANTHER), SSF52540 (SUPERFAMILY)		XP_002292812	translation elongation factor-like partial	gi|224007705|ref|XP_002292812.1|translation elongation factor alpha [Thalassiosira pseudonana CCMP1335] >gi|220971674|gb|EED90008.1| translation elongation factor alpha [Thalassiosira pseudonana CCMP1335]
9868	PSN0001	136 H5	1.40816	NS	5.75192	1.1205	NS	61.6347	0.879274	NS	65.5943	Elongation factor 1-alpha	candidate reference gene	scaffold_10	398276	399811	1	1536	+	1525	0			P40911	ef1a_ajecg ame: full=elongation factor 1-alpha short=ef-1-alpha	gi|729395|sp|P40911.1|EF1A_AJECGRecName: Full=Elongation factor 1-alpha; Short=EF-1-alpha	4.16502e-126	63	383.259	456	288	4.16502e-126	0.622	9	P:primary metabolic process; P:interaction with host; C:yeast-form cell wall; C:cell surface; C:hyphal cell wall; F:protein binding; P:cellular metabolic process; F:GTPase activity; F:GTP binding	-	IPR000795; IPR004160; IPR004161; IPR009000; IPR009001; G3DSA:2.40.30.10 (GENE3D), G3DSA:3.40.50.300 (GENE3D), PTHR23115 (PANTHER), PTHR23115:SF37 (PANTHER), SSF52540 (SUPERFAMILY)	8	P:metabolic process; P:biological_process; C:cell wall; C:cell; F:protein binding; P:cellular process; F:hydrolase activity; F:nucleotide binding	-	IPR000795; IPR004160; IPR004161; IPR009000; IPR009001; G3DSA:2.40.30.10 (GENE3D), G3DSA:3.40.50.300 (GENE3D), PTHR23115 (PANTHER), PTHR23115:SF37 (PANTHER), SSF52540 (SUPERFAMILY)	8	P:primary metabolic process; P:symbiosis, encompassing mutualism through parasitism; C:cell wall; C:cell; F:protein binding; P:metabolic process; F:hydrolase activity; F:nucleotide binding	-	IPR000795; IPR004160; IPR004161; IPR009000; IPR009001; G3DSA:2.40.30.10 (GENE3D), G3DSA:3.40.50.300 (GENE3D), PTHR23115 (PANTHER), PTHR23115:SF37 (PANTHER), SSF52540 (SUPERFAMILY)		XP_002292812	translation elongation factor-like partial	gi|224007705|ref|XP_002292812.1|translation elongation factor alpha [Thalassiosira pseudonana CCMP1335] >gi|220971674|gb|EED90008.1| translation elongation factor alpha [Thalassiosira pseudonana CCMP1335]
10058	PSN0001	136 H5	1.428	NS	3.42366	1.09382	NS	66.5535	0.849534	NS	58.5197	Elongation factor 1-alpha	candidate reference gene	scaffold_10	398276	399811	1	1536	+	1525	0			P40911	ef1a_ajecg ame: full=elongation factor 1-alpha short=ef-1-alpha	gi|729395|sp|P40911.1|EF1A_AJECGRecName: Full=Elongation factor 1-alpha; Short=EF-1-alpha	4.16502e-126	63	383.259	456	288	4.16502e-126	0.622	9	P:primary metabolic process; P:interaction with host; C:yeast-form cell wall; C:cell surface; C:hyphal cell wall; F:protein binding; P:cellular metabolic process; F:GTPase activity; F:GTP binding	-	IPR000795; IPR004160; IPR004161; IPR009000; IPR009001; G3DSA:2.40.30.10 (GENE3D), G3DSA:3.40.50.300 (GENE3D), PTHR23115 (PANTHER), PTHR23115:SF37 (PANTHER), SSF52540 (SUPERFAMILY)	8	P:metabolic process; P:biological_process; C:cell wall; C:cell; F:protein binding; P:cellular process; F:hydrolase activity; F:nucleotide binding	-	IPR000795; IPR004160; IPR004161; IPR009000; IPR009001; G3DSA:2.40.30.10 (GENE3D), G3DSA:3.40.50.300 (GENE3D), PTHR23115 (PANTHER), PTHR23115:SF37 (PANTHER), SSF52540 (SUPERFAMILY)	8	P:primary metabolic process; P:symbiosis, encompassing mutualism through parasitism; C:cell wall; C:cell; F:protein binding; P:metabolic process; F:hydrolase activity; F:nucleotide binding	-	IPR000795; IPR004160; IPR004161; IPR009000; IPR009001; G3DSA:2.40.30.10 (GENE3D), G3DSA:3.40.50.300 (GENE3D), PTHR23115 (PANTHER), PTHR23115:SF37 (PANTHER), SSF52540 (SUPERFAMILY)		XP_002292812	translation elongation factor-like partial	gi|224007705|ref|XP_002292812.1|translation elongation factor alpha [Thalassiosira pseudonana CCMP1335] >gi|220971674|gb|EED90008.1| translation elongation factor alpha [Thalassiosira pseudonana CCMP1335]
1884	PSN0001	165 C8	1.2692	NS	28.59	1.2267	NS	42.0693	1.12834	NS	76.9552	Elongation factor 1-alpha	candidate reference gene	scaffold_10	398276	399811	1	1536	+	1525	0			P40911	ef1a_ajecg ame: full=elongation factor 1-alpha short=ef-1-alpha	gi|729395|sp|P40911.1|EF1A_AJECGRecName: Full=Elongation factor 1-alpha; Short=EF-1-alpha	4.16502e-126	63	383.259	456	288	4.16502e-126	0.622	9	P:primary metabolic process; P:interaction with host; C:yeast-form cell wall; C:cell surface; C:hyphal cell wall; F:protein binding; P:cellular metabolic process; F:GTPase activity; F:GTP binding	-	IPR000795; IPR004160; IPR004161; IPR009000; IPR009001; G3DSA:2.40.30.10 (GENE3D), G3DSA:3.40.50.300 (GENE3D), PTHR23115 (PANTHER), PTHR23115:SF37 (PANTHER), SSF52540 (SUPERFAMILY)	8	P:metabolic process; P:biological_process; C:cell wall; C:cell; F:protein binding; P:cellular process; F:hydrolase activity; F:nucleotide binding	-	IPR000795; IPR004160; IPR004161; IPR009000; IPR009001; G3DSA:2.40.30.10 (GENE3D), G3DSA:3.40.50.300 (GENE3D), PTHR23115 (PANTHER), PTHR23115:SF37 (PANTHER), SSF52540 (SUPERFAMILY)	8	P:primary metabolic process; P:symbiosis, encompassing mutualism through parasitism; C:cell wall; C:cell; F:protein binding; P:metabolic process; F:hydrolase activity; F:nucleotide binding	-	IPR000795; IPR004160; IPR004161; IPR009000; IPR009001; G3DSA:2.40.30.10 (GENE3D), G3DSA:3.40.50.300 (GENE3D), PTHR23115 (PANTHER), PTHR23115:SF37 (PANTHER), SSF52540 (SUPERFAMILY)		XP_002292812	translation elongation factor-like partial	gi|224007705|ref|XP_002292812.1|translation elongation factor alpha [Thalassiosira pseudonana CCMP1335] >gi|220971674|gb|EED90008.1| translation elongation factor alpha [Thalassiosira pseudonana CCMP1335]
2074	PSN0001	165 C8	1.28585	NS	30.0582	1.20584	NS	47.3142	1.09656	NS	78.809	Elongation factor 1-alpha	candidate reference gene	scaffold_10	398276	399811	1	1536	+	1525	0			P40911	ef1a_ajecg ame: full=elongation factor 1-alpha short=ef-1-alpha	gi|729395|sp|P40911.1|EF1A_AJECGRecName: Full=Elongation factor 1-alpha; Short=EF-1-alpha	4.16502e-126	63	383.259	456	288	4.16502e-126	0.622	9	P:primary metabolic process; P:interaction with host; C:yeast-form cell wall; C:cell surface; C:hyphal cell wall; F:protein binding; P:cellular metabolic process; F:GTPase activity; F:GTP binding	-	IPR000795; IPR004160; IPR004161; IPR009000; IPR009001; G3DSA:2.40.30.10 (GENE3D), G3DSA:3.40.50.300 (GENE3D), PTHR23115 (PANTHER), PTHR23115:SF37 (PANTHER), SSF52540 (SUPERFAMILY)	8	P:metabolic process; P:biological_process; C:cell wall; C:cell; F:protein binding; P:cellular process; F:hydrolase activity; F:nucleotide binding	-	IPR000795; IPR004160; IPR004161; IPR009000; IPR009001; G3DSA:2.40.30.10 (GENE3D), G3DSA:3.40.50.300 (GENE3D), PTHR23115 (PANTHER), PTHR23115:SF37 (PANTHER), SSF52540 (SUPERFAMILY)	8	P:primary metabolic process; P:symbiosis, encompassing mutualism through parasitism; C:cell wall; C:cell; F:protein binding; P:metabolic process; F:hydrolase activity; F:nucleotide binding	-	IPR000795; IPR004160; IPR004161; IPR009000; IPR009001; G3DSA:2.40.30.10 (GENE3D), G3DSA:3.40.50.300 (GENE3D), PTHR23115 (PANTHER), PTHR23115:SF37 (PANTHER), SSF52540 (SUPERFAMILY)		XP_002292812	translation elongation factor-like partial	gi|224007705|ref|XP_002292812.1|translation elongation factor alpha [Thalassiosira pseudonana CCMP1335] >gi|220971674|gb|EED90008.1| translation elongation factor alpha [Thalassiosira pseudonana CCMP1335]
10583	PSN0001	165 E1	1.43736	NS	6.67987	1.19499	NS	44.0173	1.29736	NS	47.7885	Elongation factor 1-alpha	candidate reference gene	scaffold_10	398276	399811	1	1536	+	1525	0			P40911	ef1a_ajecg ame: full=elongation factor 1-alpha short=ef-1-alpha	gi|729395|sp|P40911.1|EF1A_AJECGRecName: Full=Elongation factor 1-alpha; Short=EF-1-alpha	4.16502e-126	63	383.259	456	288	4.16502e-126	0.622	9	P:primary metabolic process; P:interaction with host; C:yeast-form cell wall; C:cell surface; C:hyphal cell wall; F:protein binding; P:cellular metabolic process; F:GTPase activity; F:GTP binding	-	IPR000795; IPR004160; IPR004161; IPR009000; IPR009001; G3DSA:2.40.30.10 (GENE3D), G3DSA:3.40.50.300 (GENE3D), PTHR23115 (PANTHER), PTHR23115:SF37 (PANTHER), SSF52540 (SUPERFAMILY)	8	P:metabolic process; P:biological_process; C:cell wall; C:cell; F:protein binding; P:cellular process; F:hydrolase activity; F:nucleotide binding	-	IPR000795; IPR004160; IPR004161; IPR009000; IPR009001; G3DSA:2.40.30.10 (GENE3D), G3DSA:3.40.50.300 (GENE3D), PTHR23115 (PANTHER), PTHR23115:SF37 (PANTHER), SSF52540 (SUPERFAMILY)	8	P:primary metabolic process; P:symbiosis, encompassing mutualism through parasitism; C:cell wall; C:cell; F:protein binding; P:metabolic process; F:hydrolase activity; F:nucleotide binding	-	IPR000795; IPR004160; IPR004161; IPR009000; IPR009001; G3DSA:2.40.30.10 (GENE3D), G3DSA:3.40.50.300 (GENE3D), PTHR23115 (PANTHER), PTHR23115:SF37 (PANTHER), SSF52540 (SUPERFAMILY)		XP_002292812	translation elongation factor-like partial	gi|224007705|ref|XP_002292812.1|translation elongation factor alpha [Thalassiosira pseudonana CCMP1335] >gi|220971674|gb|EED90008.1| translation elongation factor alpha [Thalassiosira pseudonana CCMP1335]
10773	PSN0001	165 E1	1.43657	NS	12.8338	1.23382	NS	38.1536	1.33416	NS	44.1623	Elongation factor 1-alpha	candidate reference gene	scaffold_10	398276	399811	1	1536	+	1525	0			P40911	ef1a_ajecg ame: full=elongation factor 1-alpha short=ef-1-alpha	gi|729395|sp|P40911.1|EF1A_AJECGRecName: Full=Elongation factor 1-alpha; Short=EF-1-alpha	4.16502e-126	63	383.259	456	288	4.16502e-126	0.622	9	P:primary metabolic process; P:interaction with host; C:yeast-form cell wall; C:cell surface; C:hyphal cell wall; F:protein binding; P:cellular metabolic process; F:GTPase activity; F:GTP binding	-	IPR000795; IPR004160; IPR004161; IPR009000; IPR009001; G3DSA:2.40.30.10 (GENE3D), G3DSA:3.40.50.300 (GENE3D), PTHR23115 (PANTHER), PTHR23115:SF37 (PANTHER), SSF52540 (SUPERFAMILY)	8	P:metabolic process; P:biological_process; C:cell wall; C:cell; F:protein binding; P:cellular process; F:hydrolase activity; F:nucleotide binding	-	IPR000795; IPR004160; IPR004161; IPR009000; IPR009001; G3DSA:2.40.30.10 (GENE3D), G3DSA:3.40.50.300 (GENE3D), PTHR23115 (PANTHER), PTHR23115:SF37 (PANTHER), SSF52540 (SUPERFAMILY)	8	P:primary metabolic process; P:symbiosis, encompassing mutualism through parasitism; C:cell wall; C:cell; F:protein binding; P:metabolic process; F:hydrolase activity; F:nucleotide binding	-	IPR000795; IPR004160; IPR004161; IPR009000; IPR009001; G3DSA:2.40.30.10 (GENE3D), G3DSA:3.40.50.300 (GENE3D), PTHR23115 (PANTHER), PTHR23115:SF37 (PANTHER), SSF52540 (SUPERFAMILY)		XP_002292812	translation elongation factor-like partial	gi|224007705|ref|XP_002292812.1|translation elongation factor alpha [Thalassiosira pseudonana CCMP1335] >gi|220971674|gb|EED90008.1| translation elongation factor alpha [Thalassiosira pseudonana CCMP1335]
4774	PSN0001	165 G7	1.30937	NS	16.6679	1.22477	NS	41.3919	1.10636	NS	76.2641	Elongation factor 1-alpha	candidate reference gene	scaffold_10	398276	399811	1	1536	+	1525	0			P40911	ef1a_ajecg ame: full=elongation factor 1-alpha short=ef-1-alpha	gi|729395|sp|P40911.1|EF1A_AJECGRecName: Full=Elongation factor 1-alpha; Short=EF-1-alpha	4.16502e-126	63	383.259	456	288	4.16502e-126	0.622	9	P:primary metabolic process; P:interaction with host; C:yeast-form cell wall; C:cell surface; C:hyphal cell wall; F:protein binding; P:cellular metabolic process; F:GTPase activity; F:GTP binding	-	IPR000795; IPR004160; IPR004161; IPR009000; IPR009001; G3DSA:2.40.30.10 (GENE3D), G3DSA:3.40.50.300 (GENE3D), PTHR23115 (PANTHER), PTHR23115:SF37 (PANTHER), SSF52540 (SUPERFAMILY)	8	P:metabolic process; P:biological_process; C:cell wall; C:cell; F:protein binding; P:cellular process; F:hydrolase activity; F:nucleotide binding	-	IPR000795; IPR004160; IPR004161; IPR009000; IPR009001; G3DSA:2.40.30.10 (GENE3D), G3DSA:3.40.50.300 (GENE3D), PTHR23115 (PANTHER), PTHR23115:SF37 (PANTHER), SSF52540 (SUPERFAMILY)	8	P:primary metabolic process; P:symbiosis, encompassing mutualism through parasitism; C:cell wall; C:cell; F:protein binding; P:metabolic process; F:hydrolase activity; F:nucleotide binding	-	IPR000795; IPR004160; IPR004161; IPR009000; IPR009001; G3DSA:2.40.30.10 (GENE3D), G3DSA:3.40.50.300 (GENE3D), PTHR23115 (PANTHER), PTHR23115:SF37 (PANTHER), SSF52540 (SUPERFAMILY)		XP_002292812	translation elongation factor-like partial	gi|224007705|ref|XP_002292812.1|translation elongation factor alpha [Thalassiosira pseudonana CCMP1335] >gi|220971674|gb|EED90008.1| translation elongation factor alpha [Thalassiosira pseudonana CCMP1335]
4964	PSN0001	165 G7	1.30874	NS	15.281	1.2304	NS	37.5402	1.07642	NS	78.6975	Elongation factor 1-alpha	candidate reference gene	scaffold_10	398276	399811	1	1536	+	1525	0			P40911	ef1a_ajecg ame: full=elongation factor 1-alpha short=ef-1-alpha	gi|729395|sp|P40911.1|EF1A_AJECGRecName: Full=Elongation factor 1-alpha; Short=EF-1-alpha	4.16502e-126	63	383.259	456	288	4.16502e-126	0.622	9	P:primary metabolic process; P:interaction with host; C:yeast-form cell wall; C:cell surface; C:hyphal cell wall; F:protein binding; P:cellular metabolic process; F:GTPase activity; F:GTP binding	-	IPR000795; IPR004160; IPR004161; IPR009000; IPR009001; G3DSA:2.40.30.10 (GENE3D), G3DSA:3.40.50.300 (GENE3D), PTHR23115 (PANTHER), PTHR23115:SF37 (PANTHER), SSF52540 (SUPERFAMILY)	8	P:metabolic process; P:biological_process; C:cell wall; C:cell; F:protein binding; P:cellular process; F:hydrolase activity; F:nucleotide binding	-	IPR000795; IPR004160; IPR004161; IPR009000; IPR009001; G3DSA:2.40.30.10 (GENE3D), G3DSA:3.40.50.300 (GENE3D), PTHR23115 (PANTHER), PTHR23115:SF37 (PANTHER), SSF52540 (SUPERFAMILY)	8	P:primary metabolic process; P:symbiosis, encompassing mutualism through parasitism; C:cell wall; C:cell; F:protein binding; P:metabolic process; F:hydrolase activity; F:nucleotide binding	-	IPR000795; IPR004160; IPR004161; IPR009000; IPR009001; G3DSA:2.40.30.10 (GENE3D), G3DSA:3.40.50.300 (GENE3D), PTHR23115 (PANTHER), PTHR23115:SF37 (PANTHER), SSF52540 (SUPERFAMILY)		XP_002292812	translation elongation factor-like partial	gi|224007705|ref|XP_002292812.1|translation elongation factor alpha [Thalassiosira pseudonana CCMP1335] >gi|220971674|gb|EED90008.1| translation elongation factor alpha [Thalassiosira pseudonana CCMP1335]
6592	PSN0001	166 B10	1.3289	NS	15.5693	1.0564	NS	70.2572	0.939225	NS	77.0534	Elongation factor 1-alpha	candidate reference gene	scaffold_10	398276	399811	1	1536	+	1525	0			P40911	ef1a_ajecg ame: full=elongation factor 1-alpha short=ef-1-alpha	gi|729395|sp|P40911.1|EF1A_AJECGRecName: Full=Elongation factor 1-alpha; Short=EF-1-alpha	4.16502e-126	63	383.259	456	288	4.16502e-126	0.622	9	P:primary metabolic process; P:interaction with host; C:yeast-form cell wall; C:cell surface; C:hyphal cell wall; F:protein binding; P:cellular metabolic process; F:GTPase activity; F:GTP binding	-	IPR000795; IPR004160; IPR004161; IPR009000; IPR009001; G3DSA:2.40.30.10 (GENE3D), G3DSA:3.40.50.300 (GENE3D), PTHR23115 (PANTHER), PTHR23115:SF37 (PANTHER), SSF52540 (SUPERFAMILY)	8	P:metabolic process; P:biological_process; C:cell wall; C:cell; F:protein binding; P:cellular process; F:hydrolase activity; F:nucleotide binding	-	IPR000795; IPR004160; IPR004161; IPR009000; IPR009001; G3DSA:2.40.30.10 (GENE3D), G3DSA:3.40.50.300 (GENE3D), PTHR23115 (PANTHER), PTHR23115:SF37 (PANTHER), SSF52540 (SUPERFAMILY)	8	P:primary metabolic process; P:symbiosis, encompassing mutualism through parasitism; C:cell wall; C:cell; F:protein binding; P:metabolic process; F:hydrolase activity; F:nucleotide binding	-	IPR000795; IPR004160; IPR004161; IPR009000; IPR009001; G3DSA:2.40.30.10 (GENE3D), G3DSA:3.40.50.300 (GENE3D), PTHR23115 (PANTHER), PTHR23115:SF37 (PANTHER), SSF52540 (SUPERFAMILY)		XP_002292812	translation elongation factor-like partial	gi|224007705|ref|XP_002292812.1|translation elongation factor alpha [Thalassiosira pseudonana CCMP1335] >gi|220971674|gb|EED90008.1| translation elongation factor alpha [Thalassiosira pseudonana CCMP1335]
6782	PSN0001	166 B10	1.33105	NS	14.957	1.08274	NS	65.9037	0.935761	NS	77.0092	Elongation factor 1-alpha	candidate reference gene	scaffold_10	398276	399811	1	1536	+	1525	0			P40911	ef1a_ajecg ame: full=elongation factor 1-alpha short=ef-1-alpha	gi|729395|sp|P40911.1|EF1A_AJECGRecName: Full=Elongation factor 1-alpha; Short=EF-1-alpha	4.16502e-126	63	383.259	456	288	4.16502e-126	0.622	9	P:primary metabolic process; P:interaction with host; C:yeast-form cell wall; C:cell surface; C:hyphal cell wall; F:protein binding; P:cellular metabolic process; F:GTPase activity; F:GTP binding	-	IPR000795; IPR004160; IPR004161; IPR009000; IPR009001; G3DSA:2.40.30.10 (GENE3D), G3DSA:3.40.50.300 (GENE3D), PTHR23115 (PANTHER), PTHR23115:SF37 (PANTHER), SSF52540 (SUPERFAMILY)	8	P:metabolic process; P:biological_process; C:cell wall; C:cell; F:protein binding; P:cellular process; F:hydrolase activity; F:nucleotide binding	-	IPR000795; IPR004160; IPR004161; IPR009000; IPR009001; G3DSA:2.40.30.10 (GENE3D), G3DSA:3.40.50.300 (GENE3D), PTHR23115 (PANTHER), PTHR23115:SF37 (PANTHER), SSF52540 (SUPERFAMILY)	8	P:primary metabolic process; P:symbiosis, encompassing mutualism through parasitism; C:cell wall; C:cell; F:protein binding; P:metabolic process; F:hydrolase activity; F:nucleotide binding	-	IPR000795; IPR004160; IPR004161; IPR009000; IPR009001; G3DSA:2.40.30.10 (GENE3D), G3DSA:3.40.50.300 (GENE3D), PTHR23115 (PANTHER), PTHR23115:SF37 (PANTHER), SSF52540 (SUPERFAMILY)		XP_002292812	translation elongation factor-like partial	gi|224007705|ref|XP_002292812.1|translation elongation factor alpha [Thalassiosira pseudonana CCMP1335] >gi|220971674|gb|EED90008.1| translation elongation factor alpha [Thalassiosira pseudonana CCMP1335]
2946	PSN0001	166 E11	1.38798	NS	18.2489	1.17613	NS	59.7519	1.14858	NS	78.4907	Elongation factor 1-alpha	candidate reference gene	scaffold_10	398276	399811	1	1536	+	1525	0			P40911	ef1a_ajecg ame: full=elongation factor 1-alpha short=ef-1-alpha	gi|729395|sp|P40911.1|EF1A_AJECGRecName: Full=Elongation factor 1-alpha; Short=EF-1-alpha	4.16502e-126	63	383.259	456	288	4.16502e-126	0.622	9	P:primary metabolic process; P:interaction with host; C:yeast-form cell wall; C:cell surface; C:hyphal cell wall; F:protein binding; P:cellular metabolic process; F:GTPase activity; F:GTP binding	-	IPR000795; IPR004160; IPR004161; IPR009000; IPR009001; G3DSA:2.40.30.10 (GENE3D), G3DSA:3.40.50.300 (GENE3D), PTHR23115 (PANTHER), PTHR23115:SF37 (PANTHER), SSF52540 (SUPERFAMILY)	8	P:metabolic process; P:biological_process; C:cell wall; C:cell; F:protein binding; P:cellular process; F:hydrolase activity; F:nucleotide binding	-	IPR000795; IPR004160; IPR004161; IPR009000; IPR009001; G3DSA:2.40.30.10 (GENE3D), G3DSA:3.40.50.300 (GENE3D), PTHR23115 (PANTHER), PTHR23115:SF37 (PANTHER), SSF52540 (SUPERFAMILY)	8	P:primary metabolic process; P:symbiosis, encompassing mutualism through parasitism; C:cell wall; C:cell; F:protein binding; P:metabolic process; F:hydrolase activity; F:nucleotide binding	-	IPR000795; IPR004160; IPR004161; IPR009000; IPR009001; G3DSA:2.40.30.10 (GENE3D), G3DSA:3.40.50.300 (GENE3D), PTHR23115 (PANTHER), PTHR23115:SF37 (PANTHER), SSF52540 (SUPERFAMILY)		XP_002292812	translation elongation factor-like partial	gi|224007705|ref|XP_002292812.1|translation elongation factor alpha [Thalassiosira pseudonana CCMP1335] >gi|220971674|gb|EED90008.1| translation elongation factor alpha [Thalassiosira pseudonana CCMP1335]
3136	PSN0001	166 E11	1.38584	NS	18.4127	1.11437	NS	65.4545	1.18886	NS	74.9835	Elongation factor 1-alpha	candidate reference gene	scaffold_10	398276	399811	1	1536	+	1525	0			P40911	ef1a_ajecg ame: full=elongation factor 1-alpha short=ef-1-alpha	gi|729395|sp|P40911.1|EF1A_AJECGRecName: Full=Elongation factor 1-alpha; Short=EF-1-alpha	4.16502e-126	63	383.259	456	288	4.16502e-126	0.622	9	P:primary metabolic process; P:interaction with host; C:yeast-form cell wall; C:cell surface; C:hyphal cell wall; F:protein binding; P:cellular metabolic process; F:GTPase activity; F:GTP binding	-	IPR000795; IPR004160; IPR004161; IPR009000; IPR009001; G3DSA:2.40.30.10 (GENE3D), G3DSA:3.40.50.300 (GENE3D), PTHR23115 (PANTHER), PTHR23115:SF37 (PANTHER), SSF52540 (SUPERFAMILY)	8	P:metabolic process; P:biological_process; C:cell wall; C:cell; F:protein binding; P:cellular process; F:hydrolase activity; F:nucleotide binding	-	IPR000795; IPR004160; IPR004161; IPR009000; IPR009001; G3DSA:2.40.30.10 (GENE3D), G3DSA:3.40.50.300 (GENE3D), PTHR23115 (PANTHER), PTHR23115:SF37 (PANTHER), SSF52540 (SUPERFAMILY)	8	P:primary metabolic process; P:symbiosis, encompassing mutualism through parasitism; C:cell wall; C:cell; F:protein binding; P:metabolic process; F:hydrolase activity; F:nucleotide binding	-	IPR000795; IPR004160; IPR004161; IPR009000; IPR009001; G3DSA:2.40.30.10 (GENE3D), G3DSA:3.40.50.300 (GENE3D), PTHR23115 (PANTHER), PTHR23115:SF37 (PANTHER), SSF52540 (SUPERFAMILY)		XP_002292812	translation elongation factor-like partial	gi|224007705|ref|XP_002292812.1|translation elongation factor alpha [Thalassiosira pseudonana CCMP1335] >gi|220971674|gb|EED90008.1| translation elongation factor alpha [Thalassiosira pseudonana CCMP1335]
5946	PSN0001	167 A6	1.22148	NS	31.3603	1.20525	NS	39.5033	0.899209	NS	71.9579	Elongation factor 1-alpha	candidate reference gene	scaffold_10	398276	399811	1	1536	+	1525	0			P40911	ef1a_ajecg ame: full=elongation factor 1-alpha short=ef-1-alpha	gi|729395|sp|P40911.1|EF1A_AJECGRecName: Full=Elongation factor 1-alpha; Short=EF-1-alpha	4.16502e-126	63	383.259	456	288	4.16502e-126	0.622	9	P:primary metabolic process; P:interaction with host; C:yeast-form cell wall; C:cell surface; C:hyphal cell wall; F:protein binding; P:cellular metabolic process; F:GTPase activity; F:GTP binding	-	IPR000795; IPR004160; IPR004161; IPR009000; IPR009001; G3DSA:2.40.30.10 (GENE3D), G3DSA:3.40.50.300 (GENE3D), PTHR23115 (PANTHER), PTHR23115:SF37 (PANTHER), SSF52540 (SUPERFAMILY)	8	P:metabolic process; P:biological_process; C:cell wall; C:cell; F:protein binding; P:cellular process; F:hydrolase activity; F:nucleotide binding	-	IPR000795; IPR004160; IPR004161; IPR009000; IPR009001; G3DSA:2.40.30.10 (GENE3D), G3DSA:3.40.50.300 (GENE3D), PTHR23115 (PANTHER), PTHR23115:SF37 (PANTHER), SSF52540 (SUPERFAMILY)	8	P:primary metabolic process; P:symbiosis, encompassing mutualism through parasitism; C:cell wall; C:cell; F:protein binding; P:metabolic process; F:hydrolase activity; F:nucleotide binding	-	IPR000795; IPR004160; IPR004161; IPR009000; IPR009001; G3DSA:2.40.30.10 (GENE3D), G3DSA:3.40.50.300 (GENE3D), PTHR23115 (PANTHER), PTHR23115:SF37 (PANTHER), SSF52540 (SUPERFAMILY)		XP_002292812	translation elongation factor-like partial	gi|224007705|ref|XP_002292812.1|translation elongation factor alpha [Thalassiosira pseudonana CCMP1335] >gi|220971674|gb|EED90008.1| translation elongation factor alpha [Thalassiosira pseudonana CCMP1335]
6136	PSN0001	167 A6	1.20367	NS	39.8412	1.21776	NS	36.3376	0.894354	NS	69.4733	Elongation factor 1-alpha	candidate reference gene	scaffold_10	398276	399811	1	1536	+	1525	0			P40911	ef1a_ajecg ame: full=elongation factor 1-alpha short=ef-1-alpha	gi|729395|sp|P40911.1|EF1A_AJECGRecName: Full=Elongation factor 1-alpha; Short=EF-1-alpha	4.16502e-126	63	383.259	456	288	4.16502e-126	0.622	9	P:primary metabolic process; P:interaction with host; C:yeast-form cell wall; C:cell surface; C:hyphal cell wall; F:protein binding; P:cellular metabolic process; F:GTPase activity; F:GTP binding	-	IPR000795; IPR004160; IPR004161; IPR009000; IPR009001; G3DSA:2.40.30.10 (GENE3D), G3DSA:3.40.50.300 (GENE3D), PTHR23115 (PANTHER), PTHR23115:SF37 (PANTHER), SSF52540 (SUPERFAMILY)	8	P:metabolic process; P:biological_process; C:cell wall; C:cell; F:protein binding; P:cellular process; F:hydrolase activity; F:nucleotide binding	-	IPR000795; IPR004160; IPR004161; IPR009000; IPR009001; G3DSA:2.40.30.10 (GENE3D), G3DSA:3.40.50.300 (GENE3D), PTHR23115 (PANTHER), PTHR23115:SF37 (PANTHER), SSF52540 (SUPERFAMILY)	8	P:primary metabolic process; P:symbiosis, encompassing mutualism through parasitism; C:cell wall; C:cell; F:protein binding; P:metabolic process; F:hydrolase activity; F:nucleotide binding	-	IPR000795; IPR004160; IPR004161; IPR009000; IPR009001; G3DSA:2.40.30.10 (GENE3D), G3DSA:3.40.50.300 (GENE3D), PTHR23115 (PANTHER), PTHR23115:SF37 (PANTHER), SSF52540 (SUPERFAMILY)		XP_002292812	translation elongation factor-like partial	gi|224007705|ref|XP_002292812.1|translation elongation factor alpha [Thalassiosira pseudonana CCMP1335] >gi|220971674|gb|EED90008.1| translation elongation factor alpha [Thalassiosira pseudonana CCMP1335]
6636	PSN0001	167 F10	1.32241	NS	18.074	1.20157	NS	44.6034	0.929939	NS	75.1591	Elongation factor 1-alpha	candidate reference gene	scaffold_10	398276	399811	1	1536	+	1525	0			P40911	ef1a_ajecg ame: full=elongation factor 1-alpha short=ef-1-alpha	gi|729395|sp|P40911.1|EF1A_AJECGRecName: Full=Elongation factor 1-alpha; Short=EF-1-alpha	4.16502e-126	63	383.259	456	288	4.16502e-126	0.622	9	P:primary metabolic process; P:interaction with host; C:yeast-form cell wall; C:cell surface; C:hyphal cell wall; F:protein binding; P:cellular metabolic process; F:GTPase activity; F:GTP binding	-	IPR000795; IPR004160; IPR004161; IPR009000; IPR009001; G3DSA:2.40.30.10 (GENE3D), G3DSA:3.40.50.300 (GENE3D), PTHR23115 (PANTHER), PTHR23115:SF37 (PANTHER), SSF52540 (SUPERFAMILY)	8	P:metabolic process; P:biological_process; C:cell wall; C:cell; F:protein binding; P:cellular process; F:hydrolase activity; F:nucleotide binding	-	IPR000795; IPR004160; IPR004161; IPR009000; IPR009001; G3DSA:2.40.30.10 (GENE3D), G3DSA:3.40.50.300 (GENE3D), PTHR23115 (PANTHER), PTHR23115:SF37 (PANTHER), SSF52540 (SUPERFAMILY)	8	P:primary metabolic process; P:symbiosis, encompassing mutualism through parasitism; C:cell wall; C:cell; F:protein binding; P:metabolic process; F:hydrolase activity; F:nucleotide binding	-	IPR000795; IPR004160; IPR004161; IPR009000; IPR009001; G3DSA:2.40.30.10 (GENE3D), G3DSA:3.40.50.300 (GENE3D), PTHR23115 (PANTHER), PTHR23115:SF37 (PANTHER), SSF52540 (SUPERFAMILY)		XP_002292812	translation elongation factor-like partial	gi|224007705|ref|XP_002292812.1|translation elongation factor alpha [Thalassiosira pseudonana CCMP1335] >gi|220971674|gb|EED90008.1| translation elongation factor alpha [Thalassiosira pseudonana CCMP1335]
6826	PSN0001	167 F10	1.27684	NS	22.553	1.19174	NS	46.46	0.964208	NS	79.0029	Elongation factor 1-alpha	candidate reference gene	scaffold_10	398276	399811	1	1536	+	1525	0			P40911	ef1a_ajecg ame: full=elongation factor 1-alpha short=ef-1-alpha	gi|729395|sp|P40911.1|EF1A_AJECGRecName: Full=Elongation factor 1-alpha; Short=EF-1-alpha	4.16502e-126	63	383.259	456	288	4.16502e-126	0.622	9	P:primary metabolic process; P:interaction with host; C:yeast-form cell wall; C:cell surface; C:hyphal cell wall; F:protein binding; P:cellular metabolic process; F:GTPase activity; F:GTP binding	-	IPR000795; IPR004160; IPR004161; IPR009000; IPR009001; G3DSA:2.40.30.10 (GENE3D), G3DSA:3.40.50.300 (GENE3D), PTHR23115 (PANTHER), PTHR23115:SF37 (PANTHER), SSF52540 (SUPERFAMILY)	8	P:metabolic process; P:biological_process; C:cell wall; C:cell; F:protein binding; P:cellular process; F:hydrolase activity; F:nucleotide binding	-	IPR000795; IPR004160; IPR004161; IPR009000; IPR009001; G3DSA:2.40.30.10 (GENE3D), G3DSA:3.40.50.300 (GENE3D), PTHR23115 (PANTHER), PTHR23115:SF37 (PANTHER), SSF52540 (SUPERFAMILY)	8	P:primary metabolic process; P:symbiosis, encompassing mutualism through parasitism; C:cell wall; C:cell; F:protein binding; P:metabolic process; F:hydrolase activity; F:nucleotide binding	-	IPR000795; IPR004160; IPR004161; IPR009000; IPR009001; G3DSA:2.40.30.10 (GENE3D), G3DSA:3.40.50.300 (GENE3D), PTHR23115 (PANTHER), PTHR23115:SF37 (PANTHER), SSF52540 (SUPERFAMILY)		XP_002292812	translation elongation factor-like partial	gi|224007705|ref|XP_002292812.1|translation elongation factor alpha [Thalassiosira pseudonana CCMP1335] >gi|220971674|gb|EED90008.1| translation elongation factor alpha [Thalassiosira pseudonana CCMP1335]
4473	PSN0001	169 C3	1.38975	NS	7.83329	1.23524	NS	40.7545	0.953947	NS	78.1881	Elongation factor 1-alpha	candidate reference gene	scaffold_10	398276	399811	1	1536	+	1525	0			P40911	ef1a_ajecg ame: full=elongation factor 1-alpha short=ef-1-alpha	gi|729395|sp|P40911.1|EF1A_AJECGRecName: Full=Elongation factor 1-alpha; Short=EF-1-alpha	4.16502e-126	63	383.259	456	288	4.16502e-126	0.622	9	P:primary metabolic process; P:interaction with host; C:yeast-form cell wall; C:cell surface; C:hyphal cell wall; F:protein binding; P:cellular metabolic process; F:GTPase activity; F:GTP binding	-	IPR000795; IPR004160; IPR004161; IPR009000; IPR009001; G3DSA:2.40.30.10 (GENE3D), G3DSA:3.40.50.300 (GENE3D), PTHR23115 (PANTHER), PTHR23115:SF37 (PANTHER), SSF52540 (SUPERFAMILY)	8	P:metabolic process; P:biological_process; C:cell wall; C:cell; F:protein binding; P:cellular process; F:hydrolase activity; F:nucleotide binding	-	IPR000795; IPR004160; IPR004161; IPR009000; IPR009001; G3DSA:2.40.30.10 (GENE3D), G3DSA:3.40.50.300 (GENE3D), PTHR23115 (PANTHER), PTHR23115:SF37 (PANTHER), SSF52540 (SUPERFAMILY)	8	P:primary metabolic process; P:symbiosis, encompassing mutualism through parasitism; C:cell wall; C:cell; F:protein binding; P:metabolic process; F:hydrolase activity; F:nucleotide binding	-	IPR000795; IPR004160; IPR004161; IPR009000; IPR009001; G3DSA:2.40.30.10 (GENE3D), G3DSA:3.40.50.300 (GENE3D), PTHR23115 (PANTHER), PTHR23115:SF37 (PANTHER), SSF52540 (SUPERFAMILY)		XP_002292812	translation elongation factor-like partial	gi|224007705|ref|XP_002292812.1|translation elongation factor alpha [Thalassiosira pseudonana CCMP1335] >gi|220971674|gb|EED90008.1| translation elongation factor alpha [Thalassiosira pseudonana CCMP1335]
4663	PSN0001	169 C3	1.37168	NS	7.97148	1.18017	NS	48.8543	0.939838	NS	77.6498	Elongation factor 1-alpha	candidate reference gene	scaffold_10	398276	399811	1	1536	+	1525	0			P40911	ef1a_ajecg ame: full=elongation factor 1-alpha short=ef-1-alpha	gi|729395|sp|P40911.1|EF1A_AJECGRecName: Full=Elongation factor 1-alpha; Short=EF-1-alpha	4.16502e-126	63	383.259	456	288	4.16502e-126	0.622	9	P:primary metabolic process; P:interaction with host; C:yeast-form cell wall; C:cell surface; C:hyphal cell wall; F:protein binding; P:cellular metabolic process; F:GTPase activity; F:GTP binding	-	IPR000795; IPR004160; IPR004161; IPR009000; IPR009001; G3DSA:2.40.30.10 (GENE3D), G3DSA:3.40.50.300 (GENE3D), PTHR23115 (PANTHER), PTHR23115:SF37 (PANTHER), SSF52540 (SUPERFAMILY)	8	P:metabolic process; P:biological_process; C:cell wall; C:cell; F:protein binding; P:cellular process; F:hydrolase activity; F:nucleotide binding	-	IPR000795; IPR004160; IPR004161; IPR009000; IPR009001; G3DSA:2.40.30.10 (GENE3D), G3DSA:3.40.50.300 (GENE3D), PTHR23115 (PANTHER), PTHR23115:SF37 (PANTHER), SSF52540 (SUPERFAMILY)	8	P:primary metabolic process; P:symbiosis, encompassing mutualism through parasitism; C:cell wall; C:cell; F:protein binding; P:metabolic process; F:hydrolase activity; F:nucleotide binding	-	IPR000795; IPR004160; IPR004161; IPR009000; IPR009001; G3DSA:2.40.30.10 (GENE3D), G3DSA:3.40.50.300 (GENE3D), PTHR23115 (PANTHER), PTHR23115:SF37 (PANTHER), SSF52540 (SUPERFAMILY)		XP_002292812	translation elongation factor-like partial	gi|224007705|ref|XP_002292812.1|translation elongation factor alpha [Thalassiosira pseudonana CCMP1335] >gi|220971674|gb|EED90008.1| translation elongation factor alpha [Thalassiosira pseudonana CCMP1335]
10972	PSN0001	169 F1	1.49311	NS	1.94254	1.14231	NS	56.7533	1.08488	NS	76.9259	Elongation factor 1-alpha	candidate reference gene	scaffold_10	398276	399811	1	1536	+	1525	0			P40911	ef1a_ajecg ame: full=elongation factor 1-alpha short=ef-1-alpha	gi|729395|sp|P40911.1|EF1A_AJECGRecName: Full=Elongation factor 1-alpha; Short=EF-1-alpha	4.16502e-126	63	383.259	456	288	4.16502e-126	0.622	9	P:primary metabolic process; P:interaction with host; C:yeast-form cell wall; C:cell surface; C:hyphal cell wall; F:protein binding; P:cellular metabolic process; F:GTPase activity; F:GTP binding	-	IPR000795; IPR004160; IPR004161; IPR009000; IPR009001; G3DSA:2.40.30.10 (GENE3D), G3DSA:3.40.50.300 (GENE3D), PTHR23115 (PANTHER), PTHR23115:SF37 (PANTHER), SSF52540 (SUPERFAMILY)	8	P:metabolic process; P:biological_process; C:cell wall; C:cell; F:protein binding; P:cellular process; F:hydrolase activity; F:nucleotide binding	-	IPR000795; IPR004160; IPR004161; IPR009000; IPR009001; G3DSA:2.40.30.10 (GENE3D), G3DSA:3.40.50.300 (GENE3D), PTHR23115 (PANTHER), PTHR23115:SF37 (PANTHER), SSF52540 (SUPERFAMILY)	8	P:primary metabolic process; P:symbiosis, encompassing mutualism through parasitism; C:cell wall; C:cell; F:protein binding; P:metabolic process; F:hydrolase activity; F:nucleotide binding	-	IPR000795; IPR004160; IPR004161; IPR009000; IPR009001; G3DSA:2.40.30.10 (GENE3D), G3DSA:3.40.50.300 (GENE3D), PTHR23115 (PANTHER), PTHR23115:SF37 (PANTHER), SSF52540 (SUPERFAMILY)		XP_002292812	translation elongation factor-like partial	gi|224007705|ref|XP_002292812.1|translation elongation factor alpha [Thalassiosira pseudonana CCMP1335] >gi|220971674|gb|EED90008.1| translation elongation factor alpha [Thalassiosira pseudonana CCMP1335]
11162	PSN0001	169 F1	1.45241	NS	4.25386	1.21244	NS	48.5324	1.10449	NS	77.6208	Elongation factor 1-alpha	candidate reference gene	scaffold_10	398276	399811	1	1536	+	1525	0			P40911	ef1a_ajecg ame: full=elongation factor 1-alpha short=ef-1-alpha	gi|729395|sp|P40911.1|EF1A_AJECGRecName: Full=Elongation factor 1-alpha; Short=EF-1-alpha	4.16502e-126	63	383.259	456	288	4.16502e-126	0.622	9	P:primary metabolic process; P:interaction with host; C:yeast-form cell wall; C:cell surface; C:hyphal cell wall; F:protein binding; P:cellular metabolic process; F:GTPase activity; F:GTP binding	-	IPR000795; IPR004160; IPR004161; IPR009000; IPR009001; G3DSA:2.40.30.10 (GENE3D), G3DSA:3.40.50.300 (GENE3D), PTHR23115 (PANTHER), PTHR23115:SF37 (PANTHER), SSF52540 (SUPERFAMILY)	8	P:metabolic process; P:biological_process; C:cell wall; C:cell; F:protein binding; P:cellular process; F:hydrolase activity; F:nucleotide binding	-	IPR000795; IPR004160; IPR004161; IPR009000; IPR009001; G3DSA:2.40.30.10 (GENE3D), G3DSA:3.40.50.300 (GENE3D), PTHR23115 (PANTHER), PTHR23115:SF37 (PANTHER), SSF52540 (SUPERFAMILY)	8	P:primary metabolic process; P:symbiosis, encompassing mutualism through parasitism; C:cell wall; C:cell; F:protein binding; P:metabolic process; F:hydrolase activity; F:nucleotide binding	-	IPR000795; IPR004160; IPR004161; IPR009000; IPR009001; G3DSA:2.40.30.10 (GENE3D), G3DSA:3.40.50.300 (GENE3D), PTHR23115 (PANTHER), PTHR23115:SF37 (PANTHER), SSF52540 (SUPERFAMILY)		XP_002292812	translation elongation factor-like partial	gi|224007705|ref|XP_002292812.1|translation elongation factor alpha [Thalassiosira pseudonana CCMP1335] >gi|220971674|gb|EED90008.1| translation elongation factor alpha [Thalassiosira pseudonana CCMP1335]
8088	PSN0001	169 F6	1.32986	NS	13.3827	1.1464	NS	54.7144	0.908785	NS	70.5323	Elongation factor 1-alpha	candidate reference gene	scaffold_10	398276	399811	1	1536	+	1525	0			P40911	ef1a_ajecg ame: full=elongation factor 1-alpha short=ef-1-alpha	gi|729395|sp|P40911.1|EF1A_AJECGRecName: Full=Elongation factor 1-alpha; Short=EF-1-alpha	4.16502e-126	63	383.259	456	288	4.16502e-126	0.622	9	P:primary metabolic process; P:interaction with host; C:yeast-form cell wall; C:cell surface; C:hyphal cell wall; F:protein binding; P:cellular metabolic process; F:GTPase activity; F:GTP binding	-	IPR000795; IPR004160; IPR004161; IPR009000; IPR009001; G3DSA:2.40.30.10 (GENE3D), G3DSA:3.40.50.300 (GENE3D), PTHR23115 (PANTHER), PTHR23115:SF37 (PANTHER), SSF52540 (SUPERFAMILY)	8	P:metabolic process; P:biological_process; C:cell wall; C:cell; F:protein binding; P:cellular process; F:hydrolase activity; F:nucleotide binding	-	IPR000795; IPR004160; IPR004161; IPR009000; IPR009001; G3DSA:2.40.30.10 (GENE3D), G3DSA:3.40.50.300 (GENE3D), PTHR23115 (PANTHER), PTHR23115:SF37 (PANTHER), SSF52540 (SUPERFAMILY)	8	P:primary metabolic process; P:symbiosis, encompassing mutualism through parasitism; C:cell wall; C:cell; F:protein binding; P:metabolic process; F:hydrolase activity; F:nucleotide binding	-	IPR000795; IPR004160; IPR004161; IPR009000; IPR009001; G3DSA:2.40.30.10 (GENE3D), G3DSA:3.40.50.300 (GENE3D), PTHR23115 (PANTHER), PTHR23115:SF37 (PANTHER), SSF52540 (SUPERFAMILY)		XP_002292812	translation elongation factor-like partial	gi|224007705|ref|XP_002292812.1|translation elongation factor alpha [Thalassiosira pseudonana CCMP1335] >gi|220971674|gb|EED90008.1| translation elongation factor alpha [Thalassiosira pseudonana CCMP1335]
8278	PSN0001	169 F6	1.36165	NS	8.36292	1.17196	NS	49.7273	0.921391	NS	72.7137	Elongation factor 1-alpha	candidate reference gene	scaffold_10	398276	399811	1	1536	+	1525	0			P40911	ef1a_ajecg ame: full=elongation factor 1-alpha short=ef-1-alpha	gi|729395|sp|P40911.1|EF1A_AJECGRecName: Full=Elongation factor 1-alpha; Short=EF-1-alpha	4.16502e-126	63	383.259	456	288	4.16502e-126	0.622	9	P:primary metabolic process; P:interaction with host; C:yeast-form cell wall; C:cell surface; C:hyphal cell wall; F:protein binding; P:cellular metabolic process; F:GTPase activity; F:GTP binding	-	IPR000795; IPR004160; IPR004161; IPR009000; IPR009001; G3DSA:2.40.30.10 (GENE3D), G3DSA:3.40.50.300 (GENE3D), PTHR23115 (PANTHER), PTHR23115:SF37 (PANTHER), SSF52540 (SUPERFAMILY)	8	P:metabolic process; P:biological_process; C:cell wall; C:cell; F:protein binding; P:cellular process; F:hydrolase activity; F:nucleotide binding	-	IPR000795; IPR004160; IPR004161; IPR009000; IPR009001; G3DSA:2.40.30.10 (GENE3D), G3DSA:3.40.50.300 (GENE3D), PTHR23115 (PANTHER), PTHR23115:SF37 (PANTHER), SSF52540 (SUPERFAMILY)	8	P:primary metabolic process; P:symbiosis, encompassing mutualism through parasitism; C:cell wall; C:cell; F:protein binding; P:metabolic process; F:hydrolase activity; F:nucleotide binding	-	IPR000795; IPR004160; IPR004161; IPR009000; IPR009001; G3DSA:2.40.30.10 (GENE3D), G3DSA:3.40.50.300 (GENE3D), PTHR23115 (PANTHER), PTHR23115:SF37 (PANTHER), SSF52540 (SUPERFAMILY)		XP_002292812	translation elongation factor-like partial	gi|224007705|ref|XP_002292812.1|translation elongation factor alpha [Thalassiosira pseudonana CCMP1335] >gi|220971674|gb|EED90008.1| translation elongation factor alpha [Thalassiosira pseudonana CCMP1335]
10255	PSN0001	169 G5	1.29013	NS	20.7364	1.15103	NS	54.8444	0.934002	NS	77.9677	Elongation factor 1-alpha	candidate reference gene	scaffold_10	398276	399811	1	1536	+	1525	0			P40911	ef1a_ajecg ame: full=elongation factor 1-alpha short=ef-1-alpha	gi|729395|sp|P40911.1|EF1A_AJECGRecName: Full=Elongation factor 1-alpha; Short=EF-1-alpha	4.16502e-126	63	383.259	456	288	4.16502e-126	0.622	9	P:primary metabolic process; P:interaction with host; C:yeast-form cell wall; C:cell surface; C:hyphal cell wall; F:protein binding; P:cellular metabolic process; F:GTPase activity; F:GTP binding	-	IPR000795; IPR004160; IPR004161; IPR009000; IPR009001; G3DSA:2.40.30.10 (GENE3D), G3DSA:3.40.50.300 (GENE3D), PTHR23115 (PANTHER), PTHR23115:SF37 (PANTHER), SSF52540 (SUPERFAMILY)	8	P:metabolic process; P:biological_process; C:cell wall; C:cell; F:protein binding; P:cellular process; F:hydrolase activity; F:nucleotide binding	-	IPR000795; IPR004160; IPR004161; IPR009000; IPR009001; G3DSA:2.40.30.10 (GENE3D), G3DSA:3.40.50.300 (GENE3D), PTHR23115 (PANTHER), PTHR23115:SF37 (PANTHER), SSF52540 (SUPERFAMILY)	8	P:primary metabolic process; P:symbiosis, encompassing mutualism through parasitism; C:cell wall; C:cell; F:protein binding; P:metabolic process; F:hydrolase activity; F:nucleotide binding	-	IPR000795; IPR004160; IPR004161; IPR009000; IPR009001; G3DSA:2.40.30.10 (GENE3D), G3DSA:3.40.50.300 (GENE3D), PTHR23115 (PANTHER), PTHR23115:SF37 (PANTHER), SSF52540 (SUPERFAMILY)		XP_002292812	translation elongation factor-like partial	gi|224007705|ref|XP_002292812.1|translation elongation factor alpha [Thalassiosira pseudonana CCMP1335] >gi|220971674|gb|EED90008.1| translation elongation factor alpha [Thalassiosira pseudonana CCMP1335]
10445	PSN0001	169 G5	1.33873	NS	10.4166	1.2009	NS	43.9009	0.954925	NS	79.6557	Elongation factor 1-alpha	candidate reference gene	scaffold_10	398276	399811	1	1536	+	1525	0			P40911	ef1a_ajecg ame: full=elongation factor 1-alpha short=ef-1-alpha	gi|729395|sp|P40911.1|EF1A_AJECGRecName: Full=Elongation factor 1-alpha; Short=EF-1-alpha	4.16502e-126	63	383.259	456	288	4.16502e-126	0.622	9	P:primary metabolic process; P:interaction with host; C:yeast-form cell wall; C:cell surface; C:hyphal cell wall; F:protein binding; P:cellular metabolic process; F:GTPase activity; F:GTP binding	-	IPR000795; IPR004160; IPR004161; IPR009000; IPR009001; G3DSA:2.40.30.10 (GENE3D), G3DSA:3.40.50.300 (GENE3D), PTHR23115 (PANTHER), PTHR23115:SF37 (PANTHER), SSF52540 (SUPERFAMILY)	8	P:metabolic process; P:biological_process; C:cell wall; C:cell; F:protein binding; P:cellular process; F:hydrolase activity; F:nucleotide binding	-	IPR000795; IPR004160; IPR004161; IPR009000; IPR009001; G3DSA:2.40.30.10 (GENE3D), G3DSA:3.40.50.300 (GENE3D), PTHR23115 (PANTHER), PTHR23115:SF37 (PANTHER), SSF52540 (SUPERFAMILY)	8	P:primary metabolic process; P:symbiosis, encompassing mutualism through parasitism; C:cell wall; C:cell; F:protein binding; P:metabolic process; F:hydrolase activity; F:nucleotide binding	-	IPR000795; IPR004160; IPR004161; IPR009000; IPR009001; G3DSA:2.40.30.10 (GENE3D), G3DSA:3.40.50.300 (GENE3D), PTHR23115 (PANTHER), PTHR23115:SF37 (PANTHER), SSF52540 (SUPERFAMILY)		XP_002292812	translation elongation factor-like partial	gi|224007705|ref|XP_002292812.1|translation elongation factor alpha [Thalassiosira pseudonana CCMP1335] >gi|220971674|gb|EED90008.1| translation elongation factor alpha [Thalassiosira pseudonana CCMP1335]
11281	PSN0001	171 B5	1.23009	NS	38.206	0.897451	NS	69.2927	0.808752	NS	53.9432	Elongation factor 1-alpha	candidate reference gene	scaffold_10	398276	399811	1	1536	+	1525	0			P40911	ef1a_ajecg ame: full=elongation factor 1-alpha short=ef-1-alpha	gi|729395|sp|P40911.1|EF1A_AJECGRecName: Full=Elongation factor 1-alpha; Short=EF-1-alpha	4.16502e-126	63	383.259	456	288	4.16502e-126	0.622	9	P:primary metabolic process; P:interaction with host; C:yeast-form cell wall; C:cell surface; C:hyphal cell wall; F:protein binding; P:cellular metabolic process; F:GTPase activity; F:GTP binding	-	IPR000795; IPR004160; IPR004161; IPR009000; IPR009001; G3DSA:2.40.30.10 (GENE3D), G3DSA:3.40.50.300 (GENE3D), PTHR23115 (PANTHER), PTHR23115:SF37 (PANTHER), SSF52540 (SUPERFAMILY)	8	P:metabolic process; P:biological_process; C:cell wall; C:cell; F:protein binding; P:cellular process; F:hydrolase activity; F:nucleotide binding	-	IPR000795; IPR004160; IPR004161; IPR009000; IPR009001; G3DSA:2.40.30.10 (GENE3D), G3DSA:3.40.50.300 (GENE3D), PTHR23115 (PANTHER), PTHR23115:SF37 (PANTHER), SSF52540 (SUPERFAMILY)	8	P:primary metabolic process; P:symbiosis, encompassing mutualism through parasitism; C:cell wall; C:cell; F:protein binding; P:metabolic process; F:hydrolase activity; F:nucleotide binding	-	IPR000795; IPR004160; IPR004161; IPR009000; IPR009001; G3DSA:2.40.30.10 (GENE3D), G3DSA:3.40.50.300 (GENE3D), PTHR23115 (PANTHER), PTHR23115:SF37 (PANTHER), SSF52540 (SUPERFAMILY)		XP_002292812	translation elongation factor-like partial	gi|224007705|ref|XP_002292812.1|translation elongation factor alpha [Thalassiosira pseudonana CCMP1335] >gi|220971674|gb|EED90008.1| translation elongation factor alpha [Thalassiosira pseudonana CCMP1335]
11471	PSN0001	171 B5	1.22892	NS	35.3762	0.920717	NS	72.7404	0.798076	NS	50.4114	Elongation factor 1-alpha	candidate reference gene	scaffold_10	398276	399811	1	1536	+	1525	0			P40911	ef1a_ajecg ame: full=elongation factor 1-alpha short=ef-1-alpha	gi|729395|sp|P40911.1|EF1A_AJECGRecName: Full=Elongation factor 1-alpha; Short=EF-1-alpha	4.16502e-126	63	383.259	456	288	4.16502e-126	0.622	9	P:primary metabolic process; P:interaction with host; C:yeast-form cell wall; C:cell surface; C:hyphal cell wall; F:protein binding; P:cellular metabolic process; F:GTPase activity; F:GTP binding	-	IPR000795; IPR004160; IPR004161; IPR009000; IPR009001; G3DSA:2.40.30.10 (GENE3D), G3DSA:3.40.50.300 (GENE3D), PTHR23115 (PANTHER), PTHR23115:SF37 (PANTHER), SSF52540 (SUPERFAMILY)	8	P:metabolic process; P:biological_process; C:cell wall; C:cell; F:protein binding; P:cellular process; F:hydrolase activity; F:nucleotide binding	-	IPR000795; IPR004160; IPR004161; IPR009000; IPR009001; G3DSA:2.40.30.10 (GENE3D), G3DSA:3.40.50.300 (GENE3D), PTHR23115 (PANTHER), PTHR23115:SF37 (PANTHER), SSF52540 (SUPERFAMILY)	8	P:primary metabolic process; P:symbiosis, encompassing mutualism through parasitism; C:cell wall; C:cell; F:protein binding; P:metabolic process; F:hydrolase activity; F:nucleotide binding	-	IPR000795; IPR004160; IPR004161; IPR009000; IPR009001; G3DSA:2.40.30.10 (GENE3D), G3DSA:3.40.50.300 (GENE3D), PTHR23115 (PANTHER), PTHR23115:SF37 (PANTHER), SSF52540 (SUPERFAMILY)		XP_002292812	translation elongation factor-like partial	gi|224007705|ref|XP_002292812.1|translation elongation factor alpha [Thalassiosira pseudonana CCMP1335] >gi|220971674|gb|EED90008.1| translation elongation factor alpha [Thalassiosira pseudonana CCMP1335]
4788	PSN0001	171 C11	1.30138	NS	17.5552	1.20943	NS	40.6737	1.17377	NS	64.7027	Elongation factor 1-alpha	candidate reference gene	scaffold_10	398276	399811	1	1536	+	1525	0			P40911	ef1a_ajecg ame: full=elongation factor 1-alpha short=ef-1-alpha	gi|729395|sp|P40911.1|EF1A_AJECGRecName: Full=Elongation factor 1-alpha; Short=EF-1-alpha	4.16502e-126	63	383.259	456	288	4.16502e-126	0.622	9	P:primary metabolic process; P:interaction with host; C:yeast-form cell wall; C:cell surface; C:hyphal cell wall; F:protein binding; P:cellular metabolic process; F:GTPase activity; F:GTP binding	-	IPR000795; IPR004160; IPR004161; IPR009000; IPR009001; G3DSA:2.40.30.10 (GENE3D), G3DSA:3.40.50.300 (GENE3D), PTHR23115 (PANTHER), PTHR23115:SF37 (PANTHER), SSF52540 (SUPERFAMILY)	8	P:metabolic process; P:biological_process; C:cell wall; C:cell; F:protein binding; P:cellular process; F:hydrolase activity; F:nucleotide binding	-	IPR000795; IPR004160; IPR004161; IPR009000; IPR009001; G3DSA:2.40.30.10 (GENE3D), G3DSA:3.40.50.300 (GENE3D), PTHR23115 (PANTHER), PTHR23115:SF37 (PANTHER), SSF52540 (SUPERFAMILY)	8	P:primary metabolic process; P:symbiosis, encompassing mutualism through parasitism; C:cell wall; C:cell; F:protein binding; P:metabolic process; F:hydrolase activity; F:nucleotide binding	-	IPR000795; IPR004160; IPR004161; IPR009000; IPR009001; G3DSA:2.40.30.10 (GENE3D), G3DSA:3.40.50.300 (GENE3D), PTHR23115 (PANTHER), PTHR23115:SF37 (PANTHER), SSF52540 (SUPERFAMILY)		XP_002292812	translation elongation factor-like partial	gi|224007705|ref|XP_002292812.1|translation elongation factor alpha [Thalassiosira pseudonana CCMP1335] >gi|220971674|gb|EED90008.1| translation elongation factor alpha [Thalassiosira pseudonana CCMP1335]
4978	PSN0001	171 C11	1.30209	NS	18.3975	1.23294	NS	36.1217	1.14519	NS	70.5518	Elongation factor 1-alpha	candidate reference gene	scaffold_10	398276	399811	1	1536	+	1525	0			P40911	ef1a_ajecg ame: full=elongation factor 1-alpha short=ef-1-alpha	gi|729395|sp|P40911.1|EF1A_AJECGRecName: Full=Elongation factor 1-alpha; Short=EF-1-alpha	4.16502e-126	63	383.259	456	288	4.16502e-126	0.622	9	P:primary metabolic process; P:interaction with host; C:yeast-form cell wall; C:cell surface; C:hyphal cell wall; F:protein binding; P:cellular metabolic process; F:GTPase activity; F:GTP binding	-	IPR000795; IPR004160; IPR004161; IPR009000; IPR009001; G3DSA:2.40.30.10 (GENE3D), G3DSA:3.40.50.300 (GENE3D), PTHR23115 (PANTHER), PTHR23115:SF37 (PANTHER), SSF52540 (SUPERFAMILY)	8	P:metabolic process; P:biological_process; C:cell wall; C:cell; F:protein binding; P:cellular process; F:hydrolase activity; F:nucleotide binding	-	IPR000795; IPR004160; IPR004161; IPR009000; IPR009001; G3DSA:2.40.30.10 (GENE3D), G3DSA:3.40.50.300 (GENE3D), PTHR23115 (PANTHER), PTHR23115:SF37 (PANTHER), SSF52540 (SUPERFAMILY)	8	P:primary metabolic process; P:symbiosis, encompassing mutualism through parasitism; C:cell wall; C:cell; F:protein binding; P:metabolic process; F:hydrolase activity; F:nucleotide binding	-	IPR000795; IPR004160; IPR004161; IPR009000; IPR009001; G3DSA:2.40.30.10 (GENE3D), G3DSA:3.40.50.300 (GENE3D), PTHR23115 (PANTHER), PTHR23115:SF37 (PANTHER), SSF52540 (SUPERFAMILY)		XP_002292812	translation elongation factor-like partial	gi|224007705|ref|XP_002292812.1|translation elongation factor alpha [Thalassiosira pseudonana CCMP1335] >gi|220971674|gb|EED90008.1| translation elongation factor alpha [Thalassiosira pseudonana CCMP1335]
11280	PSN0001	171 H1	1.4894	NS	2.55906	1.14389	NS	60.4985	1.00417	NS	80.7856	Elongation factor 1-alpha	candidate reference gene	scaffold_10	398276	399811	1	1536	+	1525	0			P40911	ef1a_ajecg ame: full=elongation factor 1-alpha short=ef-1-alpha	gi|729395|sp|P40911.1|EF1A_AJECGRecName: Full=Elongation factor 1-alpha; Short=EF-1-alpha	4.16502e-126	63	383.259	456	288	4.16502e-126	0.622	9	P:primary metabolic process; P:interaction with host; C:yeast-form cell wall; C:cell surface; C:hyphal cell wall; F:protein binding; P:cellular metabolic process; F:GTPase activity; F:GTP binding	-	IPR000795; IPR004160; IPR004161; IPR009000; IPR009001; G3DSA:2.40.30.10 (GENE3D), G3DSA:3.40.50.300 (GENE3D), PTHR23115 (PANTHER), PTHR23115:SF37 (PANTHER), SSF52540 (SUPERFAMILY)	8	P:metabolic process; P:biological_process; C:cell wall; C:cell; F:protein binding; P:cellular process; F:hydrolase activity; F:nucleotide binding	-	IPR000795; IPR004160; IPR004161; IPR009000; IPR009001; G3DSA:2.40.30.10 (GENE3D), G3DSA:3.40.50.300 (GENE3D), PTHR23115 (PANTHER), PTHR23115:SF37 (PANTHER), SSF52540 (SUPERFAMILY)	8	P:primary metabolic process; P:symbiosis, encompassing mutualism through parasitism; C:cell wall; C:cell; F:protein binding; P:metabolic process; F:hydrolase activity; F:nucleotide binding	-	IPR000795; IPR004160; IPR004161; IPR009000; IPR009001; G3DSA:2.40.30.10 (GENE3D), G3DSA:3.40.50.300 (GENE3D), PTHR23115 (PANTHER), PTHR23115:SF37 (PANTHER), SSF52540 (SUPERFAMILY)		XP_002292812	translation elongation factor-like partial	gi|224007705|ref|XP_002292812.1|translation elongation factor alpha [Thalassiosira pseudonana CCMP1335] >gi|220971674|gb|EED90008.1| translation elongation factor alpha [Thalassiosira pseudonana CCMP1335]
11470	PSN0001	171 H1	1.47969	NS	2.07281	1.16281	NS	58.4347	0.952975	NS	78.613	Elongation factor 1-alpha	candidate reference gene	scaffold_10	398276	399811	1	1536	+	1525	0			P40911	ef1a_ajecg ame: full=elongation factor 1-alpha short=ef-1-alpha	gi|729395|sp|P40911.1|EF1A_AJECGRecName: Full=Elongation factor 1-alpha; Short=EF-1-alpha	4.16502e-126	63	383.259	456	288	4.16502e-126	0.622	9	P:primary metabolic process; P:interaction with host; C:yeast-form cell wall; C:cell surface; C:hyphal cell wall; F:protein binding; P:cellular metabolic process; F:GTPase activity; F:GTP binding	-	IPR000795; IPR004160; IPR004161; IPR009000; IPR009001; G3DSA:2.40.30.10 (GENE3D), G3DSA:3.40.50.300 (GENE3D), PTHR23115 (PANTHER), PTHR23115:SF37 (PANTHER), SSF52540 (SUPERFAMILY)	8	P:metabolic process; P:biological_process; C:cell wall; C:cell; F:protein binding; P:cellular process; F:hydrolase activity; F:nucleotide binding	-	IPR000795; IPR004160; IPR004161; IPR009000; IPR009001; G3DSA:2.40.30.10 (GENE3D), G3DSA:3.40.50.300 (GENE3D), PTHR23115 (PANTHER), PTHR23115:SF37 (PANTHER), SSF52540 (SUPERFAMILY)	8	P:primary metabolic process; P:symbiosis, encompassing mutualism through parasitism; C:cell wall; C:cell; F:protein binding; P:metabolic process; F:hydrolase activity; F:nucleotide binding	-	IPR000795; IPR004160; IPR004161; IPR009000; IPR009001; G3DSA:2.40.30.10 (GENE3D), G3DSA:3.40.50.300 (GENE3D), PTHR23115 (PANTHER), PTHR23115:SF37 (PANTHER), SSF52540 (SUPERFAMILY)		XP_002292812	translation elongation factor-like partial	gi|224007705|ref|XP_002292812.1|translation elongation factor alpha [Thalassiosira pseudonana CCMP1335] >gi|220971674|gb|EED90008.1| translation elongation factor alpha [Thalassiosira pseudonana CCMP1335]
9529	PSN0001	174 H1	1.43959	NS	3.09708	1.10856	NS	62.4661	1.05025	NS	79.7419	Elongation factor 1-alpha	candidate reference gene	scaffold_10	398276	399811	1	1536	+	1525	0			P40911	ef1a_ajecg ame: full=elongation factor 1-alpha short=ef-1-alpha	gi|729395|sp|P40911.1|EF1A_AJECGRecName: Full=Elongation factor 1-alpha; Short=EF-1-alpha	4.16502e-126	63	383.259	456	288	4.16502e-126	0.622	9	P:primary metabolic process; P:interaction with host; C:yeast-form cell wall; C:cell surface; C:hyphal cell wall; F:protein binding; P:cellular metabolic process; F:GTPase activity; F:GTP binding	-	IPR000795; IPR004160; IPR004161; IPR009000; IPR009001; G3DSA:2.40.30.10 (GENE3D), G3DSA:3.40.50.300 (GENE3D), PTHR23115 (PANTHER), PTHR23115:SF37 (PANTHER), SSF52540 (SUPERFAMILY)	8	P:metabolic process; P:biological_process; C:cell wall; C:cell; F:protein binding; P:cellular process; F:hydrolase activity; F:nucleotide binding	-	IPR000795; IPR004160; IPR004161; IPR009000; IPR009001; G3DSA:2.40.30.10 (GENE3D), G3DSA:3.40.50.300 (GENE3D), PTHR23115 (PANTHER), PTHR23115:SF37 (PANTHER), SSF52540 (SUPERFAMILY)	8	P:primary metabolic process; P:symbiosis, encompassing mutualism through parasitism; C:cell wall; C:cell; F:protein binding; P:metabolic process; F:hydrolase activity; F:nucleotide binding	-	IPR000795; IPR004160; IPR004161; IPR009000; IPR009001; G3DSA:2.40.30.10 (GENE3D), G3DSA:3.40.50.300 (GENE3D), PTHR23115 (PANTHER), PTHR23115:SF37 (PANTHER), SSF52540 (SUPERFAMILY)		XP_002292812	translation elongation factor-like partial	gi|224007705|ref|XP_002292812.1|translation elongation factor alpha [Thalassiosira pseudonana CCMP1335] >gi|220971674|gb|EED90008.1| translation elongation factor alpha [Thalassiosira pseudonana CCMP1335]
9719	PSN0001	174 H1	1.46045	NS	2.95911	1.13062	NS	58.5602	1.05633	NS	79.4115	Elongation factor 1-alpha	candidate reference gene	scaffold_10	398276	399811	1	1536	+	1525	0			P40911	ef1a_ajecg ame: full=elongation factor 1-alpha short=ef-1-alpha	gi|729395|sp|P40911.1|EF1A_AJECGRecName: Full=Elongation factor 1-alpha; Short=EF-1-alpha	4.16502e-126	63	383.259	456	288	4.16502e-126	0.622	9	P:primary metabolic process; P:interaction with host; C:yeast-form cell wall; C:cell surface; C:hyphal cell wall; F:protein binding; P:cellular metabolic process; F:GTPase activity; F:GTP binding	-	IPR000795; IPR004160; IPR004161; IPR009000; IPR009001; G3DSA:2.40.30.10 (GENE3D), G3DSA:3.40.50.300 (GENE3D), PTHR23115 (PANTHER), PTHR23115:SF37 (PANTHER), SSF52540 (SUPERFAMILY)	8	P:metabolic process; P:biological_process; C:cell wall; C:cell; F:protein binding; P:cellular process; F:hydrolase activity; F:nucleotide binding	-	IPR000795; IPR004160; IPR004161; IPR009000; IPR009001; G3DSA:2.40.30.10 (GENE3D), G3DSA:3.40.50.300 (GENE3D), PTHR23115 (PANTHER), PTHR23115:SF37 (PANTHER), SSF52540 (SUPERFAMILY)	8	P:primary metabolic process; P:symbiosis, encompassing mutualism through parasitism; C:cell wall; C:cell; F:protein binding; P:metabolic process; F:hydrolase activity; F:nucleotide binding	-	IPR000795; IPR004160; IPR004161; IPR009000; IPR009001; G3DSA:2.40.30.10 (GENE3D), G3DSA:3.40.50.300 (GENE3D), PTHR23115 (PANTHER), PTHR23115:SF37 (PANTHER), SSF52540 (SUPERFAMILY)		XP_002292812	translation elongation factor-like partial	gi|224007705|ref|XP_002292812.1|translation elongation factor alpha [Thalassiosira pseudonana CCMP1335] >gi|220971674|gb|EED90008.1| translation elongation factor alpha [Thalassiosira pseudonana CCMP1335]
3761	PSN0001	174 H11	1.40617	NS	10.759	1.12594	NS	63.0234	1.02226	NS	80.9256	Elongation factor 1-alpha	candidate reference gene	scaffold_10	398276	399811	1	1536	+	1525	0			P40911	ef1a_ajecg ame: full=elongation factor 1-alpha short=ef-1-alpha	gi|729395|sp|P40911.1|EF1A_AJECGRecName: Full=Elongation factor 1-alpha; Short=EF-1-alpha	4.16502e-126	63	383.259	456	288	4.16502e-126	0.622	9	P:primary metabolic process; P:interaction with host; C:yeast-form cell wall; C:cell surface; C:hyphal cell wall; F:protein binding; P:cellular metabolic process; F:GTPase activity; F:GTP binding	-	IPR000795; IPR004160; IPR004161; IPR009000; IPR009001; G3DSA:2.40.30.10 (GENE3D), G3DSA:3.40.50.300 (GENE3D), PTHR23115 (PANTHER), PTHR23115:SF37 (PANTHER), SSF52540 (SUPERFAMILY)	8	P:metabolic process; P:biological_process; C:cell wall; C:cell; F:protein binding; P:cellular process; F:hydrolase activity; F:nucleotide binding	-	IPR000795; IPR004160; IPR004161; IPR009000; IPR009001; G3DSA:2.40.30.10 (GENE3D), G3DSA:3.40.50.300 (GENE3D), PTHR23115 (PANTHER), PTHR23115:SF37 (PANTHER), SSF52540 (SUPERFAMILY)	8	P:primary metabolic process; P:symbiosis, encompassing mutualism through parasitism; C:cell wall; C:cell; F:protein binding; P:metabolic process; F:hydrolase activity; F:nucleotide binding	-	IPR000795; IPR004160; IPR004161; IPR009000; IPR009001; G3DSA:2.40.30.10 (GENE3D), G3DSA:3.40.50.300 (GENE3D), PTHR23115 (PANTHER), PTHR23115:SF37 (PANTHER), SSF52540 (SUPERFAMILY)		XP_002292812	translation elongation factor-like partial	gi|224007705|ref|XP_002292812.1|translation elongation factor alpha [Thalassiosira pseudonana CCMP1335] >gi|220971674|gb|EED90008.1| translation elongation factor alpha [Thalassiosira pseudonana CCMP1335]
3951	PSN0001	174 H11	1.53742	NS	4.1225	1.12423	NS	61.807	1.03448	NS	80.6575	Elongation factor 1-alpha	candidate reference gene	scaffold_10	398276	399811	1	1536	+	1525	0			P40911	ef1a_ajecg ame: full=elongation factor 1-alpha short=ef-1-alpha	gi|729395|sp|P40911.1|EF1A_AJECGRecName: Full=Elongation factor 1-alpha; Short=EF-1-alpha	4.16502e-126	63	383.259	456	288	4.16502e-126	0.622	9	P:primary metabolic process; P:interaction with host; C:yeast-form cell wall; C:cell surface; C:hyphal cell wall; F:protein binding; P:cellular metabolic process; F:GTPase activity; F:GTP binding	-	IPR000795; IPR004160; IPR004161; IPR009000; IPR009001; G3DSA:2.40.30.10 (GENE3D), G3DSA:3.40.50.300 (GENE3D), PTHR23115 (PANTHER), PTHR23115:SF37 (PANTHER), SSF52540 (SUPERFAMILY)	8	P:metabolic process; P:biological_process; C:cell wall; C:cell; F:protein binding; P:cellular process; F:hydrolase activity; F:nucleotide binding	-	IPR000795; IPR004160; IPR004161; IPR009000; IPR009001; G3DSA:2.40.30.10 (GENE3D), G3DSA:3.40.50.300 (GENE3D), PTHR23115 (PANTHER), PTHR23115:SF37 (PANTHER), SSF52540 (SUPERFAMILY)	8	P:primary metabolic process; P:symbiosis, encompassing mutualism through parasitism; C:cell wall; C:cell; F:protein binding; P:metabolic process; F:hydrolase activity; F:nucleotide binding	-	IPR000795; IPR004160; IPR004161; IPR009000; IPR009001; G3DSA:2.40.30.10 (GENE3D), G3DSA:3.40.50.300 (GENE3D), PTHR23115 (PANTHER), PTHR23115:SF37 (PANTHER), SSF52540 (SUPERFAMILY)		XP_002292812	translation elongation factor-like partial	gi|224007705|ref|XP_002292812.1|translation elongation factor alpha [Thalassiosira pseudonana CCMP1335] >gi|220971674|gb|EED90008.1| translation elongation factor alpha [Thalassiosira pseudonana CCMP1335]
3757	PSN0001	174 H7	1.3286	NS	22.894	1.22415	NS	45.184	0.966052	NS	78.64	Elongation factor 1-alpha	candidate reference gene	scaffold_10	398276	399811	1	1536	+	1525	0			P40911	ef1a_ajecg ame: full=elongation factor 1-alpha short=ef-1-alpha	gi|729395|sp|P40911.1|EF1A_AJECGRecName: Full=Elongation factor 1-alpha; Short=EF-1-alpha	4.16502e-126	63	383.259	456	288	4.16502e-126	0.622	9	P:primary metabolic process; P:interaction with host; C:yeast-form cell wall; C:cell surface; C:hyphal cell wall; F:protein binding; P:cellular metabolic process; F:GTPase activity; F:GTP binding	-	IPR000795; IPR004160; IPR004161; IPR009000; IPR009001; G3DSA:2.40.30.10 (GENE3D), G3DSA:3.40.50.300 (GENE3D), PTHR23115 (PANTHER), PTHR23115:SF37 (PANTHER), SSF52540 (SUPERFAMILY)	8	P:metabolic process; P:biological_process; C:cell wall; C:cell; F:protein binding; P:cellular process; F:hydrolase activity; F:nucleotide binding	-	IPR000795; IPR004160; IPR004161; IPR009000; IPR009001; G3DSA:2.40.30.10 (GENE3D), G3DSA:3.40.50.300 (GENE3D), PTHR23115 (PANTHER), PTHR23115:SF37 (PANTHER), SSF52540 (SUPERFAMILY)	8	P:primary metabolic process; P:symbiosis, encompassing mutualism through parasitism; C:cell wall; C:cell; F:protein binding; P:metabolic process; F:hydrolase activity; F:nucleotide binding	-	IPR000795; IPR004160; IPR004161; IPR009000; IPR009001; G3DSA:2.40.30.10 (GENE3D), G3DSA:3.40.50.300 (GENE3D), PTHR23115 (PANTHER), PTHR23115:SF37 (PANTHER), SSF52540 (SUPERFAMILY)		XP_002292812	translation elongation factor-like partial	gi|224007705|ref|XP_002292812.1|translation elongation factor alpha [Thalassiosira pseudonana CCMP1335] >gi|220971674|gb|EED90008.1| translation elongation factor alpha [Thalassiosira pseudonana CCMP1335]
3947	PSN0001	174 H7	1.38505	NS	13.4855	1.25455	NS	33.1383	0.977513	NS	79.8687	Elongation factor 1-alpha	candidate reference gene	scaffold_10	398276	399811	1	1536	+	1525	0			P40911	ef1a_ajecg ame: full=elongation factor 1-alpha short=ef-1-alpha	gi|729395|sp|P40911.1|EF1A_AJECGRecName: Full=Elongation factor 1-alpha; Short=EF-1-alpha	4.16502e-126	63	383.259	456	288	4.16502e-126	0.622	9	P:primary metabolic process; P:interaction with host; C:yeast-form cell wall; C:cell surface; C:hyphal cell wall; F:protein binding; P:cellular metabolic process; F:GTPase activity; F:GTP binding	-	IPR000795; IPR004160; IPR004161; IPR009000; IPR009001; G3DSA:2.40.30.10 (GENE3D), G3DSA:3.40.50.300 (GENE3D), PTHR23115 (PANTHER), PTHR23115:SF37 (PANTHER), SSF52540 (SUPERFAMILY)	8	P:metabolic process; P:biological_process; C:cell wall; C:cell; F:protein binding; P:cellular process; F:hydrolase activity; F:nucleotide binding	-	IPR000795; IPR004160; IPR004161; IPR009000; IPR009001; G3DSA:2.40.30.10 (GENE3D), G3DSA:3.40.50.300 (GENE3D), PTHR23115 (PANTHER), PTHR23115:SF37 (PANTHER), SSF52540 (SUPERFAMILY)	8	P:primary metabolic process; P:symbiosis, encompassing mutualism through parasitism; C:cell wall; C:cell; F:protein binding; P:metabolic process; F:hydrolase activity; F:nucleotide binding	-	IPR000795; IPR004160; IPR004161; IPR009000; IPR009001; G3DSA:2.40.30.10 (GENE3D), G3DSA:3.40.50.300 (GENE3D), PTHR23115 (PANTHER), PTHR23115:SF37 (PANTHER), SSF52540 (SUPERFAMILY)		XP_002292812	translation elongation factor-like partial	gi|224007705|ref|XP_002292812.1|translation elongation factor alpha [Thalassiosira pseudonana CCMP1335] >gi|220971674|gb|EED90008.1| translation elongation factor alpha [Thalassiosira pseudonana CCMP1335]
1928	PSN0001	177 C12	1.2532	NS	37.9661	1.19414	NS	53.2181	1.16145	NS	65.7129	Elongation factor 1-alpha	candidate reference gene	scaffold_10	398276	399811	1	1536	+	1525	0			P40911	ef1a_ajecg ame: full=elongation factor 1-alpha short=ef-1-alpha	gi|729395|sp|P40911.1|EF1A_AJECGRecName: Full=Elongation factor 1-alpha; Short=EF-1-alpha	4.16502e-126	63	383.259	456	288	4.16502e-126	0.622	9	P:primary metabolic process; P:interaction with host; C:yeast-form cell wall; C:cell surface; C:hyphal cell wall; F:protein binding; P:cellular metabolic process; F:GTPase activity; F:GTP binding	-	IPR000795; IPR004160; IPR004161; IPR009000; IPR009001; G3DSA:2.40.30.10 (GENE3D), G3DSA:3.40.50.300 (GENE3D), PTHR23115 (PANTHER), PTHR23115:SF37 (PANTHER), SSF52540 (SUPERFAMILY)	8	P:metabolic process; P:biological_process; C:cell wall; C:cell; F:protein binding; P:cellular process; F:hydrolase activity; F:nucleotide binding	-	IPR000795; IPR004160; IPR004161; IPR009000; IPR009001; G3DSA:2.40.30.10 (GENE3D), G3DSA:3.40.50.300 (GENE3D), PTHR23115 (PANTHER), PTHR23115:SF37 (PANTHER), SSF52540 (SUPERFAMILY)	8	P:primary metabolic process; P:symbiosis, encompassing mutualism through parasitism; C:cell wall; C:cell; F:protein binding; P:metabolic process; F:hydrolase activity; F:nucleotide binding	-	IPR000795; IPR004160; IPR004161; IPR009000; IPR009001; G3DSA:2.40.30.10 (GENE3D), G3DSA:3.40.50.300 (GENE3D), PTHR23115 (PANTHER), PTHR23115:SF37 (PANTHER), SSF52540 (SUPERFAMILY)		XP_002292812	translation elongation factor-like partial	gi|224007705|ref|XP_002292812.1|translation elongation factor alpha [Thalassiosira pseudonana CCMP1335] >gi|220971674|gb|EED90008.1| translation elongation factor alpha [Thalassiosira pseudonana CCMP1335]
2118	PSN0001	177 C12	1.27912	NS	31.2638	1.1804	NS	54.5313	1.08673	NS	76.5672	Elongation factor 1-alpha	candidate reference gene	scaffold_10	398276	399811	1	1536	+	1525	0			P40911	ef1a_ajecg ame: full=elongation factor 1-alpha short=ef-1-alpha	gi|729395|sp|P40911.1|EF1A_AJECGRecName: Full=Elongation factor 1-alpha; Short=EF-1-alpha	4.16502e-126	63	383.259	456	288	4.16502e-126	0.622	9	P:primary metabolic process; P:interaction with host; C:yeast-form cell wall; C:cell surface; C:hyphal cell wall; F:protein binding; P:cellular metabolic process; F:GTPase activity; F:GTP binding	-	IPR000795; IPR004160; IPR004161; IPR009000; IPR009001; G3DSA:2.40.30.10 (GENE3D), G3DSA:3.40.50.300 (GENE3D), PTHR23115 (PANTHER), PTHR23115:SF37 (PANTHER), SSF52540 (SUPERFAMILY)	8	P:metabolic process; P:biological_process; C:cell wall; C:cell; F:protein binding; P:cellular process; F:hydrolase activity; F:nucleotide binding	-	IPR000795; IPR004160; IPR004161; IPR009000; IPR009001; G3DSA:2.40.30.10 (GENE3D), G3DSA:3.40.50.300 (GENE3D), PTHR23115 (PANTHER), PTHR23115:SF37 (PANTHER), SSF52540 (SUPERFAMILY)	8	P:primary metabolic process; P:symbiosis, encompassing mutualism through parasitism; C:cell wall; C:cell; F:protein binding; P:metabolic process; F:hydrolase activity; F:nucleotide binding	-	IPR000795; IPR004160; IPR004161; IPR009000; IPR009001; G3DSA:2.40.30.10 (GENE3D), G3DSA:3.40.50.300 (GENE3D), PTHR23115 (PANTHER), PTHR23115:SF37 (PANTHER), SSF52540 (SUPERFAMILY)		XP_002292812	translation elongation factor-like partial	gi|224007705|ref|XP_002292812.1|translation elongation factor alpha [Thalassiosira pseudonana CCMP1335] >gi|220971674|gb|EED90008.1| translation elongation factor alpha [Thalassiosira pseudonana CCMP1335]
4813	PSN0001	177 E7	1.28953	NS	21.3682	1.21297	NS	42.1131	0.923039	NS	75.8169	Elongation factor 1-alpha	candidate reference gene	scaffold_10	398276	399811	1	1536	+	1525	0			P40911	ef1a_ajecg ame: full=elongation factor 1-alpha short=ef-1-alpha	gi|729395|sp|P40911.1|EF1A_AJECGRecName: Full=Elongation factor 1-alpha; Short=EF-1-alpha	4.16502e-126	63	383.259	456	288	4.16502e-126	0.622	9	P:primary metabolic process; P:interaction with host; C:yeast-form cell wall; C:cell surface; C:hyphal cell wall; F:protein binding; P:cellular metabolic process; F:GTPase activity; F:GTP binding	-	IPR000795; IPR004160; IPR004161; IPR009000; IPR009001; G3DSA:2.40.30.10 (GENE3D), G3DSA:3.40.50.300 (GENE3D), PTHR23115 (PANTHER), PTHR23115:SF37 (PANTHER), SSF52540 (SUPERFAMILY)	8	P:metabolic process; P:biological_process; C:cell wall; C:cell; F:protein binding; P:cellular process; F:hydrolase activity; F:nucleotide binding	-	IPR000795; IPR004160; IPR004161; IPR009000; IPR009001; G3DSA:2.40.30.10 (GENE3D), G3DSA:3.40.50.300 (GENE3D), PTHR23115 (PANTHER), PTHR23115:SF37 (PANTHER), SSF52540 (SUPERFAMILY)	8	P:primary metabolic process; P:symbiosis, encompassing mutualism through parasitism; C:cell wall; C:cell; F:protein binding; P:metabolic process; F:hydrolase activity; F:nucleotide binding	-	IPR000795; IPR004160; IPR004161; IPR009000; IPR009001; G3DSA:2.40.30.10 (GENE3D), G3DSA:3.40.50.300 (GENE3D), PTHR23115 (PANTHER), PTHR23115:SF37 (PANTHER), SSF52540 (SUPERFAMILY)		XP_002292812	translation elongation factor-like partial	gi|224007705|ref|XP_002292812.1|translation elongation factor alpha [Thalassiosira pseudonana CCMP1335] >gi|220971674|gb|EED90008.1| translation elongation factor alpha [Thalassiosira pseudonana CCMP1335]
5003	PSN0001	177 E7	1.28814	NS	17.221	1.23221	NS	35.251	0.95803	NS	78.5624	Elongation factor 1-alpha	candidate reference gene	scaffold_10	398276	399811	1	1536	+	1525	0			P40911	ef1a_ajecg ame: full=elongation factor 1-alpha short=ef-1-alpha	gi|729395|sp|P40911.1|EF1A_AJECGRecName: Full=Elongation factor 1-alpha; Short=EF-1-alpha	4.16502e-126	63	383.259	456	288	4.16502e-126	0.622	9	P:primary metabolic process; P:interaction with host; C:yeast-form cell wall; C:cell surface; C:hyphal cell wall; F:protein binding; P:cellular metabolic process; F:GTPase activity; F:GTP binding	-	IPR000795; IPR004160; IPR004161; IPR009000; IPR009001; G3DSA:2.40.30.10 (GENE3D), G3DSA:3.40.50.300 (GENE3D), PTHR23115 (PANTHER), PTHR23115:SF37 (PANTHER), SSF52540 (SUPERFAMILY)	8	P:metabolic process; P:biological_process; C:cell wall; C:cell; F:protein binding; P:cellular process; F:hydrolase activity; F:nucleotide binding	-	IPR000795; IPR004160; IPR004161; IPR009000; IPR009001; G3DSA:2.40.30.10 (GENE3D), G3DSA:3.40.50.300 (GENE3D), PTHR23115 (PANTHER), PTHR23115:SF37 (PANTHER), SSF52540 (SUPERFAMILY)	8	P:primary metabolic process; P:symbiosis, encompassing mutualism through parasitism; C:cell wall; C:cell; F:protein binding; P:metabolic process; F:hydrolase activity; F:nucleotide binding	-	IPR000795; IPR004160; IPR004161; IPR009000; IPR009001; G3DSA:2.40.30.10 (GENE3D), G3DSA:3.40.50.300 (GENE3D), PTHR23115 (PANTHER), PTHR23115:SF37 (PANTHER), SSF52540 (SUPERFAMILY)		XP_002292812	translation elongation factor-like partial	gi|224007705|ref|XP_002292812.1|translation elongation factor alpha [Thalassiosira pseudonana CCMP1335] >gi|220971674|gb|EED90008.1| translation elongation factor alpha [Thalassiosira pseudonana CCMP1335]
2652	PSN0001	177 H12	1.35709	NS	10.2956	1.10494	NS	65.9405	0.995402	NS	80.3851	Elongation factor 1-alpha	candidate reference gene	scaffold_10	398276	399811	1	1536	+	1525	0			P40911	ef1a_ajecg ame: full=elongation factor 1-alpha short=ef-1-alpha	gi|729395|sp|P40911.1|EF1A_AJECGRecName: Full=Elongation factor 1-alpha; Short=EF-1-alpha	4.16502e-126	63	383.259	456	288	4.16502e-126	0.622	9	P:primary metabolic process; P:interaction with host; C:yeast-form cell wall; C:cell surface; C:hyphal cell wall; F:protein binding; P:cellular metabolic process; F:GTPase activity; F:GTP binding	-	IPR000795; IPR004160; IPR004161; IPR009000; IPR009001; G3DSA:2.40.30.10 (GENE3D), G3DSA:3.40.50.300 (GENE3D), PTHR23115 (PANTHER), PTHR23115:SF37 (PANTHER), SSF52540 (SUPERFAMILY)	8	P:metabolic process; P:biological_process; C:cell wall; C:cell; F:protein binding; P:cellular process; F:hydrolase activity; F:nucleotide binding	-	IPR000795; IPR004160; IPR004161; IPR009000; IPR009001; G3DSA:2.40.30.10 (GENE3D), G3DSA:3.40.50.300 (GENE3D), PTHR23115 (PANTHER), PTHR23115:SF37 (PANTHER), SSF52540 (SUPERFAMILY)	8	P:primary metabolic process; P:symbiosis, encompassing mutualism through parasitism; C:cell wall; C:cell; F:protein binding; P:metabolic process; F:hydrolase activity; F:nucleotide binding	-	IPR000795; IPR004160; IPR004161; IPR009000; IPR009001; G3DSA:2.40.30.10 (GENE3D), G3DSA:3.40.50.300 (GENE3D), PTHR23115 (PANTHER), PTHR23115:SF37 (PANTHER), SSF52540 (SUPERFAMILY)		XP_002292812	translation elongation factor-like partial	gi|224007705|ref|XP_002292812.1|translation elongation factor alpha [Thalassiosira pseudonana CCMP1335] >gi|220971674|gb|EED90008.1| translation elongation factor alpha [Thalassiosira pseudonana CCMP1335]
2842	PSN0001	177 H12	1.37876	NS	9.3009	1.15569	NS	56.0031	0.962584	NS	78.409	Elongation factor 1-alpha	candidate reference gene	scaffold_10	398276	399811	1	1536	+	1525	0			P40911	ef1a_ajecg ame: full=elongation factor 1-alpha short=ef-1-alpha	gi|729395|sp|P40911.1|EF1A_AJECGRecName: Full=Elongation factor 1-alpha; Short=EF-1-alpha	4.16502e-126	63	383.259	456	288	4.16502e-126	0.622	9	P:primary metabolic process; P:interaction with host; C:yeast-form cell wall; C:cell surface; C:hyphal cell wall; F:protein binding; P:cellular metabolic process; F:GTPase activity; F:GTP binding	-	IPR000795; IPR004160; IPR004161; IPR009000; IPR009001; G3DSA:2.40.30.10 (GENE3D), G3DSA:3.40.50.300 (GENE3D), PTHR23115 (PANTHER), PTHR23115:SF37 (PANTHER), SSF52540 (SUPERFAMILY)	8	P:metabolic process; P:biological_process; C:cell wall; C:cell; F:protein binding; P:cellular process; F:hydrolase activity; F:nucleotide binding	-	IPR000795; IPR004160; IPR004161; IPR009000; IPR009001; G3DSA:2.40.30.10 (GENE3D), G3DSA:3.40.50.300 (GENE3D), PTHR23115 (PANTHER), PTHR23115:SF37 (PANTHER), SSF52540 (SUPERFAMILY)	8	P:primary metabolic process; P:symbiosis, encompassing mutualism through parasitism; C:cell wall; C:cell; F:protein binding; P:metabolic process; F:hydrolase activity; F:nucleotide binding	-	IPR000795; IPR004160; IPR004161; IPR009000; IPR009001; G3DSA:2.40.30.10 (GENE3D), G3DSA:3.40.50.300 (GENE3D), PTHR23115 (PANTHER), PTHR23115:SF37 (PANTHER), SSF52540 (SUPERFAMILY)		XP_002292812	translation elongation factor-like partial	gi|224007705|ref|XP_002292812.1|translation elongation factor alpha [Thalassiosira pseudonana CCMP1335] >gi|220971674|gb|EED90008.1| translation elongation factor alpha [Thalassiosira pseudonana CCMP1335]
2282	PSN0001	179 F4	1.27289	NS	31.2623	1.22254	NS	48.234	1.11185	NS	73.6302	Elongation factor 1-alpha	candidate reference gene	scaffold_10	398276	399811	1	1536	+	1525	0			P40911	ef1a_ajecg ame: full=elongation factor 1-alpha short=ef-1-alpha	gi|729395|sp|P40911.1|EF1A_AJECGRecName: Full=Elongation factor 1-alpha; Short=EF-1-alpha	4.16502e-126	63	383.259	456	288	4.16502e-126	0.622	9	P:primary metabolic process; P:interaction with host; C:yeast-form cell wall; C:cell surface; C:hyphal cell wall; F:protein binding; P:cellular metabolic process; F:GTPase activity; F:GTP binding	-	IPR000795; IPR004160; IPR004161; IPR009000; IPR009001; G3DSA:2.40.30.10 (GENE3D), G3DSA:3.40.50.300 (GENE3D), PTHR23115 (PANTHER), PTHR23115:SF37 (PANTHER), SSF52540 (SUPERFAMILY)	8	P:metabolic process; P:biological_process; C:cell wall; C:cell; F:protein binding; P:cellular process; F:hydrolase activity; F:nucleotide binding	-	IPR000795; IPR004160; IPR004161; IPR009000; IPR009001; G3DSA:2.40.30.10 (GENE3D), G3DSA:3.40.50.300 (GENE3D), PTHR23115 (PANTHER), PTHR23115:SF37 (PANTHER), SSF52540 (SUPERFAMILY)	8	P:primary metabolic process; P:symbiosis, encompassing mutualism through parasitism; C:cell wall; C:cell; F:protein binding; P:metabolic process; F:hydrolase activity; F:nucleotide binding	-	IPR000795; IPR004160; IPR004161; IPR009000; IPR009001; G3DSA:2.40.30.10 (GENE3D), G3DSA:3.40.50.300 (GENE3D), PTHR23115 (PANTHER), PTHR23115:SF37 (PANTHER), SSF52540 (SUPERFAMILY)		XP_002292812	translation elongation factor-like partial	gi|224007705|ref|XP_002292812.1|translation elongation factor alpha [Thalassiosira pseudonana CCMP1335] >gi|220971674|gb|EED90008.1| translation elongation factor alpha [Thalassiosira pseudonana CCMP1335]
2472	PSN0001	179 F4	1.30927	NS	26.1448	1.21458	NS	46.8607	1.09477	NS	75.6192	Elongation factor 1-alpha	candidate reference gene	scaffold_10	398276	399811	1	1536	+	1525	0			P40911	ef1a_ajecg ame: full=elongation factor 1-alpha short=ef-1-alpha	gi|729395|sp|P40911.1|EF1A_AJECGRecName: Full=Elongation factor 1-alpha; Short=EF-1-alpha	4.16502e-126	63	383.259	456	288	4.16502e-126	0.622	9	P:primary metabolic process; P:interaction with host; C:yeast-form cell wall; C:cell surface; C:hyphal cell wall; F:protein binding; P:cellular metabolic process; F:GTPase activity; F:GTP binding	-	IPR000795; IPR004160; IPR004161; IPR009000; IPR009001; G3DSA:2.40.30.10 (GENE3D), G3DSA:3.40.50.300 (GENE3D), PTHR23115 (PANTHER), PTHR23115:SF37 (PANTHER), SSF52540 (SUPERFAMILY)	8	P:metabolic process; P:biological_process; C:cell wall; C:cell; F:protein binding; P:cellular process; F:hydrolase activity; F:nucleotide binding	-	IPR000795; IPR004160; IPR004161; IPR009000; IPR009001; G3DSA:2.40.30.10 (GENE3D), G3DSA:3.40.50.300 (GENE3D), PTHR23115 (PANTHER), PTHR23115:SF37 (PANTHER), SSF52540 (SUPERFAMILY)	8	P:primary metabolic process; P:symbiosis, encompassing mutualism through parasitism; C:cell wall; C:cell; F:protein binding; P:metabolic process; F:hydrolase activity; F:nucleotide binding	-	IPR000795; IPR004160; IPR004161; IPR009000; IPR009001; G3DSA:2.40.30.10 (GENE3D), G3DSA:3.40.50.300 (GENE3D), PTHR23115 (PANTHER), PTHR23115:SF37 (PANTHER), SSF52540 (SUPERFAMILY)		XP_002292812	translation elongation factor-like partial	gi|224007705|ref|XP_002292812.1|translation elongation factor alpha [Thalassiosira pseudonana CCMP1335] >gi|220971674|gb|EED90008.1| translation elongation factor alpha [Thalassiosira pseudonana CCMP1335]
8451	PSN0001	183 B10	1.43755	NS	5.37953	1.14574	NS	56.5161	0.974772	NS	79.5362	Elongation factor 1-alpha	candidate reference gene	scaffold_10	398276	399811	1	1536	+	1525	0			P40911	ef1a_ajecg ame: full=elongation factor 1-alpha short=ef-1-alpha	gi|729395|sp|P40911.1|EF1A_AJECGRecName: Full=Elongation factor 1-alpha; Short=EF-1-alpha	4.16502e-126	63	383.259	456	288	4.16502e-126	0.622	9	P:primary metabolic process; P:interaction with host; C:yeast-form cell wall; C:cell surface; C:hyphal cell wall; F:protein binding; P:cellular metabolic process; F:GTPase activity; F:GTP binding	-	IPR000795; IPR004160; IPR004161; IPR009000; IPR009001; G3DSA:2.40.30.10 (GENE3D), G3DSA:3.40.50.300 (GENE3D), PTHR23115 (PANTHER), PTHR23115:SF37 (PANTHER), SSF52540 (SUPERFAMILY)	8	P:metabolic process; P:biological_process; C:cell wall; C:cell; F:protein binding; P:cellular process; F:hydrolase activity; F:nucleotide binding	-	IPR000795; IPR004160; IPR004161; IPR009000; IPR009001; G3DSA:2.40.30.10 (GENE3D), G3DSA:3.40.50.300 (GENE3D), PTHR23115 (PANTHER), PTHR23115:SF37 (PANTHER), SSF52540 (SUPERFAMILY)	8	P:primary metabolic process; P:symbiosis, encompassing mutualism through parasitism; C:cell wall; C:cell; F:protein binding; P:metabolic process; F:hydrolase activity; F:nucleotide binding	-	IPR000795; IPR004160; IPR004161; IPR009000; IPR009001; G3DSA:2.40.30.10 (GENE3D), G3DSA:3.40.50.300 (GENE3D), PTHR23115 (PANTHER), PTHR23115:SF37 (PANTHER), SSF52540 (SUPERFAMILY)		XP_002292812	translation elongation factor-like partial	gi|224007705|ref|XP_002292812.1|translation elongation factor alpha [Thalassiosira pseudonana CCMP1335] >gi|220971674|gb|EED90008.1| translation elongation factor alpha [Thalassiosira pseudonana CCMP1335]
8641	PSN0001	183 B10	1.46306	NS	2.86772	1.15795	NS	54.7409	0.966181	NS	78.8722	Elongation factor 1-alpha	candidate reference gene	scaffold_10	398276	399811	1	1536	+	1525	0			P40911	ef1a_ajecg ame: full=elongation factor 1-alpha short=ef-1-alpha	gi|729395|sp|P40911.1|EF1A_AJECGRecName: Full=Elongation factor 1-alpha; Short=EF-1-alpha	4.16502e-126	63	383.259	456	288	4.16502e-126	0.622	9	P:primary metabolic process; P:interaction with host; C:yeast-form cell wall; C:cell surface; C:hyphal cell wall; F:protein binding; P:cellular metabolic process; F:GTPase activity; F:GTP binding	-	IPR000795; IPR004160; IPR004161; IPR009000; IPR009001; G3DSA:2.40.30.10 (GENE3D), G3DSA:3.40.50.300 (GENE3D), PTHR23115 (PANTHER), PTHR23115:SF37 (PANTHER), SSF52540 (SUPERFAMILY)	8	P:metabolic process; P:biological_process; C:cell wall; C:cell; F:protein binding; P:cellular process; F:hydrolase activity; F:nucleotide binding	-	IPR000795; IPR004160; IPR004161; IPR009000; IPR009001; G3DSA:2.40.30.10 (GENE3D), G3DSA:3.40.50.300 (GENE3D), PTHR23115 (PANTHER), PTHR23115:SF37 (PANTHER), SSF52540 (SUPERFAMILY)	8	P:primary metabolic process; P:symbiosis, encompassing mutualism through parasitism; C:cell wall; C:cell; F:protein binding; P:metabolic process; F:hydrolase activity; F:nucleotide binding	-	IPR000795; IPR004160; IPR004161; IPR009000; IPR009001; G3DSA:2.40.30.10 (GENE3D), G3DSA:3.40.50.300 (GENE3D), PTHR23115 (PANTHER), PTHR23115:SF37 (PANTHER), SSF52540 (SUPERFAMILY)		XP_002292812	translation elongation factor-like partial	gi|224007705|ref|XP_002292812.1|translation elongation factor alpha [Thalassiosira pseudonana CCMP1335] >gi|220971674|gb|EED90008.1| translation elongation factor alpha [Thalassiosira pseudonana CCMP1335]
1954	PSN0001	183 C12	1.32046	NS	30.8409	1.29889	NS	34.3004	1.30365	NS	40.3124	Elongation factor 1-alpha	candidate reference gene	scaffold_10	398276	399811	1	1536	+	1525	0			P40911	ef1a_ajecg ame: full=elongation factor 1-alpha short=ef-1-alpha	gi|729395|sp|P40911.1|EF1A_AJECGRecName: Full=Elongation factor 1-alpha; Short=EF-1-alpha	4.16502e-126	63	383.259	456	288	4.16502e-126	0.622	9	P:primary metabolic process; P:interaction with host; C:yeast-form cell wall; C:cell surface; C:hyphal cell wall; F:protein binding; P:cellular metabolic process; F:GTPase activity; F:GTP binding	-	IPR000795; IPR004160; IPR004161; IPR009000; IPR009001; G3DSA:2.40.30.10 (GENE3D), G3DSA:3.40.50.300 (GENE3D), PTHR23115 (PANTHER), PTHR23115:SF37 (PANTHER), SSF52540 (SUPERFAMILY)	8	P:metabolic process; P:biological_process; C:cell wall; C:cell; F:protein binding; P:cellular process; F:hydrolase activity; F:nucleotide binding	-	IPR000795; IPR004160; IPR004161; IPR009000; IPR009001; G3DSA:2.40.30.10 (GENE3D), G3DSA:3.40.50.300 (GENE3D), PTHR23115 (PANTHER), PTHR23115:SF37 (PANTHER), SSF52540 (SUPERFAMILY)	8	P:primary metabolic process; P:symbiosis, encompassing mutualism through parasitism; C:cell wall; C:cell; F:protein binding; P:metabolic process; F:hydrolase activity; F:nucleotide binding	-	IPR000795; IPR004160; IPR004161; IPR009000; IPR009001; G3DSA:2.40.30.10 (GENE3D), G3DSA:3.40.50.300 (GENE3D), PTHR23115 (PANTHER), PTHR23115:SF37 (PANTHER), SSF52540 (SUPERFAMILY)		XP_002292812	translation elongation factor-like partial	gi|224007705|ref|XP_002292812.1|translation elongation factor alpha [Thalassiosira pseudonana CCMP1335] >gi|220971674|gb|EED90008.1| translation elongation factor alpha [Thalassiosira pseudonana CCMP1335]
2144	PSN0001	183 C12	1.36146	NS	25.3528	1.26799	NS	35.7037	1.27489	NS	47.9224	Elongation factor 1-alpha	candidate reference gene	scaffold_10	398276	399811	1	1536	+	1525	0			P40911	ef1a_ajecg ame: full=elongation factor 1-alpha short=ef-1-alpha	gi|729395|sp|P40911.1|EF1A_AJECGRecName: Full=Elongation factor 1-alpha; Short=EF-1-alpha	4.16502e-126	63	383.259	456	288	4.16502e-126	0.622	9	P:primary metabolic process; P:interaction with host; C:yeast-form cell wall; C:cell surface; C:hyphal cell wall; F:protein binding; P:cellular metabolic process; F:GTPase activity; F:GTP binding	-	IPR000795; IPR004160; IPR004161; IPR009000; IPR009001; G3DSA:2.40.30.10 (GENE3D), G3DSA:3.40.50.300 (GENE3D), PTHR23115 (PANTHER), PTHR23115:SF37 (PANTHER), SSF52540 (SUPERFAMILY)	8	P:metabolic process; P:biological_process; C:cell wall; C:cell; F:protein binding; P:cellular process; F:hydrolase activity; F:nucleotide binding	-	IPR000795; IPR004160; IPR004161; IPR009000; IPR009001; G3DSA:2.40.30.10 (GENE3D), G3DSA:3.40.50.300 (GENE3D), PTHR23115 (PANTHER), PTHR23115:SF37 (PANTHER), SSF52540 (SUPERFAMILY)	8	P:primary metabolic process; P:symbiosis, encompassing mutualism through parasitism; C:cell wall; C:cell; F:protein binding; P:metabolic process; F:hydrolase activity; F:nucleotide binding	-	IPR000795; IPR004160; IPR004161; IPR009000; IPR009001; G3DSA:2.40.30.10 (GENE3D), G3DSA:3.40.50.300 (GENE3D), PTHR23115 (PANTHER), PTHR23115:SF37 (PANTHER), SSF52540 (SUPERFAMILY)		XP_002292812	translation elongation factor-like partial	gi|224007705|ref|XP_002292812.1|translation elongation factor alpha [Thalassiosira pseudonana CCMP1335] >gi|220971674|gb|EED90008.1| translation elongation factor alpha [Thalassiosira pseudonana CCMP1335]
5897	PSN0001	185 G6	1.3834	NS	7.54216	1.15076	NS	56.8335	0.990479	NS	80.7745	Elongation factor 1-alpha	candidate reference gene	scaffold_10	398276	399811	1	1536	+	1525	0			P40911	ef1a_ajecg ame: full=elongation factor 1-alpha short=ef-1-alpha	gi|729395|sp|P40911.1|EF1A_AJECGRecName: Full=Elongation factor 1-alpha; Short=EF-1-alpha	4.16502e-126	63	383.259	456	288	4.16502e-126	0.622	9	P:primary metabolic process; P:interaction with host; C:yeast-form cell wall; C:cell surface; C:hyphal cell wall; F:protein binding; P:cellular metabolic process; F:GTPase activity; F:GTP binding	-	IPR000795; IPR004160; IPR004161; IPR009000; IPR009001; G3DSA:2.40.30.10 (GENE3D), G3DSA:3.40.50.300 (GENE3D), PTHR23115 (PANTHER), PTHR23115:SF37 (PANTHER), SSF52540 (SUPERFAMILY)	8	P:metabolic process; P:biological_process; C:cell wall; C:cell; F:protein binding; P:cellular process; F:hydrolase activity; F:nucleotide binding	-	IPR000795; IPR004160; IPR004161; IPR009000; IPR009001; G3DSA:2.40.30.10 (GENE3D), G3DSA:3.40.50.300 (GENE3D), PTHR23115 (PANTHER), PTHR23115:SF37 (PANTHER), SSF52540 (SUPERFAMILY)	8	P:primary metabolic process; P:symbiosis, encompassing mutualism through parasitism; C:cell wall; C:cell; F:protein binding; P:metabolic process; F:hydrolase activity; F:nucleotide binding	-	IPR000795; IPR004160; IPR004161; IPR009000; IPR009001; G3DSA:2.40.30.10 (GENE3D), G3DSA:3.40.50.300 (GENE3D), PTHR23115 (PANTHER), PTHR23115:SF37 (PANTHER), SSF52540 (SUPERFAMILY)		XP_002292812	translation elongation factor-like partial	gi|224007705|ref|XP_002292812.1|translation elongation factor alpha [Thalassiosira pseudonana CCMP1335] >gi|220971674|gb|EED90008.1| translation elongation factor alpha [Thalassiosira pseudonana CCMP1335]
6087	PSN0001	185 G6	1.37136	NS	10.0925	1.20319	NS	43.9385	0.923309	NS	76.9655	Elongation factor 1-alpha	candidate reference gene	scaffold_10	398276	399811	1	1536	+	1525	0			P40911	ef1a_ajecg ame: full=elongation factor 1-alpha short=ef-1-alpha	gi|729395|sp|P40911.1|EF1A_AJECGRecName: Full=Elongation factor 1-alpha; Short=EF-1-alpha	4.16502e-126	63	383.259	456	288	4.16502e-126	0.622	9	P:primary metabolic process; P:interaction with host; C:yeast-form cell wall; C:cell surface; C:hyphal cell wall; F:protein binding; P:cellular metabolic process; F:GTPase activity; F:GTP binding	-	IPR000795; IPR004160; IPR004161; IPR009000; IPR009001; G3DSA:2.40.30.10 (GENE3D), G3DSA:3.40.50.300 (GENE3D), PTHR23115 (PANTHER), PTHR23115:SF37 (PANTHER), SSF52540 (SUPERFAMILY)	8	P:metabolic process; P:biological_process; C:cell wall; C:cell; F:protein binding; P:cellular process; F:hydrolase activity; F:nucleotide binding	-	IPR000795; IPR004160; IPR004161; IPR009000; IPR009001; G3DSA:2.40.30.10 (GENE3D), G3DSA:3.40.50.300 (GENE3D), PTHR23115 (PANTHER), PTHR23115:SF37 (PANTHER), SSF52540 (SUPERFAMILY)	8	P:primary metabolic process; P:symbiosis, encompassing mutualism through parasitism; C:cell wall; C:cell; F:protein binding; P:metabolic process; F:hydrolase activity; F:nucleotide binding	-	IPR000795; IPR004160; IPR004161; IPR009000; IPR009001; G3DSA:2.40.30.10 (GENE3D), G3DSA:3.40.50.300 (GENE3D), PTHR23115 (PANTHER), PTHR23115:SF37 (PANTHER), SSF52540 (SUPERFAMILY)		XP_002292812	translation elongation factor-like partial	gi|224007705|ref|XP_002292812.1|translation elongation factor alpha [Thalassiosira pseudonana CCMP1335] >gi|220971674|gb|EED90008.1| translation elongation factor alpha [Thalassiosira pseudonana CCMP1335]
1163	PSN0001	25 F8	1.43531	NS	8.6725	1.17075	NS	55.8985	1.23539	NS	57.6877	Elongation factor 1-alpha	candidate reference gene	scaffold_10	398276	399811	1	1536	+	1525	0			P40911	ef1a_ajecg ame: full=elongation factor 1-alpha short=ef-1-alpha	gi|729395|sp|P40911.1|EF1A_AJECGRecName: Full=Elongation factor 1-alpha; Short=EF-1-alpha	4.16502e-126	63	383.259	456	288	4.16502e-126	0.622	9	P:primary metabolic process; P:interaction with host; C:yeast-form cell wall; C:cell surface; C:hyphal cell wall; F:protein binding; P:cellular metabolic process; F:GTPase activity; F:GTP binding	-	IPR000795; IPR004160; IPR004161; IPR009000; IPR009001; G3DSA:2.40.30.10 (GENE3D), G3DSA:3.40.50.300 (GENE3D), PTHR23115 (PANTHER), PTHR23115:SF37 (PANTHER), SSF52540 (SUPERFAMILY)	8	P:metabolic process; P:biological_process; C:cell wall; C:cell; F:protein binding; P:cellular process; F:hydrolase activity; F:nucleotide binding	-	IPR000795; IPR004160; IPR004161; IPR009000; IPR009001; G3DSA:2.40.30.10 (GENE3D), G3DSA:3.40.50.300 (GENE3D), PTHR23115 (PANTHER), PTHR23115:SF37 (PANTHER), SSF52540 (SUPERFAMILY)	8	P:primary metabolic process; P:symbiosis, encompassing mutualism through parasitism; C:cell wall; C:cell; F:protein binding; P:metabolic process; F:hydrolase activity; F:nucleotide binding	-	IPR000795; IPR004160; IPR004161; IPR009000; IPR009001; G3DSA:2.40.30.10 (GENE3D), G3DSA:3.40.50.300 (GENE3D), PTHR23115 (PANTHER), PTHR23115:SF37 (PANTHER), SSF52540 (SUPERFAMILY)		XP_002292812	translation elongation factor-like partial	gi|224007705|ref|XP_002292812.1|translation elongation factor alpha [Thalassiosira pseudonana CCMP1335] >gi|220971674|gb|EED90008.1| translation elongation factor alpha [Thalassiosira pseudonana CCMP1335]
1353	PSN0001	25 F8	1.40396	NS	9.01655	1.14441	NS	60.8752	1.12559	NS	74.0691	Elongation factor 1-alpha	candidate reference gene	scaffold_10	398276	399811	1	1536	+	1525	0			P40911	ef1a_ajecg ame: full=elongation factor 1-alpha short=ef-1-alpha	gi|729395|sp|P40911.1|EF1A_AJECGRecName: Full=Elongation factor 1-alpha; Short=EF-1-alpha	4.16502e-126	63	383.259	456	288	4.16502e-126	0.622	9	P:primary metabolic process; P:interaction with host; C:yeast-form cell wall; C:cell surface; C:hyphal cell wall; F:protein binding; P:cellular metabolic process; F:GTPase activity; F:GTP binding	-	IPR000795; IPR004160; IPR004161; IPR009000; IPR009001; G3DSA:2.40.30.10 (GENE3D), G3DSA:3.40.50.300 (GENE3D), PTHR23115 (PANTHER), PTHR23115:SF37 (PANTHER), SSF52540 (SUPERFAMILY)	8	P:metabolic process; P:biological_process; C:cell wall; C:cell; F:protein binding; P:cellular process; F:hydrolase activity; F:nucleotide binding	-	IPR000795; IPR004160; IPR004161; IPR009000; IPR009001; G3DSA:2.40.30.10 (GENE3D), G3DSA:3.40.50.300 (GENE3D), PTHR23115 (PANTHER), PTHR23115:SF37 (PANTHER), SSF52540 (SUPERFAMILY)	8	P:primary metabolic process; P:symbiosis, encompassing mutualism through parasitism; C:cell wall; C:cell; F:protein binding; P:metabolic process; F:hydrolase activity; F:nucleotide binding	-	IPR000795; IPR004160; IPR004161; IPR009000; IPR009001; G3DSA:2.40.30.10 (GENE3D), G3DSA:3.40.50.300 (GENE3D), PTHR23115 (PANTHER), PTHR23115:SF37 (PANTHER), SSF52540 (SUPERFAMILY)		XP_002292812	translation elongation factor-like partial	gi|224007705|ref|XP_002292812.1|translation elongation factor alpha [Thalassiosira pseudonana CCMP1335] >gi|220971674|gb|EED90008.1| translation elongation factor alpha [Thalassiosira pseudonana CCMP1335]
3682	PSN0001	30 B3	1.42715	NS	8.60739	1.1654	NS	56.4823	1.07068	NS	78.0785	Elongation factor 1-alpha	candidate reference gene	scaffold_10	398276	399811	1	1536	+	1525	0			P40911	ef1a_ajecg ame: full=elongation factor 1-alpha short=ef-1-alpha	gi|729395|sp|P40911.1|EF1A_AJECGRecName: Full=Elongation factor 1-alpha; Short=EF-1-alpha	4.16502e-126	63	383.259	456	288	4.16502e-126	0.622	9	P:primary metabolic process; P:interaction with host; C:yeast-form cell wall; C:cell surface; C:hyphal cell wall; F:protein binding; P:cellular metabolic process; F:GTPase activity; F:GTP binding	-	IPR000795; IPR004160; IPR004161; IPR009000; IPR009001; G3DSA:2.40.30.10 (GENE3D), G3DSA:3.40.50.300 (GENE3D), PTHR23115 (PANTHER), PTHR23115:SF37 (PANTHER), SSF52540 (SUPERFAMILY)	8	P:metabolic process; P:biological_process; C:cell wall; C:cell; F:protein binding; P:cellular process; F:hydrolase activity; F:nucleotide binding	-	IPR000795; IPR004160; IPR004161; IPR009000; IPR009001; G3DSA:2.40.30.10 (GENE3D), G3DSA:3.40.50.300 (GENE3D), PTHR23115 (PANTHER), PTHR23115:SF37 (PANTHER), SSF52540 (SUPERFAMILY)	8	P:primary metabolic process; P:symbiosis, encompassing mutualism through parasitism; C:cell wall; C:cell; F:protein binding; P:metabolic process; F:hydrolase activity; F:nucleotide binding	-	IPR000795; IPR004160; IPR004161; IPR009000; IPR009001; G3DSA:2.40.30.10 (GENE3D), G3DSA:3.40.50.300 (GENE3D), PTHR23115 (PANTHER), PTHR23115:SF37 (PANTHER), SSF52540 (SUPERFAMILY)		XP_002292812	translation elongation factor-like partial	gi|224007705|ref|XP_002292812.1|translation elongation factor alpha [Thalassiosira pseudonana CCMP1335] >gi|220971674|gb|EED90008.1| translation elongation factor alpha [Thalassiosira pseudonana CCMP1335]
3872	PSN0001	30 B3	1.54002	NS	5.20629	1.13209	NS	63.395	1.09379	NS	75.6552	Elongation factor 1-alpha	candidate reference gene	scaffold_10	398276	399811	1	1536	+	1525	0			P40911	ef1a_ajecg ame: full=elongation factor 1-alpha short=ef-1-alpha	gi|729395|sp|P40911.1|EF1A_AJECGRecName: Full=Elongation factor 1-alpha; Short=EF-1-alpha	4.16502e-126	63	383.259	456	288	4.16502e-126	0.622	9	P:primary metabolic process; P:interaction with host; C:yeast-form cell wall; C:cell surface; C:hyphal cell wall; F:protein binding; P:cellular metabolic process; F:GTPase activity; F:GTP binding	-	IPR000795; IPR004160; IPR004161; IPR009000; IPR009001; G3DSA:2.40.30.10 (GENE3D), G3DSA:3.40.50.300 (GENE3D), PTHR23115 (PANTHER), PTHR23115:SF37 (PANTHER), SSF52540 (SUPERFAMILY)	8	P:metabolic process; P:biological_process; C:cell wall; C:cell; F:protein binding; P:cellular process; F:hydrolase activity; F:nucleotide binding	-	IPR000795; IPR004160; IPR004161; IPR009000; IPR009001; G3DSA:2.40.30.10 (GENE3D), G3DSA:3.40.50.300 (GENE3D), PTHR23115 (PANTHER), PTHR23115:SF37 (PANTHER), SSF52540 (SUPERFAMILY)	8	P:primary metabolic process; P:symbiosis, encompassing mutualism through parasitism; C:cell wall; C:cell; F:protein binding; P:metabolic process; F:hydrolase activity; F:nucleotide binding	-	IPR000795; IPR004160; IPR004161; IPR009000; IPR009001; G3DSA:2.40.30.10 (GENE3D), G3DSA:3.40.50.300 (GENE3D), PTHR23115 (PANTHER), PTHR23115:SF37 (PANTHER), SSF52540 (SUPERFAMILY)		XP_002292812	translation elongation factor-like partial	gi|224007705|ref|XP_002292812.1|translation elongation factor alpha [Thalassiosira pseudonana CCMP1335] >gi|220971674|gb|EED90008.1| translation elongation factor alpha [Thalassiosira pseudonana CCMP1335]
2961	PSN0001	30 C3	1.34449	NS	21.154	1.17785	NS	55.778	1.17372	NS	71.8927	Elongation factor 1-alpha	candidate reference gene	scaffold_10	398276	399811	1	1536	+	1525	0			P40911	ef1a_ajecg ame: full=elongation factor 1-alpha short=ef-1-alpha	gi|729395|sp|P40911.1|EF1A_AJECGRecName: Full=Elongation factor 1-alpha; Short=EF-1-alpha	4.16502e-126	63	383.259	456	288	4.16502e-126	0.622	9	P:primary metabolic process; P:interaction with host; C:yeast-form cell wall; C:cell surface; C:hyphal cell wall; F:protein binding; P:cellular metabolic process; F:GTPase activity; F:GTP binding	-	IPR000795; IPR004160; IPR004161; IPR009000; IPR009001; G3DSA:2.40.30.10 (GENE3D), G3DSA:3.40.50.300 (GENE3D), PTHR23115 (PANTHER), PTHR23115:SF37 (PANTHER), SSF52540 (SUPERFAMILY)	8	P:metabolic process; P:biological_process; C:cell wall; C:cell; F:protein binding; P:cellular process; F:hydrolase activity; F:nucleotide binding	-	IPR000795; IPR004160; IPR004161; IPR009000; IPR009001; G3DSA:2.40.30.10 (GENE3D), G3DSA:3.40.50.300 (GENE3D), PTHR23115 (PANTHER), PTHR23115:SF37 (PANTHER), SSF52540 (SUPERFAMILY)	8	P:primary metabolic process; P:symbiosis, encompassing mutualism through parasitism; C:cell wall; C:cell; F:protein binding; P:metabolic process; F:hydrolase activity; F:nucleotide binding	-	IPR000795; IPR004160; IPR004161; IPR009000; IPR009001; G3DSA:2.40.30.10 (GENE3D), G3DSA:3.40.50.300 (GENE3D), PTHR23115 (PANTHER), PTHR23115:SF37 (PANTHER), SSF52540 (SUPERFAMILY)		XP_002292812	translation elongation factor-like partial	gi|224007705|ref|XP_002292812.1|translation elongation factor alpha [Thalassiosira pseudonana CCMP1335] >gi|220971674|gb|EED90008.1| translation elongation factor alpha [Thalassiosira pseudonana CCMP1335]
3151	PSN0001	30 C3	1.35606	NS	19.2601	1.1244	NS	64.348	1.11516	NS	76.5656	Elongation factor 1-alpha	candidate reference gene	scaffold_10	398276	399811	1	1536	+	1525	0			P40911	ef1a_ajecg ame: full=elongation factor 1-alpha short=ef-1-alpha	gi|729395|sp|P40911.1|EF1A_AJECGRecName: Full=Elongation factor 1-alpha; Short=EF-1-alpha	4.16502e-126	63	383.259	456	288	4.16502e-126	0.622	9	P:primary metabolic process; P:interaction with host; C:yeast-form cell wall; C:cell surface; C:hyphal cell wall; F:protein binding; P:cellular metabolic process; F:GTPase activity; F:GTP binding	-	IPR000795; IPR004160; IPR004161; IPR009000; IPR009001; G3DSA:2.40.30.10 (GENE3D), G3DSA:3.40.50.300 (GENE3D), PTHR23115 (PANTHER), PTHR23115:SF37 (PANTHER), SSF52540 (SUPERFAMILY)	8	P:metabolic process; P:biological_process; C:cell wall; C:cell; F:protein binding; P:cellular process; F:hydrolase activity; F:nucleotide binding	-	IPR000795; IPR004160; IPR004161; IPR009000; IPR009001; G3DSA:2.40.30.10 (GENE3D), G3DSA:3.40.50.300 (GENE3D), PTHR23115 (PANTHER), PTHR23115:SF37 (PANTHER), SSF52540 (SUPERFAMILY)	8	P:primary metabolic process; P:symbiosis, encompassing mutualism through parasitism; C:cell wall; C:cell; F:protein binding; P:metabolic process; F:hydrolase activity; F:nucleotide binding	-	IPR000795; IPR004160; IPR004161; IPR009000; IPR009001; G3DSA:2.40.30.10 (GENE3D), G3DSA:3.40.50.300 (GENE3D), PTHR23115 (PANTHER), PTHR23115:SF37 (PANTHER), SSF52540 (SUPERFAMILY)		XP_002292812	translation elongation factor-like partial	gi|224007705|ref|XP_002292812.1|translation elongation factor alpha [Thalassiosira pseudonana CCMP1335] >gi|220971674|gb|EED90008.1| translation elongation factor alpha [Thalassiosira pseudonana CCMP1335]
9425	PSN0001	30 D5	1.37209	NS	10.5467	1.22782	NS	40.0224	1.1028	NS	75.6518	Elongation factor 1-alpha	candidate reference gene	scaffold_10	398276	399811	1	1536	+	1525	0			P40911	ef1a_ajecg ame: full=elongation factor 1-alpha short=ef-1-alpha	gi|729395|sp|P40911.1|EF1A_AJECGRecName: Full=Elongation factor 1-alpha; Short=EF-1-alpha	4.16502e-126	63	383.259	456	288	4.16502e-126	0.622	9	P:primary metabolic process; P:interaction with host; C:yeast-form cell wall; C:cell surface; C:hyphal cell wall; F:protein binding; P:cellular metabolic process; F:GTPase activity; F:GTP binding	-	IPR000795; IPR004160; IPR004161; IPR009000; IPR009001; G3DSA:2.40.30.10 (GENE3D), G3DSA:3.40.50.300 (GENE3D), PTHR23115 (PANTHER), PTHR23115:SF37 (PANTHER), SSF52540 (SUPERFAMILY)	8	P:metabolic process; P:biological_process; C:cell wall; C:cell; F:protein binding; P:cellular process; F:hydrolase activity; F:nucleotide binding	-	IPR000795; IPR004160; IPR004161; IPR009000; IPR009001; G3DSA:2.40.30.10 (GENE3D), G3DSA:3.40.50.300 (GENE3D), PTHR23115 (PANTHER), PTHR23115:SF37 (PANTHER), SSF52540 (SUPERFAMILY)	8	P:primary metabolic process; P:symbiosis, encompassing mutualism through parasitism; C:cell wall; C:cell; F:protein binding; P:metabolic process; F:hydrolase activity; F:nucleotide binding	-	IPR000795; IPR004160; IPR004161; IPR009000; IPR009001; G3DSA:2.40.30.10 (GENE3D), G3DSA:3.40.50.300 (GENE3D), PTHR23115 (PANTHER), PTHR23115:SF37 (PANTHER), SSF52540 (SUPERFAMILY)		XP_002292812	translation elongation factor-like partial	gi|224007705|ref|XP_002292812.1|translation elongation factor alpha [Thalassiosira pseudonana CCMP1335] >gi|220971674|gb|EED90008.1| translation elongation factor alpha [Thalassiosira pseudonana CCMP1335]
9615	PSN0001	30 D5	1.37814	NS	10.1434	1.22461	NS	36.5165	1.10955	NS	75.9558	Elongation factor 1-alpha	candidate reference gene	scaffold_10	398276	399811	1	1536	+	1525	0			P40911	ef1a_ajecg ame: full=elongation factor 1-alpha short=ef-1-alpha	gi|729395|sp|P40911.1|EF1A_AJECGRecName: Full=Elongation factor 1-alpha; Short=EF-1-alpha	4.16502e-126	63	383.259	456	288	4.16502e-126	0.622	9	P:primary metabolic process; P:interaction with host; C:yeast-form cell wall; C:cell surface; C:hyphal cell wall; F:protein binding; P:cellular metabolic process; F:GTPase activity; F:GTP binding	-	IPR000795; IPR004160; IPR004161; IPR009000; IPR009001; G3DSA:2.40.30.10 (GENE3D), G3DSA:3.40.50.300 (GENE3D), PTHR23115 (PANTHER), PTHR23115:SF37 (PANTHER), SSF52540 (SUPERFAMILY)	8	P:metabolic process; P:biological_process; C:cell wall; C:cell; F:protein binding; P:cellular process; F:hydrolase activity; F:nucleotide binding	-	IPR000795; IPR004160; IPR004161; IPR009000; IPR009001; G3DSA:2.40.30.10 (GENE3D), G3DSA:3.40.50.300 (GENE3D), PTHR23115 (PANTHER), PTHR23115:SF37 (PANTHER), SSF52540 (SUPERFAMILY)	8	P:primary metabolic process; P:symbiosis, encompassing mutualism through parasitism; C:cell wall; C:cell; F:protein binding; P:metabolic process; F:hydrolase activity; F:nucleotide binding	-	IPR000795; IPR004160; IPR004161; IPR009000; IPR009001; G3DSA:2.40.30.10 (GENE3D), G3DSA:3.40.50.300 (GENE3D), PTHR23115 (PANTHER), PTHR23115:SF37 (PANTHER), SSF52540 (SUPERFAMILY)		XP_002292812	translation elongation factor-like partial	gi|224007705|ref|XP_002292812.1|translation elongation factor alpha [Thalassiosira pseudonana CCMP1335] >gi|220971674|gb|EED90008.1| translation elongation factor alpha [Thalassiosira pseudonana CCMP1335]
5821	PSN0001	30 G10	1.43932	NS	5.35605	1.13574	NS	60.3967	1.0542	NS	80.6233	Elongation factor 1-alpha	candidate reference gene	scaffold_10	398276	399811	1	1536	+	1525	0			P40911	ef1a_ajecg ame: full=elongation factor 1-alpha short=ef-1-alpha	gi|729395|sp|P40911.1|EF1A_AJECGRecName: Full=Elongation factor 1-alpha; Short=EF-1-alpha	4.16502e-126	63	383.259	456	288	4.16502e-126	0.622	9	P:primary metabolic process; P:interaction with host; C:yeast-form cell wall; C:cell surface; C:hyphal cell wall; F:protein binding; P:cellular metabolic process; F:GTPase activity; F:GTP binding	-	IPR000795; IPR004160; IPR004161; IPR009000; IPR009001; G3DSA:2.40.30.10 (GENE3D), G3DSA:3.40.50.300 (GENE3D), PTHR23115 (PANTHER), PTHR23115:SF37 (PANTHER), SSF52540 (SUPERFAMILY)	8	P:metabolic process; P:biological_process; C:cell wall; C:cell; F:protein binding; P:cellular process; F:hydrolase activity; F:nucleotide binding	-	IPR000795; IPR004160; IPR004161; IPR009000; IPR009001; G3DSA:2.40.30.10 (GENE3D), G3DSA:3.40.50.300 (GENE3D), PTHR23115 (PANTHER), PTHR23115:SF37 (PANTHER), SSF52540 (SUPERFAMILY)	8	P:primary metabolic process; P:symbiosis, encompassing mutualism through parasitism; C:cell wall; C:cell; F:protein binding; P:metabolic process; F:hydrolase activity; F:nucleotide binding	-	IPR000795; IPR004160; IPR004161; IPR009000; IPR009001; G3DSA:2.40.30.10 (GENE3D), G3DSA:3.40.50.300 (GENE3D), PTHR23115 (PANTHER), PTHR23115:SF37 (PANTHER), SSF52540 (SUPERFAMILY)		XP_002292812	translation elongation factor-like partial	gi|224007705|ref|XP_002292812.1|translation elongation factor alpha [Thalassiosira pseudonana CCMP1335] >gi|220971674|gb|EED90008.1| translation elongation factor alpha [Thalassiosira pseudonana CCMP1335]
6011	PSN0001	30 G10	1.43009	NS	5.96022	1.10805	NS	65.0606	0.985245	NS	80.6766	Elongation factor 1-alpha	candidate reference gene	scaffold_10	398276	399811	1	1536	+	1525	0			P40911	ef1a_ajecg ame: full=elongation factor 1-alpha short=ef-1-alpha	gi|729395|sp|P40911.1|EF1A_AJECGRecName: Full=Elongation factor 1-alpha; Short=EF-1-alpha	4.16502e-126	63	383.259	456	288	4.16502e-126	0.622	9	P:primary metabolic process; P:interaction with host; C:yeast-form cell wall; C:cell surface; C:hyphal cell wall; F:protein binding; P:cellular metabolic process; F:GTPase activity; F:GTP binding	-	IPR000795; IPR004160; IPR004161; IPR009000; IPR009001; G3DSA:2.40.30.10 (GENE3D), G3DSA:3.40.50.300 (GENE3D), PTHR23115 (PANTHER), PTHR23115:SF37 (PANTHER), SSF52540 (SUPERFAMILY)	8	P:metabolic process; P:biological_process; C:cell wall; C:cell; F:protein binding; P:cellular process; F:hydrolase activity; F:nucleotide binding	-	IPR000795; IPR004160; IPR004161; IPR009000; IPR009001; G3DSA:2.40.30.10 (GENE3D), G3DSA:3.40.50.300 (GENE3D), PTHR23115 (PANTHER), PTHR23115:SF37 (PANTHER), SSF52540 (SUPERFAMILY)	8	P:primary metabolic process; P:symbiosis, encompassing mutualism through parasitism; C:cell wall; C:cell; F:protein binding; P:metabolic process; F:hydrolase activity; F:nucleotide binding	-	IPR000795; IPR004160; IPR004161; IPR009000; IPR009001; G3DSA:2.40.30.10 (GENE3D), G3DSA:3.40.50.300 (GENE3D), PTHR23115 (PANTHER), PTHR23115:SF37 (PANTHER), SSF52540 (SUPERFAMILY)		XP_002292812	translation elongation factor-like partial	gi|224007705|ref|XP_002292812.1|translation elongation factor alpha [Thalassiosira pseudonana CCMP1335] >gi|220971674|gb|EED90008.1| translation elongation factor alpha [Thalassiosira pseudonana CCMP1335]
797	PSN0001	30 H4	1.33639	NS	20.6567	1.09184	NS	70.7376	1.19686	NS	63.0831	Elongation factor 1-alpha	candidate reference gene	scaffold_10	398276	399811	1	1536	+	1525	0			P40911	ef1a_ajecg ame: full=elongation factor 1-alpha short=ef-1-alpha	gi|729395|sp|P40911.1|EF1A_AJECGRecName: Full=Elongation factor 1-alpha; Short=EF-1-alpha	4.16502e-126	63	383.259	456	288	4.16502e-126	0.622	9	P:primary metabolic process; P:interaction with host; C:yeast-form cell wall; C:cell surface; C:hyphal cell wall; F:protein binding; P:cellular metabolic process; F:GTPase activity; F:GTP binding	-	IPR000795; IPR004160; IPR004161; IPR009000; IPR009001; G3DSA:2.40.30.10 (GENE3D), G3DSA:3.40.50.300 (GENE3D), PTHR23115 (PANTHER), PTHR23115:SF37 (PANTHER), SSF52540 (SUPERFAMILY)	8	P:metabolic process; P:biological_process; C:cell wall; C:cell; F:protein binding; P:cellular process; F:hydrolase activity; F:nucleotide binding	-	IPR000795; IPR004160; IPR004161; IPR009000; IPR009001; G3DSA:2.40.30.10 (GENE3D), G3DSA:3.40.50.300 (GENE3D), PTHR23115 (PANTHER), PTHR23115:SF37 (PANTHER), SSF52540 (SUPERFAMILY)	8	P:primary metabolic process; P:symbiosis, encompassing mutualism through parasitism; C:cell wall; C:cell; F:protein binding; P:metabolic process; F:hydrolase activity; F:nucleotide binding	-	IPR000795; IPR004160; IPR004161; IPR009000; IPR009001; G3DSA:2.40.30.10 (GENE3D), G3DSA:3.40.50.300 (GENE3D), PTHR23115 (PANTHER), PTHR23115:SF37 (PANTHER), SSF52540 (SUPERFAMILY)		XP_002292812	translation elongation factor-like partial	gi|224007705|ref|XP_002292812.1|translation elongation factor alpha [Thalassiosira pseudonana CCMP1335] >gi|220971674|gb|EED90008.1| translation elongation factor alpha [Thalassiosira pseudonana CCMP1335]
987	PSN0001	30 H4	1.30292	NS	21.9975	1.08102	NS	70.9597	1.08653	NS	78.3607	Elongation factor 1-alpha	candidate reference gene	scaffold_10	398276	399811	1	1536	+	1525	0			P40911	ef1a_ajecg ame: full=elongation factor 1-alpha short=ef-1-alpha	gi|729395|sp|P40911.1|EF1A_AJECGRecName: Full=Elongation factor 1-alpha; Short=EF-1-alpha	4.16502e-126	63	383.259	456	288	4.16502e-126	0.622	9	P:primary metabolic process; P:interaction with host; C:yeast-form cell wall; C:cell surface; C:hyphal cell wall; F:protein binding; P:cellular metabolic process; F:GTPase activity; F:GTP binding	-	IPR000795; IPR004160; IPR004161; IPR009000; IPR009001; G3DSA:2.40.30.10 (GENE3D), G3DSA:3.40.50.300 (GENE3D), PTHR23115 (PANTHER), PTHR23115:SF37 (PANTHER), SSF52540 (SUPERFAMILY)	8	P:metabolic process; P:biological_process; C:cell wall; C:cell; F:protein binding; P:cellular process; F:hydrolase activity; F:nucleotide binding	-	IPR000795; IPR004160; IPR004161; IPR009000; IPR009001; G3DSA:2.40.30.10 (GENE3D), G3DSA:3.40.50.300 (GENE3D), PTHR23115 (PANTHER), PTHR23115:SF37 (PANTHER), SSF52540 (SUPERFAMILY)	8	P:primary metabolic process; P:symbiosis, encompassing mutualism through parasitism; C:cell wall; C:cell; F:protein binding; P:metabolic process; F:hydrolase activity; F:nucleotide binding	-	IPR000795; IPR004160; IPR004161; IPR009000; IPR009001; G3DSA:2.40.30.10 (GENE3D), G3DSA:3.40.50.300 (GENE3D), PTHR23115 (PANTHER), PTHR23115:SF37 (PANTHER), SSF52540 (SUPERFAMILY)		XP_002292812	translation elongation factor-like partial	gi|224007705|ref|XP_002292812.1|translation elongation factor alpha [Thalassiosira pseudonana CCMP1335] >gi|220971674|gb|EED90008.1| translation elongation factor alpha [Thalassiosira pseudonana CCMP1335]
7240	PSN0001	45 A2	1.59271	NS	2.33883	1.18181	NS	51.406	1.12085	NS	76.8096	Elongation factor 1-alpha	candidate reference gene	scaffold_10	398276	399811	1	1536	+	1525	0			P40911	ef1a_ajecg ame: full=elongation factor 1-alpha short=ef-1-alpha	gi|729395|sp|P40911.1|EF1A_AJECGRecName: Full=Elongation factor 1-alpha; Short=EF-1-alpha	4.16502e-126	63	383.259	456	288	4.16502e-126	0.622	9	P:primary metabolic process; P:interaction with host; C:yeast-form cell wall; C:cell surface; C:hyphal cell wall; F:protein binding; P:cellular metabolic process; F:GTPase activity; F:GTP binding	-	IPR000795; IPR004160; IPR004161; IPR009000; IPR009001; G3DSA:2.40.30.10 (GENE3D), G3DSA:3.40.50.300 (GENE3D), PTHR23115 (PANTHER), PTHR23115:SF37 (PANTHER), SSF52540 (SUPERFAMILY)	8	P:metabolic process; P:biological_process; C:cell wall; C:cell; F:protein binding; P:cellular process; F:hydrolase activity; F:nucleotide binding	-	IPR000795; IPR004160; IPR004161; IPR009000; IPR009001; G3DSA:2.40.30.10 (GENE3D), G3DSA:3.40.50.300 (GENE3D), PTHR23115 (PANTHER), PTHR23115:SF37 (PANTHER), SSF52540 (SUPERFAMILY)	8	P:primary metabolic process; P:symbiosis, encompassing mutualism through parasitism; C:cell wall; C:cell; F:protein binding; P:metabolic process; F:hydrolase activity; F:nucleotide binding	-	IPR000795; IPR004160; IPR004161; IPR009000; IPR009001; G3DSA:2.40.30.10 (GENE3D), G3DSA:3.40.50.300 (GENE3D), PTHR23115 (PANTHER), PTHR23115:SF37 (PANTHER), SSF52540 (SUPERFAMILY)		XP_002292812	translation elongation factor-like partial	gi|224007705|ref|XP_002292812.1|translation elongation factor alpha [Thalassiosira pseudonana CCMP1335] >gi|220971674|gb|EED90008.1| translation elongation factor alpha [Thalassiosira pseudonana CCMP1335]
7430	PSN0001	45 A2	1.5936	NS	2.59164	1.09808	NS	66.0129	1.09749	NS	78.9048	Elongation factor 1-alpha	candidate reference gene	scaffold_10	398276	399811	1	1536	+	1525	0			P40911	ef1a_ajecg ame: full=elongation factor 1-alpha short=ef-1-alpha	gi|729395|sp|P40911.1|EF1A_AJECGRecName: Full=Elongation factor 1-alpha; Short=EF-1-alpha	4.16502e-126	63	383.259	456	288	4.16502e-126	0.622	9	P:primary metabolic process; P:interaction with host; C:yeast-form cell wall; C:cell surface; C:hyphal cell wall; F:protein binding; P:cellular metabolic process; F:GTPase activity; F:GTP binding	-	IPR000795; IPR004160; IPR004161; IPR009000; IPR009001; G3DSA:2.40.30.10 (GENE3D), G3DSA:3.40.50.300 (GENE3D), PTHR23115 (PANTHER), PTHR23115:SF37 (PANTHER), SSF52540 (SUPERFAMILY)	8	P:metabolic process; P:biological_process; C:cell wall; C:cell; F:protein binding; P:cellular process; F:hydrolase activity; F:nucleotide binding	-	IPR000795; IPR004160; IPR004161; IPR009000; IPR009001; G3DSA:2.40.30.10 (GENE3D), G3DSA:3.40.50.300 (GENE3D), PTHR23115 (PANTHER), PTHR23115:SF37 (PANTHER), SSF52540 (SUPERFAMILY)	8	P:primary metabolic process; P:symbiosis, encompassing mutualism through parasitism; C:cell wall; C:cell; F:protein binding; P:metabolic process; F:hydrolase activity; F:nucleotide binding	-	IPR000795; IPR004160; IPR004161; IPR009000; IPR009001; G3DSA:2.40.30.10 (GENE3D), G3DSA:3.40.50.300 (GENE3D), PTHR23115 (PANTHER), PTHR23115:SF37 (PANTHER), SSF52540 (SUPERFAMILY)		XP_002292812	translation elongation factor-like partial	gi|224007705|ref|XP_002292812.1|translation elongation factor alpha [Thalassiosira pseudonana CCMP1335] >gi|220971674|gb|EED90008.1| translation elongation factor alpha [Thalassiosira pseudonana CCMP1335]
10136	PSN0001	45 A9	1.32098	NS	26.6948	1.20685	NS	45.1818	1.19783	NS	70.3101	Elongation factor 1-alpha	candidate reference gene	scaffold_10	398276	399811	1	1536	+	1525	0			P40911	ef1a_ajecg ame: full=elongation factor 1-alpha short=ef-1-alpha	gi|729395|sp|P40911.1|EF1A_AJECGRecName: Full=Elongation factor 1-alpha; Short=EF-1-alpha	4.16502e-126	63	383.259	456	288	4.16502e-126	0.622	9	P:primary metabolic process; P:interaction with host; C:yeast-form cell wall; C:cell surface; C:hyphal cell wall; F:protein binding; P:cellular metabolic process; F:GTPase activity; F:GTP binding	-	IPR000795; IPR004160; IPR004161; IPR009000; IPR009001; G3DSA:2.40.30.10 (GENE3D), G3DSA:3.40.50.300 (GENE3D), PTHR23115 (PANTHER), PTHR23115:SF37 (PANTHER), SSF52540 (SUPERFAMILY)	8	P:metabolic process; P:biological_process; C:cell wall; C:cell; F:protein binding; P:cellular process; F:hydrolase activity; F:nucleotide binding	-	IPR000795; IPR004160; IPR004161; IPR009000; IPR009001; G3DSA:2.40.30.10 (GENE3D), G3DSA:3.40.50.300 (GENE3D), PTHR23115 (PANTHER), PTHR23115:SF37 (PANTHER), SSF52540 (SUPERFAMILY)	8	P:primary metabolic process; P:symbiosis, encompassing mutualism through parasitism; C:cell wall; C:cell; F:protein binding; P:metabolic process; F:hydrolase activity; F:nucleotide binding	-	IPR000795; IPR004160; IPR004161; IPR009000; IPR009001; G3DSA:2.40.30.10 (GENE3D), G3DSA:3.40.50.300 (GENE3D), PTHR23115 (PANTHER), PTHR23115:SF37 (PANTHER), SSF52540 (SUPERFAMILY)		XP_002292812	translation elongation factor-like partial	gi|224007705|ref|XP_002292812.1|translation elongation factor alpha [Thalassiosira pseudonana CCMP1335] >gi|220971674|gb|EED90008.1| translation elongation factor alpha [Thalassiosira pseudonana CCMP1335]
10326	PSN0001	45 A9	1.36711	NS	13.0757	1.17285	NS	48.3617	1.3353	NS	50.5142	Elongation factor 1-alpha	candidate reference gene	scaffold_10	398276	399811	1	1536	+	1525	0			P40911	ef1a_ajecg ame: full=elongation factor 1-alpha short=ef-1-alpha	gi|729395|sp|P40911.1|EF1A_AJECGRecName: Full=Elongation factor 1-alpha; Short=EF-1-alpha	4.16502e-126	63	383.259	456	288	4.16502e-126	0.622	9	P:primary metabolic process; P:interaction with host; C:yeast-form cell wall; C:cell surface; C:hyphal cell wall; F:protein binding; P:cellular metabolic process; F:GTPase activity; F:GTP binding	-	IPR000795; IPR004160; IPR004161; IPR009000; IPR009001; G3DSA:2.40.30.10 (GENE3D), G3DSA:3.40.50.300 (GENE3D), PTHR23115 (PANTHER), PTHR23115:SF37 (PANTHER), SSF52540 (SUPERFAMILY)	8	P:metabolic process; P:biological_process; C:cell wall; C:cell; F:protein binding; P:cellular process; F:hydrolase activity; F:nucleotide binding	-	IPR000795; IPR004160; IPR004161; IPR009000; IPR009001; G3DSA:2.40.30.10 (GENE3D), G3DSA:3.40.50.300 (GENE3D), PTHR23115 (PANTHER), PTHR23115:SF37 (PANTHER), SSF52540 (SUPERFAMILY)	8	P:primary metabolic process; P:symbiosis, encompassing mutualism through parasitism; C:cell wall; C:cell; F:protein binding; P:metabolic process; F:hydrolase activity; F:nucleotide binding	-	IPR000795; IPR004160; IPR004161; IPR009000; IPR009001; G3DSA:2.40.30.10 (GENE3D), G3DSA:3.40.50.300 (GENE3D), PTHR23115 (PANTHER), PTHR23115:SF37 (PANTHER), SSF52540 (SUPERFAMILY)		XP_002292812	translation elongation factor-like partial	gi|224007705|ref|XP_002292812.1|translation elongation factor alpha [Thalassiosira pseudonana CCMP1335] >gi|220971674|gb|EED90008.1| translation elongation factor alpha [Thalassiosira pseudonana CCMP1335]
10854	PSN0001	45 B5	1.46655	NS	3.26533	1.12771	NS	58.4333	1.17542	NS	68.371	Elongation factor 1-alpha	candidate reference gene	scaffold_10	398276	399811	1	1536	+	1525	0			P40911	ef1a_ajecg ame: full=elongation factor 1-alpha short=ef-1-alpha	gi|729395|sp|P40911.1|EF1A_AJECGRecName: Full=Elongation factor 1-alpha; Short=EF-1-alpha	4.16502e-126	63	383.259	456	288	4.16502e-126	0.622	9	P:primary metabolic process; P:interaction with host; C:yeast-form cell wall; C:cell surface; C:hyphal cell wall; F:protein binding; P:cellular metabolic process; F:GTPase activity; F:GTP binding	-	IPR000795; IPR004160; IPR004161; IPR009000; IPR009001; G3DSA:2.40.30.10 (GENE3D), G3DSA:3.40.50.300 (GENE3D), PTHR23115 (PANTHER), PTHR23115:SF37 (PANTHER), SSF52540 (SUPERFAMILY)	8	P:metabolic process; P:biological_process; C:cell wall; C:cell; F:protein binding; P:cellular process; F:hydrolase activity; F:nucleotide binding	-	IPR000795; IPR004160; IPR004161; IPR009000; IPR009001; G3DSA:2.40.30.10 (GENE3D), G3DSA:3.40.50.300 (GENE3D), PTHR23115 (PANTHER), PTHR23115:SF37 (PANTHER), SSF52540 (SUPERFAMILY)	8	P:primary metabolic process; P:symbiosis, encompassing mutualism through parasitism; C:cell wall; C:cell; F:protein binding; P:metabolic process; F:hydrolase activity; F:nucleotide binding	-	IPR000795; IPR004160; IPR004161; IPR009000; IPR009001; G3DSA:2.40.30.10 (GENE3D), G3DSA:3.40.50.300 (GENE3D), PTHR23115 (PANTHER), PTHR23115:SF37 (PANTHER), SSF52540 (SUPERFAMILY)		XP_002292812	translation elongation factor-like partial	gi|224007705|ref|XP_002292812.1|translation elongation factor alpha [Thalassiosira pseudonana CCMP1335] >gi|220971674|gb|EED90008.1| translation elongation factor alpha [Thalassiosira pseudonana CCMP1335]
11044	PSN0001	45 B5	1.4675	NS	4.17106	1.132	NS	56.5959	1.20845	NS	64.8152	Elongation factor 1-alpha	candidate reference gene	scaffold_10	398276	399811	1	1536	+	1525	0			P40911	ef1a_ajecg ame: full=elongation factor 1-alpha short=ef-1-alpha	gi|729395|sp|P40911.1|EF1A_AJECGRecName: Full=Elongation factor 1-alpha; Short=EF-1-alpha	4.16502e-126	63	383.259	456	288	4.16502e-126	0.622	9	P:primary metabolic process; P:interaction with host; C:yeast-form cell wall; C:cell surface; C:hyphal cell wall; F:protein binding; P:cellular metabolic process; F:GTPase activity; F:GTP binding	-	IPR000795; IPR004160; IPR004161; IPR009000; IPR009001; G3DSA:2.40.30.10 (GENE3D), G3DSA:3.40.50.300 (GENE3D), PTHR23115 (PANTHER), PTHR23115:SF37 (PANTHER), SSF52540 (SUPERFAMILY)	8	P:metabolic process; P:biological_process; C:cell wall; C:cell; F:protein binding; P:cellular process; F:hydrolase activity; F:nucleotide binding	-	IPR000795; IPR004160; IPR004161; IPR009000; IPR009001; G3DSA:2.40.30.10 (GENE3D), G3DSA:3.40.50.300 (GENE3D), PTHR23115 (PANTHER), PTHR23115:SF37 (PANTHER), SSF52540 (SUPERFAMILY)	8	P:primary metabolic process; P:symbiosis, encompassing mutualism through parasitism; C:cell wall; C:cell; F:protein binding; P:metabolic process; F:hydrolase activity; F:nucleotide binding	-	IPR000795; IPR004160; IPR004161; IPR009000; IPR009001; G3DSA:2.40.30.10 (GENE3D), G3DSA:3.40.50.300 (GENE3D), PTHR23115 (PANTHER), PTHR23115:SF37 (PANTHER), SSF52540 (SUPERFAMILY)		XP_002292812	translation elongation factor-like partial	gi|224007705|ref|XP_002292812.1|translation elongation factor alpha [Thalassiosira pseudonana CCMP1335] >gi|220971674|gb|EED90008.1| translation elongation factor alpha [Thalassiosira pseudonana CCMP1335]
10131	PSN0001	45 G1	1.26361	NS	32.5547	1.17465	NS	48.1486	0.916197	NS	76.2319	Elongation factor 1-alpha	candidate reference gene	scaffold_10	398276	399811	1	1536	+	1525	0			P40911	ef1a_ajecg ame: full=elongation factor 1-alpha short=ef-1-alpha	gi|729395|sp|P40911.1|EF1A_AJECGRecName: Full=Elongation factor 1-alpha; Short=EF-1-alpha	4.16502e-126	63	383.259	456	288	4.16502e-126	0.622	9	P:primary metabolic process; P:interaction with host; C:yeast-form cell wall; C:cell surface; C:hyphal cell wall; F:protein binding; P:cellular metabolic process; F:GTPase activity; F:GTP binding	-	IPR000795; IPR004160; IPR004161; IPR009000; IPR009001; G3DSA:2.40.30.10 (GENE3D), G3DSA:3.40.50.300 (GENE3D), PTHR23115 (PANTHER), PTHR23115:SF37 (PANTHER), SSF52540 (SUPERFAMILY)	8	P:metabolic process; P:biological_process; C:cell wall; C:cell; F:protein binding; P:cellular process; F:hydrolase activity; F:nucleotide binding	-	IPR000795; IPR004160; IPR004161; IPR009000; IPR009001; G3DSA:2.40.30.10 (GENE3D), G3DSA:3.40.50.300 (GENE3D), PTHR23115 (PANTHER), PTHR23115:SF37 (PANTHER), SSF52540 (SUPERFAMILY)	8	P:primary metabolic process; P:symbiosis, encompassing mutualism through parasitism; C:cell wall; C:cell; F:protein binding; P:metabolic process; F:hydrolase activity; F:nucleotide binding	-	IPR000795; IPR004160; IPR004161; IPR009000; IPR009001; G3DSA:2.40.30.10 (GENE3D), G3DSA:3.40.50.300 (GENE3D), PTHR23115 (PANTHER), PTHR23115:SF37 (PANTHER), SSF52540 (SUPERFAMILY)		XP_002292812	translation elongation factor-like partial	gi|224007705|ref|XP_002292812.1|translation elongation factor alpha [Thalassiosira pseudonana CCMP1335] >gi|220971674|gb|EED90008.1| translation elongation factor alpha [Thalassiosira pseudonana CCMP1335]
10321	PSN0001	45 G1	1.29575	NS	17.4282	1.13071	NS	58.7969	1.01122	NS	80.9841	Elongation factor 1-alpha	candidate reference gene	scaffold_10	398276	399811	1	1536	+	1525	0			P40911	ef1a_ajecg ame: full=elongation factor 1-alpha short=ef-1-alpha	gi|729395|sp|P40911.1|EF1A_AJECGRecName: Full=Elongation factor 1-alpha; Short=EF-1-alpha	4.16502e-126	63	383.259	456	288	4.16502e-126	0.622	9	P:primary metabolic process; P:interaction with host; C:yeast-form cell wall; C:cell surface; C:hyphal cell wall; F:protein binding; P:cellular metabolic process; F:GTPase activity; F:GTP binding	-	IPR000795; IPR004160; IPR004161; IPR009000; IPR009001; G3DSA:2.40.30.10 (GENE3D), G3DSA:3.40.50.300 (GENE3D), PTHR23115 (PANTHER), PTHR23115:SF37 (PANTHER), SSF52540 (SUPERFAMILY)	8	P:metabolic process; P:biological_process; C:cell wall; C:cell; F:protein binding; P:cellular process; F:hydrolase activity; F:nucleotide binding	-	IPR000795; IPR004160; IPR004161; IPR009000; IPR009001; G3DSA:2.40.30.10 (GENE3D), G3DSA:3.40.50.300 (GENE3D), PTHR23115 (PANTHER), PTHR23115:SF37 (PANTHER), SSF52540 (SUPERFAMILY)	8	P:primary metabolic process; P:symbiosis, encompassing mutualism through parasitism; C:cell wall; C:cell; F:protein binding; P:metabolic process; F:hydrolase activity; F:nucleotide binding	-	IPR000795; IPR004160; IPR004161; IPR009000; IPR009001; G3DSA:2.40.30.10 (GENE3D), G3DSA:3.40.50.300 (GENE3D), PTHR23115 (PANTHER), PTHR23115:SF37 (PANTHER), SSF52540 (SUPERFAMILY)		XP_002292812	translation elongation factor-like partial	gi|224007705|ref|XP_002292812.1|translation elongation factor alpha [Thalassiosira pseudonana CCMP1335] >gi|220971674|gb|EED90008.1| translation elongation factor alpha [Thalassiosira pseudonana CCMP1335]
8045	PSN0001	47 H2	1.48269	NS	6.4828	1.157	NS	52.7076	1.10453	NS	76.4896	Elongation factor 1-alpha	candidate reference gene	scaffold_10	398276	399811	1	1536	+	1525	0			P40911	ef1a_ajecg ame: full=elongation factor 1-alpha short=ef-1-alpha	gi|729395|sp|P40911.1|EF1A_AJECGRecName: Full=Elongation factor 1-alpha; Short=EF-1-alpha	4.16502e-126	63	383.259	456	288	4.16502e-126	0.622	9	P:primary metabolic process; P:interaction with host; C:yeast-form cell wall; C:cell surface; C:hyphal cell wall; F:protein binding; P:cellular metabolic process; F:GTPase activity; F:GTP binding	-	IPR000795; IPR004160; IPR004161; IPR009000; IPR009001; G3DSA:2.40.30.10 (GENE3D), G3DSA:3.40.50.300 (GENE3D), PTHR23115 (PANTHER), PTHR23115:SF37 (PANTHER), SSF52540 (SUPERFAMILY)	8	P:metabolic process; P:biological_process; C:cell wall; C:cell; F:protein binding; P:cellular process; F:hydrolase activity; F:nucleotide binding	-	IPR000795; IPR004160; IPR004161; IPR009000; IPR009001; G3DSA:2.40.30.10 (GENE3D), G3DSA:3.40.50.300 (GENE3D), PTHR23115 (PANTHER), PTHR23115:SF37 (PANTHER), SSF52540 (SUPERFAMILY)	8	P:primary metabolic process; P:symbiosis, encompassing mutualism through parasitism; C:cell wall; C:cell; F:protein binding; P:metabolic process; F:hydrolase activity; F:nucleotide binding	-	IPR000795; IPR004160; IPR004161; IPR009000; IPR009001; G3DSA:2.40.30.10 (GENE3D), G3DSA:3.40.50.300 (GENE3D), PTHR23115 (PANTHER), PTHR23115:SF37 (PANTHER), SSF52540 (SUPERFAMILY)		XP_002292812	translation elongation factor-like partial	gi|224007705|ref|XP_002292812.1|translation elongation factor alpha [Thalassiosira pseudonana CCMP1335] >gi|220971674|gb|EED90008.1| translation elongation factor alpha [Thalassiosira pseudonana CCMP1335]
8235	PSN0001	47 H2	1.42615	NS	4.41599	1.15142	NS	54.9143	1.05958	NS	79.0201	Elongation factor 1-alpha	candidate reference gene	scaffold_10	398276	399811	1	1536	+	1525	0			P40911	ef1a_ajecg ame: full=elongation factor 1-alpha short=ef-1-alpha	gi|729395|sp|P40911.1|EF1A_AJECGRecName: Full=Elongation factor 1-alpha; Short=EF-1-alpha	4.16502e-126	63	383.259	456	288	4.16502e-126	0.622	9	P:primary metabolic process; P:interaction with host; C:yeast-form cell wall; C:cell surface; C:hyphal cell wall; F:protein binding; P:cellular metabolic process; F:GTPase activity; F:GTP binding	-	IPR000795; IPR004160; IPR004161; IPR009000; IPR009001; G3DSA:2.40.30.10 (GENE3D), G3DSA:3.40.50.300 (GENE3D), PTHR23115 (PANTHER), PTHR23115:SF37 (PANTHER), SSF52540 (SUPERFAMILY)	8	P:metabolic process; P:biological_process; C:cell wall; C:cell; F:protein binding; P:cellular process; F:hydrolase activity; F:nucleotide binding	-	IPR000795; IPR004160; IPR004161; IPR009000; IPR009001; G3DSA:2.40.30.10 (GENE3D), G3DSA:3.40.50.300 (GENE3D), PTHR23115 (PANTHER), PTHR23115:SF37 (PANTHER), SSF52540 (SUPERFAMILY)	8	P:primary metabolic process; P:symbiosis, encompassing mutualism through parasitism; C:cell wall; C:cell; F:protein binding; P:metabolic process; F:hydrolase activity; F:nucleotide binding	-	IPR000795; IPR004160; IPR004161; IPR009000; IPR009001; G3DSA:2.40.30.10 (GENE3D), G3DSA:3.40.50.300 (GENE3D), PTHR23115 (PANTHER), PTHR23115:SF37 (PANTHER), SSF52540 (SUPERFAMILY)		XP_002292812	translation elongation factor-like partial	gi|224007705|ref|XP_002292812.1|translation elongation factor alpha [Thalassiosira pseudonana CCMP1335] >gi|220971674|gb|EED90008.1| translation elongation factor alpha [Thalassiosira pseudonana CCMP1335]
4414	PSN0001	50 A11	1.45624	NS	5.82448	1.31191	NS	35.4024	1.50896	NS	43.6065	Elongation factor 1-alpha	candidate reference gene	scaffold_10	398276	399811	1	1536	+	1525	0			P40911	ef1a_ajecg ame: full=elongation factor 1-alpha short=ef-1-alpha	gi|729395|sp|P40911.1|EF1A_AJECGRecName: Full=Elongation factor 1-alpha; Short=EF-1-alpha	4.16502e-126	63	383.259	456	288	4.16502e-126	0.622	9	P:primary metabolic process; P:interaction with host; C:yeast-form cell wall; C:cell surface; C:hyphal cell wall; F:protein binding; P:cellular metabolic process; F:GTPase activity; F:GTP binding	-	IPR000795; IPR004160; IPR004161; IPR009000; IPR009001; G3DSA:2.40.30.10 (GENE3D), G3DSA:3.40.50.300 (GENE3D), PTHR23115 (PANTHER), PTHR23115:SF37 (PANTHER), SSF52540 (SUPERFAMILY)	8	P:metabolic process; P:biological_process; C:cell wall; C:cell; F:protein binding; P:cellular process; F:hydrolase activity; F:nucleotide binding	-	IPR000795; IPR004160; IPR004161; IPR009000; IPR009001; G3DSA:2.40.30.10 (GENE3D), G3DSA:3.40.50.300 (GENE3D), PTHR23115 (PANTHER), PTHR23115:SF37 (PANTHER), SSF52540 (SUPERFAMILY)	8	P:primary metabolic process; P:symbiosis, encompassing mutualism through parasitism; C:cell wall; C:cell; F:protein binding; P:metabolic process; F:hydrolase activity; F:nucleotide binding	-	IPR000795; IPR004160; IPR004161; IPR009000; IPR009001; G3DSA:2.40.30.10 (GENE3D), G3DSA:3.40.50.300 (GENE3D), PTHR23115 (PANTHER), PTHR23115:SF37 (PANTHER), SSF52540 (SUPERFAMILY)		XP_002292812	translation elongation factor-like partial	gi|224007705|ref|XP_002292812.1|translation elongation factor alpha [Thalassiosira pseudonana CCMP1335] >gi|220971674|gb|EED90008.1| translation elongation factor alpha [Thalassiosira pseudonana CCMP1335]
4604	PSN0001	50 A11	1.49957	NS	2.23345	1.25012	NS	51.0773	1.52578	NS	50.092	Elongation factor 1-alpha	candidate reference gene	scaffold_10	398276	399811	1	1536	+	1525	0			P40911	ef1a_ajecg ame: full=elongation factor 1-alpha short=ef-1-alpha	gi|729395|sp|P40911.1|EF1A_AJECGRecName: Full=Elongation factor 1-alpha; Short=EF-1-alpha	4.16502e-126	63	383.259	456	288	4.16502e-126	0.622	9	P:primary metabolic process; P:interaction with host; C:yeast-form cell wall; C:cell surface; C:hyphal cell wall; F:protein binding; P:cellular metabolic process; F:GTPase activity; F:GTP binding	-	IPR000795; IPR004160; IPR004161; IPR009000; IPR009001; G3DSA:2.40.30.10 (GENE3D), G3DSA:3.40.50.300 (GENE3D), PTHR23115 (PANTHER), PTHR23115:SF37 (PANTHER), SSF52540 (SUPERFAMILY)	8	P:metabolic process; P:biological_process; C:cell wall; C:cell; F:protein binding; P:cellular process; F:hydrolase activity; F:nucleotide binding	-	IPR000795; IPR004160; IPR004161; IPR009000; IPR009001; G3DSA:2.40.30.10 (GENE3D), G3DSA:3.40.50.300 (GENE3D), PTHR23115 (PANTHER), PTHR23115:SF37 (PANTHER), SSF52540 (SUPERFAMILY)	8	P:primary metabolic process; P:symbiosis, encompassing mutualism through parasitism; C:cell wall; C:cell; F:protein binding; P:metabolic process; F:hydrolase activity; F:nucleotide binding	-	IPR000795; IPR004160; IPR004161; IPR009000; IPR009001; G3DSA:2.40.30.10 (GENE3D), G3DSA:3.40.50.300 (GENE3D), PTHR23115 (PANTHER), PTHR23115:SF37 (PANTHER), SSF52540 (SUPERFAMILY)		XP_002292812	translation elongation factor-like partial	gi|224007705|ref|XP_002292812.1|translation elongation factor alpha [Thalassiosira pseudonana CCMP1335] >gi|220971674|gb|EED90008.1| translation elongation factor alpha [Thalassiosira pseudonana CCMP1335]
1522	PSN0001	50 A8	1.74616	NS	7.03383	1.13366	NS	66.3388	1.54746	NS	31.4461	Elongation factor 1-alpha	candidate reference gene	scaffold_10	398276	399811	1	1536	+	1525	0			P40911	ef1a_ajecg ame: full=elongation factor 1-alpha short=ef-1-alpha	gi|729395|sp|P40911.1|EF1A_AJECGRecName: Full=Elongation factor 1-alpha; Short=EF-1-alpha	4.16502e-126	63	383.259	456	288	4.16502e-126	0.622	9	P:primary metabolic process; P:interaction with host; C:yeast-form cell wall; C:cell surface; C:hyphal cell wall; F:protein binding; P:cellular metabolic process; F:GTPase activity; F:GTP binding	-	IPR000795; IPR004160; IPR004161; IPR009000; IPR009001; G3DSA:2.40.30.10 (GENE3D), G3DSA:3.40.50.300 (GENE3D), PTHR23115 (PANTHER), PTHR23115:SF37 (PANTHER), SSF52540 (SUPERFAMILY)	8	P:metabolic process; P:biological_process; C:cell wall; C:cell; F:protein binding; P:cellular process; F:hydrolase activity; F:nucleotide binding	-	IPR000795; IPR004160; IPR004161; IPR009000; IPR009001; G3DSA:2.40.30.10 (GENE3D), G3DSA:3.40.50.300 (GENE3D), PTHR23115 (PANTHER), PTHR23115:SF37 (PANTHER), SSF52540 (SUPERFAMILY)	8	P:primary metabolic process; P:symbiosis, encompassing mutualism through parasitism; C:cell wall; C:cell; F:protein binding; P:metabolic process; F:hydrolase activity; F:nucleotide binding	-	IPR000795; IPR004160; IPR004161; IPR009000; IPR009001; G3DSA:2.40.30.10 (GENE3D), G3DSA:3.40.50.300 (GENE3D), PTHR23115 (PANTHER), PTHR23115:SF37 (PANTHER), SSF52540 (SUPERFAMILY)		XP_002292812	translation elongation factor-like partial	gi|224007705|ref|XP_002292812.1|translation elongation factor alpha [Thalassiosira pseudonana CCMP1335] >gi|220971674|gb|EED90008.1| translation elongation factor alpha [Thalassiosira pseudonana CCMP1335]
1712	PSN0001	50 A8	1.43256	NS	15.959	1.18805	NS	61.2953	1.56688	Significant	26.2754	Elongation factor 1-alpha	candidate reference gene	scaffold_10	398276	399811	1	1536	+	1525	0			P40911	ef1a_ajecg ame: full=elongation factor 1-alpha short=ef-1-alpha	gi|729395|sp|P40911.1|EF1A_AJECGRecName: Full=Elongation factor 1-alpha; Short=EF-1-alpha	4.16502e-126	63	383.259	456	288	4.16502e-126	0.622	9	P:primary metabolic process; P:interaction with host; C:yeast-form cell wall; C:cell surface; C:hyphal cell wall; F:protein binding; P:cellular metabolic process; F:GTPase activity; F:GTP binding	-	IPR000795; IPR004160; IPR004161; IPR009000; IPR009001; G3DSA:2.40.30.10 (GENE3D), G3DSA:3.40.50.300 (GENE3D), PTHR23115 (PANTHER), PTHR23115:SF37 (PANTHER), SSF52540 (SUPERFAMILY)	8	P:metabolic process; P:biological_process; C:cell wall; C:cell; F:protein binding; P:cellular process; F:hydrolase activity; F:nucleotide binding	-	IPR000795; IPR004160; IPR004161; IPR009000; IPR009001; G3DSA:2.40.30.10 (GENE3D), G3DSA:3.40.50.300 (GENE3D), PTHR23115 (PANTHER), PTHR23115:SF37 (PANTHER), SSF52540 (SUPERFAMILY)	8	P:primary metabolic process; P:symbiosis, encompassing mutualism through parasitism; C:cell wall; C:cell; F:protein binding; P:metabolic process; F:hydrolase activity; F:nucleotide binding	-	IPR000795; IPR004160; IPR004161; IPR009000; IPR009001; G3DSA:2.40.30.10 (GENE3D), G3DSA:3.40.50.300 (GENE3D), PTHR23115 (PANTHER), PTHR23115:SF37 (PANTHER), SSF52540 (SUPERFAMILY)		XP_002292812	translation elongation factor-like partial	gi|224007705|ref|XP_002292812.1|translation elongation factor alpha [Thalassiosira pseudonana CCMP1335] >gi|220971674|gb|EED90008.1| translation elongation factor alpha [Thalassiosira pseudonana CCMP1335]
4411	PSN0001	50 C7	1.34629	NS	14.0041	1.30191	NS	23.1642	1.59713	NS	36.1108	Elongation factor 1-alpha	candidate reference gene	scaffold_10	398276	399811	1	1536	+	1525	0			P40911	ef1a_ajecg ame: full=elongation factor 1-alpha short=ef-1-alpha	gi|729395|sp|P40911.1|EF1A_AJECGRecName: Full=Elongation factor 1-alpha; Short=EF-1-alpha	4.16502e-126	63	383.259	456	288	4.16502e-126	0.622	9	P:primary metabolic process; P:interaction with host; C:yeast-form cell wall; C:cell surface; C:hyphal cell wall; F:protein binding; P:cellular metabolic process; F:GTPase activity; F:GTP binding	-	IPR000795; IPR004160; IPR004161; IPR009000; IPR009001; G3DSA:2.40.30.10 (GENE3D), G3DSA:3.40.50.300 (GENE3D), PTHR23115 (PANTHER), PTHR23115:SF37 (PANTHER), SSF52540 (SUPERFAMILY)	8	P:metabolic process; P:biological_process; C:cell wall; C:cell; F:protein binding; P:cellular process; F:hydrolase activity; F:nucleotide binding	-	IPR000795; IPR004160; IPR004161; IPR009000; IPR009001; G3DSA:2.40.30.10 (GENE3D), G3DSA:3.40.50.300 (GENE3D), PTHR23115 (PANTHER), PTHR23115:SF37 (PANTHER), SSF52540 (SUPERFAMILY)	8	P:primary metabolic process; P:symbiosis, encompassing mutualism through parasitism; C:cell wall; C:cell; F:protein binding; P:metabolic process; F:hydrolase activity; F:nucleotide binding	-	IPR000795; IPR004160; IPR004161; IPR009000; IPR009001; G3DSA:2.40.30.10 (GENE3D), G3DSA:3.40.50.300 (GENE3D), PTHR23115 (PANTHER), PTHR23115:SF37 (PANTHER), SSF52540 (SUPERFAMILY)		XP_002292812	translation elongation factor-like partial	gi|224007705|ref|XP_002292812.1|translation elongation factor alpha [Thalassiosira pseudonana CCMP1335] >gi|220971674|gb|EED90008.1| translation elongation factor alpha [Thalassiosira pseudonana CCMP1335]
4601	PSN0001	50 C7	1.33716	NS	15.9034	1.31529	NS	27.7724	1.55269	NS	43.7739	Elongation factor 1-alpha	candidate reference gene	scaffold_10	398276	399811	1	1536	+	1525	0			P40911	ef1a_ajecg ame: full=elongation factor 1-alpha short=ef-1-alpha	gi|729395|sp|P40911.1|EF1A_AJECGRecName: Full=Elongation factor 1-alpha; Short=EF-1-alpha	4.16502e-126	63	383.259	456	288	4.16502e-126	0.622	9	P:primary metabolic process; P:interaction with host; C:yeast-form cell wall; C:cell surface; C:hyphal cell wall; F:protein binding; P:cellular metabolic process; F:GTPase activity; F:GTP binding	-	IPR000795; IPR004160; IPR004161; IPR009000; IPR009001; G3DSA:2.40.30.10 (GENE3D), G3DSA:3.40.50.300 (GENE3D), PTHR23115 (PANTHER), PTHR23115:SF37 (PANTHER), SSF52540 (SUPERFAMILY)	8	P:metabolic process; P:biological_process; C:cell wall; C:cell; F:protein binding; P:cellular process; F:hydrolase activity; F:nucleotide binding	-	IPR000795; IPR004160; IPR004161; IPR009000; IPR009001; G3DSA:2.40.30.10 (GENE3D), G3DSA:3.40.50.300 (GENE3D), PTHR23115 (PANTHER), PTHR23115:SF37 (PANTHER), SSF52540 (SUPERFAMILY)	8	P:primary metabolic process; P:symbiosis, encompassing mutualism through parasitism; C:cell wall; C:cell; F:protein binding; P:metabolic process; F:hydrolase activity; F:nucleotide binding	-	IPR000795; IPR004160; IPR004161; IPR009000; IPR009001; G3DSA:2.40.30.10 (GENE3D), G3DSA:3.40.50.300 (GENE3D), PTHR23115 (PANTHER), PTHR23115:SF37 (PANTHER), SSF52540 (SUPERFAMILY)		XP_002292812	translation elongation factor-like partial	gi|224007705|ref|XP_002292812.1|translation elongation factor alpha [Thalassiosira pseudonana CCMP1335] >gi|220971674|gb|EED90008.1| translation elongation factor alpha [Thalassiosira pseudonana CCMP1335]
4413	PSN0001	50 G7	1.43663	NS	4.39341	1.23281	NS	45.7175	1.22448	NS	70.2767	Elongation factor 1-alpha	candidate reference gene	scaffold_10	398276	399811	1	1536	+	1525	0			P40911	ef1a_ajecg ame: full=elongation factor 1-alpha short=ef-1-alpha	gi|729395|sp|P40911.1|EF1A_AJECGRecName: Full=Elongation factor 1-alpha; Short=EF-1-alpha	4.16502e-126	63	383.259	456	288	4.16502e-126	0.622	9	P:primary metabolic process; P:interaction with host; C:yeast-form cell wall; C:cell surface; C:hyphal cell wall; F:protein binding; P:cellular metabolic process; F:GTPase activity; F:GTP binding	-	IPR000795; IPR004160; IPR004161; IPR009000; IPR009001; G3DSA:2.40.30.10 (GENE3D), G3DSA:3.40.50.300 (GENE3D), PTHR23115 (PANTHER), PTHR23115:SF37 (PANTHER), SSF52540 (SUPERFAMILY)	8	P:metabolic process; P:biological_process; C:cell wall; C:cell; F:protein binding; P:cellular process; F:hydrolase activity; F:nucleotide binding	-	IPR000795; IPR004160; IPR004161; IPR009000; IPR009001; G3DSA:2.40.30.10 (GENE3D), G3DSA:3.40.50.300 (GENE3D), PTHR23115 (PANTHER), PTHR23115:SF37 (PANTHER), SSF52540 (SUPERFAMILY)	8	P:primary metabolic process; P:symbiosis, encompassing mutualism through parasitism; C:cell wall; C:cell; F:protein binding; P:metabolic process; F:hydrolase activity; F:nucleotide binding	-	IPR000795; IPR004160; IPR004161; IPR009000; IPR009001; G3DSA:2.40.30.10 (GENE3D), G3DSA:3.40.50.300 (GENE3D), PTHR23115 (PANTHER), PTHR23115:SF37 (PANTHER), SSF52540 (SUPERFAMILY)		XP_002292812	translation elongation factor-like partial	gi|224007705|ref|XP_002292812.1|translation elongation factor alpha [Thalassiosira pseudonana CCMP1335] >gi|220971674|gb|EED90008.1| translation elongation factor alpha [Thalassiosira pseudonana CCMP1335]
4603	PSN0001	50 G7	1.46776	NS	2.04151	1.18807	NS	57.3719	1.24378	NS	69.2795	Elongation factor 1-alpha	candidate reference gene	scaffold_10	398276	399811	1	1536	+	1525	0			P40911	ef1a_ajecg ame: full=elongation factor 1-alpha short=ef-1-alpha	gi|729395|sp|P40911.1|EF1A_AJECGRecName: Full=Elongation factor 1-alpha; Short=EF-1-alpha	4.16502e-126	63	383.259	456	288	4.16502e-126	0.622	9	P:primary metabolic process; P:interaction with host; C:yeast-form cell wall; C:cell surface; C:hyphal cell wall; F:protein binding; P:cellular metabolic process; F:GTPase activity; F:GTP binding	-	IPR000795; IPR004160; IPR004161; IPR009000; IPR009001; G3DSA:2.40.30.10 (GENE3D), G3DSA:3.40.50.300 (GENE3D), PTHR23115 (PANTHER), PTHR23115:SF37 (PANTHER), SSF52540 (SUPERFAMILY)	8	P:metabolic process; P:biological_process; C:cell wall; C:cell; F:protein binding; P:cellular process; F:hydrolase activity; F:nucleotide binding	-	IPR000795; IPR004160; IPR004161; IPR009000; IPR009001; G3DSA:2.40.30.10 (GENE3D), G3DSA:3.40.50.300 (GENE3D), PTHR23115 (PANTHER), PTHR23115:SF37 (PANTHER), SSF52540 (SUPERFAMILY)	8	P:primary metabolic process; P:symbiosis, encompassing mutualism through parasitism; C:cell wall; C:cell; F:protein binding; P:metabolic process; F:hydrolase activity; F:nucleotide binding	-	IPR000795; IPR004160; IPR004161; IPR009000; IPR009001; G3DSA:2.40.30.10 (GENE3D), G3DSA:3.40.50.300 (GENE3D), PTHR23115 (PANTHER), PTHR23115:SF37 (PANTHER), SSF52540 (SUPERFAMILY)		XP_002292812	translation elongation factor-like partial	gi|224007705|ref|XP_002292812.1|translation elongation factor alpha [Thalassiosira pseudonana CCMP1335] >gi|220971674|gb|EED90008.1| translation elongation factor alpha [Thalassiosira pseudonana CCMP1335]
8103	PSN0001	51 H6	1.3852	NS	5.87255	1.14734	NS	54.9798	0.96453	NS	78.5734	Elongation factor 1-alpha	candidate reference gene	scaffold_10	398276	399811	1	1536	+	1525	0			P40911	ef1a_ajecg ame: full=elongation factor 1-alpha short=ef-1-alpha	gi|729395|sp|P40911.1|EF1A_AJECGRecName: Full=Elongation factor 1-alpha; Short=EF-1-alpha	4.16502e-126	63	383.259	456	288	4.16502e-126	0.622	9	P:primary metabolic process; P:interaction with host; C:yeast-form cell wall; C:cell surface; C:hyphal cell wall; F:protein binding; P:cellular metabolic process; F:GTPase activity; F:GTP binding	-	IPR000795; IPR004160; IPR004161; IPR009000; IPR009001; G3DSA:2.40.30.10 (GENE3D), G3DSA:3.40.50.300 (GENE3D), PTHR23115 (PANTHER), PTHR23115:SF37 (PANTHER), SSF52540 (SUPERFAMILY)	8	P:metabolic process; P:biological_process; C:cell wall; C:cell; F:protein binding; P:cellular process; F:hydrolase activity; F:nucleotide binding	-	IPR000795; IPR004160; IPR004161; IPR009000; IPR009001; G3DSA:2.40.30.10 (GENE3D), G3DSA:3.40.50.300 (GENE3D), PTHR23115 (PANTHER), PTHR23115:SF37 (PANTHER), SSF52540 (SUPERFAMILY)	8	P:primary metabolic process; P:symbiosis, encompassing mutualism through parasitism; C:cell wall; C:cell; F:protein binding; P:metabolic process; F:hydrolase activity; F:nucleotide binding	-	IPR000795; IPR004160; IPR004161; IPR009000; IPR009001; G3DSA:2.40.30.10 (GENE3D), G3DSA:3.40.50.300 (GENE3D), PTHR23115 (PANTHER), PTHR23115:SF37 (PANTHER), SSF52540 (SUPERFAMILY)		XP_002292812	translation elongation factor-like partial	gi|224007705|ref|XP_002292812.1|translation elongation factor alpha [Thalassiosira pseudonana CCMP1335] >gi|220971674|gb|EED90008.1| translation elongation factor alpha [Thalassiosira pseudonana CCMP1335]
8293	PSN0001	51 H6	1.40298	NS	5.486	1.18728	NS	47.6891	0.976844	NS	79.8219	Elongation factor 1-alpha	candidate reference gene	scaffold_10	398276	399811	1	1536	+	1525	0			P40911	ef1a_ajecg ame: full=elongation factor 1-alpha short=ef-1-alpha	gi|729395|sp|P40911.1|EF1A_AJECGRecName: Full=Elongation factor 1-alpha; Short=EF-1-alpha	4.16502e-126	63	383.259	456	288	4.16502e-126	0.622	9	P:primary metabolic process; P:interaction with host; C:yeast-form cell wall; C:cell surface; C:hyphal cell wall; F:protein binding; P:cellular metabolic process; F:GTPase activity; F:GTP binding	-	IPR000795; IPR004160; IPR004161; IPR009000; IPR009001; G3DSA:2.40.30.10 (GENE3D), G3DSA:3.40.50.300 (GENE3D), PTHR23115 (PANTHER), PTHR23115:SF37 (PANTHER), SSF52540 (SUPERFAMILY)	8	P:metabolic process; P:biological_process; C:cell wall; C:cell; F:protein binding; P:cellular process; F:hydrolase activity; F:nucleotide binding	-	IPR000795; IPR004160; IPR004161; IPR009000; IPR009001; G3DSA:2.40.30.10 (GENE3D), G3DSA:3.40.50.300 (GENE3D), PTHR23115 (PANTHER), PTHR23115:SF37 (PANTHER), SSF52540 (SUPERFAMILY)	8	P:primary metabolic process; P:symbiosis, encompassing mutualism through parasitism; C:cell wall; C:cell; F:protein binding; P:metabolic process; F:hydrolase activity; F:nucleotide binding	-	IPR000795; IPR004160; IPR004161; IPR009000; IPR009001; G3DSA:2.40.30.10 (GENE3D), G3DSA:3.40.50.300 (GENE3D), PTHR23115 (PANTHER), PTHR23115:SF37 (PANTHER), SSF52540 (SUPERFAMILY)		XP_002292812	translation elongation factor-like partial	gi|224007705|ref|XP_002292812.1|translation elongation factor alpha [Thalassiosira pseudonana CCMP1335] >gi|220971674|gb|EED90008.1| translation elongation factor alpha [Thalassiosira pseudonana CCMP1335]
3656	PSN0001	52 B3	1.39782	NS	14.8657	1.18883	NS	55.4202	1.06702	NS	78.4643	Elongation factor 1-alpha	candidate reference gene	scaffold_10	398276	399811	1	1536	+	1525	0			P40911	ef1a_ajecg ame: full=elongation factor 1-alpha short=ef-1-alpha	gi|729395|sp|P40911.1|EF1A_AJECGRecName: Full=Elongation factor 1-alpha; Short=EF-1-alpha	4.16502e-126	63	383.259	456	288	4.16502e-126	0.622	9	P:primary metabolic process; P:interaction with host; C:yeast-form cell wall; C:cell surface; C:hyphal cell wall; F:protein binding; P:cellular metabolic process; F:GTPase activity; F:GTP binding	-	IPR000795; IPR004160; IPR004161; IPR009000; IPR009001; G3DSA:2.40.30.10 (GENE3D), G3DSA:3.40.50.300 (GENE3D), PTHR23115 (PANTHER), PTHR23115:SF37 (PANTHER), SSF52540 (SUPERFAMILY)	8	P:metabolic process; P:biological_process; C:cell wall; C:cell; F:protein binding; P:cellular process; F:hydrolase activity; F:nucleotide binding	-	IPR000795; IPR004160; IPR004161; IPR009000; IPR009001; G3DSA:2.40.30.10 (GENE3D), G3DSA:3.40.50.300 (GENE3D), PTHR23115 (PANTHER), PTHR23115:SF37 (PANTHER), SSF52540 (SUPERFAMILY)	8	P:primary metabolic process; P:symbiosis, encompassing mutualism through parasitism; C:cell wall; C:cell; F:protein binding; P:metabolic process; F:hydrolase activity; F:nucleotide binding	-	IPR000795; IPR004160; IPR004161; IPR009000; IPR009001; G3DSA:2.40.30.10 (GENE3D), G3DSA:3.40.50.300 (GENE3D), PTHR23115 (PANTHER), PTHR23115:SF37 (PANTHER), SSF52540 (SUPERFAMILY)		XP_002292812	translation elongation factor-like partial	gi|224007705|ref|XP_002292812.1|translation elongation factor alpha [Thalassiosira pseudonana CCMP1335] >gi|220971674|gb|EED90008.1| translation elongation factor alpha [Thalassiosira pseudonana CCMP1335]
3846	PSN0001	52 B3	1.40229	NS	14.5105	1.179	NS	57.1712	1.09995	NS	75.0271	Elongation factor 1-alpha	candidate reference gene	scaffold_10	398276	399811	1	1536	+	1525	0			P40911	ef1a_ajecg ame: full=elongation factor 1-alpha short=ef-1-alpha	gi|729395|sp|P40911.1|EF1A_AJECGRecName: Full=Elongation factor 1-alpha; Short=EF-1-alpha	4.16502e-126	63	383.259	456	288	4.16502e-126	0.622	9	P:primary metabolic process; P:interaction with host; C:yeast-form cell wall; C:cell surface; C:hyphal cell wall; F:protein binding; P:cellular metabolic process; F:GTPase activity; F:GTP binding	-	IPR000795; IPR004160; IPR004161; IPR009000; IPR009001; G3DSA:2.40.30.10 (GENE3D), G3DSA:3.40.50.300 (GENE3D), PTHR23115 (PANTHER), PTHR23115:SF37 (PANTHER), SSF52540 (SUPERFAMILY)	8	P:metabolic process; P:biological_process; C:cell wall; C:cell; F:protein binding; P:cellular process; F:hydrolase activity; F:nucleotide binding	-	IPR000795; IPR004160; IPR004161; IPR009000; IPR009001; G3DSA:2.40.30.10 (GENE3D), G3DSA:3.40.50.300 (GENE3D), PTHR23115 (PANTHER), PTHR23115:SF37 (PANTHER), SSF52540 (SUPERFAMILY)	8	P:primary metabolic process; P:symbiosis, encompassing mutualism through parasitism; C:cell wall; C:cell; F:protein binding; P:metabolic process; F:hydrolase activity; F:nucleotide binding	-	IPR000795; IPR004160; IPR004161; IPR009000; IPR009001; G3DSA:2.40.30.10 (GENE3D), G3DSA:3.40.50.300 (GENE3D), PTHR23115 (PANTHER), PTHR23115:SF37 (PANTHER), SSF52540 (SUPERFAMILY)		XP_002292812	translation elongation factor-like partial	gi|224007705|ref|XP_002292812.1|translation elongation factor alpha [Thalassiosira pseudonana CCMP1335] >gi|220971674|gb|EED90008.1| translation elongation factor alpha [Thalassiosira pseudonana CCMP1335]
6545	PSN0001	52 D2	1.55603	NS	1.5947	1.28039	NS	31.0732	1.48483	NS	23.4246	Elongation factor 1-alpha	candidate reference gene	scaffold_10	398276	399811	1	1536	+	1525	0			P40911	ef1a_ajecg ame: full=elongation factor 1-alpha short=ef-1-alpha	gi|729395|sp|P40911.1|EF1A_AJECGRecName: Full=Elongation factor 1-alpha; Short=EF-1-alpha	4.16502e-126	63	383.259	456	288	4.16502e-126	0.622	9	P:primary metabolic process; P:interaction with host; C:yeast-form cell wall; C:cell surface; C:hyphal cell wall; F:protein binding; P:cellular metabolic process; F:GTPase activity; F:GTP binding	-	IPR000795; IPR004160; IPR004161; IPR009000; IPR009001; G3DSA:2.40.30.10 (GENE3D), G3DSA:3.40.50.300 (GENE3D), PTHR23115 (PANTHER), PTHR23115:SF37 (PANTHER), SSF52540 (SUPERFAMILY)	8	P:metabolic process; P:biological_process; C:cell wall; C:cell; F:protein binding; P:cellular process; F:hydrolase activity; F:nucleotide binding	-	IPR000795; IPR004160; IPR004161; IPR009000; IPR009001; G3DSA:2.40.30.10 (GENE3D), G3DSA:3.40.50.300 (GENE3D), PTHR23115 (PANTHER), PTHR23115:SF37 (PANTHER), SSF52540 (SUPERFAMILY)	8	P:primary metabolic process; P:symbiosis, encompassing mutualism through parasitism; C:cell wall; C:cell; F:protein binding; P:metabolic process; F:hydrolase activity; F:nucleotide binding	-	IPR000795; IPR004160; IPR004161; IPR009000; IPR009001; G3DSA:2.40.30.10 (GENE3D), G3DSA:3.40.50.300 (GENE3D), PTHR23115 (PANTHER), PTHR23115:SF37 (PANTHER), SSF52540 (SUPERFAMILY)		XP_002292812	translation elongation factor-like partial	gi|224007705|ref|XP_002292812.1|translation elongation factor alpha [Thalassiosira pseudonana CCMP1335] >gi|220971674|gb|EED90008.1| translation elongation factor alpha [Thalassiosira pseudonana CCMP1335]
6735	PSN0001	52 D2	1.53138	NS	6.95052	1.25852	NS	32.04	1.41465	NS	28.3309	Elongation factor 1-alpha	candidate reference gene	scaffold_10	398276	399811	1	1536	+	1525	0			P40911	ef1a_ajecg ame: full=elongation factor 1-alpha short=ef-1-alpha	gi|729395|sp|P40911.1|EF1A_AJECGRecName: Full=Elongation factor 1-alpha; Short=EF-1-alpha	4.16502e-126	63	383.259	456	288	4.16502e-126	0.622	9	P:primary metabolic process; P:interaction with host; C:yeast-form cell wall; C:cell surface; C:hyphal cell wall; F:protein binding; P:cellular metabolic process; F:GTPase activity; F:GTP binding	-	IPR000795; IPR004160; IPR004161; IPR009000; IPR009001; G3DSA:2.40.30.10 (GENE3D), G3DSA:3.40.50.300 (GENE3D), PTHR23115 (PANTHER), PTHR23115:SF37 (PANTHER), SSF52540 (SUPERFAMILY)	8	P:metabolic process; P:biological_process; C:cell wall; C:cell; F:protein binding; P:cellular process; F:hydrolase activity; F:nucleotide binding	-	IPR000795; IPR004160; IPR004161; IPR009000; IPR009001; G3DSA:2.40.30.10 (GENE3D), G3DSA:3.40.50.300 (GENE3D), PTHR23115 (PANTHER), PTHR23115:SF37 (PANTHER), SSF52540 (SUPERFAMILY)	8	P:primary metabolic process; P:symbiosis, encompassing mutualism through parasitism; C:cell wall; C:cell; F:protein binding; P:metabolic process; F:hydrolase activity; F:nucleotide binding	-	IPR000795; IPR004160; IPR004161; IPR009000; IPR009001; G3DSA:2.40.30.10 (GENE3D), G3DSA:3.40.50.300 (GENE3D), PTHR23115 (PANTHER), PTHR23115:SF37 (PANTHER), SSF52540 (SUPERFAMILY)		XP_002292812	translation elongation factor-like partial	gi|224007705|ref|XP_002292812.1|translation elongation factor alpha [Thalassiosira pseudonana CCMP1335] >gi|220971674|gb|EED90008.1| translation elongation factor alpha [Thalassiosira pseudonana CCMP1335]
8826	PSN0001	53 A9	1.36433	NS	10.8596	1.29317	NS	26.2524	1.12141	NS	74.9051	Elongation factor 1-alpha	candidate reference gene	scaffold_10	398276	399811	1	1536	+	1525	0			P40911	ef1a_ajecg ame: full=elongation factor 1-alpha short=ef-1-alpha	gi|729395|sp|P40911.1|EF1A_AJECGRecName: Full=Elongation factor 1-alpha; Short=EF-1-alpha	4.16502e-126	63	383.259	456	288	4.16502e-126	0.622	9	P:primary metabolic process; P:interaction with host; C:yeast-form cell wall; C:cell surface; C:hyphal cell wall; F:protein binding; P:cellular metabolic process; F:GTPase activity; F:GTP binding	-	IPR000795; IPR004160; IPR004161; IPR009000; IPR009001; G3DSA:2.40.30.10 (GENE3D), G3DSA:3.40.50.300 (GENE3D), PTHR23115 (PANTHER), PTHR23115:SF37 (PANTHER), SSF52540 (SUPERFAMILY)	8	P:metabolic process; P:biological_process; C:cell wall; C:cell; F:protein binding; P:cellular process; F:hydrolase activity; F:nucleotide binding	-	IPR000795; IPR004160; IPR004161; IPR009000; IPR009001; G3DSA:2.40.30.10 (GENE3D), G3DSA:3.40.50.300 (GENE3D), PTHR23115 (PANTHER), PTHR23115:SF37 (PANTHER), SSF52540 (SUPERFAMILY)	8	P:primary metabolic process; P:symbiosis, encompassing mutualism through parasitism; C:cell wall; C:cell; F:protein binding; P:metabolic process; F:hydrolase activity; F:nucleotide binding	-	IPR000795; IPR004160; IPR004161; IPR009000; IPR009001; G3DSA:2.40.30.10 (GENE3D), G3DSA:3.40.50.300 (GENE3D), PTHR23115 (PANTHER), PTHR23115:SF37 (PANTHER), SSF52540 (SUPERFAMILY)		XP_002292812	translation elongation factor-like partial	gi|224007705|ref|XP_002292812.1|translation elongation factor alpha [Thalassiosira pseudonana CCMP1335] >gi|220971674|gb|EED90008.1| translation elongation factor alpha [Thalassiosira pseudonana CCMP1335]
9016	PSN0001	53 A9	1.28738	NS	26.94	1.27627	NS	29.5545	1.04231	NS	80.1309	Elongation factor 1-alpha	candidate reference gene	scaffold_10	398276	399811	1	1536	+	1525	0			P40911	ef1a_ajecg ame: full=elongation factor 1-alpha short=ef-1-alpha	gi|729395|sp|P40911.1|EF1A_AJECGRecName: Full=Elongation factor 1-alpha; Short=EF-1-alpha	4.16502e-126	63	383.259	456	288	4.16502e-126	0.622	9	P:primary metabolic process; P:interaction with host; C:yeast-form cell wall; C:cell surface; C:hyphal cell wall; F:protein binding; P:cellular metabolic process; F:GTPase activity; F:GTP binding	-	IPR000795; IPR004160; IPR004161; IPR009000; IPR009001; G3DSA:2.40.30.10 (GENE3D), G3DSA:3.40.50.300 (GENE3D), PTHR23115 (PANTHER), PTHR23115:SF37 (PANTHER), SSF52540 (SUPERFAMILY)	8	P:metabolic process; P:biological_process; C:cell wall; C:cell; F:protein binding; P:cellular process; F:hydrolase activity; F:nucleotide binding	-	IPR000795; IPR004160; IPR004161; IPR009000; IPR009001; G3DSA:2.40.30.10 (GENE3D), G3DSA:3.40.50.300 (GENE3D), PTHR23115 (PANTHER), PTHR23115:SF37 (PANTHER), SSF52540 (SUPERFAMILY)	8	P:primary metabolic process; P:symbiosis, encompassing mutualism through parasitism; C:cell wall; C:cell; F:protein binding; P:metabolic process; F:hydrolase activity; F:nucleotide binding	-	IPR000795; IPR004160; IPR004161; IPR009000; IPR009001; G3DSA:2.40.30.10 (GENE3D), G3DSA:3.40.50.300 (GENE3D), PTHR23115 (PANTHER), PTHR23115:SF37 (PANTHER), SSF52540 (SUPERFAMILY)		XP_002292812	translation elongation factor-like partial	gi|224007705|ref|XP_002292812.1|translation elongation factor alpha [Thalassiosira pseudonana CCMP1335] >gi|220971674|gb|EED90008.1| translation elongation factor alpha [Thalassiosira pseudonana CCMP1335]
6652	PSN0001	53 B2	1.40496	NS	9.03053	1.23484	NS	41.705	1.09595	NS	75.1335	Elongation factor 1-alpha	candidate reference gene	scaffold_10	398276	399811	1	1536	+	1525	0			P40911	ef1a_ajecg ame: full=elongation factor 1-alpha short=ef-1-alpha	gi|729395|sp|P40911.1|EF1A_AJECGRecName: Full=Elongation factor 1-alpha; Short=EF-1-alpha	4.16502e-126	63	383.259	456	288	4.16502e-126	0.622	9	P:primary metabolic process; P:interaction with host; C:yeast-form cell wall; C:cell surface; C:hyphal cell wall; F:protein binding; P:cellular metabolic process; F:GTPase activity; F:GTP binding	-	IPR000795; IPR004160; IPR004161; IPR009000; IPR009001; G3DSA:2.40.30.10 (GENE3D), G3DSA:3.40.50.300 (GENE3D), PTHR23115 (PANTHER), PTHR23115:SF37 (PANTHER), SSF52540 (SUPERFAMILY)	8	P:metabolic process; P:biological_process; C:cell wall; C:cell; F:protein binding; P:cellular process; F:hydrolase activity; F:nucleotide binding	-	IPR000795; IPR004160; IPR004161; IPR009000; IPR009001; G3DSA:2.40.30.10 (GENE3D), G3DSA:3.40.50.300 (GENE3D), PTHR23115 (PANTHER), PTHR23115:SF37 (PANTHER), SSF52540 (SUPERFAMILY)	8	P:primary metabolic process; P:symbiosis, encompassing mutualism through parasitism; C:cell wall; C:cell; F:protein binding; P:metabolic process; F:hydrolase activity; F:nucleotide binding	-	IPR000795; IPR004160; IPR004161; IPR009000; IPR009001; G3DSA:2.40.30.10 (GENE3D), G3DSA:3.40.50.300 (GENE3D), PTHR23115 (PANTHER), PTHR23115:SF37 (PANTHER), SSF52540 (SUPERFAMILY)		XP_002292812	translation elongation factor-like partial	gi|224007705|ref|XP_002292812.1|translation elongation factor alpha [Thalassiosira pseudonana CCMP1335] >gi|220971674|gb|EED90008.1| translation elongation factor alpha [Thalassiosira pseudonana CCMP1335]
6842	PSN0001	53 B2	1.42133	NS	10.7798	1.23654	NS	43.5333	1.11672	NS	72.4702	Elongation factor 1-alpha	candidate reference gene	scaffold_10	398276	399811	1	1536	+	1525	0			P40911	ef1a_ajecg ame: full=elongation factor 1-alpha short=ef-1-alpha	gi|729395|sp|P40911.1|EF1A_AJECGRecName: Full=Elongation factor 1-alpha; Short=EF-1-alpha	4.16502e-126	63	383.259	456	288	4.16502e-126	0.622	9	P:primary metabolic process; P:interaction with host; C:yeast-form cell wall; C:cell surface; C:hyphal cell wall; F:protein binding; P:cellular metabolic process; F:GTPase activity; F:GTP binding	-	IPR000795; IPR004160; IPR004161; IPR009000; IPR009001; G3DSA:2.40.30.10 (GENE3D), G3DSA:3.40.50.300 (GENE3D), PTHR23115 (PANTHER), PTHR23115:SF37 (PANTHER), SSF52540 (SUPERFAMILY)	8	P:metabolic process; P:biological_process; C:cell wall; C:cell; F:protein binding; P:cellular process; F:hydrolase activity; F:nucleotide binding	-	IPR000795; IPR004160; IPR004161; IPR009000; IPR009001; G3DSA:2.40.30.10 (GENE3D), G3DSA:3.40.50.300 (GENE3D), PTHR23115 (PANTHER), PTHR23115:SF37 (PANTHER), SSF52540 (SUPERFAMILY)	8	P:primary metabolic process; P:symbiosis, encompassing mutualism through parasitism; C:cell wall; C:cell; F:protein binding; P:metabolic process; F:hydrolase activity; F:nucleotide binding	-	IPR000795; IPR004160; IPR004161; IPR009000; IPR009001; G3DSA:2.40.30.10 (GENE3D), G3DSA:3.40.50.300 (GENE3D), PTHR23115 (PANTHER), PTHR23115:SF37 (PANTHER), SSF52540 (SUPERFAMILY)		XP_002292812	translation elongation factor-like partial	gi|224007705|ref|XP_002292812.1|translation elongation factor alpha [Thalassiosira pseudonana CCMP1335] >gi|220971674|gb|EED90008.1| translation elongation factor alpha [Thalassiosira pseudonana CCMP1335]
3765	PSN0001	53 D3	1.2855	NS	27.0781	1.21607	NS	47.4223	1.03993	NS	80.2257	Elongation factor 1-alpha	candidate reference gene	scaffold_10	398276	399811	1	1536	+	1525	0			P40911	ef1a_ajecg ame: full=elongation factor 1-alpha short=ef-1-alpha	gi|729395|sp|P40911.1|EF1A_AJECGRecName: Full=Elongation factor 1-alpha; Short=EF-1-alpha	4.16502e-126	63	383.259	456	288	4.16502e-126	0.622	9	P:primary metabolic process; P:interaction with host; C:yeast-form cell wall; C:cell surface; C:hyphal cell wall; F:protein binding; P:cellular metabolic process; F:GTPase activity; F:GTP binding	-	IPR000795; IPR004160; IPR004161; IPR009000; IPR009001; G3DSA:2.40.30.10 (GENE3D), G3DSA:3.40.50.300 (GENE3D), PTHR23115 (PANTHER), PTHR23115:SF37 (PANTHER), SSF52540 (SUPERFAMILY)	8	P:metabolic process; P:biological_process; C:cell wall; C:cell; F:protein binding; P:cellular process; F:hydrolase activity; F:nucleotide binding	-	IPR000795; IPR004160; IPR004161; IPR009000; IPR009001; G3DSA:2.40.30.10 (GENE3D), G3DSA:3.40.50.300 (GENE3D), PTHR23115 (PANTHER), PTHR23115:SF37 (PANTHER), SSF52540 (SUPERFAMILY)	8	P:primary metabolic process; P:symbiosis, encompassing mutualism through parasitism; C:cell wall; C:cell; F:protein binding; P:metabolic process; F:hydrolase activity; F:nucleotide binding	-	IPR000795; IPR004160; IPR004161; IPR009000; IPR009001; G3DSA:2.40.30.10 (GENE3D), G3DSA:3.40.50.300 (GENE3D), PTHR23115 (PANTHER), PTHR23115:SF37 (PANTHER), SSF52540 (SUPERFAMILY)		XP_002292812	translation elongation factor-like partial	gi|224007705|ref|XP_002292812.1|translation elongation factor alpha [Thalassiosira pseudonana CCMP1335] >gi|220971674|gb|EED90008.1| translation elongation factor alpha [Thalassiosira pseudonana CCMP1335]
3955	PSN0001	53 D3	1.26256	NS	28.0123	1.2058	NS	48.6359	1.00811	NS	80.9773	Elongation factor 1-alpha	candidate reference gene	scaffold_10	398276	399811	1	1536	+	1525	0			P40911	ef1a_ajecg ame: full=elongation factor 1-alpha short=ef-1-alpha	gi|729395|sp|P40911.1|EF1A_AJECGRecName: Full=Elongation factor 1-alpha; Short=EF-1-alpha	4.16502e-126	63	383.259	456	288	4.16502e-126	0.622	9	P:primary metabolic process; P:interaction with host; C:yeast-form cell wall; C:cell surface; C:hyphal cell wall; F:protein binding; P:cellular metabolic process; F:GTPase activity; F:GTP binding	-	IPR000795; IPR004160; IPR004161; IPR009000; IPR009001; G3DSA:2.40.30.10 (GENE3D), G3DSA:3.40.50.300 (GENE3D), PTHR23115 (PANTHER), PTHR23115:SF37 (PANTHER), SSF52540 (SUPERFAMILY)	8	P:metabolic process; P:biological_process; C:cell wall; C:cell; F:protein binding; P:cellular process; F:hydrolase activity; F:nucleotide binding	-	IPR000795; IPR004160; IPR004161; IPR009000; IPR009001; G3DSA:2.40.30.10 (GENE3D), G3DSA:3.40.50.300 (GENE3D), PTHR23115 (PANTHER), PTHR23115:SF37 (PANTHER), SSF52540 (SUPERFAMILY)	8	P:primary metabolic process; P:symbiosis, encompassing mutualism through parasitism; C:cell wall; C:cell; F:protein binding; P:metabolic process; F:hydrolase activity; F:nucleotide binding	-	IPR000795; IPR004160; IPR004161; IPR009000; IPR009001; G3DSA:2.40.30.10 (GENE3D), G3DSA:3.40.50.300 (GENE3D), PTHR23115 (PANTHER), PTHR23115:SF37 (PANTHER), SSF52540 (SUPERFAMILY)		XP_002292812	translation elongation factor-like partial	gi|224007705|ref|XP_002292812.1|translation elongation factor alpha [Thalassiosira pseudonana CCMP1335] >gi|220971674|gb|EED90008.1| translation elongation factor alpha [Thalassiosira pseudonana CCMP1335]
7022	PSN0001	54.1 D10	1.38625	NS	4.82696	1.12991	NS	57.9994	0.921433	NS	71.8939	Elongation factor 1-alpha	candidate reference gene	scaffold_10	398276	399811	1	1536	+	1525	0			P40911	ef1a_ajecg ame: full=elongation factor 1-alpha short=ef-1-alpha	gi|729395|sp|P40911.1|EF1A_AJECGRecName: Full=Elongation factor 1-alpha; Short=EF-1-alpha	4.16502e-126	63	383.259	456	288	4.16502e-126	0.622	9	P:primary metabolic process; P:interaction with host; C:yeast-form cell wall; C:cell surface; C:hyphal cell wall; F:protein binding; P:cellular metabolic process; F:GTPase activity; F:GTP binding	-	IPR000795; IPR004160; IPR004161; IPR009000; IPR009001; G3DSA:2.40.30.10 (GENE3D), G3DSA:3.40.50.300 (GENE3D), PTHR23115 (PANTHER), PTHR23115:SF37 (PANTHER), SSF52540 (SUPERFAMILY)	8	P:metabolic process; P:biological_process; C:cell wall; C:cell; F:protein binding; P:cellular process; F:hydrolase activity; F:nucleotide binding	-	IPR000795; IPR004160; IPR004161; IPR009000; IPR009001; G3DSA:2.40.30.10 (GENE3D), G3DSA:3.40.50.300 (GENE3D), PTHR23115 (PANTHER), PTHR23115:SF37 (PANTHER), SSF52540 (SUPERFAMILY)	8	P:primary metabolic process; P:symbiosis, encompassing mutualism through parasitism; C:cell wall; C:cell; F:protein binding; P:metabolic process; F:hydrolase activity; F:nucleotide binding	-	IPR000795; IPR004160; IPR004161; IPR009000; IPR009001; G3DSA:2.40.30.10 (GENE3D), G3DSA:3.40.50.300 (GENE3D), PTHR23115 (PANTHER), PTHR23115:SF37 (PANTHER), SSF52540 (SUPERFAMILY)		XP_002292812	translation elongation factor-like partial	gi|224007705|ref|XP_002292812.1|translation elongation factor alpha [Thalassiosira pseudonana CCMP1335] >gi|220971674|gb|EED90008.1| translation elongation factor alpha [Thalassiosira pseudonana CCMP1335]
7212	PSN0001	54.1 D10	1.42364	NS	3.63278	1.09139	NS	66.1527	0.919418	NS	71.5575	Elongation factor 1-alpha	candidate reference gene	scaffold_10	398276	399811	1	1536	+	1525	0			P40911	ef1a_ajecg ame: full=elongation factor 1-alpha short=ef-1-alpha	gi|729395|sp|P40911.1|EF1A_AJECGRecName: Full=Elongation factor 1-alpha; Short=EF-1-alpha	4.16502e-126	63	383.259	456	288	4.16502e-126	0.622	9	P:primary metabolic process; P:interaction with host; C:yeast-form cell wall; C:cell surface; C:hyphal cell wall; F:protein binding; P:cellular metabolic process; F:GTPase activity; F:GTP binding	-	IPR000795; IPR004160; IPR004161; IPR009000; IPR009001; G3DSA:2.40.30.10 (GENE3D), G3DSA:3.40.50.300 (GENE3D), PTHR23115 (PANTHER), PTHR23115:SF37 (PANTHER), SSF52540 (SUPERFAMILY)	8	P:metabolic process; P:biological_process; C:cell wall; C:cell; F:protein binding; P:cellular process; F:hydrolase activity; F:nucleotide binding	-	IPR000795; IPR004160; IPR004161; IPR009000; IPR009001; G3DSA:2.40.30.10 (GENE3D), G3DSA:3.40.50.300 (GENE3D), PTHR23115 (PANTHER), PTHR23115:SF37 (PANTHER), SSF52540 (SUPERFAMILY)	8	P:primary metabolic process; P:symbiosis, encompassing mutualism through parasitism; C:cell wall; C:cell; F:protein binding; P:metabolic process; F:hydrolase activity; F:nucleotide binding	-	IPR000795; IPR004160; IPR004161; IPR009000; IPR009001; G3DSA:2.40.30.10 (GENE3D), G3DSA:3.40.50.300 (GENE3D), PTHR23115 (PANTHER), PTHR23115:SF37 (PANTHER), SSF52540 (SUPERFAMILY)		XP_002292812	translation elongation factor-like partial	gi|224007705|ref|XP_002292812.1|translation elongation factor alpha [Thalassiosira pseudonana CCMP1335] >gi|220971674|gb|EED90008.1| translation elongation factor alpha [Thalassiosira pseudonana CCMP1335]
9182	PSN0001	54.1 G1	1.27898	NS	15.4586	1.34308	NS	15.5668	1.0207	NS	80.8916	Elongation factor 1-alpha	candidate reference gene	scaffold_10	398276	399811	1	1536	+	1525	0			P40911	ef1a_ajecg ame: full=elongation factor 1-alpha short=ef-1-alpha	gi|729395|sp|P40911.1|EF1A_AJECGRecName: Full=Elongation factor 1-alpha; Short=EF-1-alpha	4.16502e-126	63	383.259	456	288	4.16502e-126	0.622	9	P:primary metabolic process; P:interaction with host; C:yeast-form cell wall; C:cell surface; C:hyphal cell wall; F:protein binding; P:cellular metabolic process; F:GTPase activity; F:GTP binding	-	IPR000795; IPR004160; IPR004161; IPR009000; IPR009001; G3DSA:2.40.30.10 (GENE3D), G3DSA:3.40.50.300 (GENE3D), PTHR23115 (PANTHER), PTHR23115:SF37 (PANTHER), SSF52540 (SUPERFAMILY)	8	P:metabolic process; P:biological_process; C:cell wall; C:cell; F:protein binding; P:cellular process; F:hydrolase activity; F:nucleotide binding	-	IPR000795; IPR004160; IPR004161; IPR009000; IPR009001; G3DSA:2.40.30.10 (GENE3D), G3DSA:3.40.50.300 (GENE3D), PTHR23115 (PANTHER), PTHR23115:SF37 (PANTHER), SSF52540 (SUPERFAMILY)	8	P:primary metabolic process; P:symbiosis, encompassing mutualism through parasitism; C:cell wall; C:cell; F:protein binding; P:metabolic process; F:hydrolase activity; F:nucleotide binding	-	IPR000795; IPR004160; IPR004161; IPR009000; IPR009001; G3DSA:2.40.30.10 (GENE3D), G3DSA:3.40.50.300 (GENE3D), PTHR23115 (PANTHER), PTHR23115:SF37 (PANTHER), SSF52540 (SUPERFAMILY)		XP_002292812	translation elongation factor-like partial	gi|224007705|ref|XP_002292812.1|translation elongation factor alpha [Thalassiosira pseudonana CCMP1335] >gi|220971674|gb|EED90008.1| translation elongation factor alpha [Thalassiosira pseudonana CCMP1335]
9372	PSN0001	54.1 G1	1.24938	NS	20.6875	1.31053	NS	19.2211	1.01954	NS	80.8807	Elongation factor 1-alpha	candidate reference gene	scaffold_10	398276	399811	1	1536	+	1525	0			P40911	ef1a_ajecg ame: full=elongation factor 1-alpha short=ef-1-alpha	gi|729395|sp|P40911.1|EF1A_AJECGRecName: Full=Elongation factor 1-alpha; Short=EF-1-alpha	4.16502e-126	63	383.259	456	288	4.16502e-126	0.622	9	P:primary metabolic process; P:interaction with host; C:yeast-form cell wall; C:cell surface; C:hyphal cell wall; F:protein binding; P:cellular metabolic process; F:GTPase activity; F:GTP binding	-	IPR000795; IPR004160; IPR004161; IPR009000; IPR009001; G3DSA:2.40.30.10 (GENE3D), G3DSA:3.40.50.300 (GENE3D), PTHR23115 (PANTHER), PTHR23115:SF37 (PANTHER), SSF52540 (SUPERFAMILY)	8	P:metabolic process; P:biological_process; C:cell wall; C:cell; F:protein binding; P:cellular process; F:hydrolase activity; F:nucleotide binding	-	IPR000795; IPR004160; IPR004161; IPR009000; IPR009001; G3DSA:2.40.30.10 (GENE3D), G3DSA:3.40.50.300 (GENE3D), PTHR23115 (PANTHER), PTHR23115:SF37 (PANTHER), SSF52540 (SUPERFAMILY)	8	P:primary metabolic process; P:symbiosis, encompassing mutualism through parasitism; C:cell wall; C:cell; F:protein binding; P:metabolic process; F:hydrolase activity; F:nucleotide binding	-	IPR000795; IPR004160; IPR004161; IPR009000; IPR009001; G3DSA:2.40.30.10 (GENE3D), G3DSA:3.40.50.300 (GENE3D), PTHR23115 (PANTHER), PTHR23115:SF37 (PANTHER), SSF52540 (SUPERFAMILY)		XP_002292812	translation elongation factor-like partial	gi|224007705|ref|XP_002292812.1|translation elongation factor alpha [Thalassiosira pseudonana CCMP1335] >gi|220971674|gb|EED90008.1| translation elongation factor alpha [Thalassiosira pseudonana CCMP1335]
8011	PSN0001	54.2 D10	1.4457	NS	4.71884	1.10843	NS	63.2379	0.984123	NS	80.465	Elongation factor 1-alpha	candidate reference gene	scaffold_10	398276	399811	1	1536	+	1525	0			P40911	ef1a_ajecg ame: full=elongation factor 1-alpha short=ef-1-alpha	gi|729395|sp|P40911.1|EF1A_AJECGRecName: Full=Elongation factor 1-alpha; Short=EF-1-alpha	4.16502e-126	63	383.259	456	288	4.16502e-126	0.622	9	P:primary metabolic process; P:interaction with host; C:yeast-form cell wall; C:cell surface; C:hyphal cell wall; F:protein binding; P:cellular metabolic process; F:GTPase activity; F:GTP binding	-	IPR000795; IPR004160; IPR004161; IPR009000; IPR009001; G3DSA:2.40.30.10 (GENE3D), G3DSA:3.40.50.300 (GENE3D), PTHR23115 (PANTHER), PTHR23115:SF37 (PANTHER), SSF52540 (SUPERFAMILY)	8	P:metabolic process; P:biological_process; C:cell wall; C:cell; F:protein binding; P:cellular process; F:hydrolase activity; F:nucleotide binding	-	IPR000795; IPR004160; IPR004161; IPR009000; IPR009001; G3DSA:2.40.30.10 (GENE3D), G3DSA:3.40.50.300 (GENE3D), PTHR23115 (PANTHER), PTHR23115:SF37 (PANTHER), SSF52540 (SUPERFAMILY)	8	P:primary metabolic process; P:symbiosis, encompassing mutualism through parasitism; C:cell wall; C:cell; F:protein binding; P:metabolic process; F:hydrolase activity; F:nucleotide binding	-	IPR000795; IPR004160; IPR004161; IPR009000; IPR009001; G3DSA:2.40.30.10 (GENE3D), G3DSA:3.40.50.300 (GENE3D), PTHR23115 (PANTHER), PTHR23115:SF37 (PANTHER), SSF52540 (SUPERFAMILY)		XP_002292812	translation elongation factor-like partial	gi|224007705|ref|XP_002292812.1|translation elongation factor alpha [Thalassiosira pseudonana CCMP1335] >gi|220971674|gb|EED90008.1| translation elongation factor alpha [Thalassiosira pseudonana CCMP1335]
8201	PSN0001	54.2 D10	1.45646	NS	2.99721	1.11492	NS	60.7892	1.01373	NS	80.9529	Elongation factor 1-alpha	candidate reference gene	scaffold_10	398276	399811	1	1536	+	1525	0			P40911	ef1a_ajecg ame: full=elongation factor 1-alpha short=ef-1-alpha	gi|729395|sp|P40911.1|EF1A_AJECGRecName: Full=Elongation factor 1-alpha; Short=EF-1-alpha	4.16502e-126	63	383.259	456	288	4.16502e-126	0.622	9	P:primary metabolic process; P:interaction with host; C:yeast-form cell wall; C:cell surface; C:hyphal cell wall; F:protein binding; P:cellular metabolic process; F:GTPase activity; F:GTP binding	-	IPR000795; IPR004160; IPR004161; IPR009000; IPR009001; G3DSA:2.40.30.10 (GENE3D), G3DSA:3.40.50.300 (GENE3D), PTHR23115 (PANTHER), PTHR23115:SF37 (PANTHER), SSF52540 (SUPERFAMILY)	8	P:metabolic process; P:biological_process; C:cell wall; C:cell; F:protein binding; P:cellular process; F:hydrolase activity; F:nucleotide binding	-	IPR000795; IPR004160; IPR004161; IPR009000; IPR009001; G3DSA:2.40.30.10 (GENE3D), G3DSA:3.40.50.300 (GENE3D), PTHR23115 (PANTHER), PTHR23115:SF37 (PANTHER), SSF52540 (SUPERFAMILY)	8	P:primary metabolic process; P:symbiosis, encompassing mutualism through parasitism; C:cell wall; C:cell; F:protein binding; P:metabolic process; F:hydrolase activity; F:nucleotide binding	-	IPR000795; IPR004160; IPR004161; IPR009000; IPR009001; G3DSA:2.40.30.10 (GENE3D), G3DSA:3.40.50.300 (GENE3D), PTHR23115 (PANTHER), PTHR23115:SF37 (PANTHER), SSF52540 (SUPERFAMILY)		XP_002292812	translation elongation factor-like partial	gi|224007705|ref|XP_002292812.1|translation elongation factor alpha [Thalassiosira pseudonana CCMP1335] >gi|220971674|gb|EED90008.1| translation elongation factor alpha [Thalassiosira pseudonana CCMP1335]
10171	PSN0001	54.2 G1	1.09517	NS	75.1855	1.12379	NS	57.4585	1.02876	NS	80.6505	Elongation factor 1-alpha	candidate reference gene	scaffold_10	398276	399811	1	1536	+	1525	0			P40911	ef1a_ajecg ame: full=elongation factor 1-alpha short=ef-1-alpha	gi|729395|sp|P40911.1|EF1A_AJECGRecName: Full=Elongation factor 1-alpha; Short=EF-1-alpha	4.16502e-126	63	383.259	456	288	4.16502e-126	0.622	9	P:primary metabolic process; P:interaction with host; C:yeast-form cell wall; C:cell surface; C:hyphal cell wall; F:protein binding; P:cellular metabolic process; F:GTPase activity; F:GTP binding	-	IPR000795; IPR004160; IPR004161; IPR009000; IPR009001; G3DSA:2.40.30.10 (GENE3D), G3DSA:3.40.50.300 (GENE3D), PTHR23115 (PANTHER), PTHR23115:SF37 (PANTHER), SSF52540 (SUPERFAMILY)	8	P:metabolic process; P:biological_process; C:cell wall; C:cell; F:protein binding; P:cellular process; F:hydrolase activity; F:nucleotide binding	-	IPR000795; IPR004160; IPR004161; IPR009000; IPR009001; G3DSA:2.40.30.10 (GENE3D), G3DSA:3.40.50.300 (GENE3D), PTHR23115 (PANTHER), PTHR23115:SF37 (PANTHER), SSF52540 (SUPERFAMILY)	8	P:primary metabolic process; P:symbiosis, encompassing mutualism through parasitism; C:cell wall; C:cell; F:protein binding; P:metabolic process; F:hydrolase activity; F:nucleotide binding	-	IPR000795; IPR004160; IPR004161; IPR009000; IPR009001; G3DSA:2.40.30.10 (GENE3D), G3DSA:3.40.50.300 (GENE3D), PTHR23115 (PANTHER), PTHR23115:SF37 (PANTHER), SSF52540 (SUPERFAMILY)		XP_002292812	translation elongation factor-like partial	gi|224007705|ref|XP_002292812.1|translation elongation factor alpha [Thalassiosira pseudonana CCMP1335] >gi|220971674|gb|EED90008.1| translation elongation factor alpha [Thalassiosira pseudonana CCMP1335]
10361	PSN0001	54.2 G1	0.9628	NS	76.9916	1.12217	NS	59.5131	0.929306	NS	75.9874	Elongation factor 1-alpha	candidate reference gene	scaffold_10	398276	399811	1	1536	+	1525	0			P40911	ef1a_ajecg ame: full=elongation factor 1-alpha short=ef-1-alpha	gi|729395|sp|P40911.1|EF1A_AJECGRecName: Full=Elongation factor 1-alpha; Short=EF-1-alpha	4.16502e-126	63	383.259	456	288	4.16502e-126	0.622	9	P:primary metabolic process; P:interaction with host; C:yeast-form cell wall; C:cell surface; C:hyphal cell wall; F:protein binding; P:cellular metabolic process; F:GTPase activity; F:GTP binding	-	IPR000795; IPR004160; IPR004161; IPR009000; IPR009001; G3DSA:2.40.30.10 (GENE3D), G3DSA:3.40.50.300 (GENE3D), PTHR23115 (PANTHER), PTHR23115:SF37 (PANTHER), SSF52540 (SUPERFAMILY)	8	P:metabolic process; P:biological_process; C:cell wall; C:cell; F:protein binding; P:cellular process; F:hydrolase activity; F:nucleotide binding	-	IPR000795; IPR004160; IPR004161; IPR009000; IPR009001; G3DSA:2.40.30.10 (GENE3D), G3DSA:3.40.50.300 (GENE3D), PTHR23115 (PANTHER), PTHR23115:SF37 (PANTHER), SSF52540 (SUPERFAMILY)	8	P:primary metabolic process; P:symbiosis, encompassing mutualism through parasitism; C:cell wall; C:cell; F:protein binding; P:metabolic process; F:hydrolase activity; F:nucleotide binding	-	IPR000795; IPR004160; IPR004161; IPR009000; IPR009001; G3DSA:2.40.30.10 (GENE3D), G3DSA:3.40.50.300 (GENE3D), PTHR23115 (PANTHER), PTHR23115:SF37 (PANTHER), SSF52540 (SUPERFAMILY)		XP_002292812	translation elongation factor-like partial	gi|224007705|ref|XP_002292812.1|translation elongation factor alpha [Thalassiosira pseudonana CCMP1335] >gi|220971674|gb|EED90008.1| translation elongation factor alpha [Thalassiosira pseudonana CCMP1335]
2570	PSN0001	55 D12	1.44614	NS	7.18703	1.22984	NS	42.5471	1.23349	NS	50.072	Elongation factor 1-alpha	candidate reference gene	scaffold_10	398276	399811	1	1536	+	1525	0			P40911	ef1a_ajecg ame: full=elongation factor 1-alpha short=ef-1-alpha	gi|729395|sp|P40911.1|EF1A_AJECGRecName: Full=Elongation factor 1-alpha; Short=EF-1-alpha	4.16502e-126	63	383.259	456	288	4.16502e-126	0.622	9	P:primary metabolic process; P:interaction with host; C:yeast-form cell wall; C:cell surface; C:hyphal cell wall; F:protein binding; P:cellular metabolic process; F:GTPase activity; F:GTP binding	-	IPR000795; IPR004160; IPR004161; IPR009000; IPR009001; G3DSA:2.40.30.10 (GENE3D), G3DSA:3.40.50.300 (GENE3D), PTHR23115 (PANTHER), PTHR23115:SF37 (PANTHER), SSF52540 (SUPERFAMILY)	8	P:metabolic process; P:biological_process; C:cell wall; C:cell; F:protein binding; P:cellular process; F:hydrolase activity; F:nucleotide binding	-	IPR000795; IPR004160; IPR004161; IPR009000; IPR009001; G3DSA:2.40.30.10 (GENE3D), G3DSA:3.40.50.300 (GENE3D), PTHR23115 (PANTHER), PTHR23115:SF37 (PANTHER), SSF52540 (SUPERFAMILY)	8	P:primary metabolic process; P:symbiosis, encompassing mutualism through parasitism; C:cell wall; C:cell; F:protein binding; P:metabolic process; F:hydrolase activity; F:nucleotide binding	-	IPR000795; IPR004160; IPR004161; IPR009000; IPR009001; G3DSA:2.40.30.10 (GENE3D), G3DSA:3.40.50.300 (GENE3D), PTHR23115 (PANTHER), PTHR23115:SF37 (PANTHER), SSF52540 (SUPERFAMILY)		XP_002292812	translation elongation factor-like partial	gi|224007705|ref|XP_002292812.1|translation elongation factor alpha [Thalassiosira pseudonana CCMP1335] >gi|220971674|gb|EED90008.1| translation elongation factor alpha [Thalassiosira pseudonana CCMP1335]
2760	PSN0001	55 D12	1.44465	NS	4.3553	1.21404	NS	45.5706	1.2239	NS	59.8461	Elongation factor 1-alpha	candidate reference gene	scaffold_10	398276	399811	1	1536	+	1525	0			P40911	ef1a_ajecg ame: full=elongation factor 1-alpha short=ef-1-alpha	gi|729395|sp|P40911.1|EF1A_AJECGRecName: Full=Elongation factor 1-alpha; Short=EF-1-alpha	4.16502e-126	63	383.259	456	288	4.16502e-126	0.622	9	P:primary metabolic process; P:interaction with host; C:yeast-form cell wall; C:cell surface; C:hyphal cell wall; F:protein binding; P:cellular metabolic process; F:GTPase activity; F:GTP binding	-	IPR000795; IPR004160; IPR004161; IPR009000; IPR009001; G3DSA:2.40.30.10 (GENE3D), G3DSA:3.40.50.300 (GENE3D), PTHR23115 (PANTHER), PTHR23115:SF37 (PANTHER), SSF52540 (SUPERFAMILY)	8	P:metabolic process; P:biological_process; C:cell wall; C:cell; F:protein binding; P:cellular process; F:hydrolase activity; F:nucleotide binding	-	IPR000795; IPR004160; IPR004161; IPR009000; IPR009001; G3DSA:2.40.30.10 (GENE3D), G3DSA:3.40.50.300 (GENE3D), PTHR23115 (PANTHER), PTHR23115:SF37 (PANTHER), SSF52540 (SUPERFAMILY)	8	P:primary metabolic process; P:symbiosis, encompassing mutualism through parasitism; C:cell wall; C:cell; F:protein binding; P:metabolic process; F:hydrolase activity; F:nucleotide binding	-	IPR000795; IPR004160; IPR004161; IPR009000; IPR009001; G3DSA:2.40.30.10 (GENE3D), G3DSA:3.40.50.300 (GENE3D), PTHR23115 (PANTHER), PTHR23115:SF37 (PANTHER), SSF52540 (SUPERFAMILY)		XP_002292812	translation elongation factor-like partial	gi|224007705|ref|XP_002292812.1|translation elongation factor alpha [Thalassiosira pseudonana CCMP1335] >gi|220971674|gb|EED90008.1| translation elongation factor alpha [Thalassiosira pseudonana CCMP1335]
10513	PSN0001	55 E9	1.25668	NS	26.3644	1.24709	NS	32.4849	1.04084	NS	80.3409	Elongation factor 1-alpha	candidate reference gene	scaffold_10	398276	399811	1	1536	+	1525	0			P40911	ef1a_ajecg ame: full=elongation factor 1-alpha short=ef-1-alpha	gi|729395|sp|P40911.1|EF1A_AJECGRecName: Full=Elongation factor 1-alpha; Short=EF-1-alpha	4.16502e-126	63	383.259	456	288	4.16502e-126	0.622	9	P:primary metabolic process; P:interaction with host; C:yeast-form cell wall; C:cell surface; C:hyphal cell wall; F:protein binding; P:cellular metabolic process; F:GTPase activity; F:GTP binding	-	IPR000795; IPR004160; IPR004161; IPR009000; IPR009001; G3DSA:2.40.30.10 (GENE3D), G3DSA:3.40.50.300 (GENE3D), PTHR23115 (PANTHER), PTHR23115:SF37 (PANTHER), SSF52540 (SUPERFAMILY)	8	P:metabolic process; P:biological_process; C:cell wall; C:cell; F:protein binding; P:cellular process; F:hydrolase activity; F:nucleotide binding	-	IPR000795; IPR004160; IPR004161; IPR009000; IPR009001; G3DSA:2.40.30.10 (GENE3D), G3DSA:3.40.50.300 (GENE3D), PTHR23115 (PANTHER), PTHR23115:SF37 (PANTHER), SSF52540 (SUPERFAMILY)	8	P:primary metabolic process; P:symbiosis, encompassing mutualism through parasitism; C:cell wall; C:cell; F:protein binding; P:metabolic process; F:hydrolase activity; F:nucleotide binding	-	IPR000795; IPR004160; IPR004161; IPR009000; IPR009001; G3DSA:2.40.30.10 (GENE3D), G3DSA:3.40.50.300 (GENE3D), PTHR23115 (PANTHER), PTHR23115:SF37 (PANTHER), SSF52540 (SUPERFAMILY)		XP_002292812	translation elongation factor-like partial	gi|224007705|ref|XP_002292812.1|translation elongation factor alpha [Thalassiosira pseudonana CCMP1335] >gi|220971674|gb|EED90008.1| translation elongation factor alpha [Thalassiosira pseudonana CCMP1335]
10703	PSN0001	55 E9	1.25962	NS	22.8368	1.26077	NS	29.1992	1.06703	NS	79.0516	Elongation factor 1-alpha	candidate reference gene	scaffold_10	398276	399811	1	1536	+	1525	0			P40911	ef1a_ajecg ame: full=elongation factor 1-alpha short=ef-1-alpha	gi|729395|sp|P40911.1|EF1A_AJECGRecName: Full=Elongation factor 1-alpha; Short=EF-1-alpha	4.16502e-126	63	383.259	456	288	4.16502e-126	0.622	9	P:primary metabolic process; P:interaction with host; C:yeast-form cell wall; C:cell surface; C:hyphal cell wall; F:protein binding; P:cellular metabolic process; F:GTPase activity; F:GTP binding	-	IPR000795; IPR004160; IPR004161; IPR009000; IPR009001; G3DSA:2.40.30.10 (GENE3D), G3DSA:3.40.50.300 (GENE3D), PTHR23115 (PANTHER), PTHR23115:SF37 (PANTHER), SSF52540 (SUPERFAMILY)	8	P:metabolic process; P:biological_process; C:cell wall; C:cell; F:protein binding; P:cellular process; F:hydrolase activity; F:nucleotide binding	-	IPR000795; IPR004160; IPR004161; IPR009000; IPR009001; G3DSA:2.40.30.10 (GENE3D), G3DSA:3.40.50.300 (GENE3D), PTHR23115 (PANTHER), PTHR23115:SF37 (PANTHER), SSF52540 (SUPERFAMILY)	8	P:primary metabolic process; P:symbiosis, encompassing mutualism through parasitism; C:cell wall; C:cell; F:protein binding; P:metabolic process; F:hydrolase activity; F:nucleotide binding	-	IPR000795; IPR004160; IPR004161; IPR009000; IPR009001; G3DSA:2.40.30.10 (GENE3D), G3DSA:3.40.50.300 (GENE3D), PTHR23115 (PANTHER), PTHR23115:SF37 (PANTHER), SSF52540 (SUPERFAMILY)		XP_002292812	translation elongation factor-like partial	gi|224007705|ref|XP_002292812.1|translation elongation factor alpha [Thalassiosira pseudonana CCMP1335] >gi|220971674|gb|EED90008.1| translation elongation factor alpha [Thalassiosira pseudonana CCMP1335]
4738	PSN0001	55 G11	1.30872	NS	17.6222	1.22426	NS	39.0858	1.09193	NS	77.7761	Elongation factor 1-alpha	candidate reference gene	scaffold_10	398276	399811	1	1536	+	1525	0			P40911	ef1a_ajecg ame: full=elongation factor 1-alpha short=ef-1-alpha	gi|729395|sp|P40911.1|EF1A_AJECGRecName: Full=Elongation factor 1-alpha; Short=EF-1-alpha	4.16502e-126	63	383.259	456	288	4.16502e-126	0.622	9	P:primary metabolic process; P:interaction with host; C:yeast-form cell wall; C:cell surface; C:hyphal cell wall; F:protein binding; P:cellular metabolic process; F:GTPase activity; F:GTP binding	-	IPR000795; IPR004160; IPR004161; IPR009000; IPR009001; G3DSA:2.40.30.10 (GENE3D), G3DSA:3.40.50.300 (GENE3D), PTHR23115 (PANTHER), PTHR23115:SF37 (PANTHER), SSF52540 (SUPERFAMILY)	8	P:metabolic process; P:biological_process; C:cell wall; C:cell; F:protein binding; P:cellular process; F:hydrolase activity; F:nucleotide binding	-	IPR000795; IPR004160; IPR004161; IPR009000; IPR009001; G3DSA:2.40.30.10 (GENE3D), G3DSA:3.40.50.300 (GENE3D), PTHR23115 (PANTHER), PTHR23115:SF37 (PANTHER), SSF52540 (SUPERFAMILY)	8	P:primary metabolic process; P:symbiosis, encompassing mutualism through parasitism; C:cell wall; C:cell; F:protein binding; P:metabolic process; F:hydrolase activity; F:nucleotide binding	-	IPR000795; IPR004160; IPR004161; IPR009000; IPR009001; G3DSA:2.40.30.10 (GENE3D), G3DSA:3.40.50.300 (GENE3D), PTHR23115 (PANTHER), PTHR23115:SF37 (PANTHER), SSF52540 (SUPERFAMILY)		XP_002292812	translation elongation factor-like partial	gi|224007705|ref|XP_002292812.1|translation elongation factor alpha [Thalassiosira pseudonana CCMP1335] >gi|220971674|gb|EED90008.1| translation elongation factor alpha [Thalassiosira pseudonana CCMP1335]
4928	PSN0001	55 G11	1.31978	NS	15.9815	1.21362	NS	40.1344	1.09132	NS	76.4967	Elongation factor 1-alpha	candidate reference gene	scaffold_10	398276	399811	1	1536	+	1525	0			P40911	ef1a_ajecg ame: full=elongation factor 1-alpha short=ef-1-alpha	gi|729395|sp|P40911.1|EF1A_AJECGRecName: Full=Elongation factor 1-alpha; Short=EF-1-alpha	4.16502e-126	63	383.259	456	288	4.16502e-126	0.622	9	P:primary metabolic process; P:interaction with host; C:yeast-form cell wall; C:cell surface; C:hyphal cell wall; F:protein binding; P:cellular metabolic process; F:GTPase activity; F:GTP binding	-	IPR000795; IPR004160; IPR004161; IPR009000; IPR009001; G3DSA:2.40.30.10 (GENE3D), G3DSA:3.40.50.300 (GENE3D), PTHR23115 (PANTHER), PTHR23115:SF37 (PANTHER), SSF52540 (SUPERFAMILY)	8	P:metabolic process; P:biological_process; C:cell wall; C:cell; F:protein binding; P:cellular process; F:hydrolase activity; F:nucleotide binding	-	IPR000795; IPR004160; IPR004161; IPR009000; IPR009001; G3DSA:2.40.30.10 (GENE3D), G3DSA:3.40.50.300 (GENE3D), PTHR23115 (PANTHER), PTHR23115:SF37 (PANTHER), SSF52540 (SUPERFAMILY)	8	P:primary metabolic process; P:symbiosis, encompassing mutualism through parasitism; C:cell wall; C:cell; F:protein binding; P:metabolic process; F:hydrolase activity; F:nucleotide binding	-	IPR000795; IPR004160; IPR004161; IPR009000; IPR009001; G3DSA:2.40.30.10 (GENE3D), G3DSA:3.40.50.300 (GENE3D), PTHR23115 (PANTHER), PTHR23115:SF37 (PANTHER), SSF52540 (SUPERFAMILY)		XP_002292812	translation elongation factor-like partial	gi|224007705|ref|XP_002292812.1|translation elongation factor alpha [Thalassiosira pseudonana CCMP1335] >gi|220971674|gb|EED90008.1| translation elongation factor alpha [Thalassiosira pseudonana CCMP1335]
1850	PSN0001	55 G12	1.32085	NS	24.3338	1.2428	NS	40.619	1.38099	NS	31.2615	Elongation factor 1-alpha	candidate reference gene	scaffold_10	398276	399811	1	1536	+	1525	0			P40911	ef1a_ajecg ame: full=elongation factor 1-alpha short=ef-1-alpha	gi|729395|sp|P40911.1|EF1A_AJECGRecName: Full=Elongation factor 1-alpha; Short=EF-1-alpha	4.16502e-126	63	383.259	456	288	4.16502e-126	0.622	9	P:primary metabolic process; P:interaction with host; C:yeast-form cell wall; C:cell surface; C:hyphal cell wall; F:protein binding; P:cellular metabolic process; F:GTPase activity; F:GTP binding	-	IPR000795; IPR004160; IPR004161; IPR009000; IPR009001; G3DSA:2.40.30.10 (GENE3D), G3DSA:3.40.50.300 (GENE3D), PTHR23115 (PANTHER), PTHR23115:SF37 (PANTHER), SSF52540 (SUPERFAMILY)	8	P:metabolic process; P:biological_process; C:cell wall; C:cell; F:protein binding; P:cellular process; F:hydrolase activity; F:nucleotide binding	-	IPR000795; IPR004160; IPR004161; IPR009000; IPR009001; G3DSA:2.40.30.10 (GENE3D), G3DSA:3.40.50.300 (GENE3D), PTHR23115 (PANTHER), PTHR23115:SF37 (PANTHER), SSF52540 (SUPERFAMILY)	8	P:primary metabolic process; P:symbiosis, encompassing mutualism through parasitism; C:cell wall; C:cell; F:protein binding; P:metabolic process; F:hydrolase activity; F:nucleotide binding	-	IPR000795; IPR004160; IPR004161; IPR009000; IPR009001; G3DSA:2.40.30.10 (GENE3D), G3DSA:3.40.50.300 (GENE3D), PTHR23115 (PANTHER), PTHR23115:SF37 (PANTHER), SSF52540 (SUPERFAMILY)		XP_002292812	translation elongation factor-like partial	gi|224007705|ref|XP_002292812.1|translation elongation factor alpha [Thalassiosira pseudonana CCMP1335] >gi|220971674|gb|EED90008.1| translation elongation factor alpha [Thalassiosira pseudonana CCMP1335]
2040	PSN0001	55 G12	1.28966	NS	27.8833	1.23902	NS	40.7139	1.49415	NS	16.4797	Elongation factor 1-alpha	candidate reference gene	scaffold_10	398276	399811	1	1536	+	1525	0			P40911	ef1a_ajecg ame: full=elongation factor 1-alpha short=ef-1-alpha	gi|729395|sp|P40911.1|EF1A_AJECGRecName: Full=Elongation factor 1-alpha; Short=EF-1-alpha	4.16502e-126	63	383.259	456	288	4.16502e-126	0.622	9	P:primary metabolic process; P:interaction with host; C:yeast-form cell wall; C:cell surface; C:hyphal cell wall; F:protein binding; P:cellular metabolic process; F:GTPase activity; F:GTP binding	-	IPR000795; IPR004160; IPR004161; IPR009000; IPR009001; G3DSA:2.40.30.10 (GENE3D), G3DSA:3.40.50.300 (GENE3D), PTHR23115 (PANTHER), PTHR23115:SF37 (PANTHER), SSF52540 (SUPERFAMILY)	8	P:metabolic process; P:biological_process; C:cell wall; C:cell; F:protein binding; P:cellular process; F:hydrolase activity; F:nucleotide binding	-	IPR000795; IPR004160; IPR004161; IPR009000; IPR009001; G3DSA:2.40.30.10 (GENE3D), G3DSA:3.40.50.300 (GENE3D), PTHR23115 (PANTHER), PTHR23115:SF37 (PANTHER), SSF52540 (SUPERFAMILY)	8	P:primary metabolic process; P:symbiosis, encompassing mutualism through parasitism; C:cell wall; C:cell; F:protein binding; P:metabolic process; F:hydrolase activity; F:nucleotide binding	-	IPR000795; IPR004160; IPR004161; IPR009000; IPR009001; G3DSA:2.40.30.10 (GENE3D), G3DSA:3.40.50.300 (GENE3D), PTHR23115 (PANTHER), PTHR23115:SF37 (PANTHER), SSF52540 (SUPERFAMILY)		XP_002292812	translation elongation factor-like partial	gi|224007705|ref|XP_002292812.1|translation elongation factor alpha [Thalassiosira pseudonana CCMP1335] >gi|220971674|gb|EED90008.1| translation elongation factor alpha [Thalassiosira pseudonana CCMP1335]
2602	PSN0001	55 H4	1.42507	NS	7.59135	1.15547	NS	51.4527	1.20363	NS	67.9585	Elongation factor 1-alpha	candidate reference gene	scaffold_10	398276	399811	1	1536	+	1525	0			P40911	ef1a_ajecg ame: full=elongation factor 1-alpha short=ef-1-alpha	gi|729395|sp|P40911.1|EF1A_AJECGRecName: Full=Elongation factor 1-alpha; Short=EF-1-alpha	4.16502e-126	63	383.259	456	288	4.16502e-126	0.622	9	P:primary metabolic process; P:interaction with host; C:yeast-form cell wall; C:cell surface; C:hyphal cell wall; F:protein binding; P:cellular metabolic process; F:GTPase activity; F:GTP binding	-	IPR000795; IPR004160; IPR004161; IPR009000; IPR009001; G3DSA:2.40.30.10 (GENE3D), G3DSA:3.40.50.300 (GENE3D), PTHR23115 (PANTHER), PTHR23115:SF37 (PANTHER), SSF52540 (SUPERFAMILY)	8	P:metabolic process; P:biological_process; C:cell wall; C:cell; F:protein binding; P:cellular process; F:hydrolase activity; F:nucleotide binding	-	IPR000795; IPR004160; IPR004161; IPR009000; IPR009001; G3DSA:2.40.30.10 (GENE3D), G3DSA:3.40.50.300 (GENE3D), PTHR23115 (PANTHER), PTHR23115:SF37 (PANTHER), SSF52540 (SUPERFAMILY)	8	P:primary metabolic process; P:symbiosis, encompassing mutualism through parasitism; C:cell wall; C:cell; F:protein binding; P:metabolic process; F:hydrolase activity; F:nucleotide binding	-	IPR000795; IPR004160; IPR004161; IPR009000; IPR009001; G3DSA:2.40.30.10 (GENE3D), G3DSA:3.40.50.300 (GENE3D), PTHR23115 (PANTHER), PTHR23115:SF37 (PANTHER), SSF52540 (SUPERFAMILY)		XP_002292812	translation elongation factor-like partial	gi|224007705|ref|XP_002292812.1|translation elongation factor alpha [Thalassiosira pseudonana CCMP1335] >gi|220971674|gb|EED90008.1| translation elongation factor alpha [Thalassiosira pseudonana CCMP1335]
2792	PSN0001	55 H4	1.38982	NS	8.9792	1.20517	NS	38.0147	1.16514	NS	72.8386	Elongation factor 1-alpha	candidate reference gene	scaffold_10	398276	399811	1	1536	+	1525	0			P40911	ef1a_ajecg ame: full=elongation factor 1-alpha short=ef-1-alpha	gi|729395|sp|P40911.1|EF1A_AJECGRecName: Full=Elongation factor 1-alpha; Short=EF-1-alpha	4.16502e-126	63	383.259	456	288	4.16502e-126	0.622	9	P:primary metabolic process; P:interaction with host; C:yeast-form cell wall; C:cell surface; C:hyphal cell wall; F:protein binding; P:cellular metabolic process; F:GTPase activity; F:GTP binding	-	IPR000795; IPR004160; IPR004161; IPR009000; IPR009001; G3DSA:2.40.30.10 (GENE3D), G3DSA:3.40.50.300 (GENE3D), PTHR23115 (PANTHER), PTHR23115:SF37 (PANTHER), SSF52540 (SUPERFAMILY)	8	P:metabolic process; P:biological_process; C:cell wall; C:cell; F:protein binding; P:cellular process; F:hydrolase activity; F:nucleotide binding	-	IPR000795; IPR004160; IPR004161; IPR009000; IPR009001; G3DSA:2.40.30.10 (GENE3D), G3DSA:3.40.50.300 (GENE3D), PTHR23115 (PANTHER), PTHR23115:SF37 (PANTHER), SSF52540 (SUPERFAMILY)	8	P:primary metabolic process; P:symbiosis, encompassing mutualism through parasitism; C:cell wall; C:cell; F:protein binding; P:metabolic process; F:hydrolase activity; F:nucleotide binding	-	IPR000795; IPR004160; IPR004161; IPR009000; IPR009001; G3DSA:2.40.30.10 (GENE3D), G3DSA:3.40.50.300 (GENE3D), PTHR23115 (PANTHER), PTHR23115:SF37 (PANTHER), SSF52540 (SUPERFAMILY)		XP_002292812	translation elongation factor-like partial	gi|224007705|ref|XP_002292812.1|translation elongation factor alpha [Thalassiosira pseudonana CCMP1335] >gi|220971674|gb|EED90008.1| translation elongation factor alpha [Thalassiosira pseudonana CCMP1335]
10159	PSN0001	57 C5	1.34221	NS	16.3689	1.17239	NS	50.497	1.03674	NS	80.8007	Elongation factor 1-alpha	candidate reference gene	scaffold_10	398276	399811	1	1536	+	1525	0			P40911	ef1a_ajecg ame: full=elongation factor 1-alpha short=ef-1-alpha	gi|729395|sp|P40911.1|EF1A_AJECGRecName: Full=Elongation factor 1-alpha; Short=EF-1-alpha	4.16502e-126	63	383.259	456	288	4.16502e-126	0.622	9	P:primary metabolic process; P:interaction with host; C:yeast-form cell wall; C:cell surface; C:hyphal cell wall; F:protein binding; P:cellular metabolic process; F:GTPase activity; F:GTP binding	-	IPR000795; IPR004160; IPR004161; IPR009000; IPR009001; G3DSA:2.40.30.10 (GENE3D), G3DSA:3.40.50.300 (GENE3D), PTHR23115 (PANTHER), PTHR23115:SF37 (PANTHER), SSF52540 (SUPERFAMILY)	8	P:metabolic process; P:biological_process; C:cell wall; C:cell; F:protein binding; P:cellular process; F:hydrolase activity; F:nucleotide binding	-	IPR000795; IPR004160; IPR004161; IPR009000; IPR009001; G3DSA:2.40.30.10 (GENE3D), G3DSA:3.40.50.300 (GENE3D), PTHR23115 (PANTHER), PTHR23115:SF37 (PANTHER), SSF52540 (SUPERFAMILY)	8	P:primary metabolic process; P:symbiosis, encompassing mutualism through parasitism; C:cell wall; C:cell; F:protein binding; P:metabolic process; F:hydrolase activity; F:nucleotide binding	-	IPR000795; IPR004160; IPR004161; IPR009000; IPR009001; G3DSA:2.40.30.10 (GENE3D), G3DSA:3.40.50.300 (GENE3D), PTHR23115 (PANTHER), PTHR23115:SF37 (PANTHER), SSF52540 (SUPERFAMILY)		XP_002292812	translation elongation factor-like partial	gi|224007705|ref|XP_002292812.1|translation elongation factor alpha [Thalassiosira pseudonana CCMP1335] >gi|220971674|gb|EED90008.1| translation elongation factor alpha [Thalassiosira pseudonana CCMP1335]
10349	PSN0001	57 C5	1.39158	NS	3.78512	1.18733	NS	48.3869	1.08158	NS	78.5658	Elongation factor 1-alpha	candidate reference gene	scaffold_10	398276	399811	1	1536	+	1525	0			P40911	ef1a_ajecg ame: full=elongation factor 1-alpha short=ef-1-alpha	gi|729395|sp|P40911.1|EF1A_AJECGRecName: Full=Elongation factor 1-alpha; Short=EF-1-alpha	4.16502e-126	63	383.259	456	288	4.16502e-126	0.622	9	P:primary metabolic process; P:interaction with host; C:yeast-form cell wall; C:cell surface; C:hyphal cell wall; F:protein binding; P:cellular metabolic process; F:GTPase activity; F:GTP binding	-	IPR000795; IPR004160; IPR004161; IPR009000; IPR009001; G3DSA:2.40.30.10 (GENE3D), G3DSA:3.40.50.300 (GENE3D), PTHR23115 (PANTHER), PTHR23115:SF37 (PANTHER), SSF52540 (SUPERFAMILY)	8	P:metabolic process; P:biological_process; C:cell wall; C:cell; F:protein binding; P:cellular process; F:hydrolase activity; F:nucleotide binding	-	IPR000795; IPR004160; IPR004161; IPR009000; IPR009001; G3DSA:2.40.30.10 (GENE3D), G3DSA:3.40.50.300 (GENE3D), PTHR23115 (PANTHER), PTHR23115:SF37 (PANTHER), SSF52540 (SUPERFAMILY)	8	P:primary metabolic process; P:symbiosis, encompassing mutualism through parasitism; C:cell wall; C:cell; F:protein binding; P:metabolic process; F:hydrolase activity; F:nucleotide binding	-	IPR000795; IPR004160; IPR004161; IPR009000; IPR009001; G3DSA:2.40.30.10 (GENE3D), G3DSA:3.40.50.300 (GENE3D), PTHR23115 (PANTHER), PTHR23115:SF37 (PANTHER), SSF52540 (SUPERFAMILY)		XP_002292812	translation elongation factor-like partial	gi|224007705|ref|XP_002292812.1|translation elongation factor alpha [Thalassiosira pseudonana CCMP1335] >gi|220971674|gb|EED90008.1| translation elongation factor alpha [Thalassiosira pseudonana CCMP1335]
[truncated: 10,463 more rows]
[truncated: 121 more columns]
