# Supplementary material for: Gene expression studies for the analysis of domoic acid production in the marine diatom Pseudo-nitzschia multiseries
Source: BMC Mol Biol. 2013 Nov 1;14:25. doi: 10.1186/1471-2199-14-25 (PMC3832940; doi:10.1186/1471-2199-14-25)
Supplement: Additional file 3 — Fasta file with all of the Ps-n ESTs from this study. [file 1471-2199-14-25-S3.fas]

>A1H11T71.SEQ
caaaacattagtttaattcattcaagaagctaaatttttttcaaaatgagtggaaaggaacatttgtctttggttgtct
gcggacacgtcgatgccggtaagtcgactacttgcggtcacttgattttcaagcagggaggaatccccgagcgtgagat
ggtcaagctcaacgagcttgccgccgagaagggtaagtcttccttcggtttcgcttactaccttgatacgtgcaaggaa
gaacgtgaccgtggtgttaccatccaatgtaacaccaaggaattcttcaccgaaaactaccactacaccatcgttgacg
cccccggacacaaggattacatcaagaacatgatcaccggatctgccaccgctgatgttggtatgcttttggttcctgc
cgagaagggaggtttcgaagccgccatcgccaaggccgaccctaagttgggagttgatgaaggtcaaacccgccagcac
gcccgtctt
>5D5T71.SEQ
gttttgttaccatggcaaattctaaactaaagtcaagcttgtcgtgttctaacgaaaacgagatggaagtcaaagtcga
gcacggaaacgatgcttcaaccgcgaaaggaactgccgatcgaacgcctaaaaactcaccgacaatcgtcaacgaaacc
gcttatccgatcgtgatattcctcgaacgaggcactctctacaacagatgtgttcttcaacccggagaagccgttgcaa
tgacccgcaaacagaccggaggtgggaggctgagactttcttacaaggtccatgccacgatcggagacgaacgggcgct
gccaacgcaaagcgacagcatcaagaacttcctcaaagtttcggccgttcctgccgcatttgcagcaggctgcatcctt
actgcagtctctgggggaacgatgagtggcccttccgcggcgctaaccccgctggtcagaggacttgttgtcaagggcg
ttgttattgacgcaactgccattgcggcagggaaattcgcggcgattcaaaccaaaaagatcgccaaaatccttctcga
ggatcataaggagacattgatgggcgttacacctcgattgaaacccggagagaggtatctctcggtgacaggcggtctg
ctcgaagggccaattgaaatcaaggagatcaaacgtcgcatattcaataaaatgacgatcaacgccatgaagatgccaa
tggctctgactgaatgcaaagaagctctagaaacagcgaagcagatattatggtgatgaaatcggataatgagagcccg
gacatagcacgacgatcgacaagttagcaaatcaagaacgt
>5D8T71.SEQ
gaacaagaacaagaacatcaccgaaaatagcaaccgtaaccaaagaccgtgccgaccgatgaccatgaacatcttcacc
acatcttccactcgcgcccgttgtgtccggagctcgtccgcagttgcagctgtcgtcggactgctgctgcagctgcttc
tggctacatcctccatctttgttgtcgcagatgccaaaaacgcccacttcaccatggaattcatccccaccttcaaaaa
cggactcccccacaagtgcaacgccggcgaaatcaagaccatggagaaattcctgggagacatcctggccagggaaacc
ggattggtcgagcactcggtcgaatacatggacaagatgtacgacgcccacgaatcgcaccccgaacacgggagcgccg
cctcgctccacatcaagcggcaccacttcagcaaggtgcgaggattcgatttcaccttcgactgcccgacgcagaacaa
ccactacgcctgtccggacaacgattggtgccacgtcctgtgtttggacgagaccgtcaagccgggccacgagagcctc
accgagcaggcgtccgacctcagggaaaagctccacgcgcactccaaaacgctggaggggccctataacatcaagtgct
tgggacacacgcccgacctggattttcacttgctggtcagcgtctctccttaactactacgtacggagtatataattcg
tgatgtataccggtacctcctcttgattccttagaattaaaaaaaaaaaaccaataccgtctggatgcacgaaaatttc
aaggattgaaacaatacgaagtacgagagaagacaatacaa
>5D9T71.SEQ
tgggactcaggcgcattgtgctggaagaggaaaacagaagagaataataaatcggccaataatgttaaaagtcttcgat
gatcaggctagtggatggtagcttagtatctgaaagacgaagcacaacaaggggcagcctgttgaggtgtcgaataacc
cgtacagtgctgctcattcagagatatttgaaccctaccgggtattcgtaccgtgagatctccaacatcaaacatcaaa
cacatattgatttacgaagtacggagtactagtgtacgggtagttcgatttgtgaaatcgcatatgctcggcgcttaag
cgcgtctgcaacggaaaactcggcgtttagagtcagcattgtatatccttgacattttttcgtctctatgacatccaca
acttcggtgactttctttccggcaacagattccccgtcaacgtgcgtcagcacatcccctcgaacagcaccaaactttc
caacatgaccggtgtgcgagatcaccactcgagtctggcccggtagtgctatgtgaacgtcgtttgcaccccaataatc
ttcgtccctgctgacgcaaagcccgattgcacaaattcctgtcgcagattccagaaaactctgattgcttccgattttt
tttttagtgagtgttaccaaaatctccggcagttaattatcgtaagtaagttgaaaaaatagtagagactggtgtatgt
ttacaatagagcttaaatatagaacttcgtgatagcatcattgaaacctcccaaaagctccagggcgccaagatcggcc
tcgactttactataatcagtagtgacgactcctctgattccttggcataaacaaacactttcccatcttgatcgcggct
gatacgaatagaatctgtgaggaaggtgg
>5E1M13r1.seq
cgcatgtgctggaagcaatctaaaggaaacacccccaaggtgaagagtgtcacgtccgaactaggtgtgtgtcgccttg
ggtcgttgtgcctggaaagtttaccaagaaagaattggaatcgcaagcgcggctagttgcggcgcctatttatgcaaat
gcgtcttgcaattgcaatgctccgaaatgcgtcgtggtagctgatgaatgggaccagaaggaagagtttctcaaatgtg
tagacgaatccatggagaatcatccattgccagtggcgtactaccccaacacagagcaacgttggaagaaattctccga
gcaataccctgatgcgaaaaaaatcgagtcgaaaaccgggatgggaatcgaggaacgaaagctctctgcaggtggagtc
aacaagaagcctctcttgttgccctatttgaaaatcgagactgttgtcgacctggagtccgatgatggaagagaggctg
cctcgaatgaagtcgctttcaccaacgaaccatttgctcctgtcatcacggttgccaccctcgaagggacgagtcaaaa
taatctgatgaaattcgcaacaactgcttccactttttgtaatgactatctatatggtactctgtcagggactataaca
accccaccgtcgttgcttgaagaggatagtgttcaaacgcttatcgctgagatgaaatacggttgcattggtgttaaca
actggggtggctacaattatgtgacccatcaaactggcatgtggggtgccttcccaggtgaaacccctgacgccgtaca
atctggtatcggaagagtgggtaacacaatagcgcttgctcatctcgagaacgctgtgctcatcagcccagtcactcat
gcatccaatattacg
>5E1T71.SEQ
cgcgcattgtgctggaagttttttttttttcttaaaacatcttccgtttacgtatctaatacatgttgctatgtaagtt
gcttcgtgaaattcgctgttgtggtctcatcaaccatctccgactcaccaagactcttatttacttccgaaaaggtaag
cacagccaacaacggccacactcgcacataccattcccaccttcaccaaatcgacgccggtgacggcactgatcaattc
aactaaatcaccaacccgttcatataaaacgtacttggcaatggccttcattttgcgtttttcctgtttgaagttgtca
ttgagcgtaatattggatgcatgagtgactgggctgatgagcacagccttctcgagatgagcaagcgctattgtgttac
ccactcttccaataccaaattgtacggcgtcgggggtttcacctgggaaggcaccccacatgccattttgatgggtcac
ataattgtacccaccccagttgttaacaccaatgcaaccgtatttcatctcagcgataagcgtttgaacactatcctct
tcaagcaacgacggtggggttgttatagtccctgacagagtaccatatagatagtcattacaaaaagtggaagcagttg
ttgcgaatttcatcaaattattttgactcgtcccttcgagggtggcaaccgtgatgacaggagcaaatggttcgttggt
gaaagcgacttcattcgaggcagcctctcttccatcatcggactccaggtcgacaacagtctcgattttcaaatagggc
aacaagagaggcttcttgttgactccacctgcagagagctttcgttcctcgattcccatcccggttttcgactcgattt
tttcgca
>5E2T71.SEQ
cacatatctgcggggaatagattcatagaatgcgtagtgtgaaaagtgaatacggaagaacgacatggtgcttgttagg
aaacgtgtaggatagggatcgatgtgggcaacttgggacaagattgactctgctgacttgggacaagacggaacctgac
gaattttcaagattgactctgctgactcgggacaagacggaacctgacgaattcggaccagacgaacactttcgactcg
gggcaagatggacactaggctcgacatgctctcgatttgacggactctcctcaagaaggcgatatggatccaacaaccg
atgatacgcgactcgactccacatgaactgatcaacagaacctagaagaagacgacgacgacgaaggactagctctaga
ctccccaccgacagaacactcaactttcaagagaatcaagcaacaattgggaacaacaaccgatacaagactagaatga
tacgagtgtatcttttcaaaagaaggcacgaggacaatgcgatgcttacaattaagagaattggaacgaacattggcag
caacaacaacaacaacagctactacactcgcgagagcggaatgtcacgatgagtaacgaatctagaaacaaacacaagc
atcatgatctgtgcgaatgggcatattgtgtgatatcaatcattcgaaactgaggaagggcttaaggcacgagggaccc
gtatgcatggcgggaccagacatgaccgatgtatgatagggaacgatgcgatggattgttggtactatcgctgcatcac
cagcaacgctttttcacctccttgaaacagggggtgtttttatgccgccactttggcaaaccagtgcgatgagaggaaa
gcaaaacgtaacaag
>5F3T71.SEQ
ttagacaaatattttcttaataatttaatgtaacactagaatgtacttcggggtaataatactggggtgtgcaccggtc
ggtgatctgcactgtatcaactgcacgactcaattccgcacttgttaagcttcgtgtggcacgttaaaccatatgaagt
cgttgccggcaaacgttacctgaacacgttgcattgactttcggaactgaaaatgatgatgttcttgaatccgaatcat
ccaatcaaaagcaacgcgacaatcaaaccatacaatgcgattgcttcaagatagatcaatgacaaaacagtttttcgga
agggatcgtcggaatagatgtcaattagtctctccgttcctgggatcaaaggtgtactttcgttttgtccaatggccga
ggttggtttccctcctggtgggatggagatgtcactgttcaattgctggataaacttggacatgccacatccagaggcc
aagacggccaatccgaccgacaatcccgcggacaagttcttgtacccatcaatttccgacagtgcatcatcgccgattt
tgccgatcaaaagataggagatgataatcccgtagatcgccaaaacaccgccaatgacaatgggaatgaaagacctgac
atagttaccggtcgaacgcacagcatatgttgcaccttgagcagatgcgatagccgaacctgcggaacacaaaaagatg
gatagagcacagcctaagccagtaacgaggcgaggatcagcagacatgtttttggatttttctttgctttgtcttctgt
tgtttttgttttctgttc
>5F7T71.SEQ
tgtgctgtagagagctttttttttttttttttttatcgataagtattacctagaggaaacactcgtagtgtatattgta
cgagtttattgttccaaatttcttcaaaaacaacaattctttgacagactgtttgcacaactgagggaatctttttgag
aggtggggccgcattgtccccttggtacgcgtatcgatgcttgctcccatatcgtcgtattgattggccttgatccggg
atggtcaaggcaagcactaggggccttacccccagccaccgtttgcgattttgatctgcgtgtccacgcactaacagtg
gtgataagatcctggcgtcggtaactgtgacgaaatgcaagagttcggggtaaattgttcccagtgcttacagtgaccg
ggaaaaggtcctacttccgtgactgtacaagattctaaggttagattgaaaagttcgttatgaatccacgtatattggg
gagaggagtaagggtgaatgtcagggtccatgtcctaaagcaaacgcagcgcgatcaccagggagttctctggtgcggc
aaattggtttccaaaaaacagggatcggggattttctctccaaaaacaaccaaaaccgttggatatgccctaaaattta
ggggacctctcaagtctggtccccccaaaaaggtattaaagcgccctcccccccaaatttggccgaaaaacccccttaa
ccataagagcgtttaga
>5G12T71.SEQ
aggaattcatgcgcattgtgctggaagagacggacagaaaagtattgaaaaatggtgaaagctaaggttaagttcgtga
tcgactgcacgcagcctgtcgacgataaggtgctcgatgttgccatgttcgagaagtaccttcatgacaagattaaaat
tgggggaaagacatctgcgcttgcagccaataacgttgttatctcgagagaccgaacgaagttgaccattgccagtcct
gctgagttgaaattcagcaagcgtcaattgaaatacctttcaaagcgttacttgaagaagcaacaactgcgcgactacc
tacgcgtagtggcagccagcaagaactcatacgaaatgcgatacttctcaatcagtggaggtgacgacgccgatgaaga
gtaaagcagtccccgtttacctcatggtaggcaaacggtttacacccccccaagaactagtcttcaacaaattggtagg
caatccgttgcttttaaactgaatgtgttctgtagctagttgtgtcgaacgtctgccatcgatttccaaagtccaggaa
tgatacgaactcgttgtgaggttgattcagttgcattttcgattaactctgattgaagggaagaccgaaccaattccac
tgatgcttgagatgcttcaactctttatcctattacgatgaattacattctcgaattgtttgtcgacaagacaacttgt
atagcctttcgtgttggcctagatagtgacataatcatttgagaatgtaattcatcgtaataggataaagagttgaagc
tttccagcacattagacgcgccatgtgagatcatggtcatactgggtttctgagaagaatgaccctgaatcaacctcac
acggagtcgtatcattcctggagctttgggaaatcgatggcagac
>6B11M13r1.seq
accgcatgtgctggaagccacactggaaccaacacttgccgtattcccacaggaactatatttggacggaacgactatg
gaagcacatacgcaatccgcattctatggatggtacggtagaattatctgctctgttttctttcgaaaaacaatgctgt
agattcaacgcaccgacacatggttgtgttgtcgtttgaccatctttgttgtcactctatactttgcggaacgactatg
gaagcacatacgcaatccgcattctatggatggtacggtataattatctgctctgttttctttcgaaaaacaatgctgt
agattcaacgcaccgacacatggttgtgttgtcgtttgaccatctttgttgtcactctatactttgcgattcccgaaga
gacgttgcggatcatgcacgatccgttgtttcgaacttaacctttttcacgaacataacacgaaagcaccgcgaaacgc
gatgggttcattcattccctactttttggcaattcaacgccaagcaaaaagaaaggaagaaagtgagcagtcaaaacgt
gtagcacgctgtgttgttacatttggcaaccactaagcgatcggcccccgaacaccaaatcgacttcctggttttcagc
tcattctttccataggactttgttgttttactttcacgttcggaccattatctgacgcacggcgaagccaactcgacct
ttcaaacaacacaagacaacacaagacaacacaagacaacacaaagacgacgatgaagctaacgaaatctttctttatt
gtaaccctgctcttgcagtgaagtcacgagtgcttggaagaagtagcagaagttgtagcaaaagtggtagcaaaagtgg
t
>6B11T71.SEQ
agaatacgtgtctggcgcgcattgtgctggaagacaaacttgtattggtagtttcattattattatcatttcatcgcat
ttgttttttcgcgcattcgacgaccactgtacgaataaaatggtacgaaataatagaattgcgttcgatcgatggtttc
gtccatcgttgtcgtggatagtggacaacaacagcaagggtctagttcaccgtcagtgctagagatgaaagacgagact
cggcgttagtaaccgacaaaaaaccgaagcagggcagcgcaggttcgtcaaactacggagcagtaccaaccgtctccgc
gggatcagtgcccttttcggtgccatcgtcgttgcttttgtctaccgcggtagttgtgaggaacgaagataccaaagtg
ggttcaaaagtaggcgatgctgtaggacttgtagaaggcgaggccgaagggcttgtagaaggcgaggctgaagggcctg
tagaaggcgagatcgaagggcttgtagaaggcgaggccgaaggacttgtagaatgcgagatcgaagggcttgtagaagg
cgaggccgaaggacttgtagaaggcgaggccgaaggagacgcggaaggagacgccgaaggagacgccgagggagacgcc
gagggagacgctgtggcgctggtagaaggaggggtggataacgtacgggggagagcctcttcaatatttaaactgacgt
cgcctgaaggagactccgaaggagactccgaaagagacgccgaaagagacgccgaaagagacgccgaaagagggctaga
taacgcacggttgatagggccttcaaaatctataatgatgttggttggaattacgtcgctgcagc
>6D5T71.SEQ
gctgacgcctggcgcattgtgctggaaggtcaagcagaagcagcgacgaccggtcggtgtgcatgcacactcacagagc
tctacttcccagcaacaacagcagacgagggacgcactccgtaaggtcatcgcccagcaacgcgccatccgtacacaat
cgagtgtagctcccgtcagtactacgagccaaagaatgtcaatgaccaatgacgaggcccgcaacccatccatggatgt
caacgaagaattgcgaagaagctcctcgtccaccgaagtccttcccggtttggaacctgacgacatctttcccggcatt
accgacacgggagtctggaagttcttgaattcccaagacgagcaggaggaggactactttgctggtcccaaccctgttc
ccaccggcccctctcggtcgtatcacgaacaacaatacagatcgccaacctacgaacaacccgagatgatggaactgat
gccacaaaagaacatagccgccatccgcccggcccaaggacatgccgtggtttcacttaaaccatccatggattctcga
gaagactatcgcgagagcttcgacgagagggaggcgatcaaggccgcagcgagggcagccgcagcctttgagttggata
tgtccttttgggaccatttgacgtgcaacaccatggattactaacttactagtcagcagcaacgaactcgaactcaacc
accaacacagcgggtattcgatgaccccaacgcagtacttccatttctcgccgaaaattgtttcggttggagtcgaagt
ggtaatagaatcgaatccatctagtgaaaacctctctaggtgcggtacggtgcagtactggaatctggacttacgctga
acg
>6D6T71.SEQ
ctagttttcttacatctttattattattactccgtagttggttgacaagagaatcgaagaacggaacggcgcgtcgacg
ctatgcagcaaatacgacgacaaccgagtaagttgcctcccgatcagaatcggaaggttttcccggtcgtgattattat
aaatattgtgatgttatgtgttgtgatgtgttgcattgttgcggcgcattcgatcgcatcccatcctcgatgatcccga
ccttgtcatttcgttgtttttgtttgcagtatcgcaagataatttaatattttttttagataacgttgtgtgtcttgtc
ttgtattgtcttctctcgtatttcgtattgtttcaatccttgacattttcgtgcatccagacggtattgtttttttttt
ttaattctaaggaatcaaaaggaggtaccggtatacatcacgaattatatactccgtacgtagtatttaaggaaagacc
ctgaccaccaagtgaaaatccaggtcgggcgtgtgtcccaagcacttgatgttgtagggcccctccagcgttttggagt
gcgcgtggagcttttccttgaggtcggacgcctgctcggtgaggctctcgtggcccggcttgacggtctcgtccaaaca
caggacgtggcaccaatcgttgtccggacaggcgtagtggttgttctgcgtcgggcagtcgaaggtgaaatcaaatccc
cgcaccttgctgaagtggtgccgcttgatgtggagcgaggcggcgctcccgtgttcggggtgcgattcgtgggcgtcgt
acatcttgtccatgtattcgaccgagtgctcgacaatcc
>6E1M13r1.seq
catcaaaattttcattttattactcgccaacggtgttcaatctacattcaacttttccattcggtgatatgccaaacct
tcctccttctcctccctctctgtgcgtatgtgtctaaagccgtgtcagatgccctgcatgtacggtcttcgtcgaaacc
ttccaatcaaactctgtctttgttttggtgttcttgttgccttttgctttcctctaatcgcactggtttgccaaagtgg
cgtcataaaaacaccccctgtttcaggaaggtgaaaaatcctttctggtgatgcagcgatagtaccaacgatctatcgc
atcgttccacatcgcaaccttccaatcaaactctctgtgtttgttttggtgttcttgttgccttttgctttcctctaat
cgcactggtttaccaaagtggcggcataaaaacaccccctgtttcaaggaggtgaaaagcctttctagtgaagcagcga
tagtaccaacgatctatcgcatcgttccatatcgaaaccttccaatcaaactctctgtgtttgttttggtgttcttgtt
accttttgctttcctctcatcgcactggtttgccaaagtggcggcataaaaacaccccctgtttcaaggaggtgaaaaa
gcgttgctggtgatgcagcgatagtaccaacaatccatcgcatcgttccctatcatacatcggtcatgtctggtcccgc
catgcatacgggtccctcgtgccttaagcccttcctcagtttcgaatgattgatatcacacaatatgcccattcgcaca
gatcatgatgcttgtgtttgtttctagattcgttactcatcgtgaca
>6E1T71.SEQ
cgcattgtgctggaagacgcatcatgaaaatagaagtaaaactaagaatgtaatttggaataacatcaccaccgccatc
gccttcaccatcgtcttcaccatcgtcttcaccatcgtcttcaccatcgtcgtcatcgtagtcatcaacgtcaacatca
acatcaacatcaacatcaacgtcatcagcatcattagcaacatcattagcagcatcatcagcaccaatatcatcatggg
caacgcattatgactgggaaagtcggagcgaagcgaaagcgtagaaaatgtcgaactgaaagatccaaccgccatgtgt
gttatgcgttagaatagtatcgttaataagagaactgcctcgtccgtgtttcagaacttgaagatcgtctttcaatcca
cagatccaggcctcggaagatccaaaccaacaagcgacaatgttaccatccatgcaataagtctctatgaatgagcaag
gctaagtacattgcggtatatttgtagtgttctccaaaccgtaatatcctaacgatcgatgcgctttttgcgatacctt
ctttctccttaggagattacgaagaaatgggcaaacgcacatcgatacgaggggggctctgttccacggactgtatgaa
agagatattgggagaactttacacgaagagggcagaccgacgcatgttctaacatcgtcgtggtagaattagaatgcag
tttggacgccaccaagagtcaactagtgaccggataccgaacacatatctgcggggaatagattcatagaatgcgtagt
gtgaaaagtgaatacgggaagaacgacatggtgcttgttaggaaacgt
>6F1M13r1.seq
aagttttttttttttttctgataattctatgccttcatttccgttttaagctacttgatagctttcttggacaaacgat
ttcgtcatctggtttggaataggagcccctgacatcgagttagtaactccaataatttcaataggacaaaaaagtgtct
caaatcggaacccaatttggatcgggaaaaacgcttcagtattttgcccatcaacgctgaattccaaacttccagtgct
attgttagcatctaccgtatcaaagtgccaacacatcattcctgcggcggggtcatgcttcatttctttccaccacaat
ggcggccgcgtttaaaccccctatagtaagccgtataagaaattgtggctgtaaaggtgggggcataccttgggtatgt
tgtactttcctaggcatcttaatttaattccccaacctctaccaaacaaacggggtacgattcaaagacgtgccacgga
ctaggcccggaaaaatatttattaccaccataagtgtcagtccaggtgtcaccgaaagcactcccgtattcgtccgcga
aggcaacacctgagctgtgttcgaacgacccctatttccgctgggctaagatttg
>6F1T71.SEQ
aatgaagcatgacccagccgcaggaatgatgtgttggcactttgatacggtagatgctaacaatagcactggaagtttg
gaattcagcgttgatgggcaaaatactgaagcgttcttcccgatccaaattgggttccgatctgagacacttctctgtc
ctattgaaattattggagttactaactcgatgtcaggggctcctattccaaaccagatgacgaaatcgttcgtccaaga
aagctatcaagtagcttaaaacggaaatgaagcatagaattatcagaaaaaaaaaaaaaactt
>6F2M13r1.seq
atagtaaaacaaaacacaaacccggataaccttacagaatttcaacgcgagaaaacaaacaaaagtctttgcatttgaa
cgtcaatagtacccatcaccaagcgacacttcgcctaaacatacgaacgaacagattcaacacatctcacgatagcatg
aggatttaccaaaggactcccactgatctttctgctacaacagcagggacgcttattcgaagcgattccaacgaggatg
aaggcgaagatgacgatcatcagctcttcttcgtcacttcctattcggactttgagaaactagcccatggcccacgcgg
ccacgaagccaagcattctgtacacgtatatcgtttttttccatccgatggctcccttgtcctcttgaatattcaggga
gacgcggatgttgtaaccaacccggcgttttctcggcaccatccgcgtctgaacgtcatatatacctgtactgaagact
gccacgaaaatggacgtatcattgccttcaaagtaaagccggatggcaccttagaacagttcggggagccagtcgatgc
tggtgggacttccacctgctatctaactattgacaaggccgagcgcaatctattagcggtcaattattggaattccacc
cttgttgtcattcctatggatcccgacacaggtgctctcataggtggcgtcaagaacgtgtatgatccgaacatgggaa
agacaatggttgcttgtgccaagaaggatggcggggttaaccactcgtgtaacgacgcatccacaatttcggcacgaca
agctgatcctcactcacacgcgctcgttttggacccttttgtgggccgggtagcctacgtgcctgatttatgaaaggat
ctcgttcgagaattctattacgatgctacg
>6F2T71.SEQ
tttcttcaatccaaagtctagcaagactcacatgcttgtacgtagacagctactggacacgctctgccaaaagcttctt
cagtgtttcgatctcttctctggccttggcaagttcagctttgatattgtcttcagaggatcgacccctccacgttgga
acggtgctatcttcactgtcagagccactattgttctcgttgtctttggccaatgtaactgcacgaatggaagactcaa
agttctcttggcgttggcgaatctcggtatcatcttctgagtacgttgggcagcaacatacaaagttaggagatggcac
tcgatactcgttacctgaatatttcagctcgccgttgctaagattaaagttgaagacagcaatcgagtctgtatcttgg
tttgcaaccaataggtattgaccggagttatcgaattgaaaatgtcgcggagtttctcctcgagtgtgataacatccga
cgatttgaagctctcctcgtttcgatcctttcgtcttgacacggaagacagtaatcgattggtgtcctcggttcgatac
aattacgtatctaccggatttgtgcacacacatgcgaccacaggtgttcattgtagttggaaatgcatggggaatggtt
ttgatagattgtaccaatctaagggttgagcggcctcggaagcgattcatgtcctctccattcctggaggcttcatgaa
tctcgttcaaaagttcgcggtcaacctcaaagacagcaacggtcgaactcaattcattgacgacataggcaatattata
ctctggatgaaaatcgagatagcgtggtccatcatgttggccggtacagagcccagatggcatgacgttgag
>6F12M13r1.seq
gcatgtgctggaagtttttttttctttaacttacgaattctataaaacatcttccgtttacgtatctaatacatgttgc
tatgtaagttgcttcgtgaaattcgctgttgtggtctcatcaaccatctccgactcaccaagactcttatttacttccg
aagaggtaagcacagccaacaacggccacactcgcacataccattcccaccttcaccaaatcgacgccggtgacggcac
tgatcaattcaactaaatcaccaacccgttcatatagaacgtacttggcaatggccttcattttgcgtttttcctgttt
gaagttgtcattgagcgtaatattggatgcatgagtgactgggctgatgagcacagccttctcgagatgagcaagcgct
attgtgttacccactcttccgataccagattgtacggcgtcaggggtttcacctgggaaggcaccccacatgccagttt
gatgggtcacataattgtagccaccccagttgttaacaccaatgcaaccgtatttcatctcagcgataagcgtttgaac
actatcctcttcaagcaacgacggtggggttgttatagtccctgacagagtaccatatagatagtcattacaaaaagtg
gaagcagttgttgcgaatttcatcagattattttgactcgtcccttcgagggtggcaaccgtgatgacaggagcaaatg
gttcgttggtgaaagcgacttcattcgaggcagcctctcttccatcatcggactccaggtcgacaacagtctcgatttt
caaatagggcaacaagagaggcttcttgttgactccacctgcagagagctttcgttcctcgattcccatcccgggtttt
cgactcgattttttt
>6F12T71.SEQ
cgcatgtgctggaagagatctaaaggaaaacacccccaaggtgaagagtgtcacgtccgaactaggtgctgtgtcgcct
tgggtcgttgtgcctggaaagtttaccaagaaagaattggaatcgcaagcgcggctagttgcggcgtttatttatgcaa
atgcgtcttgcaattgcaatgctccgaaatgcgtcgtggtagctgatgaatgggaccagaaggaagagtttctcaaatg
tgtagacgaatccatggagaatcatccattgccagtggcgtactaccccaacacagagcaacgttggaagaaattctcc
gagcaataccctgatgcgaaaaaaatcgagtcgaaaaccgggatgggaatcgaggaacgaaagctctctgcaggtggag
tcaacaagaagcctctcttgttgccctatttgaaaatcgagactgttgtcgacctggagtccgatgatggaagagaggc
tgcctcgaatgaagtcgctttcaccaacgaaccatttgctcctgtcatcacggttgccaccctcgaagggacgagtcaa
aataatctgatgaaattcgcaacaactgcttccactttttgtaatgactatctatatggtactctgtcagggactataa
caaccccaccgtcgttgcttgaagaggatagtgttcaaacgcttatcgctgagatgaaatacggttgcattggtgttaa
caactggggtggctacaattatgtgacccatcaaactggcatgtggggtgccttcccacgtgaaacccctgacgccgta
caatctggtatcggaagagtgggtaacacaatagcgcttgctcatctcgagaaggctgtgctcatcagcccagt
>6H1T71.SEQ
accccccctccgcgccttggtgctagaaagagactaatatataacgatctggtctctgtttggtggggtcgaatactcg
ttttttccctcctcttgattccggggggagaattcggcccgtcccaccgccccacaatggccgggatcaccctcatgct
ggccatctacggggatttcaccaagctgatcaagatcaaaagcatgtccgacgtgaaacagttcctccaaaaaactgcc
tcttccatcaggtgagcgatagcctcgttatcgcggacattctatggactcccctggaccgggggaaaaccctctgaat
tcgagaagtgacctcggactatcccaagctgacgtccgtgtaactgtaattgtgactgtaatcgcgactgtctgtgcaa
ctgtgagtgcgactgtgaatgagactgtcagcaccatacccactacttttgcatttttattttaaatgctctcaccact
atatagttgtactatcaaaaaatctttttccatcctatcgac
>6H4M13r1.seq
aaaaacagagcagataattctaccgtaccatccatagaatgcggattgcgtatgtgcttccatagtcgttccgtccaaa
tatagttcctgtgggaatacggcaagtgttggttccagtgtggttgatggctttttggattatgattgttgttactttc
cagcacaatggcggccgcgtttaaacgccctataatgagtcgtattaaaaaatgcaccgaaatggggggggaatgcatc
gattgctcctattgagagacggacctgtgccaggtcggagacgccggggacatccatgtggggggactcaacttgagac
aaataaaactttaatttgatcccaaaaggctccaatatttcatcatacttccacacaagggctgctgggccagcaccga
aaacagttgtggggagtgtaaacggtgcgctcgccctgacccgtggggcaagatattgacaagcagcatctagagaggt
ctgtttgtgtgggcctattactgagcagttgaagatgtgtgtgcatgcacatacttgaggagctttcagttgatgagta
tattatgaaaga
>6H4T71.SEQ
aggatctaaaaaccagaacctaaggcgatggtgctgaataaacatctatcaaaacctcaacccactggaacaaccttgc
cgtacccccaggaacatacccaacggacgactataaacactacgcaatccgcattctatggatggtacggtagaacctc
tactctgttttctttcgagtacaatattgtagattcaacgcaccgacacatggttgtgttgtcgtttgaccatctttgt
tgtcactctatactttgcggaacgactatggaagcacatacgcaaagtatagagtgacaacaaagatggtcaaacgaca
acacaaccatgtgtcggtgcgttgaatctacagaattgtttttcgaaaaaaaacagagcagataattctaccgtaccat
ccatagaatgcggattgcgtatgtgcttccatagtcgttccgtccaaatatagttcctgtgggaatacggcaagtgttg
gttccagtgtggttgatggctttttggattatgattgttgttactttccagcacaatggcggccgcgtttaaacgccct
ata
>6H5M13r1.seq
tcgataacctcaacccatacccctgtaatgggaggtgggcaattttctttctgtttacgtacgtgttatcctagacttt
agtaattgtaggttgcgattgattaatgtattccattactcaaagatttctttgtctgctttgaggtactaatgcagtt
cacaaaaagtgcatatcttgagctcaaatccattcaaggcactaatctccttctatttgcgatgatacatcggaatctt
ccatcacgtggcattttcctatcatacgctattaccagagccaattattcttcccttgcgacgatttctttttgtcaga
gttcttaatctttggagtctttttcttctcttttttgcgcattctcatgatgccaagccggtcaagagatcgactcctc
tggcgggtcatttctggtcgtcctttccgcggctgttccacgaaatccaatgcggatgcaaaactttggtggctgtgct
cgctgctcacgttcaggtttgtccagaccgcgtcttcattgtcgctcaaactctgctgggttggcgctgttgctccctc
caccgaatgcttggaggattccttggcgttgtccaagacttccgaatcgaacataattttacgtgaaggtggttttgga
tgatagtcaccgtcttgatctcgctgcggctgccgtacttttgggggtagactgttagtatagaaaggttgaagttgca
ctggttttggtctttctcgactagagggggtatgatacgttgccctttctgatgatataatcgctttctttgcttctat
tggacgagatccaaccaatgtggtcggttggtactgctctcgttgtcgtcgttgggtttcacgattttgcgtacgagtg
ggctcttgcgagatctttgagtttg
>6H5T71.SEQ
aagaactaaaaacagaagagttgttgaaaccagcggatgatgtgaaagcctttggtgcagaaggaagaggagatgcagt
agttgcgttagcgcagcaacagaaagcaactatagaccattcgacgaataacacagaatcaacgacggagcggttgtta
caaatgactggcgacttgactgctagcagggcatcaccatccttgaccaacccagcaagaaagaacgccaatccaaaca
gagctgtagccaatacgaagcaagaattgaaaaggagaaaaagctttcgtcagcgctcgaaaaaccgacccttgtcagg
ttcggatcgtgtcgatagcaatgatagcgcaacaaaaccaaaaccaaatcgccgtcagatggtacggaatgcattgcga
agactatcttctcgatcccgcgtctcgttgggcggggaagaatccaacgaatccgatacacaggctggtcgcgatcgaa
gacatgaacagcgccgatcggcttcgcctcgcattaggcatcagtcgactccttccggttccgataaaaacgcggagga
cagcgaaaaagagcaacttcctcgtcgtgaccatcaagtgaaagtacccgtagactcatctctgcccaaaagtagtact
cggcgcgaatacaaggaggagcaggaattgtgttccacaccatcgccatcagcgccacgaagagagccaagacgcacca
acaacctcagtaatgataaacgtcaacgacatagacaaacaccacgagacaattcaaaaacctcagaagggcagcacca
agatcatcctcgaaaccgaaacccactccaactcaaagatctcgcaagagcccacctcgtacgcaaaatcgtgaaaccc
aacgacgacaacgagg
>7A1M13r1.seq
ggcgatatcatcattttcatttcgtagctgttactagtaaattcttgtnattgtattcgttaatcgatgcgagtcacat
cccgagagacaccagaattttgcttccacaacaatttcttcgaataacactttcccggatcccaaaggactgtaggtgc
ggtgaaactccgtacaatcgacgggccggggtcgtgtctctcattagttcggcttcatggcagcggtttccttcacctc
atgacgcgtcattctagaaattgcagtatctcgcaaatcactggatctatcggttcgtgcctaactatctactgttgtt
cgagagcgggtcttttagcgctctgcctagagttcatcggaccccacaggcgtggccgccaattgctncaagattttct
ttctctgctttagccacttgaatagctctggcgtcctgctcgattcgtccatcgagtcgagtcgttcgatcttgtgcct
gc
>7A1T71.SEQ
aagacgcgcgatcccatgtgcacggagctcggaaacgaggactacatgatcgaatacgtggaagaatacggtagcacct
ccctctgtgccgtcgataccgagaagggatgcaacgaaaaggagattggatacattgccaagatgaagtccaagaccgg
tgcnggaactgcaggcacagatcgaacgactcgactcgatggacgaatcgagcatgacgccagagctattcaagtggct
aaagcagagaaagaaaatcttgaagcaattggcggccacgcctgtggggtccgatgaactctaggcagagcgctaaaag
acccgctctcgaacaacagtagatagttaggcacgaaccgatagatccagtgatttgcgagatactgcaatttctagaa
tgacgcgtcatgaggtgaaggaaaccgctgccatgatgccgaactaatgagagacacgaccccggcccgtcgattgtac
ggagtttcaccgcacctacagtcctttgggatccgggaaagtgtttttcgaa
>7A2M13r1.seq
actagaaccaacaacaccacgatagaataaaaccaaatactaaacaccaaacatacaaatcaagatgggttttcttaag
agcatgttcaagcaattggaaagtgaggtcaccaaggccatgaccgaatcccaacaaaccgaagctcagacacgtccct
ctggagctcctccaactcgttgggagagagctgtcatcgcactcgaccaggttgtcgtccaggttgtcaaggtcgatcc
cgacggtgttgatatcgtctgctttggtggggatgaatctcccgactggtaccgcaatgtcaagagcaccaagggactc
gaacagatggtcaatgacaagcaaccagaaggtccctgcaacatgggtgctgctatggaagaatgcatgacagaggcct
tttcgaaggatttgaacacgagaccagtcgctcttttggtcctcaccgcgggcaaacccgatgataacgaggagctcaa
cgaatgtctcacaggagccgtgcaaaaatgcgccgagagctatgagcagtgccctatttctgtcacctttgtccacatt
ggagacgatgaggaagcagaggagtacttgaagtacctcgacgaaggcatccaagctgatagtgcggtgagcggagaaa
cattcgacctcgttgataccgtttaggacgaagacatcaaagcagcactggctgagatcaaaggctctgaagagaccgg
aaagaatggtgctctttttggcgcaattgctgga
>7A2T71.SEQ
tcaattttgaaaattaagatactagtgacaanttcttacaaaatacttcntacgaagtaactaacaatcgaagcgtcgt
tggtggctcagaaaattcaacaagaaagcagcttgcgctgtcaagcatgagcctcgagcaatctacattggaaatgcaa
tgttattcacttaaagaccgacggaggtatcgactactgccatcttggcagagcgatccatgaggataatgtaatcgca
ttgatccttcttggatgccttggtgaaaaatttcttgtccaaaaggtatccagtggcaccgactgctgcggctccaccg
agaccggccgcagcgagcgacgcaaatgatgcaccttccggaggaatttcgtcccatcgggttccgtcactccaaacaa
tggaatgctcgtcttcgacagttccctcgatttcccagtctcctgaaggatcgatgaaactgatggcgtattcttcttc
atcatccgcagtgtaagttccagtggtggcctctccggatgggaaaccttcgatggtgagattaccagcttgatcgtcg
gcaatgtccaagatagtaatttcttctccctcgtaggtgactttccattttccgctccatccttcggtgcgcttctttg
cctgttgcttgttgacaaggtncataccaccaactcccaaggca
>7A3M13r1.seq
ccgacacgacgcagcgacaaccaagaatccgatacataggttcctctaaaacaatatccattcttgattttaccatgca
ttgtctccgcttttcggtattcgccttctacatagcaagtgcacatgctttttccacccctacgcgagtcttcgttgga
acaccaaagaaaactaatcctcgcctggttcgagattgcatggtaagatcacatgatcaattgtgcaatcaagtaacat
aacaaaaagcaagatacctcatggactgattcgattccatcacgacccctccattttgtattcgccttttcgctatttc
attccagactcccaatcctaggacgctcaaaactaccgacaccgttgacgaggccattttcactctcctatctgcaggc
ttcaatggcgctcctgtcgtcgatccgataacaaataacttggtgggttgtgttagtgcttttgacttcattcaaaagg
aagaaaccggagcactccttccctttgatatggaagacccagaaaaacaaaaggaaatgtctattaatgctcgaaaaat
tgttgccaccaccgttggagaattgacgacggaaccagcgctgacgattcatgtagatacaaatatgaaagatgctgcc
gagatgctaaccaaaaaacagaaacatcgactgtgcgtagttgacgacgacaacaatctagtagggattctttcaacat
ccgatgtaatgagaaatattatcgatgttctcaagacattgcccgaaaca
>7A3T71.SEQ
ttttttttgaacggaataatgattactaaatttatttatttttacgactttcgaaattatctttggttgattagagaac
agtccaagccaagcttgacgcgcagcgttctaagactcccaaacgaggacgtgataaaaaatgcagttgggtctatgcc
tggttgtcgaagtgtcagatgtccttttctatgatagccgtattcatctatgcatcgccggtcggccaactgacttgcc
aattttgattccgtcacagttgttaatacctacaggtgctggaatcacggggcgagttcgttagcggacatgtgcgccg
acgatgtttcgggcaatgtcttgagaacatcgataatatttctcattacatcggatgttgaaagaatccctactagatt
gttgtcgtcgtcaactacgcacagtcgatgtttctgttttttggttagcatctcggcagcatctttcatatttgtatct
acatgaatcgtcagcgctggttccgtcgtcaattctccaacggtggtggc
>7A4M13r1.seq
actgtgctggattttggtattgttcgtcctttctattatcctacacaataaattctattactagaaaatcatggtgcac
ctgttctgaccatggtgggtgcgtgctgattgaattgaattgaactggaagcagttccaacatggcatggtgtagtact
acttagtagtatatccacctcatccttgctagtactagtatgcatcctccagggtgtggataagaattatctggccctg
ctgttttggattgaaacttggttcaattcgttggggagccagaatgtgatttggaatgaaacttggttcaattagttgg
ggagccagaacgtcgttcgaaagaataattgtttcatgttcgatagtaccggtacgtaatacggttcgtaccggtaaga
ttaccgttgaattactagtaaatatggatatgtcctcgtaccggtatggtacgaagcacgtatcggtacggtactctca
tgcgtactcgtactcgttatcttactttgcatgcagttctgttccgatccggaaattgatatcccctctcttccctaca
ttagcacagaggctccaacaggcactatgacccttgaatttccattccacgttaagggtttgtacctattgacaggaag
gtgcgcccacataccggaacattcttttctccgcagggcccagtctatcgctaattcttgtgttgtacgggtacaagta
ca
>7A4T71.SEQ
gtactgactagcacctaaggttcgttcttttgtgtcaatccgtgccatggtagtagcactcgtaccttgccaacagcct
ccgcacgagaaatgccgtgcaaagctcgtactttttgggggccattagttacttgtacccgtacaacacagaattagcn
gatagactgggccctgcggagaaaagaatgttccggtatgtgggcgcaccttcctgtacaataggtacaaaccttacgt
ggaatggaaattcaagggtcatagtgcctgttggagcctctgtgctaatgtagggaagagaggggatatcaatttccgg
atcggaacagaactgcatgcaaagtaagataacgagtacgagtacgcatgagagtaccgtaccgatacgtgcttcgtac
cataccggtacgaggacatatccatatttactagtaattcaacggtaatcttaccggtacgaaccgtattacgtaccgg
tactatcgaacatgaaacaattattctttgaaacgacgttctggctccccaactaattgaaccaagtttcattccaaat
cacattctggctccccaacgaattgaaccaagtttcaatccaaaacagc
>7A5M13r1.seq
cgcgcactgtgctggatttggaaactccaatcccacgatggagaggatacgaacaatgtcgtcgggattcaacgccgcc
gtcattgacttgtgcttttgcttgttgtgcttgtgcttgtgcttgacacaacaactacagcacaacggagcagtgctgg
tatcggccttttcgcgagtcggttcaacgacccgcaatccaagagccctccgcagcgtcctagaagcaggcggtccggg
tggtggtgatttcggtgaactcacttccgcactggccacactggaacaacagtggcagatacagcaacaatcgagtgcg
gccgatggacggggcaaaccacggtggtcgaaattgatcttgccaaaagaagaagaagaagaagtagaagattcggacg
attcgggctacaaccgggaacaaagcccgtttgccaaaaaaaaccaagacgaatacgttttggaggttggatcctccct
cgaatgcgattccatcctgcgtcatcgtattcaccggaggagccggtctgggacaataccccgcaggtcgcttacaacg
aacttctctccaagatttccgacaaactcaatgcggtctgcatcacggcgccctacgaaggtgggactcgatcattttg
gcttggcaaaacaaaccggggaacgcacccgcagggccctgctggtgctgacgac
>7A5T71.SEQ
ggccccccgaaagccacccatcgcttcctttgccatgttgatgttctcggccgaaacggtgtcgcccagtcctcccatg
gcgtccttcgccagttcgtccacgttccaccgaaagaatacgggagtcaggtggccccccggtaggtttgagacccgta
ggttgccgcccgagttgccatccccgaacgattagcacgccgcccggaattcggtcgacgagtcgagagtatcgtccgc
aaagacaaagagccgcgtctttgcctgtacctcttcgttgtatctcatctgaatcaaccgttccgtgtcctgtgagttg
ggagaaaaatccaccccgatggctccgaccgccatctcggcaaagtcaaagatgctgttgatcatttcgggattgccca
tggctcccaccgtgttcgtgcctcccctcagttcctgggcgaaggacctcgccatcgtgatggttttggcaaacgaaaa
gttgttgtacgc
>7A6M13r1.seq
ctgtgctggattgaaaatagtaaanactcctagaagtaaacacaatatttttgtcgccgtatcctatggatacgcgccg
tcgttttagtcagagctgtgaaagctttcttttccaaaaattcatttgcgaagatgttgaaggttgtctggatgatctg
tgatcttcaccgtgatgttgtttggaagcaaatccgggcatccttctagatagtataagttgttcgtagaaacaggaga
cgactgtgtcttatagttgttgcgtgcgtgtgtgtgtgtgtgtgtgtcgtatgttccctctaactgcacagaccgtctt
ttgtagttgttctggtggtggtggagtctctctgttcgacacaataatagatgcgttcgaagttgccgttggccacccg
accacccatcccgtggtttccaaaatccaatgaactgttgttgtgcgatgtgattcgaattccttgaaaacccgattcg
gttcgattcgattcgattcgattcgattcgattcgattcggttcgcttcgccttcgatttcacggcggcaagagctctt
tcacccgatcgatgctaaaatgcatgaccacgggcgccaccgaggttgtcgagattccccggcgccgttccctccgcta
cccgccncgatccccccgtaggccagaacgatccgcagcgggagcagcggcaaccccatcacgtacagggttgaagtaa
caggcagtgac
>7A6T71.SEQ
tatttcatccatgatcagcctcttccgtaaggcccagttttgaaatacgtaacaacaacaacaacaacaacaacaccta
ctactactattcagcatgtcgataatttccgtgctgctcgaacgcttcccggaaaaaatcgagagcctcagtccgctct
cgaggaatgtgttggtgtcgtcggccatggtggtctactacaagatcgccatcgaagccgcctgctacatacgcctgaa
ctggatggaccgccaccccgatgtccccacgggactctcccgcaacgtcctccacatatccttctcgttcctgctgatc
ttctggccgcacttcgacacctcggacggctggtcgtggaaactctcggcgttgctccccgcggtgatctttggcccgg
ttggtctacaagggaatttttgtgagggacgcgggcgacgccggacgtccagaacatgagcctgtcgggatcaccggcc
gatttgctgttcggtccgctccagctggcggggatctttgtctggctgacgctgtacca
>7A8M13r1.seq
tctctgcgttacgttccttttatcctttgtacatccaagattgacgtaacctctttcgggttcacttggataggaagga
ataccaaaggaattggtcccagcacatttttcaaatttaccaaccatcctcgactaaacgggttctgagggaatgtgta
gctcgtcgactcgttcaggatttgcttatactgcatgtccaataagatcttgttctcgagcgttgtaagcgcggacaca
acatacattaaatgatacccgaggaaaatggtttggagtaggccgattgcagtcagaaacggaaagactactacgagaa
ccgtgtctttttccaatgttccaatcaaaattttcgaaagaatcgttgttgcggaaggcagattaagtaaggcacttat
attgtcgtgtaagagttgccaaccaacgccgtcggatgatgtgttcatttgttccaaaaaaggacggtaaagcataaac
catccataacaacaacccacgctaagataaaatagcgttaaaagaaaaaaaaaaaaaaaaaaaggctctctctctcttt
ccagc
>7A8T71.SEQ
cgtgggttgttgttatggatggtttatgctttaccgtccttttttggaacaaatgaacacatcatccgacggcgttggt
tggcaactcttacacgacaatataagtgccttacttaatctgccttccgcaacaacgattctttcgaaaattttgattg
gaacattggaaaaagacacggttctcgtagtagtctttccgtttctgactgcaatcggcctactccaaaccattttcct
cgggtatcatttaatgtatgttgtgtccgcgcttacaacgctcganaacaagatcttattggacatgcagtataagcaa
atcctgaacgagtcgacgagctacacattccctcanaacccgtttagtcgaggatggttggtaaatttgaaaaatgtgc
tgggaccaattcctttggtattccttcctatccaagtgaacccgaaagaggttacgtcaatcttggatgt
>7A9M13r1.seq
tgtgctggattncaaattgtgtctaatcattaaagttacatattgggacggcgttttcaaaaagaatcccattcgataa
atcaaccaaacttctgtcatgagttgttgttgaatcagctacgtgtaccagttacttacacacttagctcaaagacgag
gcacgtgtttgtgcaggtgtcattcgtttgagcagccaagaactgattgaatcgttcactcgctaatccggagtggcaa
gcacgtacagtattatcccgagatgatctgtgatctaaataacgcaaaattgagatagttttctatcggagactgcggt
acgagtaccattacacacaacattgaacctcactggccaaatcgctcattttgactcgtctttctattctctttccttg
tagtactctttgatttcatccagtgactcgaacttttcgataaatgctttgagcttcggaaaatctaccaagcttttgt
tctcatccgaaatttccttcttgtcagccatattggtcaagctgcaataccaaacaaaatctgcgggtgaaggctcttc
tgttccggcaatccaaccggtggcactggcgtcaaagaatcgttccacctttttcaaatggttgggcagaacggtttca
ttaaagtgtgcgtacgacttctgaatgcttccggctcaatcaatgcaat
>7A9T71.SEQ
aagtgagcatgcaccggtactcgtaccctttctggtagcaggaccataaggtaccagttcgtaagatcttacatcgcat
gcgaatcgagcaatactgataccggtacgtttgtcaaaaccgggagtgagacaaataccgaaatacngggttcaaacgg
ccgggagctataacctggcgggtaccggtcttttcaacatacatagaagcgccattgagattgttcacgctagacggaa
atacgtcaattctcgcgactgactcgcggtaacccaatttacattatggcacatagtatggctttaggggaggagacaa
gtagagggatgaagcgaaaagaaatggaacaagagaagcacgatcaaccagccctgaagctctactattttgatttgaa
aggaaaaggggaaagcattcgacttatttgcgcttattctgggttgaagctagaagattatcgcttcagcaacagggac
gagtttttggccatcaaagggagtagtcggcttccatttgggcaggttcctatgctanaaattgacgggaaacacgcga
tggtacaatcttccgccataatgagatatcttggaaattancgggcctatacccgatgacggaccattgttttggcgc
>7A10M13r1.seq
ggtgacaaccttcttgggggttcggttggcagaccatcccttgtaccaagagcacttatcggcggaaacgggttccacc
aagttgtctccttggaatccagagtaagggatgaaaggaaccttcttaggcttgtaaccgatcatttgaagcatcttta
cgaattcctccttgatttcttcgaaacgatccttggaccagttgcaggagtccatcttgttgataccgacaagaatttg
ttcaactcccaaaaggtagagaagacgggcgtgctggcgggtttgaccttcatcaactcccaacttagggtcggccttg
gcgatggcggcttcgaaacctcccttctcggcaggaaccaaaagcataccaacatcagcggtggcagatccggtgatca
tgttcttgatgtaatccttgtgtccgggggcgtcaacgatggtgtagtggtagttttcggtgaagaattccttggtgtt
acattggatggtaacaccacggtcacgttcttccttgcacgtatcaaggtagtaagcgaaaccgaaggaagacttaccc
ttctcggcggcaagctcgttgagcttgaccatctcacgctcggggattcctccctgcttgaaaatcaagtgaccgcaag
tagtcgacttaccggcatcgacgtgtccgcagacaaccaaagnacaaatgttcctttncactcatttttgaaaaaaaat
ttaaccttcttgaatgaattaaactaa
>7A10T71.SEQ
aacattagtttaattcattcaagaagctaaattttttttcaaaatgagtggaaaggaacatttgtctttggttgtctgc
ggacacgtcgatgccggtaagtcgactacttgcggtcacttgattttcaagcagggaggaatccccgagcgtgagatgg
tcaagctcaacgagcttgccgccgagaagggtaagtcttccttcggtttcgcttactaccttgatacgtgcaaggaaga
acgtgaccgtggtgttaccatccaatgtaacaccaaggaattcttcaccgaaaactaccactacaccatcgttgacgcc
cccggacacaaggattacatcaagaacatgatcaccggatctgccaccgctgatgttggtatgcttttggttcctgccg
agaagggaggtttcgaagccgccatcgccaaggccgaccctaagttgggagttgatgaaggtcaaacccgccagcacgc
ccgtcttctctaccttttgggagttgaacaaattcttgtcggtatcaacaagatggactcctgcaactggtccaaggat
cgtttcgaagaaatcaaggaggaattcgtaaagatgcttcaaatgatcggttacaagcctnanaaggttcctttcatcc
cttactctggattcc
>7A11M13r1.seq
cgtactaaataatactaataccaagccattttcaaattggattgttattatcttgcatcggagttcttcttctatcaca
ttatcagaagagcaccgaatgatcgataagtcgacgtttaagaacacggtcgacgaaagttctagtttggaatcggtgt
tcgattgttcgattgttcgccactgtttgttctattcaacgaaacaagaaccaactgcacaaggcggccgaatagttgt
ttgactttcgacttcctctacttcttcatttctaaatttccacccttcgatggggacggcttcttgccctctcgcatct
ttacaacggtgtacagcaacgatcccccgaggacgacaaacattcccgtaactcccataacggtggccgggtttttcca
aatgtaaaaggccatcatgctttggacggctgccttggccgttccggacatgttgtgcgacagagggctggtggccttg
atttgcatgacggtgacgataccgatggaaaatccaaacacgccggcaaccatcatggcggcccaaaagaggggggaaa
tcatttggttgcccagtgccttgtacagaaccccggtttccatgtaggcaatgaggggcataaacaataccaaagcatt
taccgttgttgtaaaaggtaagcctccagtgggtcgttgtccacggccg
>7A11T71.SEQ
cgcagacactacggttgcgtaactccattaggtcagcaacagacaacagacaacagacaacagacaacaaggcaagaaa
acacagaatagaataagaatgggagacacaaagtacatcgcccgcgtggtcgcgacctactggttcgtttccatttcca
tggtctacctgaacaaggttctcatgtcgagcgaagctgtttcgattgaggcccctctattcattacttggttccagtg
tgttgtcacggcattgatttgctggattgccggaagaatttctcaatcccttcagaaaggtgacgatatgcttcctctg
aacagcggggattccaagggagactccagccaaggggttcttcgcgcagttccccaaagcggaatacaacccaacgatt
ggaaaagagattctccctctttcgtttatcttcgttggaatgattaccttcaacaacctttgcttgaagtgggtggaag
tttccttttacaacgttgcgcgatccctgaccattgtattcaacgttgtgttgagtcanttcattctcggaagcacgac
ttcnttccgaaccggaatctgcttggccattgtcattttgcggttttttcctgggggccaa
>7A12M13r1.seq
ctgcattcccatccgaagcaccaaatgcatctccttcaacaagtccaagtgatagtccaaacacatcaccaagtgcttt
gccatctgctatcccatcaggagcaccaaatgcatctccttcaacaagtccaagtgatagtccaaacacatcatcaagt
gcttcgccatctgctatcccatcaggagcaccaaatgcatctccttcaacaagtccaagtgatagtccaaacacatcac
caagtgctttgccatctgcattcccatcaggagcaccaaatgcatctccttcaacaagtccaagtgatagtccaaacac
atcaccaagtgcttcgccatctgcattcccatccgaagcaccaaatgcatccccttcaacaagtccaagtgatagtcca
aacacatcaccaagtgctttgccatctgcattcccatcacgagcaccaaatgtatctccttcaacaagtccaagtgata
gtccaaacacatcaccaagtgctttgccatctgctatcccatcaggagcaccaaatgcatctccttcaacaagtccaag
tgatagtccaaacacatcaccaagtgcttcgtcatctgcaatcccatcgggaagtccaaatcgatttcattcgtctact
ccgtcggatccgccaaacaaacggtttaccgttccacctagcgttgaagcctcgaaatctcccagcgagcatccatcat
cgaatctaacactgaagccaacgatatccaaacctacaacacacagaccgacaccagtgccaacaacgcaccatcaac
>7B1T71.SEQ
taaggatgcaagttctaacaataatggactaccgttcattgattgccagatccgcagcttcgtcccaaggtttttttgt
tttgtgttgtgttgttttgtgtattcaatacaatacagtgaattttaaaattcattcatgaccgcatctaccgttaccg
tatttatttgagttgttcttgaaggatgggagtcaagtattcggcaaccttcaaggtatcgatggcgatttggatggtg
gcaacaccctccgctggcataccgtcaacggtgtgcttggcgacacgttccttgacggtgatgtagtcgggatcttgtg
tgaagaagtatggcatagcggtagggtattgtgcttccaattccttgacgtggaccttgtcctcctcgtcgggcatgta
ataacggaagacctcgtctccgctctggtcggtgacggtggcgt
>7B2M13r1.seq
ctgtgctggattatcaaatatgtcctctagttactcccctgcctatatctagtgcatggcgtgaagtaagcgcctgttt
cttcggccgaaaggaagagataaatatattgaaaatgtctcagttgtatctaccgcagttctgaccaatttccgcatcc
gccacaaccttcactagtcttgaagcgtttcgcgtcaagcccaatagtagaagcctcggagtgaaggtaggtgctatta
tcttccgtactccgccctccatcatcattcatcggtatgctccaggtcgaggtcctatcacgtttccgttcgtccctta
tgagttgcgaaatcctttttcgtagttcctgtcgatccgaggggttgtttgtgcgaatatacgcataccaaccaatccc
cttgtcgtaaaacgcaaattgacacgtcgtggaggccttgtcgatgatatcgtccaagaaatttccatcgatacgctgt
ttctccttttcttcacctctcttctggagtttttgttcctcttttcgttggtcttgtgagattgttcttcctttcagat
actcacggaatttcacatttcctgggtgattgtagaacactcgatctccaaaaacaatgcaattcaaatcagggcaatc
tgtaccgggacataaaggtgggatgcttggaaccaacgatggcgatgcgatcaattctatttccatggctttggtcaca
taatggacacccaacagctgacaacgttttttctgatactctttcgattgctattcgtgccttgaa
>7B2T71.SEQ
ttcaaggcacgaatagcaatcgaagagtatcagaaaaaacgttgtcagctgttgggtgtccattatgtgaccaaagcca
tggaaatagaattgatcgcatcgccatcgttggttccaagcatcccacctttatgtcccggtacagattgccctgattt
gaattgcattgtttttggagatcgagtgttctacaatcacccaggaaatgtgaaattccgtgagtatctgaaaggaaga
acaatctcacaagaccaacgaaaagaggaacaaaaactccagaagagaggtgaagaaaaggagaaacagcgtatcgatg
gaaatttcttggacgatatcatcgacaaggcctccacgacgtgtcaatttgcgttttacgacaaggggattggttggta
tgcgtatattcgcacaaacaacccctcggatcgacaggaactacgaaaaaggatttcgcaactcataagggacgaacgg
aaacgtgataggacctcgacctggagcataccgatgaatgatgatggaggggcggagtacggaagataatagcacctac
cttcactccgaggcttctactattgggcttgacgcgaaacgcttcaagacta
>7B4M13r1.seq
catgtgctggatttgtgaaaaactccaacatagatttaaatgcatgcggcaacgcaaggatccgagtgaaaatgctgat
atggattgaaattaccgacacgaataaacatactaccttcacatacttcttgtacagttctgcgattgtccatcagcag
aaatgttgaggatccaattgtttctaacacatccaagagcaacgtatccgcgagatccaaggatctgaagccgtttgtc
tctttcttttattctctagtgagtaccaggaaaccacataatctgtttgtgttctgattgagccacagcactgagtttc
aatcagactttttctcaaatgtgagtagaaagcaagcttgctggggagcaagtttgctttctactcctttccag
>7B6M13r1.seq
ccatgtgcaggantcccgcaatcgaanattttttattttacataaatgagtaaatactaaagtgaaggaaaggaacaaa
aatattctaagagctgttccccgttccttccaagcaattgattgtatcagcgtcccttttaagaaaagagaggagtgtt
gcctcctgtcatggcaaattccatagggttgcctccgtcgccttcttgatcttccagaggcatgtactcggccaagatt
cctctgacttgttctctcatgtcatctcgagttttgttgtaatgccagtaaccaactccggcaaaggctagtgccatga
agaagatcgtgaacgtaaatgtatgcgtcgaaactgatccggaagaaccggatccagcggggccggcctggcatctccc
cttggagacgcaagtggggacatcggcacacccgttacacttctcgcaaatggctggtgttgttccctctttgaatgca
gcgcagattgcgccgaaaacactcgtgacactgagctgtccccgcattgctgcagtattgacaaaagcagtgggcaaaa
caacgacacctcgttccgattgagctgcaatttcgagatccaaaaaggcattggcggtgtccttctccaatccaccgct
atcgctcatgcacctgttgattttttccccatcaaccttggcatgcttgtagcaatccttcacgcagt
>7B6T71.SEQ
cggttcggatatttccattccttcctttctcatgttcaaacacgatgccgacaaggtcaaggagcagctaatggaagat
cagccggtgcaactcgaaatgtcttggtcgttgccaaacccgcacgagcgagttgagtacgatctatggagcactccct
cggataccngtcagcaaacaattccttctagacttcaaacctgttgccaaggctcttgggaatcgagcatacttcacac
cccaccaatacatctacgacggaatcaagactcattgccagggtaacgatggggaaaacttttgttacaatttgtgtac
caacaacggcagatattgcgcgaccgatcccgacaatgacctcgaccagggaatttccggtgcggatgtggtaaaggaa
tctctccgccggttgtgcatctggaagcattatggtgaaagcgacggagtcggcgaagtgtggtggaattacatttccc
aatttatggacagatgcaactcgcccgattattttatgaacgatgactgcgtgaaggattgctacaagcatgccaaggg
ttgatggggaaaaaatcaacaggtgcatgagcgatagcggtggattgga
>7B7M13r1.seq
catgtgctggattgcggtttgattcgttgtcatcgtcatcgtggtcgtcgtcgttgttgttgtcgttgtcatcgtcgtt
gtaatcatctcccgtcaaatcggtgacttcgggttcgtctgtcgagttactctctttcatgaatggctgtgtggggttg
gtcacctcatcatttgctattgcaatggatgtaccnggtattttcctctgctgtcgcagctttcgcatgcacaccagag
actttgtttgcactcgatgacgtcgtcgttgtcgcgtctctattggtggacgaactggattcaaaggattgcgatgagc
ctcgaaagttcgtgtctgtcggagagggccgtgccgttgttggtggcaccgtcatctctttccacggattgttgcattc
gatgggtgtctgtgtctgtgtctgtgcctgtgcctgtgcctatgcctgtgtcggcgttcgaggcgttcccatttccgtt
cttattttcgttcccgttcctattgccgtc
>7B7T71.SEQ
tacattgcattgtgcttttattgttgcaaccacggagtggcgaattcgaaatccaccactggatgccctgtggttgcca
aaccaatgacagggaaaaagcggaatgccagaactagcaatggaggaaaagcagaaaacacggggagaaaacggagtcg
ttccgtactcgaagggaagaaaaagatgggagggaacgatccttcgaacaacaacaaggaacgatgcgattccactgct
gtgttgtcttcaacgatcgaagagcagctctcgtgcgatagtatctcgggtgctgtggttggtgttgttgacggcaata
ggaacgggaacgaaaataagaacggaaatgggaacgcctcgaacgccgacacaggcataggcacaggcacaggcacaga
cacagacacagacacccatcgaatgcaacaatccgtggaaagagatgacggtgccaccaacaacggcacggccctctcc
gacagacacgaactttcgagctcatcgcaatcctttgaatccagttcgtccaccaatagagacgcgacaacggacgacg
tcatcgagtgcaaacaaagtctctggtgtgcatgcgaaagctgcgacagcanaggaaaataccggtacatccattgcaa
tancaaatgatgaggtgaccaaccccacacag
>7B8M13r1.seq
catgtgctggaatttttttatcataaaactgtagttactaatattgttatcaatcaatacttgggtttgaattttttta
gctttttcgtttcgtttcgtctcctccattttttcagacgcacgactatacattggcactgcttctttttggatgtcac
ggcaggtggacgcatctattccttttttccacggctctgaggttatcgagacgtgtattataacaacatggtcttataa
tgcggtccatcgcttgcctaccgtaggtaaatcatggcgaggcaactcacccacccaacaggatggatcaatccccgat
caatcctcgctctcggacgcgctggagtcgcacttgttgcagcattgcttttgttcgcactcctcttcttctttgtttt
cgtcgtcaccggctgtggcttcgatgtcgtattcgcggcctaccgtgtttttcagcttgtcggcatcgatgccctggta
ggccttgccggcgttgtacccgtggaagaccttggcggtgatttcgacctgggcatccgcgggaaccatctcgggagga
atttccaccctgtttacaaccttgatgccggtgtttacaatggcattgtacttcatgtcggacatggaaatgaaattgt
ggatctttgtgacacccagaaagtggagaggatcgggcatcaatgcctggaagcgagtatcttggacacctgcaacctg
ttccgtgcactcaaaatatcgttccgccgaatctcctccttcctgtc
>7B8T71.SEQ
gcattgtgcttttaaatacaccaccgagcacatcccaatcacgacccacaccaatgcctttggagtcgacccggttccc
attttgtggagccatcccaatccggatatccggggaccggtcatttctaccgttcgccactcggcccagcggaattcca
tcggtgcccaccagggcagctattgcatctacaccggtttggcggttgcggcaggaaaactggatccggaatacgtccc
gaatctgaagggaacttccccagtgttcaagatcggacctcatccggcttgggccgatccgaagaagattgcagccctg
gacccttttggccatgtcaccaccgaggtttacggagactggctgaaaaagggctgggacattcgtccaaccatggcgg
tgacaaaggcccacctggacctgccggaatgccgagaagcactcgccgcccggtcgtctcaaggccgacggcaagattc
tactcccgtccggacaatccattgtttccaaggccgccatcgagcccgtttggtaccttccggagattgctcgccggtt
c
>7B10M13r1.seq
tttttttttttcttctagtattgattaatgattttagaattattttcattgtgcactgcaattgcatttttcataatag
tgggatgcttatattattattttattcactacagtatcatcatgacagcgaaattcattcgaaaaaaaaattcacacng
gacacnggtagtagtagtatagcacccaccctccaaagtacggtataactttggaaaaggtttgcaatcgttttcctgt
attataaatctacccacgatatcttttggtgctgattgcttgtttgcgttccacgccttgcgtcatctttccccgttgc
tttcagaggttcctgccatcaccattctcggtgtttggttggaaccctcccatcctgccgctttctcatattttgcgtg
aggtaactagctagctaactagctagcggctacgccttgatggtgctccgccgaatcgccttcgatagctcttccgact
gcgccttctcccatatttcattgcggaacgtcaggactattggtttggtcgtgctccttgcattctcgccactgttgtt
gctgtttttgttgttgttgctgctgttgccggccagctcttcgcagagtcgttccagtgtccactcgtcggttgatggc
ttgccccgttgagtttcatcaaccgtgccccacnggtaggtttcatgttgatttcggcgttgaacccgtcaaaaccaca
aatcgcaaaggcaggggttctgcttctgcttctgctcgtt
>7B10T71.SEQ
ttgaaatcacccacggacgacgagacgaaagacgaggccccaacgattcaagacatggcatcttccctttccgatcgct
ttgccaggtttttgggacaccgagtggtttccaattacaacctgaaaatggtgccaccctgcaacctgcaattcgtgga
gttggaactcaaatcttcgcgccaggagcacaaacacgagaacgggggagaaggcgcatccatcgatattggttcgcta
gacgataacactacctatggtcatcaaacgaagcagaagcagaagcagaacactgcctttgcgatttgtggttttgacg
gtttcaacgccgaaatcaacatgaaacctaccgtgggggcacggttgatgaaactcaacgggcaagccatcaacgacga
gtggacactggaacgactctgcgaagagctggccggcaacagcagcaacaacaacaaaaacagcaacaacagtggcgag
aatgcaaggagcacgaccaaaccaatagtcctgacgttccgcaatgaaatatggggagaagggcgcagtcggaagagct
atcgaaggcgattcggcggagcaccatcaaggcgtagccgctagctagttagctagctagttacctcacgcaaaatatg
agaaagcggcaggat
>7B11T71.SEQ
aagcggcgtttcaccgttacctgtggatgaaaagaaaggaagaagagcaagaagcatacgcacgtcgtcgaaaattaag
agaagagcgcgcaattcaagagcgccaacgacatgctaggttgatgagagaggaagaaatgcnggcggcaacnggcaaa
gcgaagaagaacagattttctatggcagcgacgacgatgacgacatcgataacaacgacgaagccggatatcacatctt
ccgcgggcaagacggtcaactctactatgtaagaacccccttgtgtcaacggcatcgaccgatgaagcaacaaaaagag
tggcgacagcatcagaacaaacaacaagatgttcacggaaacacgaagaaagagatgccgcaaaggctcttcaatgaca
gtgaggatgcccaaccgagtgatggaaatgaatcaccttccgatgattcgtgctatgatgtggtcgagtctctcccttc
catacatcccactctagtcgtgaagagtgaagggagtaaaagtcaggacaacatcagcaattctcgagtaggactcgac
acaaaaaagcctagtaacgaaagacgtgcctgcgatcatcgtagaggatgcttcggatagtgaaaacgaggacgagtat
aaatccccttggcgtaata
>7B12M13r1.seq
tgtgctggaattacaggtcacaaacctatccaaacaaaccagtctacacaatcggaatgaacatgagattcaccacctt
gttcctttccacgctcattgtcgccactgcttctgccgcgaccacaaacccttcatcttccctccgaggatcaggaatg
agaaacaccatacgccagtaccgaggtttcgatgtcacagttggttccacgatcaattcgggttgttcccggtctgctc
ccgagcaaggcgacttctgcagcaaatatcagcagcagtgcctctatccgatcatgggatcggacaatggcgaaattct
caacgacggttccttttgggcctgtaactgcgacagcgacatcgacatcgacagcgaggagggacaatacaactgcggg
ataacgtgcttcggtagcgaatgcatcggcaccaagcaaccatctgcggcacccgtgagccttcctgtcggaggaagaa
ccagacaagaaacggcgcctcccaattacagttggtgtcctgtgaaccatcccgggcacaacagcgggtgccaatttgt
gggagtggagtgtggttatctcgaagattcttccgtagtcgattgtatgtgcaaaaccatggtcacggagcgcggaaaa
tggtcgaaactatggcaatgcaacggagtataaggccca
>7B12T71.SEQ
gtattgtactacttgtactaaaatgcaatttaaatgttatgaaggatacagtttcgtggaacggtacttcgtgcacgaa
tagtatagatgacgcttttggcgtctgcgtgtttgtgatttcgattgtgcatcgggatgatttattcattcgtggcaga
catgatatccacgaacatctttcgtacaacagatgaaacctgtactagtggcaatcttgggactccccgttgcaacgtc
cccaacatggctggcgttcctgcctcagtaggttttcttgggccttatactccgttgcattgccatagtttcgaccatt
ttccgcgctccgtgaccatggttttgcacatacaatcgactacggaagaatcttcgagataaccacactccactcccac
aaattggcacccgctgttgtgcccgggatggttcacaggacaccaactgtaattgggaggcgccgtttcttgtctggtt
cttcctccgacaggaaggctcacgggtgccgca
>7C1M13r1.seq
attaattcaactatcattgttcatcactaagcacaacaaacacagtatcgtcaccaaatccaccatgaaccacaatcgc
aacaacaacagccacagccacagccacgacgtcttctctacacctcacaagcgcaagctaccggaaagcgaagacgaga
tcgatgagatcgacattccatctttgacctgggaagtcgacgatgccaatggcagagactgcggctcgcacttttctag
gacggtgtcctggcaggatttctcctcccctcccaagaaacgccaacgcatcggcaccgtggtgtctacaccactgggc
tttgcaactccaacgatttcaccacgattcaagacgcaacacgagcaatcgccacctcccatccttccccgttcgggag
tggacctctttccggaggaccggtgcccagtagacctttcccatttggggatcccgttgctcgtcgacgccagtcctgc
tgtagagcagtttgtcctctcaccccggaccacactgccaccacacagctttgccccgattccgaagcgactgtttgcg
aggagggacaacaacaacagcaatagcaacaacaacaacagcaacaacaacgacaccacagaggacgtacatgctgtac
atgctttcccccaactggaaccctacgatgaagcgctccataccgacgatcggttgtgcttgtttcggcccctgcggat
gcgt
>7C1T71.SEQ
ttgcttttaaattgcattaccgtaccggtacgtacgtattgatactggaaaggatggttataataatgttatggttatt
ccatcgttggttcgtatctaatcttcgcgaataatgtatgcgatatctatgtgcntgtgcnttgtagttcaaaatatac
caattagtcgtgtttcaccgcgggttcggtagatgaatgcccgcaaatctggttcatgtacatcaaatagttgtattgc
ttccgaatgacgacccttgcaatcaatcgtgtttcctgagggaagagtcatcgtgtggtgagagcaatggtgctttggc
gtgcctgattgctctaatctgacaatgcctgtctgccttgaagcaaagtaacaacaagcgagtgtcggatctgttggtc
gtttgtcaaaggacttggttgctgcgtagtagagctatcgtctgtctctaggctttctgcagtgtatggagaatggttt
ctccgcatactgcagcatgttttgtttgta
>7C2M13r1.seq
agcaaactcaatattaggatttacttgtcttctttgacaaaaatggatgcctagaatatacacgatagaagtaggttat
tcaaaaggtccgaaatagataattctaccttgtttttgtaggagtacgagccgaaggagcaattgagagagggcacgat
cccagaagtaagtatagagagaccaaaaaaggtggacaattcagggacttcacgtcaaccagtgttcaaagaattgttt
ctcgttcattctagtagcccatccttttgatctctacagaaggcaatttagtgcaactatcttttggtgtttcctctta
gcggttcacagctatgactgatcctgcgccggatcctgcgccgattgttgtgatataatttgctctgaatccttgatca
agtcggcggctgaatcttggattggattttgtgccgaatcttcagctgaattctgggctggagtctgccgaagcctagc
ttgccaagcatgcataaatgcagcttccttgtggaagagagaagcaggtcgtaattcagcaacacagttcttgctctcg
gtgtctttggtcgccaccttcaccttaactttctttttcaaatcactgcatttctcgaacatgaggcaatacatttggt
ttgacattccgctatcatatcccnaaagaccccagaattcgtttcgatgccttccaaattcttgtttcgcc
>7C2T71.SEQ
caagaatttggaaggcatcgaaacgaattctggggtcttttcggatatgatagcggaatgtcaaaccaaatgtattgcc
tcatgttcgagaaatgcagtgatttgaaaaagaaagttaaggtgaaggtggcngaccaaagacaccgagagcaagaact
gtgttgctgaattacgacctgcttctctcttccacaaggaagctgcatttatgcatgcttggcaagctaggcttcggca
gactccagcccagaattcagctgaagattcggcacaaaatccaatccaagattcagccgccgacttgatcaaggattca
gagcaaattatatcacaacaatcggcgcaggatccggcgcaggatcagtcatagctgtgaaccgctaagaggaaacacc
aaaagatagttgcactaaattgccttctgtagagatcaaaaggatgggctactagaatgaacgagaaacaattctttga
acactggttgacgtgaagtccctgaattgtccaccttttttggtctctctatacttacttctgggatcgtgccctctct
caattgctccttcggctcgtactcctacaaaaacaaggtagaattatctatttcggaccttttgaataacctacttcta
tcgtgtatattctangcatccatttttgtcaaagaagacaagtaaatcctatattgattttgctctggctttccag
>7C3M13r1.seq
acgtcgaagccaacgacggcacgttgacacttatccttttccacgcccactactgcaaaatttgtcagcgagctggtat
gcaattgaataaggccgtcaaggaataccctgctgttcgattcgcaaaagtcgagtcgcaggtctttcccgagcccgtt
tcggacagtctgcggaccctaggtgtgtccaaatttccgtttgtccaaatctatcgacgtggacaatgcgtcgcgtcct
tttcgacaggaccgacacatatgttcatgcgtaagattcgggacacactggatctatgtctagaacgagacgagagttg
ctgggacaatttcgtcacagattttgcgggagaaatcgagtccaatcaattagcccgaagaagtctcttaccgacgcct
taaattgattgggttttagaaactcctgtcttcacctcaacaacggaaccgggattaacttccgtgcatttgcttatca
tactgcttgattctgatcgataacaagaaatcacattattaacctcagtgaagaagcagagtggtatgtacgacaatag
attctagtattcattctagtgcctgttagaaca
>7C4M13r1.seq
caacagtacagtaaaatattccaaaagcattcgaaatagtaaagctctcaaaacaaaaaatggtgtacgctgatctcat
tagaaataccttcagtgagaatccgatccaaattgcgatgccgacaaaaccaggctttgaagattctaagaacgaagac
aagatggatgtttgtgctctaactttgtcttgcctcgctcaagacccaaatttaccatcgtcaaagcttccgtttgcat
ggaaactctacgagatgctcgagaatgtacacagaaatggaatcgatacagaaatcgtttcttgggtggacgaagggaa
agccttcaaggtccacgatctcgagagatttgtggaagaaatcgttccaaaatatttcaagcaatctaagtacaagtcc
tttcaacgccaactttacttttatggatttaccagaaccactgtatccgcaaaacaagggcaaacggtgggttcttatc
gccatccaaactttgttcgtggaaagaaaacattgtgtttatcgatgcaaccaaagaagtccaagaaaagaagggctag
caataagagcagttcttcttctacttcttccgcacctacgtgcaagatcactcagacaacaa
>7C4T71.SEQ
aaatgatgtgtcaaagggatcggcgtgtcgtcgtcatagttaatgccgctcactacatcatcattttcgatactagatg
tcggattgttgttttgttcttgtagtgaatctttgcacctaggtgcggaagaagtagaagaagaactgctcttattgct
agcccttcttttcttggacttctttggttgcatcgataaacacaatgttttctttccacgaacaaagtttggatggcga
taagaacccaccgtttgcccttgttttgcggatacagtggttctggtaaatccataaaagtaaagttggcgttgaaagg
acttgtacttagattgcttgaaatattttggaacgatttcttccacaaatctctcgagatcgtggaccttgaaggcttt
cccttcgtccacccaagaaacgatttctgtatcgattccatttctgtgtacattctcgagcatctcgtagagtttccat
gcaaacggaagctttgacgatggtaaatttgggtcttgagcgaggcaagacaaagttagagcacaaacatccatcttgt
cttcgttcttagaatcttcaaagcctggttttgtcggcatcgcaatttggatcggattctcactgaaggtatttctaat
gagatcagcgtacaccattttttgttttgagagctttactatttcgaatgcttttggaatattttactgtactgttgtt
cgatctcgatctatacag
>7C4T72.SEQ
aaatgatgtgtcaaagggatcggcgtgtcgtcgtcatagttaatgccgctcactacatcatcattttcgatactagatg
tcggattgttgttttgttcttgtagtgaatctttgcacctaggtgcggaagaagtagaagaagaacntgctcttattgc
tagcccttcttttcttggacttctttggttgcatcgataaacacaatgttttctttccacgaacaaagtttggatggcg
ataagaacccaccgtttgcccttgttttgcggatacagtggttctggtaaatccataaaagtaaagttggcgttgaaag
gacttgtacttagattgcttgaaatattttggaacgatttcttccacaaatctctcgagatcgtggaccttgaaggctt
tcccttcgtccncccaagaaacgatttctgtntcgattccatttctgtgt
>7C5M13r1.seq
tttacattcgcaactacaattcatctagtacggtatatctgtatcttcattgattgattgattcattcattcattcatt
gatgattcattcgattcgattcgttgattgatctaattctcaaattgattgattgattgatacactcattcactcatac
atacatttattcgttcattcattcgttagctttttgtgttccaccgtaacaacacatacataccgcaacatacctaaac
aagtgtataaaaactgggccctacactgtcttccccaaaacaaaaacccgcagacaaccaccaaccacgcacaacagct
aagcttacacacaacaagtacaatactggtaacagttgttcgttcgcaacggacaataggactgcaagtgactgtaagc
attgtaccagcatctaagtgtaatattcacatctatcgtgcatattcgggttccgaacaacaacaacaacaacaacaac
aatcgataacaacaatcgataacatctacgatacagtaattacatacggcacaacatattcatattcatattcatatta
atattcatataatattattatcatgagagacctcactttcgtcccgccatcattcgaggttgaaccaacacaaaaccaa
tctcactcacgtcttgacacaccca
>7C6M13r1.seq
ccatgtgcaggatttcccgcaatcgactattttttattttacataaatgagtaaatactaaagtgaaggaaaggaacaa
aaatattctaagagctgttccccgttccttccaagcaattgattgtatcagcgtcccttttaagaaaagagaggagtgt
tgcctcctgtcatggcaaattccatagggttgcctccgtcgccttcttgatcttccagaggcatgtactcggccaagat
tcctctgacttgttctctcatgtcatctcgagttttgttgtaatgccagtaaccaactccggcaaaggctagtgccatg
aagaagatcgtgaacgtaaatgtatgcgtcgaaactgatccggaagaaccggatccagcggggccggcctggcatctcc
ccttggagacgcaagtggggacatcggcacacccgttacacttctcgcaaatggctggtgttgttccctctttgaatgc
agcgcagattgcgccgaaaacactcgtgacactgagctgtccccgcattgctgcagtattgacaaaagcagtgggcaaa
acaacgacacctcgttccgattgagctg
>7C6T71.SEQ
acggaaccggttcggatatttncattccttcctttctcatgttcaaacacgatgccgacaaggtcaaggagcagctaat
ggaagatcagccggtgcaactcgaaatgtcttggtcgttgccaaacccgcacgagcgagttgagtacgatctatggagc
actccctcggataccgtcagcaaacaattccttctagacttcaaacctgttgccaaggctcttgggaatcgagcatact
tcacaccccaccaatacatctacgacggaatcaagactcattgccagggtaacgatggggaaaacttttgttacaattt
gtgtaccaacaacggcagatattgcgcgaccgatcccgacaatgacctcgaccagggaatttccggtgcggatgtggta
aaggaatctctccgccggttgtgcatctggaagcattatggtgaaagcgacggagtcggcgaagtgtggtggaattaca
tttcccaatttatggacagatgcanctcgcccgattattttatgaacgatgactgcgtgaaggattgct
>7C8M13r1.seq
tcccgatctccgtcaccgaaccgtccctcaagaaattggtgtacgacggggtcctcgacgagaactactacagggcgac
gacggaggtattggggggaggaacgaccgtccggccctcgtcgaggctgctggaggcctttggcagcaactattgtagt
aatagcaacaacaacaacaacaatagctattattatactagcgaccatactacaagcgcacccgttgtgacaacaactt
ctgtcggcagcaaaaagatggtcctggtggccaagcccgtgggagtttccaacgcggaatgcctgcgattggccaagcc
catcctgaccaacagagatgtttccaaaatgctcgaattgagcggattcaacgtatccggatggaagtccaagaaattc
ccgtcccgggcggccgaaaaagtcgacaaggccaacaagaagaaggcaacaacagcaggagcaacaacatcggcaacag
caacagcaggccccaagaaactcggggagcaacaccagcaactcgccgctgctatcgcatctgccaccccaccaccgaa
gaccaagaaggctgctgctgctgctgctgctcccccgatccccaactcgcccggttcctacctggcgctgggactggtc
tttgccctggtcgccacaatgctcttccagttccgtcgttgtgaaacccctttcccccgggtgcggttctcacaccggg
tacctacaagaccaag
>7C8T71.SEQ
cttgtgcaaccagcactctggactgcgtactaatggaaagtgtgaatcattggtctaatggaattacttgcgtgtagtg
tagtgtagtgaagtgtagtgtattgtacgtgtagtggatttgtgttgcagaaccgttgtaccgtacnggaacgatttca
ctattctcgaggtcaatcatccgttccgttccgttccgttcgacgaccgccgttgtgtatgtatgcatgtatgcgtgta
tgcattcctatctagctgatgggttagttcctcttcttgctggcgtgtctctctgtcggtctgtctcgttgtgcatcta
atgcaatgcgggcatctagcgagtgcaacgatagcggtttcggtgaaacgatcctcgtttccccgttggttttgttcgt
cgtggtgtc
>7C10M13r1.seq
tgcattgcggttttatttatttatgtatcattagtatgtagtattcaaaggttttttgaaaagaagagtttatggatca
atgttgtagtcatcaaaaatctactcgtgcatcgtttatcgtgcatcgggacaaaatactattgttactgcgatgcatg
caacacngtccctcatcacatcttttgcgaggacctgatccacaaacggtcggccgctcttgaagagtttcttgtggat
gcgactcttggtgttggcaacgagcaaacagtgcgcaaacggcaacgtgttgccgtcaaagccatttcccgacaagcag
cttttcagttcccccgacgaataccacgatttttccaccacccgggttgctgttgcttcgttgtcgtcgtcctcctcgt
cgtcgctgctgctgctgcccaaaaactcggcaaatgatgcctgttgtcgtcgctgtctctcgggacgcttgaacagcgc
cggggtgtgggggacgtgcgtcgatgaacaccttgctccatcccagcgaatcgaggcttcgagccatgccggcaatggt
tggagaaccgctgctggtcacgagcgtggaatatcgnncgggtgttgttctcatacacatacgtcttcttggtatcaaa
tcgcacgcacgagtacccataagcattgtcttcaccgacctcttgttcctcgtcatcgattc
>7C10T71.SEQ
gcattgtgcttttatngaatcacctaaaacgaagacaacaaacagtgcaaacaagttatcgaccactagcagcgatcga
ccttcctcacacagtgcaatcattatgtcgtctgatactagaagcgatttcatgactgatatcggtgtcaaagccgaat
catccaacagcgagagctgctgcaagcagcatcccgaacataaaagcagcagcaacagcaacagcaacagcgtcaccca
ccacatcgtcatcctcaagcacggcataacggggaatcacaaagagttggaatacgtgaagaagtcattggagaacgag
tatggctcttcggccggtacgggtacaacgaactctaactcgacgttgcacgtccacttggcaacgtgcaacgacaata
attcactggacggaatcgaacccggggggccatcgcttcgccaaggaaatcaacggacgttgttcgctccgtcgcaacc
gatatcgtccgggaacgcgaacgcgaacgcgaacaaaattcggcgtccgagaacgataccaaagaagaaaatcaaaacc
actcgattgccctgtccattcttggtaaca
>7D1M13r.seq
atgctctgactgctttaaatttttaatgatcttatcattagtagtctattaatacttgcttcaaatgaacgataatact
ggacaccgcagacagaatatttagggcgaagttaatcaatacggtttggcgataaccgatagaggaagaggcacatctt
cgaggtctgccatctttgagctccgtgcattatcagttgggatagcgtggattgatgggctttgatcctcaatgttggc
ttcgcgagcactctccgcctcgtcttttgcatcaccgtcgattttagttgtgtcatcgctgtctttcttacaacacttg
cgtcgaataacatacgctgccgcagctaagaagacaatgcaggcaacgagggcgaatattggaaatacgatggcaaaga
tgactccgaagatgaccacgaaaaattccaagagggtgatacagggttgacatgctcctccactgcaagccagggaagc
caagcggactaacatttttaagaaatgaatcgataatgccaataacgagccaaaaattaccaggaaagtcttagtgaaa
gtaatgaacccttctccaaagtcgttggaatcatcagtttcggcttggaggcttcgaaatccatcgattttgctgtcgc
cctcgaacaatccaatttcatcaatattttgatccacttgtgaactttcagcgcctggaagcaaacccattgtagccat
agatgctaacacactaacggncggtacaatgaagacttct
>7D1T7.SEQ
aaaggcaaatcaagcctaacaagtggagcatcttttgtttcagcaaacaaccccaccaatcaataattacgataatgtc
tgacccaatcatggatttcattacgtcttcggcgttgtcattgacaatggctggcaacaccggcatctctcctttctta
accctattgattttgggagttgttgagagctatgatccaacaatgttaaatatggatgaaagaatcgaaacgatcttat
caagctggtggtccctcgctattctcggattgatgacgatcgctgagctaataggaaaatccttcccagttgtcgatga
aattatcgattccgcagaagtcttcattgtaccggccgttagtgtgttagcatctatggctacaatgggtttgcttcca
ggcgctgaaagttcacaagtggatcaaaatattgatgaaattggattgttcgagggcgacagcaaaatcgatggatttc
gaagcctccaagccgaaactgatgattccaacgactttggagaagggttcattactttcactaagactttcctggtaat
ttttggctcgttattggcattatcgattcatttcttaaaaatgttagtccgcttggcttccctggcttgcagtggagga
gcatgtcaaccctgtatcaccctcttggaattttttcgtggtcatcttcggagtcatctttgccatcgtatttccaata
ttcgccctcgttgcctgcattgtcttctta
>7D2M13r1.seq
atgtgctggatgacgtcattcattatcattacatgtcgggatcgttgccaacgaaaactataagcatgagcgtaccacg
tcacccgcaacatctaccgatagattaccgcccgaagagtgtccctacaataccgagattgggtcacgatcgattttgc
acgacaccctcctcgagctgttcaatggagggcgaatgtcactcactcactccgccgccactaagaaggcactcgtcgg
atccaagtagccgctctacgtcggatccaagccgttttttagtatcggagaagatgccattatccaatattctttcttt
accctacatgatgcgttcaatcgaaagtgatgaaggggtacctaccgctagtagggattcaagaacagcggctgtacac
ctcaagcttccttcgattaagctgagaccaaaacgatcagctatacggagagatgttgatttgagttttggcgaatgat
gttcccgtatcattctggagagtgacgattcatcacagtatcatccatcacagtatcatgtgatgttatcataatatgc
tctactagtcaacaaactgcggtcactgacatgtataccgacgaaaaggctcgggactgggaaccgagtctctctagag
catctatcaatcgaggttgatacagtgcctacagtgaattgaacatttccctcgaaccgtgtcatgcatgccatgttaa
agtcccaaactagtatcagttttgaatactgacaagtcgagacttttcagccgttgtcttttcgtcaaagtctc
>7D2T71.SEQ
cttttttgcaccccgccattgtgcttgaagttttttcttttttttttacgtagataacataatattttacattcttttc
attatttttggaagtctccacaactaccgggtacaccatggatcgatctattgaaggtggcaatgcatgtattacagga
tccctcaattgaagtcctttgatgattggaacattgtagcattcgccggcactgttgggggaaaatttccgagactttg
acgaaaagacaacggctgaaaagtctcgacttgtcagtattcaaaactgatactagtttgggactttaacatggcatgc
atgacacggttcgagggaaatgttcaattcactgtaggcactgtatcaacctcgattgatagatgctctanagagactc
ggttcccagtcccgagccttttcgtcggtatacatgtcagtgaccgcagtttgttgactagtagagcatattatgataa
catcacatgatactgtgatggatgatactgtgatgaatcgtcactctccagaatgatacgggaacatcattcgccaaaa
ctcaaatcaacatctctccgtatagctgatcggttttggtctcagcttaatcgaaggaagcttggaggtgtacagcccg
ctgttcttgaatccctactagc
>7D3M13r1.seq
catgtgctggttttatggatatcccctaaatcacagattgctatctgctccaagaactgcgcctactgggtgattgccg
accttggtattctactcgctggtcatgtctctgtgccagtttacccaaccctcactgccgaaacaactcgctatatttt
ggagcattccgaggctaagatggttttcattggaaaactcgacgagaagccttgggcagccatgaaggcaggtatccct
agtgatatcgacgccgtatctttccccctctgtccagatgacgccttgcactcaaaaaaatgggatgaagtgatcgcga
ctgcttctccaatcgcgaatcctgccacgagacccaaagatgaaatggc
>7D4T71.SEQ
gtccttcccttcagcgtatgaaataactattaaccgaattctttgccattcacaaccgaggcagcgactgcacaacagt
tcgatttccttccattttccgtatttgctggtagaatattctttttgttctcacaaagcgagttgccatcaaccctcta
attgcttcaaataatcaacatcaatcgaatacatcggtaataaagcaaaactcagaatggtaccggcagtcaacagtaa
tgagtcaacccggatgattccagggtcacttggtgttgacagtgagatcagagatcacagcaaaaaaaattacagagac
atcccgcaaatagcgctttcatcagctaccgttcccttcccatggaaactccatcgtatcctcgacgatgcggatgcaa
aaggcttcaacggtgtcatttcttgggttcctacaaacaatggcttcaaggtgcacaaaccaaaagtatttgactccga
tatcatgccaaaatacttcaaccataccaagtacaagagctttcaacggcaactcaacatgtgggggatttgaccgggt
agggcagcggtccatacaagggagcttatctacatcgcttcttcctttngggggaanccagaactctgcgattcaatgc
aacgcaccaagatcaagggcattattcnncagagttctgtttcacctgccatattg
>7D5M13r1.seq
ttttttttttggcaatcataacatttcctagtattatcaatcttgttcgttcctttgttattagtccgagtcttccana
tcattanttttttgcttcttgccactgggttgctcttcgtcgtcgtcgtcgtcggctgtttcattgttcccccgtttcg
tcccggacgacgatggcttgagctcttcgtcgctctcctcgtcgtcactgctgtctccaaacaaatcctgctgggtgga
tgtggcagcaatttccttgttttcctttgattcctccttcttgggttcggctacttctccatcctcgtcgtcgtcgtcc
gagtcgtcgaanagtcccgccgacgccggtttctttgattgctcgtcgcggtcttcttccagctgcatgctgtcgtcga
taaagtcggatgccgggggtgccttgctctggcttcgtttttcggccgcggccttgatcgctgcttgctcgtgctccca
tcccgaccgcaagtcttccacctttctcattttttgccgtgccctccgatcccgttcttcctgtttcttggtttcttcc
ttcatctttaactccttctgtancttttgttcctcccgcttggcttccgcggccatccgctgcaactcgcggatctcgt
tggcttcctcctcgcgcttgcgctcgtcttccaggtgcgacccaccaattcatgtt
>7D5T71.SEQ
gactggcagccggcgcagcagatctttgacggactgctcgggaagaaaataccgaacgtcgaagcctacgcgctcctca
gcatgggaaacatctactttgccaacctcgacatccccaagcggtacgcacggcatctggggtacgccggggactttta
caagcgcatcctctccaaggacaacgcgaatgcctacgccgccaacggactcggaaccgtcattgccgaaaaggcagag
ctgttccgggccaaggaagtattcaaccgcgtcccgggaggtcaccggcgacaccatttccgacgcccacctcaacctg
gcacacatctacctggcgcagaaaaaacaccccgaggcactccagatgtaccagagctacctcaaacgaaccggaggag
ggagccaccccgatcacctccaagagccgcctcgacgacaa
>7D6M13r1.seq
ccaatgtgctggatgcggcgatctcggtctcggtctcgatcgcgacgaacccggtggcgcaatagcaataatagcaaca
atagcaacagcaacagcgacagcaacagcaacagcgacagcaacattcaccacgcccagcagcagcagcagcagcagca
gcagtggttcggcgccgttcgatacgagaccggcaccgacactattccgttcctggtccgcaacgatagcggttggtcc
ctctacaacaacaacaacaacaaccaccgccaccgccacgaaagcaacttcgacgaccgcctgcaacacgaggaccgcc
tctatctgcggctgcgccggctgatcattcgtcccgcgatcgttctgttgctgggactctttgtatttcgcaacaacag
cagcaccatcagcagcagcagcagcagcagcaacaacacccggaaagccctgcaatcgttccggactcgtttcggcagg
agcaccgacccgagcgcggcgcggaggatccggggcccaccgatttattcctcgcagaaggagacggcagcggacgcgg
atgcggatgcagatgcgtcggacgacgaaaacaatgaaagcgatcccaacaatccagcagcagaagcagaagcagaaac
ctcttcctacaactcgctgacatcagtcttgtcagacgtggttgacacacg
>7D6T71.SEQ
gtatcttggcttaaaacgacaaccgtgaccgtggcaaaagtagtacaaaatataatagaagcaggtttatagtaccgta
cacgtaccggtgctcgtcgtagtggttgtcgaaataatgataataggctaggacaacgaaccataggatggggatggat
actggctgaatgcagtgctcagggaatcggtttcggacagccgtgtttcaacatcaacatcagcatcagcatcagcatc
ggcttcgagttcttcttccatcgccgtccccgccgccgtcgcatcggtatcggcatttgccatggcggccgcggccgcc
cgggctcgcctcgcggcacgtcgctgttctttgcgttgtttgctcttggacgtcttgcccacgtcctgccggcagacgg
gacagatgcagggattgccgtgtcccgagtgggcccagctcgccca
>7D7M13r1.seq
tgtgctggttttaacaatacggccatcataaaaaacgactgaactattcacagcatctactggtatctacgaggtagaa
gtactatttcaacgaacttcagataccgtagtcaagaaatagaagtaattgatagctcaaagaccaaaaatttcaagcc
gtcaagaataaacaaaacgcactgcaatggatcgaatttttggaaagaagaaaaagccggtcgcaggtcctaacctgtc
cgatacctcggccggtctgggaggccgggtcgatgacatggacaaaaagatcgccgccctcgagcaagaactgagagtt
tacaaggacaaaattaaaaaggccaggtcgcctgcggcgaaacaagccgttcagaagcgggccatggaggttctgaaac
gaaaaaagatgtacgaaagccagcgagatatggtagcaggacaacaattcaacattgaccaggcgagttttgggatcga
gagtgccaaggcgaatgtccaaacgattgcggcaatgaagggagccaaccaggaactcaaaaagacaatgaaacacgat
cttaatatagacgatgtcgaagatctagcagatgacatggctgaaatgatggacgaattcaatgaaatcaacgaggccc
tcggacggaattttgcaacaccggacgacattgacgaggcggatctggacgctgaactcgagctattggaagacgaaat
gttcgaagaagaagccgagatcgcggattncactcctgcctacctgcaaccaaccgaa
>7D7T71.SEQ
tccaaacagaaaagcactcgttaatattaaaaagaaagcaaacacaatatattctactcgactatttctgtggcatttc
ccccgaatagctgctctcattacgaatagtacacgactaccgtccaaactagaatgctagaaaactcccagtatcgaac
tcanaacgagttttacatagcgctagaacgcggtcgacaaacattagtctgagtcaatccacttggttctacaaacaga
aatcgaaagtcgaacaaaaaatctagttgggtactgccgggagtccaacctcggcattcggcaattccgtggtcggcgt
gtctggcatttcggttggttgcaggtaggcaggagtggaatccgcgatctcggcttcttcttcgaacatttcgtcttcc
aatagctcgagttcagcgtccanatccgcctcgtcaatgtcgtccggtgttgcaaaattccgtccgagggcctcgttga
tt
>7D9M13r1.seq
catgtgctggatttttttttttttnctaggttcaaatgaggttggcctacaacttccaataaagcatgcttcacatatt
cagtcatcggcgtccacgaatccaatgcaaaggccgcaaaggaaaaatggaacgtgccgtttcggaactcttgaaatat
tatcaatgcttcaatacattatcatagttcctcaatcattccagtgatatgttttcacatcttttctagtacacgtacg
gtacacggcacgcgtcatccactgtcgttgtggaacgccgtagctatatcaatgcatgattccacatcaaagagtgaat
ggacattgaatgttcttgcctccaactagatcctcgagaccttcgcctccatagctcgtcatgggtgagatttcgcaca
agctatccagatcaccggtcaggttccctccggcttcgacaacccatttctgagcctgcttggagaggtaggcacgagc
agtatccgggctatcggatgacgaacccggggcattctttaccggagcaaattcctcctccctcaccgaatccaatacc
gccattcgttccgaaagcgggaaaatgtcaaaaatgaaagattccaatttcattccattgttggattcgggcttcacgg
tgctatccgtcgcttcgttgtagtgcggaatcttctttctggcaatgtgatacatgtttcctagattcggaacaatttt
gtcccgtacaaagtccagggtggtaaaagtgattgcaaatgtttccagccccgtacaccaaccggcc
>7D9T71.SEQ
tcgacggaccaattatcctcgaaaaagccgacagggttgctatggctccggatggcaatggtgggatttacccatcgct
gcaaaactctggaatgatagacgatatgacagctcgagggacgaagtatattcatgtcttcagcatcgacaatgcgttg
acaaaaattgcagatccggtcttcattggacactgcgtcaaacacgaagccgactgcgggaataaggttgtgtggaaat
caggacctcacgaaaaagttggcgttctcgcggaaaagggtggcaagccctgtatcgtagaatactcggaaattacgac
ggaaatggcagaacaaaccgatgggagcggccggttggtgtacggggctggaaacatttgcaatcacttctacaccctg
gactttgtacgggacaaaattgttccgaatctaggaaacatgtatcacattgccagaaagaagattccgcactacaacg
aagcgacggatagcaccgtgaagcccgaatccaacaatggaatgaaattggaatctttcatttttgacattttcccgct
ttcggaacaaatggcggtattggatttcggtgagggaggaggatttgctccggtnaagaatgcccc
>7D10M13r1.seq
tttctgcataagtaactctttgctatgacatggaacatatgagctaatcactacatattagtggaatgaattgttttcg
anattcctctctanaatcgaatggatggaacaaatccgtagttttcacaaataataaaaaaattaccgatgcaaaccgt
gacgtcgcgataggatacccacgacaatcgcaccggcacaagtgcgtcaacttttgttttgttttgttttgttttgtag
ttgattagtacggcttggaaacatacggggcgtatacgggctgggcatcgatggccgacggatagctggaaaaatcgtt
cgtcgttgttgccgccgccgccgctgtcgtcgttgccgccgcctgcggaacaaaattgggattgttgaatccggtggca
aaaccgtcgtcgtaatcgttgttctgcggcggagggaccggtcgcgccgaggccggcggtgccgcgggccgggatccgt
ac
>7D10T71.SEQ
cacactttaaagacacaacagaagacaacactaaactacactacacaaccatgggagccgcctccagcacacaaaccaa
gtacgatcccgtcacgggaaagaccaaaaccaagcacaagatggggggttcctatcccggcaaccggcgcaccgcgaac
gcgccctacgcaccaccggcctccgactttcacaacggacaggccaccagccactttgtcagctacgggggcggcaacg
ccctcgtcctcaaggagggcggcctggcccagccgcaagtgggagccaccacgccgggaccccagtatatccaggtgac
gctccccgaaggagtccacgccggccaagcgatccgagtggcggcgcccgacggccgcctcaacgagatcgtgatcccg
gcaggattcggaccgggatcgaccttcaccgtggagtttgccgacccggacgacaagcccgccgacactaccggcttcg
tcgtacgcgtacgaaggaacgggaacagcgacagcgacagctccggcctcgtcgtacggatcccggcccgcgg
>7D11M13r.seq
aaaggcaaancaagcctaacaagtggagcatcttttgtttcagcaaacaaccccaccaatcaataattacgataatgtc
tgacccaatcatggatttcattacgtcttcggcgttgtcattgacaatggctggcaacaccggcatctctcctttctta
accctattgattttgggagttgttgagagctatgatccaacaatgttaaatatggatgaaagaatcgaaacgatcttat
caagctggtggtccctcgctattctcggattgatgacgatcgctgagctaataggaaaatccttcccagttgtcgatga
aattatcgattccgcagaagtcttcattgtaccggccgttagtgtgttagcatctatggctacaatgggtttgcttcca
ggcgctgaaagttcacaagtggatcaaaatattgatgaaattggattgttcgagggcgacagcaaaatcgatggatttc
gaagcctccaagccgaaactgatgattccaacgactttggagaagggttcattactttcactaagactttcctggtaat
ttttggctcgttattggcattatcgattcatttcttaaaaatgttagtccgcttggcttccctggcttgcagtggagga
gcatgtcaaccctgtatcaccctcttggaattttttcgtggtcatcttcggagtcatctttgccatcgtatttccaata
ttcgccctcgttgcctgcattgtcttcttagctgcggcagcgtatgttattc
>7D11T7.SEQ
tgctttgactgctttaaatttttaatgatcttatcattagtagtctattaatacttgcttcaaatgaacgataatactg
gacaccgcagacagaatatttagggcgaagttaatcaatacggtttggcgataaccgatagaggaagaggcacatcttc
gaggtctgccatctttgagctccgtgcattatcagttgggatagcgtggattgatgggctttgatcctcaatgttggct
tcgcgagcactctccgcctcgtcttttgcatcaccgtcgattttagttgtgtcatcgctgtctttcttacaacacttgc
gtcgaataacatacgctgccgcagctaagaagacaatgcaggcaacgagggcgaatattggaaatacgatggcaaagat
gactccgaagatgaccacgaaaaattccaagagggtgatacagggttgacatgctcctccactgcaagccagggaagcc
aagcggactaacatttttaagaaatgaatcgataatgccaataacgagccaaaaattaccaggaaagtcttagtgaaag
taatgaacccttctccaaagtcgttggaatcatcagtttcggcttgggaggcttcgaaatccatcgatttttgctgtcg
ccctcgaacaatccaatttcatcaatatttttgatccacttgtgaactttcancgcctggaagcaaacccattgta
>7D12M13r1.seq
gggaggacctggctcgttccgcatgtgctggaagcctattttgccaccccaacttgtttccatgtattttcctttcacc
acagttgttcggtatttgtttttcaaggctattgtattggcaccatttttgcaagttgaacgcgtattccttttcttct
tcatcggttttatctgagacaagtttgtataagtttcatggctcgttgacaccggtactgcaattttcagaaaatttga
agacattctctgtttacttcttttctcgtgttttctccttgctttttgcttccttccttgtgctgacaattgctttgtt
gttgttttgaatcccattgcaccagttaccgttgttgtatggcaaggaggagcgctgtttgaggaggagatgaattgct
gttggaggaggaggagcgccgttggaggaggagacgaattgccattggaggaggagacggatcgatgggtcggattgat
gtaacagaccgtccactgccgctctcgctgctgaggagcgccgctgggggatgaggcatccagaaaggcaggagtggaa
atgctggtgggaatgcccgaaacgttgtccttgtggttctggttgtccctgtggttctggttgtcctttgccgcggtat
cgtttttgtccgtttcgtcgcgatatccgggcaggctgatggcaacggtccggtcgtcctcgtcgtctttcttctcctc
ttgattgccggtcacgctcatagccacggttctgtcattgtcattgtcattgttgtcgtccccggctaggctcatggca
acggtccgatcatccttgtcatccgtcattgccatggttcaattttcctcattgtcgttctcgtcgtcacctttgtcca
gaaggatcctctatgtcctcccgtgtgggtgcgtttgagtgtttggttgcccggct
>7D12M13r2.seq
cctattttgccaccccaacttgtttccatgtattttcctttcaccacagttgttcggtatttgtttttcaaggctattg
tattggcaccatttttgcaagttgaacgcgtattccttttcttcttcatcggttttatctgagacaagtttgtataagt
ttcatggctcgttgacaccggtactgcaattttcagaaaatttgaagacattctctgtttacttcttttctcgtgtttt
ctccttgctttttgcttccttccttgtgctgacaattgctttgttgttgttttgaatcccattgcaccagttaccgttg
ttgtatggcaaggaggagcgctgtttgaggaggagatgaattgctgttggaggaggaggagcgccgttggaggaggaga
cgaattgccattggaggaggagacggatcgatgggtcggattgatgtaacagaccgtccactgccgctctcgctgctga
ggagcgccgctgggggatgaggcatccagaaaggcaggagtggaaatgctggtgggaatgcccgaaacgttg
>7D12T71.SEQ
tgcaacactttgtccgagaacgtgggatccgaccctctttgtcacatgtgacatgttttgagcacagcgatccgttctc
aggtatttcagtccgaaataacagccttgtactgcaaaagaagtagaaagcattggacgagagatttattgctggaaag
atattgttaaaattagctacccaaacatagacatcttgaaagcaaaaaatctgcctctatatcagcaggaacaagatac
aatcaacagcagcagcaagcagcgtgcggcgtcttgcgtatgaattggaacagcgagtggcaacaggaacagtgagtgg
tgacagcaacggcaacagcaacagcaacagcatcgacagcaagcaagcagattgtcagaacaatgattgttggaacaac
gattggaggaacaacggaaccaggacgatgggccgcggtcgccacaagaaatcaccagtctgggcagcgtctccggatg
ccgctccggaggaacacacagacacagacgcaaaagcagacacaaaagaagacacaaaagaagacgcaaaagcagacac
aaaagcagacacaaaagcagacgcaaagaaagatttcaacgactacgactatgactacgactccagggaggacgttcgg
ggactaaagcggtggacgagtccgtggacatgaagggagaagccgggcaaccaaacactcaaacgcacccacacccggg
aggacatagaggatcccttcttggacaaaggtgacgacgagaacgacaatgaggaaaattgaaccatggcaatgac
>7D12T72.SEQ
tgcaacactttgtccgagaacgtgggatccgaccctctttgtcacatgtgacatgttttgagcacagcgatccgttctc
aggtatttcagtccgaaataacagccttgtactgcaaaagaagtagaaagcattggacgagagatttattgctggaaag
atattgttaaaattagctacccaaacatagacatcttgaaagcaaaaaatctgcctctatatcagcaggaacaagatac
aatcaacagcagcagcaagcagcgtgcggcgtcttgcgtatgaattggaacagcgagtggcaacaggaacagtgagtgg
tgacagcaacggcaacagcaacagcaacagcatcgacagcaagcaagcagattgtcagaacaatgattgttggaacaac
gattggaggaacaacggaaccaggacgatgggccgcggtcgccacaagaaatcaccagtctgggcagcgtctccggatg
ccgctccggaggaacacacagacacagacgcaaaagcagacacaaaagaagacacaaaagaagacgcaaaagcagacac
aaaagcagacacaaaagcagacgcaaagaaagatttcaacgactacgactatgactacgactacaaggaggacgtcggg
gactaaagcggtgacgagtccgtggacatgaagggagaagccgggcaaccaaacactcaaacgcacccacaccgggagg
acatagaggatcccttcttggacaaagtgacgacgagaacgaca
>7E1T71.SEQ
tggacatacccccacctttcacggaccggacaatttatcatatgcgcatcgggggtattcttcttcagtctgctgtacg
gatatctacaagaactcttgtcggttcagctctgtagccggcagctaggtctttacctggcagcggtgcaattcatggg
atataccttcctggcctacatattacgaagctacgtataccgaaagcagaatcgcggaaaagcaatcggcaagtccaag
agctcgggttctctgtgccacctggtagttcccttcaaactctacctatgtttgtctctgctgcgtgccatggacctgg
ccatgaccaatctagccatgcaatacatcaattacccggcgaaaactctgatgaaatcgtcgcgcgtcgtctttacgat
gatatttggggtctttatcacccacaagaagtatagtctgaccgactatgccattgtgttctgcatggttatcgggctg
gcaatttttatgcacgcggacgccacctcctctgccatctttcaaccagcgggggtcatcatgctggtatgtattgtta
ttaattctagaaatatttatttgcagtttgttttgtttgtttgtttgt
>7E2T71.SEQ
ttgatgcttgaccgagttactgctcccaatatcgtattacctgaaatagaagtagctacgcacaatgtttgctcgttcg
ctgaacctgaattccccgggactccaaactccgatgaataggacttccggtatccgaacgctcccaattgacagccgga
tggaatccccgtcccgtgtccgtctccctcaagaccccatagatcaagaaggagtcgagctgttgcttggaatcgccac
catcgtatccagagagatggctaacagcggcaaggaactcttcgcagatgaaagcagtaatgactttcattcgaaaggc
gaaggttctttccccaaaccttctgctttcttcgagaatgacgactttgcatggaatcgagttcgaacagtctcgatcg
acaacggatgcaagtctccaagacgaagccccgatgccgaagagacgagaagatccattgaaagcaagcccttgtctcc
accggccgttgtaagcccagtgaatacacgactg
>7E3M13r1.seq
aaccttggcgcnccttgtgctggatttgaccaatacaacagtattgtcccatacgataggcacagcgggaaaccgacaa
gagagagatagagagagagagaatgagtgccagatgtttgaatatgcttcggcacggcaagggcggaggtcttccaacg
atccgatccacggcagtttcgtcgttttcgaccttgtcggtgtcgtcgtcgacgatggccaacaacgtcagcggtagcg
gcggtagtgccagggaatttcgagtgggaccacccccccttggttcgaaagttctgcgctctcccaccaaaccacacgg
gtggctgtttctgtttcatcagacacggtggaagtccgggaaaatgggccacgccgtcgaatcattgaaggaaatggcg
cacagaccggaacgagaagcagctcaagaacgacgcaagaagaagaaggagcgaaaagctgccaaaaaggccggtggga
agcagcaacaacaacaacaacaacagcaacaagtttccgaaaccggagacacggagcacgagcaaatcggcgacgacga
cgaggatgacctcatcttcgcggatgtcgatgacgatgttggcgagaatctagacgaacacggagaaccgacgctcccg
gatacaattcgtcgtgcgcagcaaatggacgctgtcgtgat
>7E3T71.SEQ
tttttggcatgcgtcggtatctacaagaaacttctacagttagagaccaataaatccgcaacatgatggttcaatgcca
tgttgccatcggaattattgtaaaaccattgcatggttgtgcgctgcagagagtacgtagtgtaaggggagcacngacc
tgtttcgaatttttggggccgttagttataagtagcagacctgggtaacgccagctatagccatttccgtcgatctttt
acttccctctgtgattcgcctgtgggcaccacattagtcgtcgttctttatgctgtcatgggcattcattctgaaggat
atctcgaagcccgtcgttgtccaagctcttgtgatttttgccgctttgattacacggccatgatggaatccatcttttc
ggcgacaatcgtcttgatcgtttcggatgcggtttccgatgcagccctcgatttccttggccgaagcaaaagcctcgtc
tttggaaatacccgggagcttgccgtccttgccctttttcacaacgtccatggcctttcgacgaactccacgcaatcgt
tgcttgcacgactcggcccgttttttgacactcttggagagtttttcgcgaacttccatc
>7E4M13r1.seq
tagttaaacccttttacctaaagtaattagcttagcttagtttcgtattatatgtccgtagagatgttgaatccatcca
tacctcttttccttagacatcccgttgtgatatgaagatgttcaatccttgtgaacgacagtggaaacctttccaagca
tcttcaatctgttggaatccataacggcgaatcgtccaagggcggcgcacttggcgaattcttcaacgaatagaggcgc
ggtgggttcgaactcaacttcggcgttctcgaattgagcaagttcaggagggttgtcgaccttgacacctccggtcttc
tttccaagcttccacaagatcttggtcatcttgcacgcaaccttggcggtacgggagaagatgattgggcagtatccag
gcttgaggacaccagggtgctcttgtacagcaacaagggcagtgaagctcttgataggcttgagctcaccgtccttctc
gttgtagatgatgtcaccaggttggaccttctcgtccttggcaatacccttgatggagagtccaacagagttttccggg
tccggcagagtcgaggaccttcttgtgctgttcaatgggagaagatcttctttcccttgaggtttggaaggaacgaatc
caacttggtcaccaggtccgaagagttccttgtttcgctgttcnagatattgacact
>7E4T71.SEQ
cattagtttaattcattcaagaagctaaatttttttcaaaatgagtggaaaggaacatttgtctttggttgtctgcgga
cacgtcgatgccggtaagtcgactacttgcggtcacttgattttcaagcagggaggaatccccgagcgtgagatggtca
agctcaacgagcttgccgccgagaagggtaagtcttccttcggtttcgcttactaccttgatacgtgcaaggaagaacg
tgaccgtggtgttaccatccaatgtaacaccaaggaattcttcaccgaaaactaccactacaccatcgttgacgccccc
ggacacaaggattacatcaagaacatgatcaccggatctgccaccgctgatgttggtatgcttttggttcctgccgaga
agggaggtttcgaagccgccatcgccaaggccgaccctaagtttgggagttgatgaaggtcaaacccgccagcacgccc
gtcttctctaccttttgggagttgaacaaattcttgtcggtatcaacaagatggactcctgcaactggtccaaggatcg
tttcnaagaaatcaaggaggaattc
>7E5M13r1.seq
gtcattgagaaccaacacgttattgctgccaacgcaatatttagcttccagttgtttgaaaatgtgttggggacgtctt
cggtaaacgatctagtccctgcctctttgcctactgattcctcgtcttccgctgcgctcgtactctgataatttgccac
cacgcctaccaccttcgacttttcttgtgaggtcgatcgatcggtgtcgttgtttccatcattgtcgctttcatcctcg
tcgttatcggtagatctaccaagagtactatcagcggttgctgaccatccaatgtaaccgagacttacaattgtcagtc
ccacgccaatgacaatggaaagcacatcatcgttgttcaattgaggattacagacggcattcggatttcgagcaattgc
actgtaacaaagcattgttgcataagctgtgatcaaactactagcaagaagactaccttcgtttcccgtcaactgtgcc
ccaatgatcagtagtgacagaacaattgtcaacgctatgaaagtaacattctttctgcagtcaccaaagaagtagaaaa
gtaatccccatcccacgatggaaacaagaaggagaaaagcagcgcttacaagaattgcatcaaccacttttt
>7E5T71.SEQ
taagcaaagaaccgttttgacgacaggagacacttgagagcgtgttgcaagcaaaagcatacaacgcgagacaatagat
accgtacggtaggactacggtatacacacagtgctaaataaatacaatggtacgtccactgaaatcaatgtcttacgaa
gtttctcgtctctcggtgccacagacgggttatcgtttctttgaaaataagaatttgtgctcatccttgttttcgatcg
gtgttttccccgattgttgcctcttgctcaggctcaatttatttcttgcatcctgacgagcctgactttttgtctcggc
tcagcggcggcatcattgatgggagcttgctgcggtaatgacaaaccaagctcgatttcccccggagcatcctctggaa
gaaagccgttcagttctgcttttatgcatagccatcgctattgcctttgcattcgaatattgggttgcgaaattcatag
tcaacataagtatcagcaactatatcacgagcgcttggtttgagtggttgcgaagacttagaaacaaaagccctgattg
aacgttgtgccgggcatactggagtttatcgagctacttttagcgccctgatattttttctcctcgcagcccgttgctg
ttgtctgtaagaggacagccatcgagaggcctgcctgcaaatataccctgttctcttcttgg
>7E6M13r1.seq
atctgacattnccgatagtatcagatggttccacatcaagagtgatagtctttccagtaagcgtcttcacaaagatctg
cattcctcctcgaagacggaggaccaagtgaagggtagattccttttggatgttgtagtcactcaaggttcggccatct
tccagttgctttccagcaaagatcaatctctgctgatcaggagggattccttccttgtcttggatcttggtcttgacat
tatcaatagtgtcggagggttccacatcgagagtgatggtctttcccgtgagggtcttgacgaaaatttgcattcctcc
tcgaagacggaggaccaagtgaagggtagattccttttggatgttgtagtcactcaaggttcggccatcttctagttgc
tttccggcgaaaatcaatctctgctgatcaggagggattccttccttgtcttggatcttggtcttgacgttgtcaatcg
tatccgaaggctcgacgtcaagggtgatagtcttgccggtcaaagttttcacgaaaatctgcatgttgttgtttgtttg
ttgtaaataaattggctgcttgttgttagtattgcttgtgggta
>7E6T71.SEQ
tcacaccccacaagcaatactaacaacaagcagccaatttatttacaacaaacaaacaacaacatgcagattttcgtga
aaactttgaccggcaagactatcacccttgacgtcgagccttcggatacgattgacaacgtcaagaccaagatccaaga
caaggaaggaatccctcctgatcagcagagattgattttcgccggaaagcaactagaagatggccgaaccttgagtgac
tacaacatccaaaaggaatctacccttcacttggtcctccgtcttcgaggaggaatgcaaattttcgtcaagaccctca
cgggaaagaccatcactctcgatgtggaaccctccgacactattgataatgtcaagaccaagatccaagacaaggaagg
aatccctcctgatcagcagagattgatctttgctggaaagcaactggaagatggccgaaccttgagtgactacaacatc
caaaaggaatctacccttcacttggtcctccgtcttcgaggaggaatgcagatctttgtgaagacgcttactggaaaga
ctatcactcttgatgtggaaccatctgatactatcgataatgtcagat
>7E6T72.SEQ
caatactaacaacaagcagccaatttatttacaacaaacaaacaacaacatgcagattttcgtgaaaactttgaccggc
aagactatcacccttgacgtcgagccttcggatacgattgacaacgtcaagaccaagatccaagacaaggaaggaatcc
ctcctgatcagcagagattgattttcgccggaaagcaactagaagatggccgaaccttgagtgactacaacatccaaaa
ggaatctacccttcacttggtcctccgtcttcgaggaggaatgcaaattttcgtcaagaccctcacgggaaagaccatc
actctcgatgtggaaccctccgacactattgataatgtcaagaccaagatccaagacaaggaaggaatccctcctgatc
agcagagattgatctttgctggaaagcaactggaagatggccgaaccttgagtgactacaacatccaaaaggaatctac
ccttcacttggtcctccgtcttcgaggaggaatgcagatctttgtgaagacgcttactggaaagactatcactcttgat
gtggaaccatctgatactatcgataatgtca
>7E7M13r1.seq
aatacgtaccacacgaaagacaaaccgaacgaataaatccaggttgttcggagcacgcacacacacacgcacacgcaca
cgcacacatacacattacatcacgacggggcgacgtgatcaactcgaaacacactatcctcgttcgaaacaagaggaac
aggtttcgttagctcgtacgtgcacaccaaacgaacccattcagaattcgatcgatcggttcgaacccaagattgttga
cctgaaaaatacaatacaattttaaaaaatgagcgagcccggacaatccgaatttgagtttgcgatagctcgggtaagg
ttagacggtctaaacttgcaatttttatcagctgaaatgaaggacaatccggatgttgtgatggaagcagtgagccaga
atggcctagccttgcaatatatacctttcatacgcttgcgtttgtgggttgtggtggctgcagtagaacagaatggcct
agccttgcaatatgcatctgttgaaatgagggaagataaggaggttgtgatgaccgcagtgagccagaatggcctagcg
ttgcaatatgcatctaatgaactgaagaacgataaagaggttgtgatggccgcagtgagacggaatggcctagccttgc
aatgtacatctgatgaactgaagaacat
>7E7T71.SEQ
cgtgttttacgagttcacaacttttgaaacataatgctgtgtatgaaccgtgagtgatcaatccactcttggattatta
tttcttgcacgaatccaatgtatgacccctagctaggcaaagtcgaatttctaccggctgctcattcgcaaccggtatt
ggtcgctcaagaacaagcagattgcgataatgcctgtactatacggatgaactaccgtagatgatccatccgctggtcg
tttagacctgatttccaatcgtaggatccgcgatttttttgccatccaagaagatttgtgccaaccgattggacttcca
tccacgtttagtactatcgggtgccgtatatgtgtgtcgatgttgctcgtgagaagagcttattttaatcttgtctcgc
aatttgccttctaaagttgggcgttgttctcgacactgtgaggaaaataatacaaggcatcttcattctctgtcaccgc
agcaatcgcaaaatcaacatcatgtaacaatatggtagatgcatggcccacggcagggccattttgccttactgcagcc
atcactacctgcattttgtccttcatgtcgtccgatgcatattgcaagtcttcgccattctggctcactacatcaatca
cagcctgttcatttaatacaaaccacaaggcttcgattattctgtctcactgcttccatcacaacccgctgactttccc
tcatttgaacagatgcatattccaaggctaggccattctggctcactacatcaa
>7E8M13r1.seq
ttggcgcgaccatgtgctggaattgtttagctttctctgtattattctgctttccgattgttcagccaacctttcggct
tcttcctcttctcgcagacgctgttcttccctctctttggcgattctggctttttcggctgctttctcggcttccactc
tctccctctctgcttcttctgcagcttctttctcctttcgttctcgctcctttatttcggccaaggcttttatttctct
ggcattcttttctgactcctcttgaagttcctttgcccgttccattgcagcttccttggcctcttccagtttttgagct
tcttccagttttctctgtgctgccgccttcacatactcgttcgcttttgctagatcttcgagtctctgtgcctcctctt
ccgcttcttccaggcgattctcttcctcccttttctgtcgctgtgcttctttttcagcttctttttcggcttctttctt
ttctcgttccatcttttcctcctccatctgctccgcctcttgcttcaacttttcttcgatctctttttgtttttcctcg
gcttttttagctagtgcttcagcttcctcttcgatattcctttgagcctcggctatattttccaactcttcctttttct
tcaattcaagaaccttcaagtggttttgctttttcggcttcctcccattctttttgctgggtcgatctttcgt
>7E8T71.SEQ
ctttattcctatctcacacaacggaagacantaattatttaatgagtgacggcgaagaggaaataatcgatgacggagc
cgaaaacgtcacgagtgacaacaacaataacgaagaggaaaacaacgacgacgttgtcgccgaagatgcatccgaatct
gtagctgcatctgtagctgcatctgtagctgcatctgtatcgagtgacagtgatagcgacgatgaggaaagcgacgatg
gtgccgaagatgtcacgggtgacagcgaagagccgaaggtcgccgctgccgccgccgtcgccgtcgaagatgcagcgag
tgataacgaagaggaggccgcggcagaaaaactcgcagcggagcaagctgctcgagaggaagaagaagaggaaacgaag
acgcgaacagaaagagaggaacaagctaggctagaggacgaggctcttgaatcgaagaaaaaggaagagttgtctgcac
cgagtgatagcgaagaggagaatatcgaagaagagaatagcgaggacagcgagaacagcgagaacagcgaggacaaagc
ctgaagtcgatagcgaaatcaaagccctgaaggacgcggctcggaaaaagacggaagaagcggagccggatggccgata
ccaaggcacggatcgagcaacgagcggaagaactcgaa
>7E9M13r1.seq
tagatttaactaaataataattatgttcatacacattcgctgtacgataccgtacccataccgctcgcaattttttttt
ggaaagcacttcttcaatgggtcgtaacaaatttgacggagctagttcattctttgcctagcgggacttggaagagcgg
ctctttcggtcgggttcgtcgtagtagcccttgcctcccttggatccctttccggacgaggaaccgtagtagtagccct
tgcctccttttccgctaggtttggacttcttgtctggttcggagtagccacccttgccattgcccttgccattgccatt
gcccttgccattgcccttgccattgcccttgccattgcccttgcccttgccattgcccttgccattgcccttgccattg
cccttgccattgcccttgccataggaggatctagacttggagcctttgctgtctccttttccttcggaggacctagact
tgaccctt
>7E9T71.SEQ
cagcagagaagaacttattctactttgtcccacttcatcaacacacattgttactcacaactattactattattctttt
taatctcaagatgaatatcaagattttgttcgctggcgttgtcatcaatgctatcttggcatctgctgcccacccattg
atgcgcnggtcgtgtcggtgacgggaagaagaaggcaaacccccttgccaacccggacgaggaccagcgcgcaccaaac
aatgcgcaaggcctttcatcgcaaaccatcggtcgtgtcttcgacaccaagttcctcaagattgaagacgatagagtgc
ctcgaggaggcaaagatgtaaccaaaggaagagatcgtcaacttggtctctccggggataattactggagcgaagacgc
tttcttctcgatggagggcaaagggaaaggaggaggaaaggggaagggagacggcaaaggctccaagtctaagtcctct
aagtctagatcctctaaaggaaaaggagatggcaaaggagacggcaaaggagacggcaaaggctccaagtctaaaggag
acagcaagggctcag
>7E10M13r1.seq
tgtgctggaattttttttttttgatgttgagccaagatattattatgatgtaccgtaccggtacgagtacctacgaggt
tcgtaaagtaccattacttcgtaatcggaaaaaagtgatcggtcagtccgatcgaaaaacgtacttcgtcgttcaccac
ggtaagaatccgcttctaaagaaggtcgattccagtaccgtagtacttcatgcttttaggtctagattggtattttttc
tgtggcttgaagcttgggaattgacagaatccaacaccccggaagacacaagacttaggaattgtagcactcgttaaat
tgaaagtgaatttcgactagtgaagtacgaatatgggatgggtggattttctgcaaaaggtagaccaagataatcattg
ttgaatatggcggtcaatactttgaaaagaagaaggcaaataaccatgtgcgatctgacaatagtatcaatcgccgatg
gattactagcatgacatagcatgtcaacaatctactgggtcgcaatgtcctccatacaaaagaccttcttctaccaatt
cgtgtagcaaccacgatatcgattttttgtttttcgtgtcctcgacgttgaacccggatgtcttagatcgtccacgaca
aattctcggctaangggggaaggtccgttcgcaatccgatccatcagccgcctatcgcccgagtctggtaccgaact
>7E10T71.SEQ
ctttttaaataaatcagtctgtcgtacccggcgggaggaatcgggccccacgtcgacaattacgacgtctttttaatcc
aaactgccggggagcgaacctgggatatactttggcacgacgacactgcgggcggcagtggtgatcaagacgccgagtc
gcacctcgaaaacgatggcgttgggaaaatatccgtccgcgacgaaacggacagtatcctcccggtgtcatcgatgaac
ggagttcggataatgaacgtcaccaagttacaactgttggaacagcaacgatttggcagggtgagaaccaaacttacgc
gactgcacctgcgccccggggactgtctgtacttgccaccgcgagttctacactgcggtacggcgttgaaggggtcaag
gggagagtgtatgacgctcagtgtcggctgccgcgctccatccggcctggaacttgtcgatgggttgtccgggctgatg
aaaaaagccgctgtaacgcccacgccaacca
>7E11M13r1.seq
catgtgctggaattagggttcaaaacgccataggcaaacctgggataggtccagcgatttgctatccgttgcgatagat
cgtcctttaccctctcgctatcgagtcgatgcatcgttcaacaagactaaacacgcatcagagtatattcaagtaagat
gggcaaagatgatgaggatgatatagagttgcgagcaagcagtacgtccgatgagagcgttgaagactccgaaacaaac
cagttggtacaattgcttgcccttcaagcctatcatttgcccgggaacaattggctccaagattggtggcagttcatgg
caaacaaccaccccgtcttcggaatctgctgtcacaacaaattgcatccaattaaggcatgcgctcgaactttcgctct
gatcggcacgatcacgtttggtctagcaatgacgaacctcttttacctcttgtttctatggaatcccgagttcgatcgc
gttttcgcatcgataaccaccgacagtggggcgcagtacgttctaacaacgggaatgttgttgatatggactgttggcg
gaggtattcattctttcttcaatctcttgatgtggcacgttgctgcatgtgcctgttgccagcgcggtggctgcttcga
agcatatgccttgttgtccatcgttcggcaaatacatgattcgcttttttgctgtatgttg
>7E11T71.SEQ
cgccattgtgctttaaagagattgctgtcaccgtcgctattattgtcctcgaggttcttctgaggcaatatgccattat
gtgtgcatgatcgatcgttgcccagagtttcgttgttgccgacgtgagttgagtcgttcttcgcaggctatttcgtacg
gtctaccacccaatacagggatcatgaatccacatgccaagatcccggaaaacaatatagttccaccaataggatagta
cacaaacagagcgagtgttatttccacaaggtaaatagttacgaacatgaactccgatgcattgtcgacacgaaattcg
agctgatcatcgagcacgatatcaataccctgattgatggtgccttcgtcgaaatcaccagcattgttttcttgattat
tgattgctacccgaaggagtattatcatgatacagaaaacaacacaacatacagcaaaaaagcgaatcatgtatttgcc
gaacgatggacaacaagcatatgcttcgaagcagccacccgcgctggcaacaggcacatgcagcaacgtgccacatcaa
gagattgaagaaagaatgaatacctccgccaacagtccatatcaacaacattncccgttgtttaanaacgtactgcgcc
ccactggnccggtgggttatcgatgcgaaaacgcgatcgaacttcgggattccatagaaacaagaggtaaaaagaggtt
cgtcattgctagaccaaacgtgatcgtgccgatca
>7E12M13r1.seq
tgtggaagaagacgaagatgactggcaattgataacgatgtatcatcctcgcattcaactttggccagacgaccgacgc
ctactcgagaggacgcgcattgtttctttgattgatagcgcccactggacagcaaatagagagcggttttgccgtgttt
gggcagaagacatcatcccatgcnggcaaacctgcattaagtcgactccccccaaatcgaaggattcgacttagctttc
acggcgataagctgttcgaaaacggaaatgtcgacgcttattctgaatgccgtaaggtgttgttgtgcctgtcaacaaa
agctctatacgtcatactggaaaaagatgacgtcacttcgagtcaccaacaacaggcgaataagagaagattcccactt
ccgttagatcgaggagaccgattcagggatgcaccgtggcctcatgccgtagctcgccatccgctaggagacctcgagg
ccatctgcatcgggtttgaatttcagagactcactctcaggtttcgtaatccgtcacttcctggatcagatccttttgt
ttatatcctattgaccggcgacaaacgaacaacagtccgaattctccaggagacccaaaaactggccaaagaagtcaat
gacaacaatgacaatggccaattatcatcgatgaatggcgaaaattctcctgacctacccatcgagaatgatgcgcata
tcgtacttgattcgttgaacagtgtcatttgaaagttctggggaaagaacaacaatcatc
>7E12T71.SEQ
acgcattgtgctttaaatatcactatcnccggacatctgccatcttctcccccgtaatagtgatgcttgacaaatcgtg
tccgtcggcggcatagtcttcgtctaagagcaaaagcattgtgtctgtgatgacgacaactcgacgcaccgtacctcga
tccccgcgtttccatcgttgctggacaatttggaaatgcatgatggttccgattgattgttgttctttcccagaacttt
caatgacactgttcaacgaatcaagtacgatatgcgcatcattctcgatgggtaggtcaggagaattttcgccattcat
cgatgataattggccattgtcattgttgtcattgacttctttggccagtttttgggtctcctggagaattcggactgtt
gttcgtttgtcgccggtcaataggatataaacaaaaggatctgatccaggaagtgacggattacgaaacctgagagtga
gtctctgaaattcaaacccgatgcagatggcctcgaggtctcctagcggatggcgagctacggcatgaggccacggtgc
atccctgaatcggtctcctcgatctaacggaagtgggaatcttctcttattcgcctgttgttggtgactcnaagtgacg
tcatctttttccagtatgacgtata
>7F1M13r1.seq
gctggttttgtatgtatgcctgacctagtaaattcacataaacgttcgatccactcttttactctacaagtgttttcaa
gtcggaaataaattcacccggattgataaactttgttccaccggcaatgatttctcgggatgttttctgcatgactgtt
ctagtcaccctgagttctggataagagaggccaccaaccataaatacaatgtttcttcctccttcataatgagttggtt
catctttttcttgtttctttccccacttgtcggttttcttggtgttaccttcgctaccaccttttcctcgacgtcgtgc
actactcgtaactgctcccgttgttgaattggacacgattggcatcggaatcacgctaggatactcctgggtgctgagc
tgatttgaaaccaaatccttcaatattttcttcagaggaattacatagcggctacttacaaagtcagggtcttcgtcat
ccgagtcatcgggggatgttttactacttcgcaaaccaagaaaaccttttttggcttcggttgggattgctcctccttc
cgcctttatgccgagctgtgtcatattttccaatagttgaatctctttctggcccagctgtgctgctccaagtaagcga
tctctgtcactgccactcaactctccctggctaattatgacaattaggaccaatcgaagcctgtctttaggcttcttcg
tcgattgaagtaccgactcgattcatcatattcggactctacctccct
>7F1T71.SEQ
caacaacacatttctagtgtagaatccctggaattgaagcgagcaccatttaaaaacttgatagcaatgtacgttctgg
cgcctaccaagagcagtatcaaacgtctcatggatgactatgccgacaagagcaaaattctatacnggtgacgccgtct
ttctatacttcctcggaccaatacccaaaaaaatgctcaaggagctcacgcaatgcaagcaactcgggaagcgcatcaa
aggtttagccgaaatcaatgtggactttttggtgcgagaacaacgttcgttcacactggacacaaaggatacattcgct
accatattcgctaccggaaccggaatgagatctctggaagtgaaaactgccgagaagcttgtgactctttgcgtaaccc
tcaacgaataccctcatgttcgcttcaaacaaagttcgaatgtatgtaccaatatcgcctccatattccaaaagaggat
ggacgattatgtcggcgcccacctgaactggtggtaccatggaa
>7F3M13r1.seq
cgcacggtcgactcgcgaaactgctcaccaccggggcacaatatcataataactcgtcgtacaaccggcggtacaactc
ccccctcgacctgctcaaccacatccggcgggaaaagcgagcgctcgatcgcagttcctccggtgtggtactaattgcg
tcctcctcggcggacgtctcgctcgcgagcaagctcctggatcgggagcaaaacgaaaacgaaaacgaaaacgccaccc
tcgacaccttttccctcgtcggggagatccgccgggtgctggtactggcggacgatattgtgcgatcgtcgatcgaatt
tccccgcgagcaacgactggcgagacggcgaccgatgctgcgattcgacgacgacgattatgacgacgattacgacgac
gacgattacgacgattgcgattacgacgattgcgattacaacgattgcgattaccacgattatcacgatcaagacgaca
gtcaccagctggacaccatcgacgaagagctttgccttccgcaaccatcatcgtctggatttcgggacggtgcgttcga
gatggacaaggactatgggtgcagaatccgtaccgatcttgacgttgacgttgacggttgacgttcatgtcgacatcga
agatgaagaagagacaagagatccacct
>7F4M13r1.seq
tgtgctggattcaaacttttccacattctgaaagcgaacgatttaatacagtatagtatcatacacgataacaattgca
catctcttccctctactactgccagagaacacagacgatccatacattcctagcccccattgaaaaacaacacgaccca
aaaaagaaacaaaaaaataatgacaatgattcgatccatcgtgtgttgcaaatcgcggctccgggcttcggtcaggagc
aacaagatccaacaacgactctttgctcacggtagcgtcgctggtaccgagactgacaaaatcggcaacaatccgaacg
atgacgaccaacgggcggtcttgaacacgattgtgaacgacgattcgctccgcaattctatggcctactcgctcgccat
ggcgtccccggaaggatccgacttttctccgctatccaggcgcttgaccgatcgcgaacgtgagcagatccggattagc
aaaatccagcgacgaaattttctcaccaacagcacaaactccgcttccgctcgatcgggaaacagaaaccgccaattcc
agcaacagcaacaacagcaacagcaacaaaggaaccagagcagtaccgagcaacactacgaccaagaccacgagacact
actacgagccttcgacgttgtgaatgcttccgacgattctggattcccttcgtggactcgttcctggaccgaggcggaa
aacgaaaagctacacaagccgcaaaacgatcgcatggtagcccaaa
>7F4T71.SEQ
tttgcaacccgccattgtgcttgaaggagaaacagccttttttttttttttttttttaataataataatgtagcgaaaa
tttctttgtgcaaacaccatgtattcgagcgatctcatgccgcaaccganacctctttcaaaactcccacaaagtggga
aacccgaccggtttcttcgtcgtanagcggcccaacactcagccgatttcnaaaccttctcccttccttggtgtaattc
gtaaggaccgtcgtggcttcctctccgtggacaaacaattggtggatcaaggccgtcacggcggtctggtcggtctctt
ttccacccaggagtgtcccgaggctcttgcccttcgattcgacgtacgagtatccacagagcccttcccatgccgcatt
gacgttgaacactcgaaagggtttctcggcttccgtgataacgaccgcttcggatcgtcnaaggagtgcctcctccagt
gtgcggggcaggtgttgttgttgcttg
>7F5M13r1.seq
catgtttacccaaactcttaattctgctcaaaacctttccttctttgattcacaagtagaatcggatagagaattgtct
gatctgtcanaagctgccanagggttgtgggttatgcatggaattctcatgggagtggcatggggtattttagctccac
tcgcaatcggtgccgcttatcatgcgcagaaatctacccattctccaaaaaggtgctctctggctaaaaattcacttgt
ttctttgtgtactcgtggccctcttaactttcatgggttttgttgtggctgtggnggctaccctaaaggacggagaagg
gatttncgacgacgatttccaccacatggctggctttgctatccttgtcttantttttgttcaggcttttgccggatac
ttccgacccantcccgtacctgtttctccgcccaagcaagtacacactaaggatagtgatgaanaagcatcgaaagacc
ctcccgtgcaagatgaaagtcagatgtcaatgacanangtcgacgaagaggntgccatttctagaaaggcttggtacac
tcgaaaaacctgggantacacccatcgcatgttaggaatccttcttctaagtctcgcctggtgcaactgccataccggt
atcattttgcaagccgatgagt
>7F5T71.SEQ
aataagcgtttaaaagctttaactaaaatagtgtgaattcanaagtttttgttctttctaccattattggaacgaatct
tgattcgcaagtcttgattcgttataatggtattgaaacctaaaattttgcggtaccattgcctctatatcgacaagaa
gaaaagaagctgctctaccaaccagccgacactctcaacaaacatcccatcaaaaggatagttccggcaatagatgctg
tgatgccccanaagaatttgagcaaagatccctcgtcatattgaggatactcatcggcttgcaaaatgataccggtatg
gcagttgcaccaggcgagacctagaagaaggattcctaacatgcgatgggtgtattcccaggtttttcgagtgtaccaa
gcctttctagaaatggcaacctcttcgtcnacctctgtcattgacatctgactttcatcttgcacgggagggtctttcg
atgcttcttcatcactatccttagtgtgtacttgcttgggcggagaaacaggtacggggactgggtccggaagtatccg
gcaaaagcctgaacaaaaactaagacaaggatagcaaagccagccatgtggtggaaatcgtcg
>7F6M13r1.seq
gtaattacggcaagtcttacgcacgacactcgtgatctgcgaatacaaaacatctccacaataataatactcacaacca
agtatcgtaatcgtgtccgccaaaatgtcttctgatcactgctccgagctcaaggcaccgaaagagggcatcgaattcg
aggccttgccatggaatctaaatcaccccgaagaacactcgtacgtacacctaaccacagacacggaatggtcgaagga
gcattacgatccagctaccgaaaccggagcgctgtttgattccgtctacagttatagtgagacgacccttcccgtctcc
ccggcatgttgctctctcaactacggaacgactatctgggaaggcctgaagtgctaccgtgacaaggatgggaatgcca
tcgtctttcgtcccgaccgaaactttgttcgattttcgaacggggccacgaatatgtctctgcccccgccaggtcgtga
gttattcttgaggggcattcagcacgccttgcagcagaattcacacctcattccaccccacggagaaggaatgaagttg
tatgtacgacctatgctgctagtaagcggacagcagcttggattgtatcctctgtcgcaatacagcttgctcttttatg
tgtccccaaccggaaactatttcaaaaatgccaccggcggcctcaatttgcatctagaac
>7F6T71.SEQ
tttttctcttttcgctgggttgatacttagtaaatttttatctctcaatagagctttttacatgatgcacaaaaatggt
ctagattttgttcgcgtgtgcatgaaaattccaagcaggaataacatttcgaaatgatgcttcagattccaacactggt
cgtgtatcacaaggcattcatcgagaagttgttttcaaagtttttcactctttgcagaactcctcgggagacgaaaaag
ggtttcgcaaccatccctcggtgcctttggaggagcgagtgcctaccatcacctctcgaagcattgacagaacggtaga
tgtaatcgggccggcctcggattgtccgtgttcaaagacggcttcgaacgattcctcgcccgttccagtggccagccta
gcaatgggtacgacttcagctgctgttccggtgcaaaatgctttcggtggcactttcttacctctcccaccgtgacatc
tcgcgacgacacggtaatattggcatcttgaccggtgcttttcatcatggcctctttcaagtcgtcagcaaactcctgt
acaatggtaatgaccga
>7F7M13r1.seq
ccatgtgctggatttacgaagcgaantgcaacctcgactgattctccctcccaatccttttctgccatgctcgagtcat
cgagcagtggccagacggcaacattctttgaggcttctcttgtgtaagtcacccattcctctcttttcatagtttttat
gaccccgttgatcgcaatatccatttctaaatccgcaggtacgagatcatccacttttggtttaagctttcgctgccgt
tcactttcatcttctgatccatacctatccgtggccatcatttttctgttaccagtatcattccacggcgtcgtatcat
gtgtcattccgccattcactttcgtccagtccttcgtcaaagcgtttccgtctttataaccagccgcgcaccaccattc
catccgggccaatatgattccctcccgtactttcggtacagtgaataccaaccatccactgagactgttcccactcact
tccctgtgggaatcattagtaccataaagcaggcagtcggcttctttcttacgagagcattcactttgagccgatccgt
cacaaaaatcttcaagctccgtccaaccactcgccagccaaccacgtccgggcacgattgcatcggcgtcagatgtata
ttcatccatcttcctccgaagtaatggggcgtcggaaataaacttgtcgttctttacttttgggagaaatctgctgttc
acaacagttgatggttcaaacagttccggcaccttttcgaaaggcgacatttgaagcct
>7F9M13r1.seq
acaacatgattcttcagaagcgaaaacaaccaaaccgttctccgcaatggactggctcatgaaggggaacggaagcagc
aaccccaatgccttggccacgactcgggaacaacaagaagatgctctgtatgtacntgggagttgctggtcttgctagc
caaaagttgctgcagaagcatcagttgcccaccacaatgagtcaacaaccgaaagaaacatcagacacggccactattg
acaaagtagtggaattgaaggaacaaatcgatgatgcaatcgaagtcagtagcaatacatcgatgaagtccgatatcaa
ttccttgatattgaaaaatgttttgatcccggtcgtccgtgtcctctatttgatgcagagacgaaagcaactattggtt
cagatgattcaacaaggagtcaaggcagttgcaacgaaagcgacaagtggtctgtccgacacgctcgcacagggaccca
aggccgtgatgaataccatcctatctgttggtgggggaaagcaaaacatgttgcgcacagtcgccattggttacgcaac
cattctcgtcttccgacctctttttgcatgcagtctttgccgaagggttggcctttgaaccattgatcaagtaatgagc
cacgcagtttgcattctctcggtcaatacagctacacacacacactacacactacatacacacaacatacagataaata
gacaacaca
>7F9T71.SEQ
gtgattctgttctattcttcttgttactttgtattgtagtttttcaccgtttcaaaactgaagtttccaacggtgaagg
ttgttgtgttgtctatttatctgtatgttgtgtgtatgtagtgtgtagtgtgtgtgtgtagctgtattgaccgagagaa
tgcaaacntgcgtggctcattacttgatcaatggttcaaaggccaacccttcggcaaagactgcatgcaaaagaggtcg
gaagacgagaatggttgcgtaaccaatggcgactgtgcgcaacatgttttgctttcccccaccaacagataggatggta
ttcatcacggccttgggtccctgtgcgagcgtgtcggacagaccacttgtcgctttcgttgcaactgccttgactcctt
gttgaatcatctgaaccaatagttgctttcgtctctgcatcaaatagaggacacggacgaccgggatcaaaacattttt
caatatcaaggaattgatatcggacttcatcgatgtattgctactgacttcnattgcntcatcnatttgttccttcaat
tccactactttgtcaata
>7F11T71.SEQ
tctaataaccgcgtacaagcaccacaaaaatatactttgtaactttgaaagtcgcaactcaagggaaaaatgattgtca
acagaaagagtggattcgggaacaaccggggtcgtaccggtattgccgcgaaaccatcggcaatgttcctgttgtttct
cgcatttcttctaaaaagtggaaatgatggatcaaccagcacattcttcgtttcgggaacggtcacttgtactccggat
gatccaaaaatgggggactccttgtgcgtagagaactaccgcgaaggttcatactgtactcccgatggactttgctcga
atccatttcgcagtggttgcctaaggaatgtcctgccacaaaattacaccaaagttcgaacatgcaactccgaggacga
tgagagagctgaagcgaggggagaatgtgcagctagcccgtttgactcgnaagaggtccgaattttgagtcagaattgg
gagtcgccaatgcttacgagttggattatgcaaatagttttgtccgaattgcttgaagtgccggctactttggaaataa
gcaaagacagttcanagggctcaatggacttttatgatcca
>7F12M13r1.seq
gttgattgtttcattaccaaattaattagaaattgacaaacacccgttcgtgcttttgttttcacccctggtagaatac
gaatcaaaaggaaagcagcgcatgatgaaacaatcgatcgatcacagaaaagtatcgggaacgaagactccaacattta
ttttctcgaatggggaccactcaaatacgctcctccaacggacttgcgcaagccagcaaccgttgcaggatcgtgttct
acaatcagcgagttcgccccgacagcagctagggtatcaaaatactgtgtcaacagcaagatgtccatgacatctttgg
gagtagctcctgcgacttcatcggaaaaagttccaacggattcttgcagaccgcttacaatggccttgcgctggcgagc
cacacctagaccactcaaatatcttgcttcggcctcggcttctgcggcctttacttgcttgaccttgtcggcttcggcc
ttgtggcttgcag
>7F12T71.SEQ
tatttcatacggtaccgtgactccagatctaaattgaagaatactattagctccagcgacataccagcttccaaagtat
catcgaatcaacatgactgacgaatgctgttgtttagtatgtgtccgcactcaagaagtcggggtcgtcgaagatctcg
gtcaattcaaacagcttctcgatccaggtctccattgcatctgttggccactccagagtgttgtgggacggatgtcgtt
gcgaattcaacaacttgacgttatctgcgaaaccaagacgaaggataatgtttttgtccaagtcggcngttgctgtcca
ataccgcgtcttggtcgacggtgcttacgacgcttactatcgattgacggacccccgcaaccagatccaatcgtatgtc
ttcgatgttgtccgttcgacggttcctcgcatggatctcgacgaagcttttgtatccaaagacgaagtcggtggagccg
tattgactcagcttcgagatgttatgaaggactatgggtacgaaatcaacaaaaccttggttaccgatctagctcctga
taaccgcgtcaaggccagcatgaacgaaatcaatgccagtcgtcgtttgaaagagg
>7G1M13r1.seq
cttcgaaaaccttactctattgatagttcgtgactcggtttcgtcaccggagtcgtcatcatcgaagtcatccaagaac
cagggctcaagtggacgattccaaaatgaagttaggaaattttgtgtggtagcaacccttatatattcctttttggtgt
ctgtgtcctcaacaaagtcaattgcaaattgattcaaaagcgagccagggacagttccaacagcagcaaacgtagaaga
gggtccgtccagccggaaaccttgcaacatagtctgatccgtatgctcctttgtgtcatcatcataggtgtacattgaa
tctgatacccaaatccaatcacgagtggcatatacatagccactgcctcctggccgcaaaactaacgaatttgaagtat
tcaatgcaatatcgttctcttcattgacgacccccgtgtcaaacgagctgatttgagtcaagctattgtaattgttaac
atcatcaggaaagcctatcaaaggcgaaagtatgacctcgtcatcctcggtcacgaaatcgaggacttggttcacaaac
tctggcatgatttcttcggcttttcgagtcgctgcttcaatgtattcgtcatcgctcatcctgctgcgtggatcaatat
tccagcgccgcaaggggtctttcacattatcgtagactcgtaatctcatgttggtcgcaatgtgaacattgttgcctac
aatgtatgagtcagtgtaccgaccattcattggtgatt
>7G1T71.SEQ
cagtcgaatctttgtctgggatctcaaagggaaccaaaaggaaacgatcttcatggaggcggaagaaccaattaccgat
gacgattggagccagcaattccatcccacaattcaagcacttcttttgaatcccgaagggacgaaactcatcgttgtca
caagtgctaaaagttttgactactggagatacgagtatgatgaagagcgcgttttcgaagaatctaatgttcaagaaac
tcgaattcccattgtcgaaaattatcaagaaactcaaattattgtctatggtatcgaaggaggttcactcacggaacta
tccaaatcaacaatgaatggtcggtacactgactcatacattgtaggcaacaatgttcacattgcgaccaacatgagat
tacgagtctacgataatgtgaaagaccccttgcggcgctggaatattgatccacgcagcaggatgagcgatgacgaata
cattgaagcagcgactcgaaaagccgaagaaatcatgccagagtttgtgaaccaagtcctcgatttcgtgaccgaggat
ggacgaggtcatactttcgcctttgataggctttcctggatgatgttaacaattacaatagcttgactcaaatcagctc
gtttg
>7G2M13r1.seq
ctagtgatatttctatctaatctgttcgtgtgtggcaggggtgttgttgtcatcctatcatctcgaatactcgtacaaa
gttactgtttacatatccttcaggcgcagagcggttcgagcccctcccgcatccaagagctcgagtatcttcttttttt
cgtcgagcgacatctctgtctgctccagtgtacttgatcagcttggacacttctttttcttgctgaatgtaacgcagag
caatttccgcaagtctagcttccggcagtgccgtgatgaatctcgttccctccttgtacaccatcttggatgccagagt
agaagcgatggcattcttgatgtattgactcgggactctctcgtgaaccttgtcaaagccgaggttggcaagagtttcg
ggcaagtggccacggaacagagggataagctgttcctgatcttcgggaggaagtgtatccaatgcggcagaaaacgtat
ccttgatggcgttgatggcattgctgatgttcttgctaacctcggggagagattcaccatagagttccgcctctcgaaa
tagtagttctgcttccatctttgcaaatcccctcagctttgccagaacttcggcaacgatggcctccttgtgttcaaag
aattcttctttgctcgccaacattgctgcacaaattt
>7G2T71.SEQ
gtaacNcaaacatacctttaNgcacgtcgttacaaccgctcgtttcttcttaagaaacttgtgttcctccggtagcaac
ggcttcaagaccgtttcgactcccctaaacgtttctaccttcgtcttgatgataaagctctccgccttgagataccact
tagagaggggctccaatcgttcttgtagtcgttacggtagttgcggtagttcctatgcaaaagacggcgtaacctatgt
gaaggagggcttctagtccttgtcgaatagggagacaaggcaccggtgaacgggctttgagaacggttggagccgaaac
tgttccaagtgctctctcagggctcagttatgtagttcttacggtagcgaagatgagaccgtaggttctaccacatgtt
cctcccttgctctaagtagtgccgtgacggccttcgatctgaacgcctttaacgagacgcaatgtaagtcgttcttttt
cttcacaggttcgactagtcatgtgacctcgtctgtctctacagcgagctgctttttttcttctatgagctcgagaacc
tacgNcctccccgagcttggcgagacgcggacttcctatacatttgtcattgaaacatgctcataagctctactatcct
actgttgttgtggggacggtgtgtgcttgtctaatctatctttatagtgatctattacaatctgaaaggtc
>7G3M13r1.seq
cgaataaacccaaatacaatcaaatcaaaccaaacgaaaccaaacgagacagtcagcgaacagaacaagtcacattcgt
agagaccatgatatgatggtattcgacacgatgcgacacgccgcgaagcgacacaaacagggcatggtacattcgtgga
gaccattgtcacgcgcgcagcaagacgttttcgggtgataagaaaggacccgaccaacgatcgatccacgacaattatt
gcaactaatccaaaaaagcaacgcacaccaggcacgttttacactttaagcatacacaattaatacatgaattgcattt
cttctttccag
>7G3T71.SEQ
caattcatgtattaattgtgtatgcttaaagtgtaaaacgtgcctggtgtgcgttgcttttttggattagttgcaataa
ttgtcgtggatcgatcgttggtcgggtcctttcttatcacccgaaaacgtcttgctgcgcgcgtgacaatggtctccac
ngaatgtaccatgccctgtttgtgtcgcttcgcggcgtgtcgcatcgtgtcgaataccatcatatcatggtctctacga
atgtgacttgttctgttcgctgactgtctcgtttggtttcgtttggtttgatttgattgtatttgattttattcgat
>7G4M13r1.seq
ggtacaactgaaatacatttcaactcgattgagaggtttgggaaaactattctcaaacatcacgaataggaacaaaact
cgtttgattgccgagaaaactatacactcaccatatcgagtcgacgaggaataaagctactcataagttgaagaaatca
caaacaataatggaagtaggaatcatgtcattgtatagcgaaccccagtttgatgactacgagggactcgatgattgcg
attattcccccctgcatggtggcattgatagcagcggtggaaggtcatcggtggccgcaagcccttcacaaccgttagc
tccagcttcgaatcgatcagtgccgagtcgtttctcggaggcttcgatggattttggcgacttgcaagacgatctgagc
acctgcagaatgttaccgggttccatgaattcaaggaacaagaaacgaccttcctccgtgaaaacgagccgaccctcac
tcgatctgagcgacctgacaaactcactacgaatgtcaggtacaagcatgggcctagtatcagacggatctctttctct
ctcgtcctggtgccagcaaccatccccttcacaaaacaatgctggaaccgatggtgacgacaccgattgcggaagctat
ggcggttatctcaactacggg
>7G4T71.SEQ
aacttgcagttgcctctgttgtctctattatgcatataaaatctacttgtaagttagctctgggtttgtgcgatccgct
ccgcccgcgtagttgttgagaatggaggctgtgagcttgtcatcgcggcttttgagaaatttttgcgcacgagctttta
tctccgtcctgttctgctctgcgaccatcaatcattttttggagttcgtgtgccgtatagtacagcaggtgaaagtcgt
cgtaatctggcttctcgaattcccggattttttcgagtcggcacgatgactcaaattgtactcttcgtcgtcgacccgc
cccggtagaagaatggttgctgtctccggacaaggtactgttgctctctcccttctcgtcgactgttggca
>7G5M13r1.seq
ccatgtgctggttttacattttcaacagcaaattgctcccccgaccatgggaatagaccctttccgctgcttcctttcc
tattacaacaacaagcagcccattcttctatcatactcaacaagaaacccatcctatcacactgtcctttcagcaacca
tggtttgaactgtaccacctcgaaagagcaaggctccagctccccagaattgatcttctgctgctgctcgagctccctg
aactccaccatcgaacgcaacaacaacatctgcagatgcaacaacaacaacccaacattgctctgtagcagccaggaag
tctacgatattgcccagcccatacaagacgaaagctcctcaagctgcaacaagaatagtaactgtgatacaatgatccg
cgcccctgtggtgcccagtcgttcgagcagcgtccttcgcaatggagggaaccggtgtacaacgtttgagctaaaatta
ctactaccgcactgctccagtttaggggactggtgtatccacagtgttctatgaactacaagcacactgggctgctctg
atctaggggactggtgtatccacggcgtccaaactacaagcgctgcttcatttactatgggacgaccgtagttctcgct
ccagcatncaaactacaagcgcacgagctactacaagctctgattttggcccaaacagcctcaatattcatcatggtgt
gctctctagcaagaaataggtctacagactaattctagctctttttttggcatcat
>7G6M13r1.seq
cttatacataaatggcctaccatctctgtttgtttacccaccaggtgatgagtaatacgtctatttaaaagcacttggt
gcaacaatctttgctgcaagttactttcttttcgcaatcactagtcaacgacttgaaagtgtaatccgacttctttaca
gcagagcaaattccttgtggcatggttcctttcagttggtttccgtgaacttcaagaacttcaagcagatttagatcgt
tgagcgtggcggggatggtgcccgtgagcttgttattaaataaccagagacgccggagttgagaaaggtttgcaatttc
ttcggggatgttccctgtgagagttgcgttcgctatagagagagaagcaagaccagtcatcaaaccaacctcggtagga
atagtgccaaaaatatcgttaccatccaaccacatcgcgaacatatcggcgaatttacccttcttgatgaactccaaat
cgaatttcatgttgtttcggcggagatacaagtaagttagattctccatattcacaattgcacttggcaaggacccggt
gaagtagttagattcgatttccaagtgagttaatttcgtcatcgaatcaaggactgaatgcttgttcaattctccttca
aaaacattgtaactcaatctcagtttttccagactggtaagggcagacatctgcgaaggaagcccatcgttgctgagaa
>7G6T71.SEQ
gcctcagcgaaagtcaccatgagcagtcacgaaaacatgaacgatcttcaactagaagatgtcgaggactactcggccg
actatccagtcagtgacggtggctaccccaacgcggaagcgaacatggcaccagctgggaacatcgatgaaaacgtggt
gggcaaatctccaaagtatcgtcgtgctgccgccatttcactggttcgcaataacaaatgggcatttgttttggtggga
gtggtcgtagttatattgataagtatcatcgcaacgactgcaggagagaacccatcgagcatcgctaattcttccacgt
taggccagagtgtgaccgatgacgatgacgatgacgacgacgacgttggtattccccccgtgaaggtgtacgcaaagga
agtgaaccaagacgtccttgaaacgttcagaaccggacttgaaaacaccttcgatcgtcacagccttgataaatctgtt
ctggatgaggacactccccanagacaggccatgatttggatgtgt
>7G7M13r1.seq
ttagtatagagtgcgtgatcaacattgcaattgttgtagtttgcaaatcgaccgaattccctaacataacataacatga
catggcatggatccgagatagattattttcccttctttctttttctttcctttccgtctacaaacagttttagcgcttt
ctttctgtcttcgctccattctaactaataaggaacaacacgaagtaccgtacggtatatatgttgaagtttaaacaaa
gtaaaaagtgtctcgtgacacgaaccaatcaatgtcggcccgatgatatctagccgagagcagccatgacatgtcttga
gttttcgttcacctcgattcatcaccaaaaaattcgcactgcactgcactgcactgcactgcaacgcaacgcaactcaa
ataagagcttgcaccgcgatgcgacaccgtaacgcgacgcactgcaatgcaacgcaacgcaacacaaccaagcaagtgt
ttctatgtttactgtattctaacaaaacaaaacaaaacaaaacaaaacaaacaaaacaaacaaaacaaaacaaaacaaa
acaatccatctgctgtcttgttcggctttccaattccaattccaattccaattccaattccaaggacgtgcgccgtgtg
tttgtgtttttttgtttgtgtgtgtgtttttgtt
>7G7T71.SEQ
cctccattgtgcttttaantagtatcaccactgaaccatgtcgtcgaaacgattgttgaaggtgcgtacgtacaacgag
atgctgtttgcactcggttggttcgatggatcgatcgatcgatcgatcgtttgttgttgatgtcgttgttctcgggtca
caacaacaacaacaacaacaacaacgaccactttgcatcgaatcgcaagcatggcgatggagatggtgatggcgacgat
gatggagacgatgatggcgatgttgtgtctatccaccgcgtttgcaatcccttgcatcacctgtcctgtacgcaccaaa
aaatccctctcaatgttttttccttgtcccttctcgccacccgaatcgaatcacggatgaatcaatgaatcaatgaatc
aatcaatccttccaaccaactaactaaccaaccaaccaaccaaccgccattcaattccattccaccaattttcacaaca
acaacaacaacaacaacaggaacgagccatgctcgagaagcaacccctggaatacgtcgatcaaatcaatctggtgaac
gaggacatgttccagtgggactgcacgatcctcgggccgaccgattcgccctacgccggcggaaaatttcgtcgtccgg
atctnctttccggcacagtaccccttcaaggccccgaccctgaaattcgtgacaaagatctaccatccctcggtcaagc
tcgacacgggagacgtctgcgccgacgtggtgggaaatggggaccgcactgacaccaacactgctcacgg
>7G8M13r1.seq
aaccaacaacaccacgatagaataaaaccaaatactaaacaccaaacatacaaatcaagatgggttttcttaagagcat
gttcaagcaattggaaagtgaggtcaccaaggccatgaccgaatcccaacaaaccgaagctcagacacngtccctctgg
agctcctccaactcgttgggagagagctgtcatcgcactcgaccaggttgtcgtccaggttgtcaaggtcgatcccgac
ggtgttgatatcgtctgctttggtggggatgaatctcccgactggtaccgcaatgtcaagagcaccaagggactcgaac
agatggtcaatgacaagcaaccagaaggtccctgcaacatgggtgctgctatggaagaatgcatgacagaggccttttc
gaaggatttgaacacgagaccagtcgctcttttggtcctcaccgcgggcaaacccgatgataacgaggagctcaacgaa
tgtctcacaggagccgtgcaaaaatgcgccgagagctatgagcagtgccctatttctgtcacctttgtccacattggag
acgatgaggaagcagaggagtacttgaagtacctcgacgaaggcatccaagctgatagtgcggtgagcggagaaacatt
cgacctcgttgataccgttaaggacgaagacatcaaagcagcaatggctgaga
>7G8T71.SEQ
tcaattttgaaaattaagatactagtgacaagttcttacaaaatacttcgtacgaagtaactaacaatcgaagcgtcgt
tggtggctcagaaaattcaacaagaaagcagcttgcgctgtcaagcatgagcctcgagcaatctacattggaaatgcaa
tgttattcacttaaagaccgacggaggtatcgactactgccatcttggcagagcgatccatgaggataatgtaatcgca
ttgatccttcttggatgccttggtgaaaaatttcttgtccaaaaggtatccagtggcaccgactgctgcggctccaccg
agaccggccgcagcgagcgacgcaaatgatgcaccttccggaggaatttcgtcccatcgggttccgtcactccaaacaa
tggaatgctcgtcttcgacagttccctcgatttcccagtctcctgaaggatcgatgaaactgatggcgtattcttcttc
atcatccgcagtgtaagttccagtggtggcctctccggatgggaaacccttcgatggtgagattaccagcttgatcgtc
ggcaatgtccaagatagtaatttcttctccctcgtaggtgactttccattttccgctccatccttcggtgcgcttcttt
gcctgttgcttgttgacaggtncntaccaccaactcccanggcagctccagcaattgcnccaaaaagagcccattcttt
>7G9M13r1.seq
tgtgctggattccgatgatatacctgatttgaatgttaaaattgatctggggattcctctgtaataagacaggttccct
tatttcggtgccgatcctagagttcggagagatactcctccgcactttactgttccctccagaaagtcagatccgctac
ccaccttgcaaaccccacccttcaatgacagtcgttcggggtggatagagtcttcgttgggaaatgccttcaacgtgtg
cgtatcggcaaagaggagtgtgcatttttcggactccaacacctgcagagtcgcctcggcgcgctgggacggaacgcca
cacccacgaatccctcctaccgacggcaacacgatggtagcaccctcctgcaagctcgagcacaccgccgatcccatac
cgaacgcatggcacaaggttatagcgacgcagacaacatcgtcttcgatcatggctacttcccatgcagcatctgctcc
cagtttcagagcctcctggtttgtaaaaggtgtcgtgttgttgtaaaaggcgtgtggtggcaactttgcagtgttttct
tcatcgtcgtcatcgtcgctgacgtagccctcttggtcgtcgtcttcgagtttgaattcatccaaccca
>7G9T71.SEQ
cacctacattgattcataattttacgaataggatccatcatggcatcccgaatgactgtcaaaaccattgcggccgcac
tggatgcaaccgcgttgcgaattccagatcgtatcgcccttgtttcagcagcgcccgaagcattgatgcgcacgatcac
nggcaaccgatagcgacgggatgggtgagacccttcctctagatcgctatacgtacggcgactttcgagacaaaacgaa
tcgcttggcgggatttctcagggcttacggatacgaacggaacgatgtgatgatgagtgatctgcccaacgttgccgaa
aatctcatgcttcagattgcgtgcaaccggatcggggtgacgtatgcaacggcaaagggattagagggaatggccaagc
tgaccaaagtgaaaggagcggttgccgcttctggagatgggtatttagcggaaactagtttgtcgcttccctacttgag
tggcgactttttgttagatttgattcacggcacgaccagtggggaggggcagcagtgggcggtttcgcttgggttggat
gaattcaaactcgaagacgacgaccaagagggctacgtcagcgacgatgacgacgatgaa
>7G10M13r1.seq
catttctggattggttgctaccggagaacaatcttctcctttcgagcactgcgatatcgtcacaacgaccacccacaag
tccctccgaggacctcgtgccggaatgatcttcttccgaaaggacgaacgtggattcgaaaaccttatcaaccaggctg
ttttccctgctcttcagggtggaccccacgagcaccaaattgccggtattgccacccagctcaaggaagtcgctacacc
cgaattcaaggtctactcgcaacaggtcaaggccaacgccgctgctctcgccaacagactcacctccaagtacggatac
aagatggcttccggaggtaccgaaaaccacttggtcttgtgggacttgaagccccaaggaatcaccggatccaagtacg
agaaggcttgcgacgctgtctgcatcaccctcaacaagaactgtgtccccggtgaccgatctgccgtgacccccggagg
agtccgaatcggggcccccgctcttaccactcgtaagatgtgcgaagaagacttcgaacaaattgctgatttcttgcac
gaggtcttggaggccgcgcttgccctccaagagaagtctgggcccaagctcaaggacttcgccgccatgcttgacgatg
atgccacccttaaggacattcgagaacgtgtcaacaagttcgctactaccttccctatgcctggattcgaccccaagga
aatgaagtacactagtcctctcg
>7G10T71.SEQ
cgccattgtgcttttaaagtttttttctttttttttttctctcagcaaaagtttgtttaaaattagtcgcgacacccct
cgcgtaccgtacgatagaactagtgaaattccttgacatgatatccagaggaactagtcgaatatgtggatttttttac
tacattgttttcgtctatcacagttgaagacatcatcattcaatcaggcggtccaccaattgaccgcgggcttcatcgt
tagcgttcaggacatgagttcanaactttggttagcttcgcttgtccctgtttctgcttacggaccgagaggactagtg
tacttcatttccttggggtcgaatccaggcatagggaaggtagtagcgaacttgttgacacgttctcgaatgtccttaa
gggtggcatcatcgtcaagcatggggggcgaagtccttgagcttgggcccanacttctcttggagggcaagcgcggcct
ccaagacctcgtgcaagaaatcagcaatttgtttcgaagtcttcttcgcacatcttac
>7G11M13r1.seq
ccatgtgctggaatctctgagtcaaaaacgagtacggtactctcatttccactcaaacataacatcacactcgcaacac
atcacgtcacgtcacatcacgtcacgtcacgtaacatcatcgcaagacaatgatctctaacaacatcctcttcgttgcc
ttccttgccctctctgcatcggtatctacattctcgatggcagatgctgcttctaccgcttcggaccgaaagaagtttc
ttcgtaattccgaaaccaacaccgacaccgacaccgaccgcaagctcaagaagagcaagagcggcggcggcggcggagg
aggaggagttgatgtggatcccaacacgggcgtcaaccccgcaccccccactcccgcacccgtcaagctgtccacaacc
atcgacgactggatcatcggctgccccccgcaggccctcgtgatccaagactgcgtcattagcaccaacagcttcgcca
gcccgagaaactgcatgaactgcctgaagggattctccaccctcgccagcgccaccaccgagggagcctcccggtcgtg
cgccagcagcgccacctgcggtggaaagtgcgacaaggaagaactcgctcccttttacgactgcggtttgcaggtcgat
gcggacttttacgggatcgatctggatcccaacaccggtcccggtacgcctcccaccaatcctcccgttgttgctccta
ctcccacaaacccttccacggaccctaccgatgcctgggacacgatcaattgtccggcgatctggccgggaagcggatc
cgcctgcgtcatgctccaagat
>7G11T71.SEQ
ccgccattgtgcttttaaagtttttttntttttattgtttattattattgtttattattattattattatataattatg
cattacaatccttccaactgaagagactacagtcttgcgtgctagtgtacgtgtgcgtgtgcgtgtgcgtgcgcgtgtg
agtatgagtgtgagtatgagcatgagcatgagtgggcaaagcattcattcacgttcattcgtatgagattagcgcttgt
tgttacagcttgttctgttgtgttgtgttgtgttctgttgtgttctgttctacggcatttccgtttcctcgaccacgac
aacgggtgaggtctgtcttctcgacgaccatcatgggtggtggtgccgtgggattcttcggcaggtgtcgcagccccgc
tgggatcgggaccgttgacacaggaccagatgagttcgtctccgcggcaggtgcacagggcatcgggtcc
>7G12M13r1.seq
cgtatcaatgttactaaaatatgcttgtttttacgatttcttttacatctggggcattcccatctgaggcatacctcca
ttcatgcccccatttggcatcattccaggattcattcctcccactccaaaactggacatgtcaggtcctcccataccac
ccatttgtggtggcattcctcccatggacatttgtggaggcattccgcccatacctccgttttcaagcattagaacacc
tccgccgaaaccagccaagtttccgtaggtgcctgcgattccatcttgggcatcgtcttcctttggtggttcagtgcgc
ttttccaattcttcgattcgctgatgggttctcttgaaagtttggacaaggaaaggcatgacaaagttcgtgtagccat
tgagccatccaagttcaatgacaacatcagggctgatgtaagcgaagcacgtgtacagcgctgcacagaagcactcctt
ctcggaagaatcgcagaagaaacgaagcaggttctcaataatctcactatccccagactcattggcagtgtcaatgcag
tccttccacatacgatcattcttggacaagtcaatcgactggctccatttcttattgcatcggtaaacgtaagcagaaa
tacggcggaactccaacaactcatgagtggccaacttggatgccagagcaatcatattgaagttgttgaatccatcaat
cgattttctcaaggattcgtaatcttcgtcctcaacataaagttcattaagagcctcgtt
>7H1M13r1.seq
caacaaacacagtatcgtcaccaaatccaccatgaaccacaatcgcaacaacaacagccacagccacagccacgacgtc
ttctctacacctcacaagcgcaagctaccggaaagcgaagacgagatcgatgagatcgacattccatctttgacctggg
aagtcgacgatgccaatggcagagactgcggctcgcacttttctaggacggtgtcctggcaggatttctcctcccctcc
caagaaacgccaacgcatcggcaccgtggtgtctacaccactgggctttgcaactccaacgatttcaccacgattcaag
acgcaacacgagcaatcgccacctcccatccttccccgttcgggagtggacctctttccggaggaccggtgcccagtag
acctttcccatttggggatcccgttgctcgtcgacgccagtcctgctgtagagcagtttgtcctctcaccccggaccac
actgccaccacacagctttgccccgattccgaagcgactgtttgcgaggagggacaacaacaacagcaatagcaacaac
aacaacagcaacaacaacgacaccacagaggacgtacatgctgtacatgctttcccccaactggaaccctacgatgaag
cgctccataccgacgatcggttgtgcttgtttcggcccctgcggatgcgtccca
>7H1T71.SEQ
ttgcttttaaattgcagtaccgtaccggtacgtacgtattgatactggaaaggatggttataataatgttatggttatt
ccatcgttggttcgtatctaatcttcgcgaataatgtatgcgatatctatgtgctgtgcttgtagttcaaaatatacca
attagtcgtgtttcaccgcgggttcggtagatgaatgcccgcaaatctggttcatgtacatcaaatagttgtattgctt
ccgaatgacgacccttgcaatcaatcgtgtttcctgagggaagagtcatcgtgtggtgagagcaatggtgctttggcgt
gcctgattgctctaatctgacaatgcctgtctgccttgaagcaaagtaacaacaagcgagtgtcggatctgttggtcgt
ttgtcaaaggacttggttgctgcgta
>7H2M13r1.seq
caacttcacgccatacagcaaaatttagagcttttaccaacatctaacccactccatatgcgtgtatattgtctaagtt
atgaatgttttgtctaccgtccatggtatttatattttcggcttgttcaagatttggcattgctgtcatgaaataatag
taacacatttacgggaacactaagtacggtacggcacacgtaatgggctccgttattacttctattatttagcaatccg
tacattattattcaacaagctgacatcatgggatcgactcgatctgcgtctgccaccaagacattttctttcttttctg
gttggtcttccaatttcttttgtccgacagattcggcgtatttcacagaagatctcttctgaagcagatttccgtggcc
aaggcgctgacggggtcgaccagaaacgttcgaggacgaagggcggggtgagtacattgcagaagagggaagtatcgac
caaatagaaaagtaaattgaaacagtggcaatcgactcaactcaactcaactcaactcaactcgactcgactcgactcg
actcaccttgcgaacttcgtcggcttcaccaatagcgggcttgtttccggtatgcgttctcaaattgttcggcaatttc
ttttatcgcaaattccaactcccattccacgt
>7H2T71.SEQ
actgccattgtgttttatggatccgcagcgaacgaggagccgacatcgagacacttcgcggaacgcacggccccgactt
tgagggacacgccacgatccatcgcaggggcggcgtgggcatctcgtgcggttgctttggaggcggcggcggtggcggc
gaaaagatcattctgatcaagggggcngtattgctttgtgttcgggaaggagagcgatccggctccgaaatacgctatc
gcttgcgcccacacgaaggcaaagatccacgctccgtcccacggtgtgcacccggtgacgatcgaaacatcgctggggg
acgtggaatgggagttggaatttgcgataaaagaaattgccgaacaatttgagaacgcataccggaaacaagccgctat
tggtgaagccgacgaagttcgca
>7H3M13r1.seq
agagaaagactaaaaaatacgtgttttacgagttcacaacttttgaaacataatgctgtgtatgaaccgtgagtgatca
atccactcttggattattatttcttgcacgaatccaatgtatgacccctagctaggcaaagtcgaatttctaccggctg
ctcattcgcaaccggtattggtcgctcaagaacaagcagattgcgataatgcctgtactatacggatgaactaccgtag
atgatccatccgctggtcgtttagacctgatttccaatcgtaggatccgcgatttttttgccatccaagaagatttgtg
ccaaccgattggacttccatccacgtttagtactatcgggtgccgtatatgtgtgtcgatgttgctcgtgagaagagct
tattttaatcttgtctcgcaatttgccttctaaagttggcgttgttctcgacactgtgaggaaaataatacaaggcatc
ttcattctctgtcaccgcagcaatcgcaaaatcaacatcatgtaacaatatggtagatgcatggcgcacggcagggcca
ttttgccttactgcagccatcactacctgcattttgtccttcatgtcgtccgatgcatattgcaagtcttcgccattct
ggctcactacatcaatcacagcctgttcatttaatacaaaccacaaggcttcgatattctgtctcactgcttccatcac
aacccgctgactttccct
>7H3T71.SEQ
cgtagtgggccgcattgtgctggaaggacccgttccacagaaacgttatcccgttgtgacttgtttgtgtccttactat
tccaagtctacaacaaagtacggtacgaggagtctgttatctatctcattccttacagctgtgtccccggagttcgtca
cgacacaacaacgatagacagttaagacagacaaacgctactaccccggatcctccagtgtccttctcattcgttgcaa
caaaataaaaataacaatagcaagcaaactagttccgccaattttgttattgcgaacggagcaatctccccccatccaa
gtgcttcggaatacatacaatatcggtaccagtcacagttcgtaattacccctacggtagacgaacaacacggaatata
agcgcgaaaacaccgtcacgaattaaattaaagaccttgcatccaagttgcgcagagagaaaaaaaacacgaaatcgac
tgttcgtgctttgtgcattactataatattgtatcgcattgtatacaatacgtaccacacgaaagacaaaccgaacgaa
taaatccaggttgttcggagcacgcacacacacacgcacacgcacacgcacacatacacattacatcacgacggggcga
cgtgatcaactcgaaacacactatcctcgttcgaaacaagaggaacaggtttcgttagctcgtacgtgcacaccaaacg
aacccattcagaattcgatcgatcggttcgaacccaagattgttgacctgaaaaatacaatacaattttaaaaaatgag
cgagcccggacaatccgaatttgagtttgcgatagctcgggtaaggttagacggtctaaacttgcaatttttatcagct
gaaatgaagacaatccggatgttgtgatggaagcagtgagc
>7H5M13r1.seq
cttggggcacccatgtgctggatttacaaaacgcggctgtttgacgaacttagacgtacggtaatcttactgcaaaacg
caattaatcagagtcttgttctgacgaaacaatctgttccaaatctcgcaaagaacaacaccagagaggactacggtac
atccgagctagaagtcttactttcgctacatttcagctgcacccttccaacactttgtaaaactgtgaaacaatcgcac
acatctaccatgccgggaatatttagcacctgcatcatctctacgcgacctggactgtctcacggcgatcgccgcgcaa
gacaacgacgacgaccactagggtttgacaacagcatcagcgttggcagcaccgcgagccattccggcagcatgagctc
ctcgaacgattccgaaggtctctcgcagtgcaacaacaacaacaacaacaacaacaagaggagaaagtcccaaatcggc
agaagcgaaaccgaagccgttgtacggttagcttacgatggggcatcgtcccgtcgcggattttattccaacaaggata
acaaagcgatgatttttgtaacgaaccacgaccaaggtcgcgaagacggccttggtttgcgatcggagcagcgtcccaa
ttcgcacgagagacaacgcaaacgacaccacttaatcgagcgttcttccggtccctgcgaatggggatactttg
>7H6M13r1.seq
cgtcgattagtccgaaacagagactacgacaactcaagtacttttgcagaaatgattttctcacgaagagctttgaaac
ttttggcgttaacatcgacagcgaatgcattcgtctcgaggaacccgcgccatgcggcattagttgttcccggaacggt
ttcagggttatcttttgctccgctggctgctacctcatttgcggatgatggcgatgaaaatgatagtgagaacgagtct
tcgaatgatgcaactacaaaaagttccccctcatatgattatctcgaggattcttcactgaaagaacccgagtcttatc
tggatgatatggcaagcaggtcggaaaaagggagcagcgaaagcgacgacagtgaaactaccgaatctccctcgagtga
ataccttgaagatttgtcagtagaagatattacatcggaagcctcttcaccggaagtcgaaaaaagcgattttgatact
acagaagaaactaacaatctttccgaggaagacaataacgacaaaaatttggccgctctgcttcgaattgcagcttcta
caggaagaggagaatttgccaatgcgaaccataaggatcacgcagcagaacttatcgccttattggaagcaaacaatcc
aacccccgagcccgcaaattcctctatgatcaatggtcgttgggaacttgtttactcatctacacagcttttccgaagt
tctccattctttatggcggtcggctgt
>7H6T71.SEQ
agagactggtgtatgtttacaatagagcttaaatatagaacttcgtgatagcatcattgaaacctcccaaaagctccag
ggcgccaagatcggcctcgactttactataatcagtaggtgacgactcctctgattccttggcataaacaaacactttc
ccatcttgatcgcggctgatacgaatagaatctgtgaggaaggtggtttcgaagataggtctcggattggtatatccat
ccaaattattctccaagaacgagccgaggcctcggctctgaagttgcagaccattgtctagaatggttcgcaatccggg
tatgttggatcctttgatctgaacagtatccatcaataattcccatgattttccgtcttccgttggcgtgatatctgcc
tggctaacaatcgaaccatcaattgtaaatggaagtcctcccgagtacgaaaacggtgtaaagtcattgagaaagggaa
cggctccgactttgacctcgaactcagataccataagtgtgggagaaataacttgtcgtactgttccaatattactgat
tgccaaagcttttcggtgcatgtcacaaaaccaatcgtattgatcggcttgatctttagtgctgcaaacagcacgaccc
gccataaagaatggagaacttcggaaaagctgtgtagatgagtaaacaagttcccaacgaccattgatcatagaggaat
ttgcgggctcgggggttggattgtttgcttccaataaggcgataagttctgctgcgtgatccttatggttcgcattggc
aaattctcctcttcctgtagaagctgcaattcgaagcagagcggccaaatttttgtcgttattgtcttcctcggaaaga
ttgttagtt
>7H8M13r1.seq
cctgtgctggattttttttttttttcttaatggctgcgtttattcgtttataataataatatattgtaataaattcgat
agaattctcaaaagtcgtggttagatagagcttgtttccaatagatgcagcaatattaggtgcattcctgcccgccttt
ggaccatggaagattccatcacgacactggcaggacttggggagcaacattggcaacaaatgcgtgcaatttttgctgc
ctccactccattccgatccttgtacagcagcacttctcgaaagaaagacatgacatagacaagtacattgtaatgaacc
ggcgtcaaatcctccagaaatttccgagacatcgattggatgttttcggaatttatctccaccatggggaacagatttg
gggggatcaccggagcggagagcgacgacaagagtttagtgaaacattccacgtaggagtgaatcgagtggggagacgc
aaaccgagagcctgtgtccagtgcttctcgaatctgcgcgacctcggtagatatgccgggaaccgaaaagagttccgga
gtgtgnaatcccttttcgttgatggcatctacgatgcgccacaactctttcggaatgcagagggcactgctgggactga
tttcggattcgttcggaaaatgcgcggcgcgttcgatgggatcgagaggtatcgtgcgggatgggatccttgtacaaga
ccatttcgttcgagggtatc
>7H8T71.SEQ
gcgcccagttccgattcgttcccaaactcgacgagaattgcttgagtaaatcttggatcagtataaccccaacgtatgg
tatgttgattccgggagaaggggctgccaccatcaacgttacggtaacgatcaacaacaagaccgcccaattgctgaat
gggggaaaagaagtattcgatgacgcactcatcctcaggttggaaaacggacgcgatcattacatcacggtcaccggga
cgtatgcgagatcctgcttcggtatgaccctcgacgaaatggtcttgtacaaggatcccatccgcacgatacctctcga
tcccatcgaacgcgccgcgcattttccgaacgaatccgaaatcagtcccagcagtgccctctgcattccgaaagagttg
tggcgcatcgtagatgccatcaacgaaaagggattgcacactccggaactctttttcggttcccggcatatctaccgag
gtcgcgcagattcgagaagcactggacacaggctctcggtttgcgtctccccactcgattcactcctacgttggaatgt
ttcactaaactcttgtcgtcgctctccgcttccggtgatccccccaaatctgttcccccatggtggagataaattccga
aaacatccaatcgatgtctcggaaatttctggaggatttgacgccggttcattacaatgtacttgtctatgtcatgtct
ttctttc
>7H9M13r1.seq
cggggccctattccgcatgtgctggaagtttaacttttaagataatattaatattacactattaacatagatacggtcg
atatagtatatacaatgcacttccctttgtttcttctccgttccattccgagtacactacattagaatcccatcattca
ctacgggtgatctcttctggatatacaaaaataaacaggcaatatttcgactgtcccatccccgtcatctctaccgtag
aagcgttgaatgaattaacacaactaccagcagtatctccctacatcttgttcgcctgtagtggcacagatgttgaggt
agtcaccggatctactaccaggtacatgggttcattcttgggatcccaaccgtcggggataagcatatattgtggcgga
gacatgtgcgggacaaattctttataagagtcatacgggagctgcgcggatctagtcaccgcttccggaagttgcttca
acaatggtccgtcggcgcggagtgcctccggtcgaactagttcccagtgaccccgaatggcctctcccttggactgagt
cacgcttccggggatgcggatcaaggctcgggcggcctccaattcgtcggagaagctgatcttctcttttgtaacgaaa
gcattcgccgttgtcgcacatctgctgtcgggggcgccatctattgttgcggtgtcactgccgacgccaccaagaccga
caatggtagtttcgctcgttttggaactggttgatttattattggcggtaatagacatttcctcgtgaatcttgtccgc
ggtctcagttttcaagttggatgagatggggacgtgggtgcagtgacagagttgagtagggcagctgcaacaggacccg
aacgcgtgacatgagaaaatacttccattctt
>7H9M13r2.seq
catgtgctggatttttaaaacttttcagataatattaatattacactattaacatagatacggtcgatatagtatatac
aatgcacttccttttgtttcttctccgttccattccgagtacactacattagaatcccatcattcactacgggtgatct
cttctggatatacaaaaataaacaggcaatatttcgactgtcccatccccgtcatctctaccgtagaagcgttgaatga
attaacacaactaccagcagtatctccctacatcttgttcgcctgtagtggcacagatgttgaggtagtcaccggatct
actaccaggtacatgggttcattcttgggatcccaaccgtcggggataagcatatattgtggcggagacatgtgcggga
caaattctttataagagtcatacgggagctgcgcggatctagtcaccgcttccggaagttgcttcaacaatggtccgtc
ggcgcggagtgcctccggtcgaactagttcccagtgaccccgaatggcctctcccttggactgagtcacgcttccgggg
atgcggatcaaggctcgggcggcctccaattcgtcggagaagctgatcttctcttttgtaacgaaagcattcgccgttg
tcgaatctgctg
>7H9T71.SEQ
gcgcattgtgctggaaggctacaggcagatcgcgacagagcagcgatgggtatcggccacaatggtggaaacgccaaca
cgtcgttcagtagtcaagcggttcgggaggctatccacaatgccgctctcggtcttgtggcgggtaataacagcggtac
tggccgccatttgtcccacgatcttcgacaaggaacggtgctagttccttcttccaaactcggtagcggaatggacggg
agcagcgactctcgaagttcggctgggatgtcatcggcatcagctccgcatcaatccaattcctgtttgttgtcccagg
agatgatggatgtctatgccaagactgcagcagcggcaatatccaaaaagaatggaagtatttttcctcatgtcacgcg
ttcgggtcctgttgcagctgcccctacctcaactcttgtcactgcacccacgtccccatctcatccaactttgaaaact
gagaccgcggacaagattcacgaggaaatgtctattaccgccaataataaatcaaccagttccaaaacgagcgaaacta
ccattgtcggtcttggtggcgtcggcagtgacaccgcaacaatagatggcgcccccgacagcagatgtgcgacaacggc
gaatgctttcgttacaaaagagaagatcagcttctccgacgaattggaggccgcccgagccttgatccgcatccccgga
agcgtgactcagtccaagggagaggccattcggggtcactgggaactagttcgaccggagcactccgcgccgacgacca
ttgttgaagcaacttccggaagcggtgactagatccgcgcagctcccgtatgactcttataaagaatttgtcccg
>7H9T72.SEQ
tcgcgacagagcagcgatgggtatcggccacaatggtggaaacgccaacacgtcgttcagtagtcaagcggttcgggag
gctatccacaatgccgctctcggtcttgtggcgggtaataacagcggtactggccgccatttgtcccacgatcttcgac
aaggaacggtgctagttccttcttccaaactcggtagcggaatggacgggagcagcgactctcgaagttcggctgggat
gtcatcggcatcagctccgcatcaatccaattcctgtttgttgtcccaggagatgatggatgtctatgccaagactgca
gcagcggcaatatccaaaaagaatggaagtatttttcctcatgtcacgcgttcgggtcctgttgcagctgcccctacct
caactcttgtcactgcacccacgtccccatctcatccaactttgaaaactgagaccgcggacaagattcacgaggaaat
gtctattaccgccaataataaatcaaccagttccaaaacgagcgaaactaccattgtcggtcttggtggcgtccgccag
tgacaccgcaacaatagatggcgcccccgaca
>7H10M13r1.seq
tttttctattgcaccttcattagtatagtcttgcatacagtacctgtttgaactacaaactaattgaacaagattgttc
ggtggtaccagctgttgttcatcagaccccgaacgttccattgatctgccgcactctctggttggctgttgaaggccat
gtcgacacccttgcaataaatatggacggaaccatcgttctgtacctttgccggaacgtcggcctcccagaacgtccac
gcccatcctcggccgtaccgctgatccttcccttccttgagttcggctgctatccagtcgtgctttgcgacatctccgg
tgacgtcgacccgaacaatgttccggccgccgcccgcaaatgcccaacccgataccttcattttcaccacgtctccggg
ctgtgggttggacccgattcctatcggttccagcgttgtgattccggaggagacgctcagctcgttgcaggacggcatc
gtgccgacgtccacctcgtttgcgtcgtggacgttgggagggaggaccttgtagttcaaccctcgctgccacggcccct
cggcttcctccttggatattgaaatcttgttgagccacttgagactccggactccggcgtaccccggacatgagtcgga
tgggaatccgtgctgaggaggtttcgcg
>7H10T71.SEQ
stttattgctgccccgccattgagctntttaaagctcagaatcaatttcaacacaagcaacaacaacaacaacaacaat
aacaacaacaacaacaacaacaacgatgacgacattgagccggttgaatcctgccgttgtccttcgcacgatgagtcgt
ccgtcgacgcggcagacaattcgtcacacacngacgacngtcggtttgcttttttgccactcgacgcaaataattggcg
gcagtgtcggaatttcgccgcagtcacttccgtcaactcggatggaagcgcaaccaataataacgcccttaccggtgtc
gctctcttgttgctcggtgcaacttccctagttgccaacaaccaaaatcccacgaccggctgcgaagctgtcgccattc
ccagaaaagagcccgacgacaacgacggtgacgatgattccgcaggtccggagtacaccgcgggaagaagtcgggaaga
acaacggcaaagacgggaaaccccgtctggatgacgtatggcggaaccgtntacgacgtctcttcctttgtttcgaacc
accccggaggggaccgactcttgttggcagccggcggtcccatcgaaccccactggcacctctatcggcagcactttgc
atcggacctcccgatgcgactgctggaacccctggcgatcggtgtcctccgagaaagcgacca
>7H11M13r1.seq
cctgtgctggatttnggtgcatcaggcatccaccgatatcagaagttctttcaacataccanaatctctcaccaattaa
atgctggttggaaagatcgctcaacacatcaaaatgacaaagccaatcgttctcggaatcgctggtggtaccggagctg
gaaagacaacgttgtcgaaggccgtctacaaaactctgggaggagaatccaattgcgtttatttgacgcacgaccatta
ttacagagaccagtcgcataaaaccttggaggaacgacagaagaccaattttgatcacccagatagtctcgaaactgaa
ttgctcgtcaagcacatacgtgagctcaaggaagggaaaatcgtagttcttccaacatacgatttcaaaacccactctc
gcacacctgtcacttcaatggtccatccgaaaaaattgatcattgtggaaggaatcttgatttttactcacccagagct
ttgcaatgaacttgatattaaggtgtttgtggatgcggatagtgataccagggtgcttagacgcatacggagagatacc
gtcgaacgtggtaggactacagagtcaatcatcgcacaatatgaatcacacgtgaaacctatgcactcagaatgggtcg
aaccatcaaagaccaaggcagacgtgatcatcaactcggagactgggtcagccaaagattgc
>7H11T71.SEQ
cccgccattgtgctttaagtaacgattnacaaaacgtttatttagctttatttctagattgattggtttactgtagctc
tggtactaccttgttatttcctttggtgacaagacaaataaagaatgcaaatcagacaaatctagcaaatctttctctt
ttcatcataacgcngagaccacccgcaacacngaagatgattactgagcatatcgatggcaatcttttggcttgaccca
gtctccgagttgatgatcacgtctgccttggtctttgatggttcgacccattctgagtgcataggtttcacgtgtgatt
catattgtgcgatgattgactctgtagtcctaccacgttcgacggtatctctccgtatgcgtctaagcaccctggtatc
actatccgcatccacaaacaccttaatatcaagttcattgcaaagctctgggtgagtaaaaatcaagattccttccaca
atgatcaattttttcggatggaccattgaagtgacaggtgtgcgagagtgggttttgaaatcgtatgttggaagaacta
cgattttcccttccttgagctcacgtatgtgcttgacgagcaattca
>7H12M13r1.seq
acctaaagtaattagcttagcttagtttcgtattatatgtccgtanagatgttgaatccatccatacctcttttcctta
gacatcccgttgtgatatgaagatgttcaatccttgtgaacgacagtggaaacctttccaagcatcttcaatctgttgg
aatccataacggcgaatcgtccaagggcggcgcacttggcgaattcttcaacgaatagaggcgcggtgggttcgaactc
aacttcggcgttctcgaattgagcaagttcaggagggttgtctgaccttgacacctccggtcttctttccaagcttcca
caagatcttggtcatcttgcacgcaaccttggcggtacgggagaagatgattgggcagtatccaggcttgaggacacca
gggtgctcttgtacagcaacaagggcagtgaagctcttgataggcttgagctcaccgtccttctcgttgtanatgatgt
caccaggttggaccttctcgtncttggcaataccctngatggagagtccaacagagtttccggggtccggcagagtcga
ggaccttcttgtgctgttcaatggagaa
>7H12T71.SEQ
caaaacattagtttaattcattcaagaagctaaatttttttcaaaatgagtggaaaggaacattngtctttggttgtct
gcggacactgtcgatgccggtaagtcgactacttgcggtcacttgattttcaagcatgggaggaatccccnagcgtgag
atggtcaagctcaacgagcttgccgccnagaagggtaagtcttccttcggtttctcttactaccttgatactgtgcaag
gaanaacntgaccgtggtgttaccatccaatgtaacaccaangaattcttcaccnaaaactaccactacaccatcgntg
acgcccccggacacaaggattacatcaagaacatgatcaccggatctgccaccgntgatgtnggtatgcttttggttcc
tgccgagaanggaggtttcgaagccgccatcgccaaggccgaccctaagttgggagttgatgaaggtcaaacccgccag
cacgcccgtcttctgtaccttttgggagttgaacaaatncttgtcggtntcaacaaaatggactcctgcaactggtcca
aggatcgtntcgaananatcaangaggaattcgtaaagatgcttcaaatgatcngntacaagcctaagaaggttccttt
catcccttactctggattccaaggagacaacttggtggaacccgtttccg
>16A1T71.SEQ
gaagaaccaaagcagcaatggctgagatcaaaggcactgaagagaccggaaagaatggtgctctttttggcgcaattgc
tggagctgccttgggagttggtggtatgtaccttgtcaacaagcaacaggcaaagaagcgcaccgaaggatggagcngg
aaaatggaaagtcacctacngagggagaagaaattactatcttggacattgccgacgatcaagctggtaatctcaccat
cgaaggtttcccatccggagaggccaccactggaacttacactgcggatgatgaagaagaatacgc
>16A2M13r1.seq
cccaacacaatcactgtcagatcagttgtcgatcttttcacagcttgcgtcgacgaaggttccctggcagcttctgcat
cagcattgccattgctaaccagcagagtccaggctcgtcattattgcggattactgttagacgaagcaatcgataactt
tgtccgaaatgcaacttcaagtgagtggaattttgataaaaccaaagaagagcggcgtgcgctaggagatttctttcgt
tttggaatgaaattggaggatgccgaacgccttgaagaaaacctactcaccgagcatcaggaagggacaacatattgtg
atgacaattctacgacgggaggaagctcctcaaatgaaagctacgtgattgagagtccgggaagaaaacggcggaactt
ggtttgcagtttgaatgcaagcagctctattctcaattacatcgtcc
>16A2T71.SEQ
gttgaacccgtaatatctgtttttaatatcccacttgttctaattttgaacacacctctctacacaatagcaacagggt
ccctagatagcgcattgttcaaagaatcgtttagcaccagatgagtaggtcgttcgatgtggatgtctatgtggacgga
accatcacatcatttactgtaaaatgtttcaacatcgcatcctctgattgtcaacagtacatctctcaacatgggacaa
atccgatttcgaagtcttctacaacaccagcattcaagatgcattcttcatggaaaagaaaataaactttgacatattt
caccctacggcacagaacgttaatatggctccaagattgtcaactctgtaccggtatttttggtaggcatttatcatca
cacccatttgacgaaaggttgacgtgtcccgtttgttattgagcaaatgattcgaaggaaaatatttgctttcgctgca
tta
>16A3M13r1.seq
ctggatgtttttaaaactaataaactgaactctaaatagtgaatacttgatctttgtcggcgctgattgtccaagacct
cacaaccttgccatccacttttacattccacttatgcccttggtaagtattcgcagccaagtttgggtcaccgtgtccc
aacttgccccaaaacattgcttggtcgtagtagagctctgcattcttcatagatgggtcagttccggaattagtaaaag
ttgcatgcaattgagtgacctgtctcgcttgagtgaggcgctcgacttctttcgctgataaatcatccttcaatggagc
tccaataaaatcttgtcggggtgtgttccatacccacaaattggcagcccacttttctcccgtcaaaactgggcagccc
ccgtgcaaggacatatgatcttcctctccgttcggaagctgagaataaaaaagtatggcacgtccggcgtagggccgca
acgaaagtcgagatcggcacgttgcaaccatttcctcttcccaggatcccgttacgataccggctcgttcggcgtcacc
agatgctcgcaactgtttcagcgcattcttgt
>16A3T71.SEQ
ctcttttttgcaccctgccattgtgcttttatgtgttgtccttctattctaaacttgcagaaacaatatgaggctccct
ctggattcgactgccgtggtatatctaaccaccctagctatcgtctttcgcacggctaaatgcgaaaaagcaacagaaa
atgattcttggtattcgaatctatcattggtcattcatcgaaatggtgaggtcgacccctgtggagcgaccgaagtcgg
atccgttaatagtgagttcgtagagaatttgtctgctgcaaaggataagtacgacatggagacgcttttgacggataat
atcgctagaacgctagagagcggatcgtccaaatccaagtgcggacgcgagatggacaactacgacaacggcagcgact
acgactacgagtacgaatatttatacagacattgcgatcgaggtcccgagaggactcccattctgttggaccacaacca
actggtaaaaactgcggtcgatacttttccctgtcgattttatacccgagaagggttgagaattcaaaacgta
>16A4M13r1.seq
cgttaataaacgtgtacttcgtattatttttcctacgagtaccattatttgacggaatggaaacaagtgaaagactgaa
ggactggatatcattctaacgctggggccgggaattggttgttcgggtttgtttcgtgttttggcgttgctgctgtgtc
tggcgcaatgctgccttttgagcactacgggccttgatgtctcgatagaaactctcgtattttctcagaacggcatcct
tctttttgctctcttccttctcttttttcaattcccccttcattttttggattatctgatcctgccgtttcaacttgtc
ggctacagttgcatttttcataaattcactctcgtcgacaggactgttggcagtcgtctttccacccggggttctcttg
ccggaacttttccaaagcttttttgagcgatgtaaagcgctggccgtattctatcttaaaacgtttcatggtttctctc
gcagcttttgcttccgcccgcgcagcttgtanctcttctacctctctcanaaggttagcattttcatctcccaaggttt
tcatcgagtccatca
>16A4T71.SEQ
ccaacaacccgtaaggaaccccattggtaacaagagcaagtggaagcagacttggagtggcagaggtaataggggggaa
aggaacagcactgatcacaattgcacgatatatcactgtgacgcctcaactttttgtatagggcgcacacaaggaacga
agtctttcaatggcaagcaaagacaacaatggagctgccgtttgctgtcgaatcgccagatgatggggtggaaaacaat
attggaaggaatagtccgctacaacattcggattcggattctctagttatcgcgagctcacaaggaagtttcacggacc
tggatgacgacaacaacttctcggataattattccccacttcctcccaacactccccaagatgttttactaccgtccca
tcatcatgcacaattgcagcagcaacaaggacaacctagtggtaataccggcggaatccgaagaacacaacgttagcgt
cacagatggtggatattggagatcccgaaaatgatttcacgtatgtgaatgtgaccgaaatagatgcagacgacgatga
tggattgttagagggagacatttcggtggttcacaacaccaggtgaaaggcgatatactaaccgttctcattggtggaa
tccanggaaatgatagtggttcactgttgacac
>16A5M13r1.seq
ataatgaatgatcctattggttagataaatgagacaagtatggtcacaacatgagatgagcgtggtagtgctcatgttg
ttgtctatcatctcatgtggttgttagctgggtgattgttctgtgaatcatctagtacatcatcagtatccagtattgt
gattggatgatcaccacatctccagatgctcggaatttggacgatgatgtcctcactgttctgatcaaccaacttcttg
gatacacatgtgcattctatttatgaaatgaatgtggttacagccattcgtttttggtcagggaatcgagtattgccaa
cagtaaccgcgaattgccaacttgagcttctttaacaacatccgcaaatcacaattatcataaagtatttgaccaaacg
aacacatattggaagcagagttttagacttataatcaaccgtagtcctctagtaggtagagttattagaaagcagaatg
tatcagaatatagagatgatcgcaactcatctgtgctgatgggatttgtgctgcctatcttgagtttttgttcctt
>16A5T71.SEQ
aaggaacaaaaactcaagataggcagcacaaatccatcagcacagatgagttgcgatcatctctatattctgatacatt
ctgctttctaataactctacctactagaggactacggttgattataagtctaaaactctgcttccaatatgtgttcgtt
tggtcaaatactttatgataattgtgatttgcggatgttgttaaagaagctcaagttggcaattcgcggttactgttgg
caatactcgattccctgaccaaaaacgaatggctgtaaccacattcatttcataaatagaatgcacatgtgtatccaag
aagttggttgatcagaacagtgaggacatcatcgtccaaattccgagcatctggagatgtggtgatcatccaatcacaa
tactggatactggatgatgtactagatgattcacagaacaatcacccagctaacaaccacatgagatgatagacaacaa
catgagcactaccacgctcatctcatgttgtgaccatacttgtctcatttatctaaccaataggatcattcattattct
ctttccagc
>16A9M13r1.seq
tgtgctggaatttttttttttttntttttttttgcttcagaagattttttcgactgttgaactctattattcttaacca
gatctatttatatcgtttcgattatcgtttggacattctacccaaatgacagttatttgacttaatctacaatagtcat
ataagagaattagtccgatcacctttacagtaatagcctttcgacaacagaaaaacgaatttggtcttgtgtgttcttc
accgagatcaagccgaatcttcgtcgttgcgtgtttggaaagcgaaatccagttcagttcagttcagttcagttcagtt
catttcagttcagcccagtccattccattccataccattcctacactacactacactcgttccaagacgaccgcaatgc
cctgccctccaccaatacangcggnaccgacgtggatcttgctgtccggattgtgtgcgaatgcgtgcgccaggtgtgc
cgtgatcctcgacccgctcgctcccagtgggtgcccgatggcgattgcgcttccgtggacgttggtcttgtccatgtcc
aggttgagttcttttgcgcaggcgagaaactgtgccgcaacgcctcgttgatctc
>16A9T71.SEQ
cggcgccctgcttgacggtcaaccggttgtgcggaagcggctttgagagcgtggtgctgggcgcccagtccatcaaact
gggggaatcatccgtggtagtgtgcggcggggccgagaacatgagcgacgcccccctcagcgcggcgggcaacgatgca
cnggtggggaatcggcctggggaagggactggcttttcgggacagcctgtgggacggtctgacggatgcctacgccaag
actcccatgggaatgacggccgagaaacttgccaagcagtacggaatcacgcgagaggagtgtgacgcccacgccctcc
ggagccagaggggctgggccgaagccaacgagaagggactctttgcggccgagatcgcacccatcgaggtccccggcna
aaagaggggcacgacccgcatc
>16A10M13r1.seq
catgtgctggaattaacaccatccgaaacaacgcctcgataagaaagcagaaagaacaggaaacttactgcaaacatgt
cctctcgaccgattagcgatgaagaagccgtcgccagggcagacaaagaaatggaggaacgagcgaacagagctaagga
gcttctttctcggcgattcgtaggactgaagcgacaacaggtacgtagtaaagtcgcattcttcgttcttcgttgccaa
ccgcatcaccgcaactgatgaagatgaaacttcgtgcattgttgtaatgttcactcattgatcatctgctcctcgatgg
gagcgcatcgattcctacctatatgttcatgcaggaggccaaaaaaggtcgtcaagttcaactcgaacgccaaatgatt
gggttgactgaagacaagaaacagcaactccgtcgccatttagagcacgaagaaatgctgattcaaaaagaatctcgaa
aaaaaatcaccacggccgattttgaatctttggcggtgataggacgtggtgcatttggggaagtgccggttggttcgaa
gcaaacccaaacgggacgaacctgttcaaatctatgcactgaaaagcatgaaaaaagaaatgatgattatgaagaaccc
aagtaggccatgtacgagcagaaaaagaggcactccagtctga
>16A10T71.SEQ
cggtttgtctattggagattttttatgtgtttgtgcgcgtttattttctctattcatacatgcagtaggtgtgggctac
accatttcaatcggaaattggtggcaagggaactctcggttttcggactctgcggtagttgtagtcatagaattgatcg
agttggttccggagaaccctggttcgaccctgttgttccaaattagacccaaaatcttcgaatgtgtcaaaattctgag
taactctattcttcaattgcggaaacctaggatcatccttcgggcaagttttaaggtattcgaggtattcgggaaagtc
tcgagagccactaggcaaaagcgggccttctctgtctggtaacccttcccagtcgaaaccattgaaccaaggatgctga
acgacctgcttaaagccgttctcaaactcggttcctttcttgctagaaccaatacgagactccggcccggccaacaagc
aggtta
>16A11M13r1.seq
tttctgttatattgtactaatcaaactatcggcgtgcgtagtgactaccgagtaaaacccaatgaccttgaaaatacta
gtaccaaactcgtaatatatacgactttgcaagtcgagatcgaactctagttatcgtcattccaattgcgtttcttcat
catcgttatcatcgtcttcttgttcttcattaataccacttcttgcttctaccatcgtttcagcaacgccatcatagtt
gttgcgatcgccatcgctgtactccgcatcgttgctgttcgtgtgttcttctgttttgtcggctcccaccgacggcccc
tctgccgacgccgacttatctagctgcgaagcaactggttttgcttcctcctctccgttctggatctctttgattacgg
ccgcccattcctcgacggatagagctccagtaattttctggtcttccaatgcaacgcccgggatggttgatgtgcgtag
cgaatttgcgcgccaccaaacaaccattttctctcgcaagcttgcccactcgtttcaaatccgttgccccatactgata
gtggctgggttcttcatgccctct
>16A11T71.SEQ
ctcgtgcctcgtgccaggtaaattacttccaggtaatacggtacaggacccgtgtacgaaggaatagtacccgaatatt
acctaggccgtagcatggagatagaaacctgcttccatgctgttcgctccgagatggaagacgcgtttttggttaatga
tgacgaaggatacaaacgactccttttttttggtaatagcntgggcggagcattgtcaccgaagcttgcggcagaccca
gggaaaaacaaaacttcactgcagttttgactctatctagtaactttcgtatcaactcgtagaaacagcgtgcagagat
ggactttcgttcgcagctttctgcatttcagagcaagtcttcggatggttccaacaaccgaggaaatggtggaagcagc
agcagcaacaacaacaacaacagttacagcagcaacagaggaggccgagggaactacggtggaaatcatagcacctacc
acaacagcagcagcaacaacaacaacaacaacaatcgatacggctctcctactcgcggtcgtggtgatggat
>16A12M13r1.seq
tggggtccttgttttctctaaatttctttgttacctacttcaaatatgtgggcggttgccatactcatactcttcttcc
ttactgttgttgtctacaaatcgaaaatacttttcggttctttatccggaccgaagttctttggtccaaatttggtgta
gtcgattgaccctttcccctcatattttttgaaattttcgatgtacatctgtcctagtttcttggcttgttcatcgtac
tttgctgggtcactccaagtgcttcgaatgtccaatacttctggactgacaccattcaaagcaactggaacttggaacc
caaagtttgggtcgttttcaaatttcgagtcttcaatagatccatccaagatcgcatctatgcacgtacgcgtagtctt
gatagacatgcgctcgccttcaccaaacgggccgcctgcccatccggaattgaccaaataacaattggttccatgcgta
ttgagtttcttttggagcaaatcggcatagacggtagggtggagtgtcatgaaagcagcaccaaaacatgtanagaatg
tanctaccggttctttaataccacgttctgtcccggctactttcgctgtatatcccgaa
>16A12T71.SEQ
cctctcctacctcgctaaagaagatccgttttatccatgaaatggcttggcaacaacatttctgtaccaatatgttcat
ccgccccgtgagtccggaagaattggacaattttgagcccgactttaccgttatcaacgcatgtgcagacgaggtagaa
gatcacngaaaggcttggattgaacagcgaaacagccgttgtgttcaacattgaaaagggcaagggtgtaatctttgga
acctggtacggaggagaaaacaagaagggaattttctcattaatgaattatcttttgcctctatcggacccacctcaac
tccccatgcattgctctgcaaacgtcggcaaggaccatgatgtttgtctattcttcggcctttccgggactggaaaaac
aacgctttctgctgatcctcaccgagccttgattggtgacgacgagcatggttgggacgaacatggggtctacaacttt
gagggaggatgttacgccaaaaccatcaacttgtcagaagagaccgagcccgacatatatcgagctattcatactgatg
cccttttggaaaacgttatgatagagtctaacactaatgttcccaactattttgatacatccataactgaaaatggacc
gggtgtcgtaccctattttccatattgatggataccacaaagaacagatggctggacacccaaaaaatatcattttttc
tctcttgcgatcattttggggtactacct
>16B1M13r1.seq
atgtgctggttggtcaaattggcaaagccacacatcgtaaaccgttttaaaaaatcagtatgagacgctcttatccatt
tgatcacccatacgcgattgctaaccaattggatccttcccatgattctcaatctcaacagtttaatctaaaacgtcaa
aggcggcaggcggcagctggtatggtcgaatctcttttcaacaatggcggggcgaataacaacaacagcaacaacaaca
acgcggcaagaaggtctacagctcaaccgcgtccagttcataaagtaccggaacgaggcattggtccaatatccgatcc
aaacgagaatgacgtcctctgcggtcgaggagggcgcatcaatagtcacgcaggcaacgtgcaatttcgggatatcatc
cactcgaagaaaccggaatatctggctcctaccacgaagaaacttgaaaaagcccacattgcggctggaatcgtgaatg
atatacgatccaaggatcctcccggtcgattcttgaaggaagatgctggtaccggaatgtggtttgatattggtgacgc
aaaggcaattaagaagaccggacaagcactccgcgaagatgcaccagagattcgaccggtccttgatgtggacgcaggg
tctacgggggacgaaaagaaaataagtggtggacgggggtcggtcagtccaacgttgcgcggagccaagcccattctcc
aattaatttagtgagtccatcgaaccaat
>16B2M13r1.seq
tcgaggccataattgtattcaactaattacaaatgcacgatactacatctttcattcacaccgcaggtacaagagaggt
tgagagttgttgtcaccaactctgcccgcatttgcagtctagcccagcccagtctagcccagcccagcccagtccaaca
atgctgtagcgccaatgacacgcaagtgagcactgtggaaacgaaaggattcgccggcatacttcgtcgtcgtcgtcgt
cgtcgttgttgttgttgttgttgttgtcgtcactgagttctctattcgcgtcgtacggtgccgtgtcgtgccgtacctc
gcaacagccatgaccccatcccgtaggggcaggtgaagattgcaaatgccgtcgacaggttgcgaatgcactgcactgc
actgcaacgcaacgcaaagtcttccggacccttcgagcatgcacaatactacgtactcccgtacttactactgtattgt
tcgctcgtcgtgagtattgattgtttgtcctccgcgacgccgtcgaatcgaatcgaatcgaatcgcaccttgctgcgct
ttgctccattttctttcattatagtccattcgacacgccacgccacgcaacgtcacgacgaaaccgggccccggtgg
>16B2T71.SEQ
ccatcgccaatgcctgctaacgaccacgagtcggaatccatccggattgccccgcccgaacctcccaggaacgtttcgg
acgacaaccaagactaaaaacaacaacaacaacaacaacaaaaccgaagatccttcacgcaaacgaaacgaccacctcc
cggaccgggtttggtgcacngattccatgaattcaatggtatgcaattggatgccatggtgatggtgtgcagtgtgtgc
gcgtgcgcgtgcggggcatatcgtgcnttggaagggcaaactaggcatgcgaatgcatctacacgacgatctgtcacga
gaagacacaccaagagtggagtggaatggagcggagcgga
>16B3M13r1.seq
catgtgctggttttgttaatgtacactcttaactacgttacagttttagcatgtatgaaaattgaatacaaaagtacag
caccccttcttattaccactgataccttgaacgattggtgtccattttggcagattcgagaagcactgattgtcacaga
ctgtcgggacttcttcggaaatgatttggtgggaagtttggaagacatcggtttggtaatatcccaattgaaaaatacg
acgataaacggattttacagaaacagcattccgcggatagctaagaacaacgatttccggcgtcgttgctgtttttttc
aacagaaatggagagaaagggaaattggatttcagcaggagcttgttcgtgcatttccctcgcgaatacaacttccctg
attcctaacggtatatcgtcttcaacttcagaatgctcatctgcttcggccaatgtctcctcgtttgactcctgctcat
cttcgtccgctaaaagggcttcgagatctgcgatcccctcctgccataatgacaattccctttccatcattatagccgt
ttcgattgccgtctcgcgctccttccgttttgagttcttcacgtaaattttcctgtctttccctagcgacgttactgcc
ggtggattaggaggtctc
>16B3T71.SEQ
cttttattgcacaacaccgggtgcgagttgtaccgtacgcagtatctttgcaaataattgtttgttacggccagatcgc
gcctcctgctctgcagacaggagataagtagcgtttgcgttgccgttttcatcatttgttgcatagagattgaacactg
atacgcttcgtcactactttacattcgacaaacatcgcatcgtcgccgctaacaaagacgatatcctggatcgtgcgga
ggacccatcatattttttagagacagaaggcaatctgcctcattccgacacagaaaatctgtgtcaaacgcacacgaga
aggcgcgtgttcgagcgggctgacccaatatagaaggaactgaagtgcaagacttaaagggtagtggatatgcaattgg
tcgtcccaatcgaagatacgagcagtggtaacagcagcagcagcagtaaccactgcatagacaaacaaaatcggtgcga
tcatgaagcagangagtcggtcggcatcggattcgctggaaaggaatccaataaaacgttggtccagtattg
>16B4T71.SEQ
tcaaacagcaaaggaaacagcaacggatccaactccaaaggacgaaacagtaacagaaacagaaactgcctgctagaaa
gctagctagctagctagctagctactacactggcaacaacaacaacaacaacaacaaccactactaccgggccacaacg
caacacaacacaacacngaacacaacacaacacaacacaacacaacacagcgcaacgcaacgcaacgcaacgcacacta
ctacaacaagtgcgtgtcactggttcgagggaagagcgttgtttggttgtttggttgcttggttgcttgtttggttgcg
ggaatggaatgaccccgagtagagccccaaccaacgatccctgttcggcgtgtggcgtgggtgtgtggtgttgggttg
>16B6T71.SEQ
gcattgagctttaaancgtttctccaaaacgctttgtgaagcaatggagacaatagccccgtgcaaagtgattacgaaa
tcatatgtaaaacaggaattgggagaaaaggtttaccataaccgggatgccttccacgatgtcaagatgacaagacttc
tagcggatttggaagaaaataatcgtgttgtgatttatcaagcggatccaaaatttacgttttggaccagactctgcgt
actgcaggcagactgtatcttacttgtcgtagattcgcaacagacccccgaaacaacaagattggaacaaacgcttgct
tgggcttacgaagctatggatgttcgtattgagctcgtagtagtaggcaaagcagagaaaaacgaaaatgatgaaacag
acactgatatcagctgttcggatgaagataacgtgagtgtgagtgatcagctcaataattggagtgagtcaagaaaatg
gattgctggtcatcatctagtacgggctccatttggtcgacaccggatagacttccgacgaatgtgccgaagaatttca
ggtcgatccgtangacttgtgctgggggctggcggtgctcnaggcattgcacatgta
>16B8M13r1.seq
gaccaatcatccttgaaagtattcgtttccaaagatgattggttcgtcgggaccaattccacggttcaattgacggaac
ccccatcggtagagctttcgggtaaaggaacaaaatttcgaagccttgaagaacttcggaatgacagtgtttgtgaact
ctttgatgttgtaaatcacaaacgctttgccttctggaagccatgagatacagaagtctttctctgtcttgttcttctc
gtcgacatacttcatcaaattcatcatcttttcgggaaaggtcaacgccgcatttgccttcttgtatgctggaaggaaa
cgcttggccttgtcggcggcgacaacgcctttgctctcagaagaagagtcgccatctccattgtcaccgtcgttcttgt
cgatgggcgtcggcttatcagaagactttatactggttgggttgggctcttcaattagattcatggttgtattgagtga
agaagatccgaagcgtagtggtaaatcgtctcttgaagcacttttgtcttgagt
>16B8T71.SEQ
gcattgtgcttttattgccgcaaccgcacagataagaaatttgcttctcccctccacctgataaatatccatgagaaaa
actaggttatttaaaaagatcataaaatgtcatctcttcatactcaagacaaaagtgcttcaagagacgatttaccact
acgcttcggatcttcttcactcaatacaaccatgaatctaattgaagagcccaacccaaccagtataaagtcttctgat
aagccgacgcccatcgacaagaacgacggtgacaatggagatggcgactcttcttctgagagcaaaggcgttgtcgccg
ccgacaaggccaagcgtttccttccagcatacaagaaggcaaatgcggcgttgacctttcccgaaaagatgatgaattt
gatgaagtatgtcgacgagaagaacaagacagagaaagacttctgtatctcatggcttccagaaggcaaagcgtttgtg
atttacaacatcaaagagttcacaaacactgtcatttccgaagttcttcaaggcttcgaaattttgttcctttacccga
aagctctacgatgggggggttccgtcaattgaaccgtgggaattggtcccgacgaaccaatcatctttggaaacgaata
ctttcaagatgattggttc
>16B9M13r1.seq
ttacataacaaagctgtgacatgccgtgacatgccgtgccttgacatgccttgccgcacggcgttttgttatgttattc
catgtcgaatccaacgtaggtcatcgagacggcctgggtcaacctttccttcagctctttcttggaagtatagcccggc
aggtcgatgcnggttgaagcaggtgtgtgccctcgggtagacgtactggtccctcgagaccccgtggattcgaaagtgt
ttgattttgccatcggttccctgcaagacggaaaacccctcgggagggaccccggaggttcccgtggcaaactgcagga
ggcgggccctcatctcctggtcaaagtcgttggcgacctcccagaaccacttgactaccgtgttgcttctgccctcggc
ctcgcaaaatcccgagtaccttggtgttgttcatccagtcgtccatgtcgatagtgggaaggccgcaaagaatgagctc
gagctcgttgggatcgaacaccgtcagtgccgacgcgggaataacatcg
>16B9T71.SEQ
ttaatctcatggccaacaaccagagggtcctggtcacctgccctccgaacgtgcacgcgggatccaagattcggttcca
gcttccggtgcccgcgacggacaaggaggacaagccggagattcgtttggcgtacaaggacgggaatggatcgtttggg
tggcagcgaaccattcgcgtgtcggacatgaagtttcagtgggtgcacgtggacgacgacaacgacaacgacgagaaca
aatcgaaacacgaaaaacgaaagtccgacaaaaactcggaatcatcgaataccggtacaggtacaggtaccggtacccg
gtacaggtggtacgaccaccgaggcgaccttcgactttatcaagaagggatttgtcgcggatcttcggttcatggaggg
caacgacgcccgaatgcggaccggtgttctcaagttggtgccacccgccgatgcgctggtggattc
>16B12M13r1.seq
ctgtgctggattaccaacactcccgcaaatgcaaacgcaaacgcaaacgcaacgactcagtcctcctacaaccatagca
tcgacagcaacagcaacagcaacagcaacagcaacagccatcgagacgacgacgacgacgacgacaactgggacggaaa
cagcgccacgacgggtgcctcgtccgtcccgtcctttctgatggtcgaccggccctacgttcccaacagctcgctcctc
ctggccaacactctccggcgttctttctcgctcgcggaacaacaacaacaacaacgacagcggcaccatccaaatccaa
accgccaccaccaaaaccaccacaacctgcacgaatggatcgcttctacggattcggaccgggggggcatcccatcgct
tcgggacgaggacgaggagtcccggccccgcgacgactacgcactgtcccagacgatcatgcgggagctccaggcccgc
tttccctacagcaaaaagggggattcgctgtggttgcagtacagcctcatccgggacggtgcgtccctggaacggctac
tggacaagggtgggggcaactggcaccgcaaccgt
>16C1M13r1.seq
ccagcagtttttcgggtgttcagaaatcgtgacctgctctatttgtagggcacgacgtctccatcatagtccaaaaata
cgcattcacctgaaactttaaacttgtccacaatcattgcggcgacatcctccatgtgatcaccctggataatgatttc
tttgcccttcggaccatcttttacactagaacttccggcaaatcgttttgaaaacgccttggaaacgtcttttaatttg
attccttctacagattccataccaacgatgacagtagtcgctttctttctggatctagtgagcttttggatcaaaactc
gtgtttcggatttcacagactttttggccttgattcctctgcgttttttgccgtcaacttgaagattgtccacgccttc
agccaactcgtcgtcttcgtcttcctcatccgacatgtaatatggatcttcgggttcggggccgt
>16C1T71.SEQ
tggtgggaaatcaagttgaaaagatggtactggtagcaacgacagtgatttattgtgagaaatgcgggatgccaccgga
gtattgcgagtacggccccgattttgagcgagtgtgcgaaccatggctgaagaaaactcatcccgagctgcaaagtaaa
ctcaaggcactccgtggtgatagcagcgagaaagagaatgacggggaagacgatgaagtcgttcccaacaaaccagagg
aaccatggactaccgaagagaggcttaccaagttttatgaaatgtatgtaccggagaaagtatcagacgttccttcgct
ccttgaaaaatacgctgggaaagaggaaaagttgttcatggcgctagtaaaaaaatacggccccgaacccgaagatcca
tattacatgtcggatgaggaagacgaagacgacgagttggctgaaggcgtggacaatcttcaagttgacggcaaaaaac
gcagaggaatcaaggccaaaaagtctgtgaaatccgaaacacgagttttgatccaaaagctcactagatccagaaagaa
agcgactactgtcatcgttggt
>16C2T71.SEQ
ttgtttgcgacaccacaacaacaacaatgctgatggcgttgttgttcctggtggcaacaaccatcaccgctgcctctgc
taccaacgcggaatacgacgacggatcttccgctcccctgaatcggagaaagccgtggttctttgcggaatgcccattg
gtggatatcccccaaggtgtccgctctatactcgtcggcctggtcgcatcggtgcttggattgggatccgacgagtacg
actccgactcgtcatccgcagccgaattctgggttccgacgacgctctgcctctcgccgtgcaccatcctgctcatcct
actggtgctggcaaacttccactcctggatatcctaccatttgtcgggatcctgggtcgaggcctcgcacatactggtc
aaggacacgtccccgaaaacgctcaaggcgctggtcgggctcgcggaaaccctgggaaaagacgccaagacctttggat
tgaccgcacagcagtactcccagtgcccgtcggcggcccaacgaggtgctctgggacgattc
>16C4M13r1.seq
atactagcacttattctaattctattctattctattcacaatcctaaacataaccacaacaattattaaactctaacca
tgtccacagaagaattcaaagcatttgaactccccaagggagagggaaagaaagtttgcatcggaggaggagccggttt
catcggcagccacatcgccaaacgcctcaaggaagccggatggtacgtgatctgcgtcgactggaaggagaacgaattc
atgaagaaggacgaattctgtgacgaattcatcctcggcgatctgcgaaagctcgaggttgcctgcaaggcctgcgagg
gatgcacccaggtctacaatctcgccgccgacatgggtggcatgggtttcatcgtgtcgaacgagagtgtcctgtcctt
caacaacaccgccatcagcatgaacatgctggaggccgcgcgccgacacaacgtcaaggatttcttctactcttcgagt
gcctgcgtatacaacgaagcgaagcaggaagaccccgccaaccccggcctcatcgagagcgacgcctggccggcccgcc
cccaagacatgtacggactcgagaagttgtacgccgaagagatggccctcgcctacggtcgtgactttcccatgaacat
tcgtctggcgcgattccacaacatttacggaccctacggnccctgccaggggaggtcggggagaaggcacccngccgcc
tttttgccgaaagccatcacct
>16C4T71.SEQ
cattgtgcttttantgcggtaaccgtactgttaataatgattacttccatgctgcaagccaaagcatgcttctacttct
actagagtagtgctgcgtctagactttagcgtcaatggcggtgctgtcttccttcccgagctgcatcagagtgtcatcg
acctgctgcacgatttcggacttgctgtaggcaggaggcatcgccaccctccttctcgatttctcccttgatccagaag
tatgtttttcttagtccgtcgcagatcttgatggagggttcccagcccagtttttcgcggatgagcttgttgttggagt
tgcgtccccggacgcccatgggcccgtcgatgtgcttgattgggagtttcttgtcttcgaagctcatggcgatgtttgc
gaattcgatcatgtccaccatttctgtggatccgaggttgatgggaacaatcgcagtcggagaacatcaatcgcaagac
cccctcnacgcagtcatcgatgtangtgaaggatcgggtttgctttcc
>16C5M13r1.seq
tcggagggaccttcgagtttcaatcgctgtgttcccgtgtcggggtcgtaaatgacaatggatccatcgtacgatccca
cggcagccaatttcggcgtctttttcggatcgctgccaacgtattggaaattgtacaccacactcgaaacggtgtcggt
atgggcgaacgtcaacggcgtaatattcgtggatcgttcgccgtctccaccatccgaaagcttatactgaaaggccttg
tcgtctcctcctcccgacaaaatcgaaagctggccattttcgacaaaggaagctaccgtataaacagaatcggtgtgcg
attccagctggaaattcgacatgtcgggaacgttgttttcgatctggttgtcttctcctccatctttgtccaacatgac
gttgtcgtcgtccccttcttcc
>16C5T71.SEQ
ggaccaggccgatccagcagcagcagtcaccgaagacgatatcgtcgacgatgttgacgacttcatcgacatgaaggat
gcggtcgaggttcaggtggacgacgatcttccgatggaagaaggggacgacgacaacgtcatgttggacaaagatggag
gagaagacaaccagatcgaaaacaacgttcccgacatgtcgaatttccagctggaatcgcacaccgattctgtttatac
ggtagcttcctttgtcgaaaatggccagctttcgattttgtcgggaggaggagacgacaaggcctttcagtataagctt
tcggatggtgggagacggcgaacgatccacgaatattacgccgttgacgttcgcccataccgacaccgtttcgagtgtg
gtgtacaatttccaatacgttggcagcgatccgaaaaagacgccgaaattggctgccgtgggatcgtac
>16C6M13r1.seq
gagagagagccctttttttttttttatttttttttttttcaaaacaaaagggtctttttctatcatgacaatagagtca
cacatatatatttgcagtttcatgaagtttcatctcgcaccattgctcgctgtcgattataaataatatcataatacga
attttattacacngtacgtgtacgccgtnccgaatagaagaggaatacatcattatactgtagcacatattggtcaaaa
attcatacccaaggtcatttttatcctccattgaaaaagcaaaatgcatcaatctcggttcgtttttgttcgctgcaag
catgaatgtgcataaacacaaggttatgcnttcgttgagatagtacaattgtagctttccag
>16C6T71.SEQ
ctatctcaacgnatgcntaaccttgtgtttatgcacattcatgcttgcagcgaacaaaaacgaaccgagattgatgcat
tttgctttttcaatggaggataaaaatgaccttgggtatgaatttttgaccaatatgtgctacagtataatgatgtatt
cctcttctattcggtacgcgtacacgtacgtgtaataaaattcgtattatgatattatttataatcgacagcgagcaat
ggtgcgagatgaaacttcatgaaactgcaaatatatatgtgtgactctattgtcatgatagaaaaagacccttttgttt
tgaaaaaaaaaaaaataaaaaaaaaaaaaaggctctctctc
>16C7M13r1.seq
catgtgctggatttttttttttttcttgccaatataagatacgtttatcacaggtttattcaagtctattattcctcca
tcttttggaagtctggactcaggaggaggaaggcagcttcgatggatttcccttccgagatgtaattggcctccttgtg
aaacataacatatccggccttttgaaattcattgaaaatgttcacaatatttggcaaatgcgacttgtgtatctccaac
aggatctgtcggacggtcactcccatttctttccaatcgtccaaccactgctggtactgctcgtattcgcatccctcac
aatcaattttcacgatatcgagcgtgctctgttggtgcttcagatcaacaattatttccttgaaggttttcatgttgtc
gaatttgggtcgtgggggtccaagcccccagttgtgaaatttcactccgtgcttgttggcttccacggcaaaatctttg
ttgcggcctgttgcaacgatgtcaaacgtgtggatttcacagtccttggaaatgtgctcgagggattccacttcgaatt
catagttcccgttgctgcc
>16C7T71.SEQ
gaccaaagaggacttacattaagcatttgcataacgattagtgaagcggagcatcttgcacaatgaaaccccagaggaa
aaatanagacagcgcgaaacacccgtttcgtgtcatccttgccctggcactggcagggggacttctatttgttatagcc
tcgtatcaaaacgagaagatgcagagtctggtcccggcacggactaatgaacttacagaaagcattgtcggaggaggtg
gcacagaatccgtcgagttggctcgaaaagaatcgttggtattctttacggacgtttcggaatcgacatggaagctgta
caagcaacgattccaattcacccaacccaattacgatgattcnaactacgttaagttcgaacgccattccaggtattcc
aattggttctggtcggaaaattttgaacccgagtttacctgcccccacgaatttcgcttgggcaagctcggagacggtg
ggaaatgggtgtgcgatccccaccgaatnatccgaancaacaaggacgggaaatgtgtcatatacagcatcggcagcaa
cgggaactatgaattcgaagtggaatccctcgagcacatttccaaggactgtga
>16C8M13r1.seq
gcaaaccccagagaagaacttattctactttgtcccacttcatcaacacacattgttactcacaactattactattatt
ctttttaatctcaagatgaatatcaagattttgttcgctggcgttgtcatcaatgctatcttggcatctgctgcccacc
cattgatgcgcnggtcgtgtcggtgacgggaagaagaaggcaaacccccttgccaacccggacgaggaccagcgcgcac
caaacaatgcgcaaggcctttcatcgcaaaccatcggtcgtgtcttcgacaccaagttcctcaagattgaagacgatag
agtgcctcgaggaggcaaagatgtaaccaaaggaagagatcgtc
>16C8T71.SEQ
gacgatctcttcctttggttacatctttgcctcctcgaggcactctatcgtcttcaatcttgaggaacttggtgtcgaa
gacacgaccgatggtttgcgatgaaaggccttgcgcattgtttggtgcgcgctggtcctcgtccgggttggcaaggggg
tttgccttcttcttcccgtcaccgacacgaccgcgcatcaatgggtgggcagcagatgccaagatagcattgatgacaa
cgccagcgaacaaaatcttgatattcatcttgagattaaaaagaataatagtaatagttgtgagtaacaatgtgtgttg
atgaagtgggacaaagtagaataagttcttctctgctgtttgc
>16C9M13r1.seq
tgtgctggaataaaagtttgccnctatgactcttagcactacaatggtgatcttaacgaggttcaccagctaccgtttt
ccatgctatacgaccttggacgtttcagcgtttcggtccaggccttctttgcaagagttttattttgtaggcatcgggt
gtcaacatatcgctggccttgtcgtagttttccgcatccgacaaatctccgttcacactcaagtcggaatcgtcgtcgt
catcatcgtccgagtcgtcgtcgtcgtcgtccccatcggtctcttctacggaatcgtcatccatataaaaagtgggatc
gccatctctttgtatctcgtcaatcacaagcacgtcctcctcttcgacgggccctccccagtacttgtagagaggctcg
atgtactcgtgggattggcgaagtagcagcgggtcgaacgggaaaaacgacttgagcgggttggaacctcgacccagtc
cccctacacccccggtctgccggcgacgctctagtgttgctgccgtcttgatggacgacgccgccttcttgttgacccg
cccggnggagaggcgcttggc
>16C9T71.SEQ
atgcattgtgttttatttacgaaaaccttgagtattataganaagccgttgcgcacgaagccgcaaacgctcacgaaac
actcgatggcaacccaggcgacgacgacgacgagccacagtttccggacttagaatgcatcaacctcgacggcaagcga
tggacggctctgtgcgggcacgccctgcaaccgctccgattttgcttggaaagcgtccggagcgaatttcttcacatgg
cacacttctacaacctcatcgacgaagccgttttgaacaaactggtcgccgacgccaagcgcctctccaccgggcgggt
caacaagaaggcggcgtcgtccatcaagacggcagcaacactagagcgtcgccggcagaccgggggtgtagggggactg
ggttcgaggttccaacccgctcaagtcgtttttcccgttcgacccgctgctacttcgccaatcccacgagtacatcgag
cctctctacaagtactgggggagggcccgt
>16C10M13r1.seq
ctcaaccaaaccgaaaaccaaaactaaaagcaaagactgttgccgaacataaacaatcgaccatggacgcctcagacat
tatcaagccaaactctgttgatgacatcactgactccacaacagtcacgtcttcgatcggagggtcatttccatcgtca
ccagcttcatctgtctcctctgaatcggagagctcctggatggacgtcgagcttgtccaacctcatgttggatacaaga
aggtacttgtgaccggtggtgcgggcttcattggaagtcacgtggcagaatatcttctcgctcgtggagatgatgtcgt
tattattgatgaattgaaccaatactacgacgtgtccatcaaagaatcaaatcttagacttcttcaagattcatacccc
gaaaagggacgggtgaagatctatcgtggtgatatctgcgacaaaaagctgctcgagtcaatttttgaaacagaaaaca
ttaagtgggtgtgccacatggctgcgcgagccgggtgttcgtccctcaattcaggacccgttcgtctacatccactcca
acatcaatgccacgactacttgatgggaattgtcacacaaacacggtatagaaaactttgtcttcgcctcctcttcatc
agtttatnggaggatccaagtctaccttcttctccaagacgaagtcgtggaccaccctg
>16C10T71.SEQ
tatatcgtgggtggaatattatttgattacagtaatctacaactattttctcactcttgaggatttcattgttcctacg
cagcaactggtgccgactgcatgatgggtattctttcgggtgtatcattcttcgatacttgttcctctttggcatagct
gtttttataccactcgacagttcttttgattccgtcctcgaacgcgaccttcgatttgtatccaaggagatatttagcc
ttcgcaacgtcggcacatgtgtatggaacatcacccggttggtcgggaagcaccttgatgatagcctttttcccaacgt
atttttggaccaatccgatgaaatttttcagagatgttcctgcacccttcccgagattaaagatctggtagtcgtaagg
gcggtcgatggcacggaccgacgccgtcaacgatatccgagatgtatgtgtagtcgcggctcgaagaaccgtctccgaa
ttgttgcatctctacaccacgataaatgcggtctgtgaacttgaagggcgccatgtcaggacgtccctcgtggtccata
aacggtnaagaatcgcaatcca
>16C11M13r1.seq
ctgtgctggaattataaccataacaccttgaactttccgagagagttaccgtactgcaggaaatacgaagcaagatgtg
ggatgtcatcactgcgacggcaaaaagttttggtgacagcgccaccaacaaagcgaagcagggaaagctgaaggcggac
attctcatgatcgagcggtccatggaatcccgcaaacgagcctttggtgtggccatgtacgattatttgagtcccctgt
cgcaatccgctgatttttatgcggcaaccgataaattgaccgagttggtccgaccgaacctcatcctggcccagaaaga
aatacaggccctggctgccagacgggtcaaacaaaaggaatccctggccatggcagaagccgatcgcgccgcggccttt
cctaccaaggccgaaacttacggtcaaaaacttattaatttcggcaaggcgggaatctatcacggaggcgaggccaaaa
tcaaaacggaattgtccgtcacagatcgattgattaagggatacaaggaggaatttggagtggccctgtacaatgcttt
ttccgacgccgaagataaagaggggttttttgccgaccgatcgtcagatcagaaacgtctcgatacgtgttcggcagga
cttgacatccctggaacaacaacgcaaatcaaaagaagacgaaattgtggagtttaggagggaaacgaagctcctccga
aaccccctcgataaccgaacagacaccatcgacaacaacagcaatcca
>16C11T71.SEQ
tttggtcaccaagaaacgcagttctaaaattgaatacaattgttcgtccgttcagttcgtccatccgccttgattgcaa
aatgatcaaaaccgaagaaggacatctgaagactttccctgctccgaagacggttggttatcgctaaaggtgttgctcg
atgtgaatgttgaaaagggatcgactgtcgttgatgacgccgccggggcaaactgatctgcattgttcgaataaccaac
aggaccagcagatgaagtaaccacggggtgcgaaaaaattccactcccggcaatctgtgtcgtcatgggagattgtttg
ggtgttcgtcggaaatggcggagtttgttggggtgcagtgaaatcgccatgtccgggattgtaatcatttgtcgaattt
gctgttgttgtc
>16C12M13r1.seq
catgtgctggantgtttttccttcangcccaccgattcacaggccttggcaaagtccgaggctgcgttgtcgccggtca
acaaggtcagttccatggggaaagagcgtccagatcgctccgaaacctttccgacattgacatatgtttgcttttgccg
ttcgaggttgtccatgaaaatatcgcaattgaattccaaaccttccaccacaatgactcccgtctttccggtctggatg
aaaccacccaagttgtactttcccgccatgccctggacctccttggcgttgtcgacattgaggttcgtggttttgatca
agaggcggcacagacgaactccagcacgatcgcggcttcgaggagccgaagaaatcgccccgggggtaccggcggcagc
cggtgtggtaagagcgttggctccccagtcaatgttggtcttgggcgtcttggccaagaattccttgagggattccatc
ttgggctcgtcttcttccatgttggtgtcgatttccattccacctggagctccggaatcctccgatttcacttccagtt
cggaacggagactggcaaagtcaataccgcctccggaaatatccgcagaggcggctgcaggacattgcctcgataat
>16C12T71.SEQ
cttgtgctttatgataggtctcagcatcatggacggaaacccgatcaccctgtgcgaaatgtttggcaagtacgccttt
atcgaattgcggacaccgagggaaacgacaaacgccctcaacctcaacaacatcgagtttatgaattcaaaactccaga
tcacccgtcccgccaaataccagggagaattcgaggaccacatgaactgggagcaggtcctggcccgctacggaatcaa
acccgaagagttcaagctcggagaagtcatgaactcaacggcactgttgaccagcgctgctgccactgccgaaccgatc
gacggagaggacatcaaggtcgtcaaggcccgagctggcacaggtcaagcaggcgctagaaatcacgcgccaccaattg
gaagaatgcaacaagaagtcggaagcccgaaaggaacaactcatcagcctcaacaaaaaatggtccgaaggcaagacgg
agctttcggaacacaaaaacgagctcgaccaggtacgcgaccagctcaagaacaattcgcagaacgttactcgcattac
ggtcgatatggattcgcgattggaagcccgaggtcctaaaaaagaaacacgaggaaacccagggcatntttcgcggggt
taccgagtcacttctcaaggccacggagaaattgcanaatgagcgaaaagctcgcaagtct
>16D1M13r1.seq
atgtgctggttgaaagagatgccttgcgtttagaaagacgcaaatattgctatcattaaaatgtggagaggaacactgt
tgagcaagactaacataccaggtggaccttcggcaacaacggctggatagttctgacagagaaggaggtctgcgattcg
attctgagattcagaagtagccaaggggaaaataggtctgttcgaataagtcggttctttttcttttcttgcttccaat
gaacctgatccgtcagataacatcttgtagcgcaaccaggtagagttttgttccttctttaccaatgaattcaaattgc
tttccccggctacgtgtaccaaattttgctgcaatttttcttctaatttagaagaaccgtgtgttaggctccaggtagc
aaggggaataaactctctgtagtttccaactctgtcggcaagaagatttgcgtctcgagccctagcagaattaggtttt
gagcgtgcatataggcaccatgcctcagagactttaagtttcgacaaatgagtggtgccctgtgaaatggtatcagaag
acgctcgaaaagcaccaccagatgacaattccatcgctactctcttgagaaatggtacgtatgtttggtggttgtccgg
gggatatagctgaagtttccatagttgctactgctttgtaaagttgtgatgcagaatttaaggaagatgggatctnggg
cccggttgccactanagcagcgataacttctcgattta
>16D1T71.SEQ
tgccattgtgtttgtatgtgacaacaagaatgtggtggaggaagaggctctgcatcgaaagcgattagctgctatcctc
cggtatatcgcatctatgcacgaaggcataagttgttctgggggagatgctcgccagaattttgttcgacctctgtatg
acaacggtgtcccatctgatttttttcaacacngaaacaacgaacagcatcgaggaagaaaatggagtactatttagta
ccaatgactttcgaaaattgatatctgtcgaaaccgttgacgacgactccataagtgtcaaaagttctcccccgttttc
tttctacgctccagcacaatacgcttcgaatcatcgcgggcaagtagggggaggtatggaaagtaaaagcccgagtctg
tacggactttcttccgtcttcgcaccttctaacaacctacaaggtagacgaaataggagtgacaggggattatggctgc
gattgactcgattgggaccatcctctttaatagaaagaccaaaatacgaccatcctgcccttcaaacctacctgaacgg
ttggctcaaagattcttctactgctcgttccatagacgatcttttgacgctcaaaaatctagatcgcgctccaagtatt
tcagtagctgtttccgtgcggaatcacaggctcattaaaaagtttttacattcatacaaaactcatcttc
>16D2M13r1.seq
taacaaggcacccatcgaggtcagcaaggacatccgcatcgtcgcggacgaagccgaagcggctccgaggtccaagtgg
agagaaagcaccattgccgcctccaagagcctcctctcgaagatctttcagggacccgccgtcctccacccgctggaat
taaagttcggcaggccggaagacgtctgctactaccccatggtgggctttcggtacatcgagggagtcgacaccgtgct
gcccacaaaggccagcgcgtcgtgttccatgccgacccgcagccagcgcgaggaagagctctttggatggttcagttcg
tcctgcaagctcgacctcttctcggacgacgtttgcgtcaatccgatcggaggaggaggcaaacagcagtaatcccgtt
cgttttgtgttggtaaaacccgagccaatccgaaccgaaccaaaccaaaccaaaccaaccgcatcgttttgatattgta
cctctaccaaaaactaccggtacgaacaaacatgcgatccaacgaaacgtgatgtaatgcaatgcaatgtactgtactg
taacgtggcccgggtgtttcattgtcgtggatcgctgttcgacgacagagaccgagacatccaaaccaacaccaaccaa
ccaaccaaccaaagcctccttgtaaattctattgacgcgaccgcgcgaaggcttctcggttggtttctccatacaatga
ccccgcaagacgcgaacgaaccca
>16D3M13r1.seq
cttaattttcactttatttattgtacattattcctcggatttcgttcgttgtctcatgatgcaagaagagtatcttgaa
ttcatctcctactatcaccactcaggccaaaaaccctaaatcgtgaccgttctttttcgcgagtttgatcaaagctgtc
ctaagtgtttttggggctgcttgttgccactcatcaaaatcgagccgtccattcttgtcaccatcagctctctcaaaga
tccctgcgacttgcttctctttcaagaaatcgaatcctagtgctttcaatgcatcattaagttcttcttcgtcaatagt
gccgtcaccgttcttgtccgcaagtgtgaacaagaccttcaatacttggtttccgaattcggtctgggcggtttcagtg
aatttgccgatgacctcggagtgcataccgataatcttgcctcttagtttgttgagcttcggcgctccaacgatgtcct
tcgtc
>16D3T71.SEQ
gacgaaggacatcgttggagcgccgaagctcaacaaactaagaggcaagattatcggtatgcactccgaggtcatcggc
aaattcactgaaaccgcccagaccgaattcggaaaccaagtattgaaggtcttgttcacacttgcnggacaagaacggt
gacnggcactattgacgaagaagaacttaatgatgcattgaaagcactaggattcgatttcttgaaagagaagcaagtc
gcagggatctttgagagagctgatggtgacaagaatggacggctcgattttgatgagtggcaacaagcagccccaaaaa
cacttaggacagctttgatcaaactcgcgaaaaagaacggtcacgatttagggtttttggcctgagtggtgatagtagg
agatgaattcaagatactcttcttgcatcatgagacaacgaacgaaatccgaggaataatgtacaataaataaattgaa
aattaag
>16D4M13r1.seq
ttaccataccatgccatgacacagtgcaccatcattctttattattgggttttggttgggctggttcgagtgtgaagtc
ttccttactactactactactactactactaattgtgtgcagctgttgttgtagcatctcgggtttgaggtccaggagc
gcgacaaacagttcctccggggtttccgaaacggacgtcgacccctttccacagatgagatcgtgccgcggtccggagc
acgtcttaccaatcgtctcggcaaagtcgatcgactcgtccacgcccagttctcgcagggtttttaggaatgcgggccg
tcccggccttccgggactgtccccgatgatcaccctgcaattctgtcgtagggcttcgatcgctcggtgggccatggca
attcccgtctttggttcgtacatgatgtcggcagccaccaccacgtccacgcggtcctcgt
>16D4T71.SEQ
tgccattgtgttttatgacacaacaacagcatgatcccaattccgatcgttcgtttctgtttccgacgaactgcttggc
gcgcttggcgactcctggtcgttgcgattgcgctggtggttgttgtcgcgaacaaacgcggcaccccaactttaaccac
tgtaacgtcggcgttcgtggtgacaacaacaacaacaacaacaacaacaacaagaacaagaacaagaacagttgcgccc
ggtggtttcggaacaaaaacgagaacgaatcccggtgcggcattccatcgcgattcctcggtggacgcatcgacatcga
cgtcgacatcgacatcgacatcggcgtctgtgacatcggatacggaacaggacggcattgttgttgtgggtggtgcact
cgatccaaatctaactatcaaacaactgcacacggtacgggggg
>16D5M13r1.seq
cccatgtgctggattgttctttttgncatattcgtttacagttctattataataagtaaatcaagataatcttcagtcc
gaaagcaaatcataatccatatatgcaatgcccttttcgatctcaccgtcatcgtcgaatagaacgtcaacggacccat
cggccaataccagtattacagtgccaggccaaacattttctccttcttcttctcccagttggaccgagaccctggaccc
ctccgaaatcggttctcgtggcttgatcgactctcgtttgatttgagctagaccagcgactccgatttctggaacctcc
tcaccgttaaaagtaagctgatagcgggctcggccatcgcgacttttcttgcgcgacataccggtcacggtcgccgcaa
acgattttccggcggaagcaaagaaaacatccctaccaggaaacatggatggcggactgtttcccaacaaaaatctacg
aactccgttttcgtcgagagagttcgtcacggacagacgcattgatttccaatcatgagatcgataaccgggtcccata
gaaataacagagaaagagggcaggagcgattgagatggtgacgaaagagtcgtctcgcacaatcttgttgttcgatccc
ttctcggaaacctttttattctctggaccaaagaggtctttggacaaatccgcacaaagagctgagaattccaagccat
cggataggggtcttttcgttggacacc
>16D5T71.SEQ
cccgctgccgacgagggcggatgtattgattggtacccgataccatacgaaagcaatcggagcctacaacaagtggctt
gattaccatcccggaaaccgagttttcaaccaatttgtcgactcgtatggaggcaacggaaaattttaccattcgttgt
tagttcgcaagaacaagaacaagaatcaaaccgcatcgcttttgcccgcgagctttaccggccaattggctttgtcggc
gtttgacacgattcgaaagcgccacggaggtcgattcgtgatgcaagattatcgttccggggattggaaaattttgagt
gacaacgaatgcatggaatacatccactcaagactattcgttgggaacgaaaatacattgttgggggtcctcaaagagg
aaaccgatcttatgctgaatcgataccgatttggtgtccaacgaaagaccctatcgatggcttggaattctcagctctt
tgttgcggatttgtccaaagacctctttgttccagagaataaaaaggtttccgagaagggatcgaacaacaagattgtg
cgagacgactcttcgtcaccatctcaatcgctcctgccctctttctctgttatttctatgggacccggttatcgatctc
atgattggaaatcaatggcgtctgtccgtgac
>16D6M13r1.seq
aaggcatgcatcaaaatcattcactatctggagtcccatatttcagaaaacgacgacgtttcttttaaacacgatgatg
gtacattttcgttgagttctatacaaagcgaaagtgacgtcgacgaaactgtacagaaactccgcctatcttgcctccg
acctttcctcagctgcttgtcgcacatgtcaaattccgacgaaaacaactcaagtgtgtctcaggggcttattggcggt
atacttggagcactcgcaaaagatctaagagctggtttaaacggaaatagcggagggcttcctcaagaactatatatca
cgtactgcatcttgattgaggaatgcgcatcgattctattcagccagagactgccatcctttgattgctcaattttctt
gttattcaaagaggttggttcaactcttgcaaacattcttaccacaattccacttcgcgatgctgttcttttcagaact
acatatatactcgctgccgccgttttcccatcaatgtgtcgggatctcacccgtcgcagcctctgctattcctattcat
cagctgcgatggttgatgacgaaatgttctgggtccatccaactgtattcgacgaggttttaaacgattgcctggggat
attgaatcgatgggcggcgctgagagaaccatatttgatcccttggttggacattgcaggacccgaccatttccggcgt
tgaaaataatgaaataataatacgggacgacaaaagtgacctc
>16D6T71.SEQ
accatgggatccgatgcttgaatcgtccgttccgactccagccacttctgttccaagccaagaagggagcaagacaatg
cccacgaccaaacttcttttgtttgcaagcgaatccaccgacgcttggtacaaggagaaggatcggaattgcgacgatt
tctcgacggagatggcacgtgaacaaaccttgggatctcgccatcgcgcgcttgcgtacgaccgaacggaactttgctg
ggcttgccgaggtcacttttgtcgtcccgtattattatttcattattttcaacgccggaatggtcgggtcctgcaatgt
ccaaccaagggatcaaatatggttctctcagcgccgcccatcgattcaatatccccaggcaatcgtttaaaacctcgtc
gaatacagttggatggacccagaacatttcgtcatcaaccatcgcagctgatgaataggaatagcagaggctgcgacgg
gtgagatcccgacacattgatgggaaaacggcggcagcgagtatttatgtagttctgaaaagaacagcatcgcgaagtg
gaattgtggtaagaatgtttgcaagagttgaaccaacctctttgaataaca
>16D7M13r1.seq
cccatgtgctggatttanaagccctctcaatcgccatccgcgccaccaagtgaatcgaatgcccccacattcttcttgc
ccgagtgttacgatgcccccaaactggttggcaaggatagcagcgacaccgacatgtgcttctataaccgcgatatggt
tgggatttcgaacatgacctcaaccgatgtcaccattcgagtcaacaacgtgtggaaaaggaccgtgatgcctgcagac
gtgcgcgtcttcatccacacaaacggtgtcaacgctgtgaacggtggaggaagtgggttcgagtgtctcagggacgatg
gtgacgccgtcgacctggtgagcttcaatgatatgcaagtgcaatgccacaaagaagagggtggacagtggttggcagt
tgttgatgtggtagtcatcgatgaagcaattcaaacgaacgagattcgtcacccttgttaccccgataaaaaagagctc
gccaattcttgttcgtggcggctcatcattccctgcgacaccgaagacttgtgttctgcggaaccaacgggatctccat
cggttagtccgacggcgctgccatnccagtggtcctaccccgagtccgaccgacacgcctacacgcgtnccaacggttg
aaccttccgcttcaccgtccaccatgcacccatcnaanggtcctacgggcacgcctactacgggcacgcctactacggg
cacgcct
>16D7T71.SEQ
ctaatactgataaatgtctaatgtttaattttttaacgaataatggatctcttctctttttttcttttcttttcaattt
tcaatattgtttttttcttgatatgcaaattctgatcacatgggtgctggtgctggtgctggcngttctttatagaacg
gcgtctacgcaggtggtcacacacnttgatctcaaggaaatacttcgtgacgggcatgtccttggggatggtggggtga
caacattcgggaacaacagcatcgtcacccttgacgaagaccttcttctccagcttgtctgcaaaccagagttccaaca
aggcaaccttggtgctcttgctgcagtcaatggtcagggtgaaggacttctctcccggaacgttcttttgttcgtaaca
cttacggttgaaggcatccggttggtactggtaataaatgctttcaatggtgctggaa
>16D8M13r1.seq
aactgtgctggtttgtctgtgttancccattccaacctatattttaatcccgaagaaaatttgcatatgattgaagccc
ngaagtgggaccgttgtggttgagcgtgtcttaccgcaacggtacatgtacgtaccggtagacactgcaaacgaatcag
attcgatcatttcgagctctgcgtcatcattttttcggaaggctttctaaaatactgctttgaatctcgtcgagaagct
ctcttcgaatttcttgctccgtccgctgcctcttatccttcaacgctgtcttcatttgggccaaaagggttcccatcta
gcataacgttgtcccattttattatactg
>16D8T71.SEQ
actctttttgcaccctgccattgtgctttttaataaacaaacccgattgtttcaaaagtgctgtttttgtggccagagc
acacagctgttttgtcgccttgggaaaaagagaactcgaaaccggaatgtttcgaaaaataactgcgtgtctggacatc
atggaatcccatttagttgattcgttagtgccgaactacagcagacatactaccggtgctgctggaataactacccctg
tcactgccaccactacagttgataagaagaggaaaatgccaactccggatgctgttttttcgacttccccctcgatctc
tgcctcggtctcctctcaaccgtctgtaccgggaaagaaatcgaaaaccgcgtacaacttgaaccagagttacgaatct
gttgtgaaacgaaaaaggggcagaccgccgaaaaatgtcaagcatcagctaatacaacgacaacaggggtctttctcga
acgctgcaacgattgaggcttcgccgccactacagcagcccgggatttcaaaagaaggaaggaaatatagacgaagaat
ctacgatatcattcggtgtcttcacgacacaaccgtcgcccgcaatcaagcgaagcgcgtccatcgctgcacganttgt
gntcgcggttcgaggcgcagtataatgaaatgggacaacgttatgcttga
>16D9T71.SEQ
gcttttatttagcaaaaccctttctttcccatcttccacttaccgtacggtacggtacaagacatcacactcgaagacc
caagacggaccgggatactacctatagaagaagcttgccagtaatcattccgggtcgaagtcaaacaccgaactgatcc
actcccgagcatccctcacgcattttgcaccagtcaccaatcaccgcaagaaagaatctcgcgtgccctacagtatcat
accgtaccggtataagcttatattattattttattatactgtacatcatacgtaccgaatggtcaaagcgcgcatagtt
ttggtcggagattccgacattgccttttggccgaaggaattgcttccttctttgtcgaaccacaacgccggggagggag
gaatcgagatctcggatccaacgctcgtcagcggccattcgggggcaaccctggccggagttgtgccgcatttggcgga
cggccctcgatcgggccgagtcgacgagaacaagaacaagaacaagaaccgatgaatcctg
>16D11M13r1.seq
caaagcaaacnccaagcaatatcaacaacgatcttttaatcaaaaatggatttccttcgcatcgttcccagctgcattt
ccgccaccaagagcgtcagctattcctgcgaacttaccaacaagtggtcgaatgaaaaccatcctgtggattatggatc
catctcgggctctgcccattggaccgaccctgtcctcgttgcccatagttgtaactatgaagtttggtctcccggaagc
ttcgctaccctcggtgtcgaagctcttgccgagggagggaccaccggcaaactcgaagcggaggttggtcttgctcaag
acaatggtactgcaggggaaatagtggtcggtcgcaaccagttcaatggtcgtgatcctccccaagtattcgagtccat
ttcgttgacccccgactatccctatttgtcgacaattaccatggcagggccaagtccggattggttcaccggattgtac
aacgttcttcctattgacgctgggcaattctggtacgaatcatttgaaattgcaacatacccatgggatgca
>16D11T71.SEQ
cattgtgctttaaatgagagaaccccttttttttttttttttttttttaaataataatatatttcatattaataggaat
aaatcattcacgattttaacttaaaatgcaggtaatatgagtcgatttcctctcagtgtctaattgtganatccacgaa
nagcttgggtttcaccgcttctcattttgttctcaacggtctcagctttgtcagctttgccctttgcaanattgcnccc
ttcggggttagcgttgtcgagggcacagaaccacgatgctacgggcagcacctcggttctggttggatcganaaggatg
ccgctggctgggacggtatctttcgtcaatcgaaagattggaacatgaggattctctggcaggttgttgagggaataag
ttgtacctgtttcggtgcctgcatcccatgggtatgttgcaatttcaaatgattcgtaccaaaattgcccagcgtcaat
aggaanaacgttgtacaatccggtgaaccaatccggacttggccctgccatggtaattgtc
>16D12M13r1.seq
tttgattcaatgattatgaactatagtatactgtattatgatgattcttttgtgagtatgaaatgaataataacaatat
ccttccaacaccgatactgtaaaaggtggttgttcgcatcacacacaaacattgttttgcatttgcatttgcattcgtg
ttcgcggtcataaaagaatgaatcgtcccgttgcgccgacaacgacccccccccggagacacttctccgcacgcagttc
atcggaaaaaagcaagcactcgctaactgtaaagcaccagacggaataccgtagagaccccgcgtcgaacggaggacag
aaagcatacagtaccgtccgtccgtccgtccgtgcgagtgcgagtgcggctccaacgaccagcaatgttagttatagcg
caagcaaagttccattcggtttcgtccccggtggttcggcagaggctcggcaaagagtgctttgtggggagcgtcctcg
tctcgtctcgtctcgtctggtcgctccttgtgctgtgttgtgttgtggcagcgatcgattccgggcttggtgattgata
atcgaatcgatgattcattccttgtttgttggctctgcatcgcggtatcgggcgaatctacnaagttaaagtcgcaacc
atgcaatacgggacctcncggcgtggtgattgtgattttgattttgattttgattgtgattgctcccgt
>16D12T71.SEQ
cggcccgcattgtgctttaagctgttgcnaaatttcaacaacgcgttcgcaataacactatcaaagcaagcaacaatca
tcacaacctaccgaaccgttcggtgtataccgtactcgtactcgtacccgtacccgtactcgtacacaataaccaccaa
gaagatttccgcgatctagaggacttgcggaaggaacactttttaatgcaacgaggaattcgaaagcatctttgaacag
cacaagggatctctcattcgcattcgcattcgcattcgcattcgcattcacattatcacccacaacaccaagaacaaga
acaagtacaagaacaaggacaagagcaaggacaaggacaatgacgttccggaaaaagcaaaccacgagaatcaccactt
ctctagcagagacaccggccgtcgtccgtttcaccgagggatcgaagcgatcacaatacaaatcacaatccaaatcaca
atcacaataccaaaaagcagaggcgggggaaggagcctcaccgcccgcgatccgaagaagtgcaccaacgcagcctgca
acctcggcaaaagcaagcgacacatgcaaacgcaaacgcaaatggacgccctcccccgatgttgatgctaggctcgacc
gacacgggcaacgacaacgccaacgccaacgacagcatcaccgctcgctggtggaagccgccatcgattcggctggcca
tctttggggactcgtccctggctctgatgctttcgtccct
>16E1M13r1.seq
atgtgctggttttaaagatgatgacttgcgtttagaaagacgcaaatattgctatcattaaaatgtggagaggaacact
gttgagcaagactaacataccaggtggaccttcggcaacaacggctggatagttctgacagagaaggaggtctgcgatt
cgattctgagattcagaagtagccaaggggaaaataggtctgttcgaataagtcggttctttttcttttcttgcttcca
atgaacctgatccgtcagataacatcttgtagcgcaaccaggtagagttttgttccttctttaccaatgaattcaaatt
gctttccccggctacgtgtaccaaattttgctgcaatttttcttctaatttagaagaaccgngtgttaggctccaggta
gcaaggggaataaactctctgtagtttccaactctgtcggcaagaagatttgcgtctcgagccctagcagaattaggtt
ttgagcgtgcatataggcaccatgcctcaganactttaagtttcgacaaatgagtggtgccctgtgaaatggtatcagc
aagacgctcgaaaagcaccacc
>16E1T71.SEQ
gtgacaacaagaatgtggtggaggaagaggctctgcatcgaaagcgattagctgctatcctccggtatatcgcatctat
gcacgaaggcataagttgttctgggggagatgctcgccagaattttgttcgacctctgtatgacaacggtgtcccatct
gatttttttcaacacngaaacaacgaacagcatcgaggaagaaaatggagtactatttagtaccaatgactttcgaaaa
ttgatatctgtcgaaaccgttgacgacgactccataagtgtcaaaagttctcccccgttttctttctacgctccagcac
aatacgcttcgaatcatcgcgggcaagtagggggaggtatggaaagtaaaagcccgagtctgtacggactttcttccgt
cttcgcaccttctaacaacctacaaggtagacgaaataggagtgacaggggattatggctgcgattgactcgattggga
ccatcctctttaatagaaagaccaaaatacgaccatcctgcccttcaaacctacctgaacggttggctcaaagattctt
ctactgctcgttccatagacgatcttttgacgctcaaaaatctagatcgcgctccaagtatttcagtagctgtttccgt
gcggaatcacaggctcattaaaaagtttttacattcatacaaaactcatcttcgaatgaaaatgtaccaacgaaccttg
gaaccgatgtataattctctttcaatggatcacaca
>16E2T71.SEQ
ttgtgtttgttagtacaaaccaacctgtatagaatagaaagatgaagttcagcctcgcccttactgctttgaccgcagc
tgttgtctcggccaaccccttcgctccggcgaagagcgccaactctgctaagacaaaatacatgtctaagttgatgcga
aacgcccgacccacngtccaactctcaactcggacgtaaactcgacgaagacgcagaagaatacgaagttgacatttcg
ggctactctctcaaatttgagcaatgtcaattcgtcaaggcatacgatgacgaattggcaggagaagattccgaaacaa
ttctcgccactaagcgtttcgtaattttccgattgtgtccctccgattcttgcgattcgtgcaattacaactttggtga
atacatcgttgacctcgaggaatacttggaggcaactgtaaattatcagcaagaaatgcaagaggaaatgtgcgattcc
tgcgaagaaaactgccaatgggacgaagataatgaagaggaagaagatggagagcggtcgtcgtcgtaaacttgagaac
tacggttctgactggcagcagttgctacgaagaatgtatgaagattgagaacatggaagacaatggatacattgacgcc
accgaattccctcgagtgcccagatggtctccnaccccagagggacgatggcaagtctgctctttacgcaggacctatg
tgcgccagcaatggatccaaaatcaagattggaatcttcacggac
>16E3M13r1.seq
cttaattttcnatttatttattgtacattattcctcggatttcgttcgttgtctcatgatgcaagaagagtatcttgaa
ttcatctcctactatcaccactcaggccaaaaaccctaaatcgtgaccgttctttttcgcgagtttgatcaaagctgtc
ctaagtgtttttggggctgcttgttgccactcatcaaaatcgagccgtccattcttgtcaccatcagctctctcaaaga
tccctgcgacttgcttctctttcaagaaatcgaatcctagtgctttcaatgcatcattaagttcttcttcgtcaatagt
gccgtcaccgttcttgtccgcaagtgtgaacaagaccttcaatacttggtttccgaattcggtctgggcggtttcagtg
aatttgccgatgacctcggagtgcataccgataatcttgcctcttagtttgttgagcttcggcgctccaacgatgtcct
tcgtcagaagtacggcaggcgcgaatatgccttctgcatcctttttcgcaggttgcttcttaggcgctggtggctttgc
tgctggtacctcagcattttcgagtgcgggtgtggcgtcttccaacggtgcctcgacnttcgacgaagggagcagtgtc
>16E3T71.SEQ
cagagcacaatatttgaaatcgttgcgaagaaaaaaagactcgatccaaaatgaacagacttgcagctcgcgccctaat
cctatcccttctattcgcatctagcgatgccttctctccagtgcagcatttgtcgaggcatggaactgccgtcttcgac
actgctccttcgtcgaatgtcgaggcaccgttggaagacgccacacccgcactcgaaaatgctgaggtaccagcagcaa
agccaccagcgcctaagaagcaacctgcgaaaaaggatgcagaaggcatattcgcgcctgccgtacttctgacgaagga
catcgttggagcgccgaagctcaacaaactaagaggcaagattatcggtatgcactccgaggtcatcggcaaattcact
gaaaccgcccagaccgaattcggaaaccaagtattgaaggtcttgttcacacttgcggacaagaacggtgacggcacta
ttgacgaagaagaacttaatgatgcattgaaagcactaggattcgatttcttgaaagagaagcaagtcgcanggatctt
tgagagagctgatggtgacaagaatggacggctcgattttgatgagtggcaacaagcagccccaaaaacacttaggaca
gctttgatcaaactcgcgaaaaagaacggtcacgatttaagggtttttggcctgagtggtgatagtanggagatgaatt
caanatactcttcttgc
>16E4M13r1.seq
gatggagcttccaaaacagatgcagaaagagaaacagacaccaccagcctcaatgtagatgtagatgcaaatgcaaatg
caaatgcaaatgccgatatctatatcgatctcgatctcgatctcgaacaacagtccaccaccacctcggacgcctcgtt
ctgcttggaactcgacgacaacaacgagaaccacaacgacaacgacaacgacaacaacgacaaccaccaaaccgcaaca
acagcaacaacaacaacaacaacaacgggctacacgatacggggcgagtgcgccatttgcctcgagcactaccaatcgg
gagaccggatcgtccgatcgcagaacacaacggcctgccctcatgtctttcacaagaactgtctggtggaatacctggc
ggtcaaccgtcagaggccgtcggacaacgacaacaacaacaacaacaataggaatggcaataggaatgacaacgacaat
aatagcaataatagcaataatggcaactactacgtcggaaacaacaacaacaactactaccgcaaccactactaccgca
acgatccggtgcggcgaaaccaatcacacgaggcaccaccgaaatgccccatctgccggcagaccttttgcaagctcgt
gggcgccgcccccgcggcaccgc
>16E4T71.SEQ
ggtagtgcgacgggatggtctataagtagtagtagtagtatttgttgttgttgttgttgttgtgttacggtttggcctt
gccgtgccgtgccgcgctatatccagggaccgatcacctcgtttcaccaaacacactcattcacactcactcacacata
ctcacccacgtttcactttcactttcactttcattcgactcgactcgactcacttcgcttcactacttcgccgccgccg
ccgacatcatgccgctccctctccgcggtggccgcgggggcggcgccacgagcttgcaaaaggtctgccggcagatggg
gcatttcggtggtgcctcgtgtgattggtttcgccgcaccggatcgttgcggtagtagtggttgcggtagtanttgttg
ttgttgtttccgacgta
>16E5M13r1.seq
ccatgtgctggatttatactaaagagtagtatttaattaatagtattgcaacaatgcatgcatcggcgacagcagcagc
agcagcagcaggaggaggaatacccttgcgatttctacagcgggccgggactcttacgggagccgtcgttggcggcagc
ggcacgcattggaatcaccgagcgctcggttactctgttcgtgttcgatgccacgccgcaaacgaacggattctcgggg
gggttcttctttcaaaccaacagcaaaagcaacagcaacaacggtcgtttgcttcgatttcggcttcgacttcgacttc
gacgacggagcgaatgaatctgttcaccgctatcaacgacgcactttccatagctcttcggtcggatccgagctgcatc
gtctttggagaagacgtggcgttcgggggtgtctttcgatgcacacagggactccaagagaaatttggttcggaccgag
tgttcaacacacccctgtccgagaacggaatcgcaggcctggcgattggctactccagcatgtcgggtggaaaccgcgg
tcggagaaatccagtttgccgattatatatttcccgcatttgatcagattgtaaacgagatgtcgaaatttcggtaccg
atcgggcaatcaatggaactgtggggggtgtgaccctgc
>16E6M13r1.seq
acggtacggtaattatttgtacggtactccattgttcgtatcgatcaatccgtccacgcctgctctgtgccgtgtgttg
tgcgtgacgaacgagattccctcctccagcatgatccgaaccctcgaccgaacctccaccgttcttgttcgccgccacg
gacaacaacaacaacaacaacgacgacgacgctctctcgtgcaccatcatcggcgacgactactcgccgatgatggatt
gggatcgtcgtcattgtcattgccattgtcattgccattgccgttctcgtggcggcgtctcccggtagcgattcggcgg
accgattcggtggcgtcgtccgcaaagcgtggctgttcctcgacatcgaagtcgacgtcgacacccgaaacggtccggc
tttgtcgcgtggtattccaaacaactcgacgagcgcccgtggaccaccaagatcgtctcgagcgcactgattgccaccg
cgggggacctcatcgggcaggcactcgaaaccaacctcgggacggcgaaggaaaagcaatcgcgaacgc
>16E6T71.SEQ
tatagagcattttaagaattttgggatggagggagtgcgagagagtgccctttcggattcatttgtgattattgtatta
gtattcatccccttgtataatagcccggataaggttgttccctgtagtcgaattcttcgttcgtgacccaaatattgtt
gacacaaatggcttgtggatgcgatgcgatgtgccaatgttgttattgttgattttactgctgctgctgctgatgatga
tgatgatgatgatgatgatggaaagctctcatcggagcaggcgctccgtgtttggcaacccatcgttcataactgctcc
gtacttctgcgcgctccggcaaatgaatggttcgcacccatcattgcaaataatggtctagatcggtttccctacgtcg
aactccgctctctctctttcgctgtctgttcactcgacctgttcgtgatcgtgatccggcgccagctgcgtcgacgcgt
agctcatgtagacagtccacaccagtcccaccagattggcatagacgacctgaaaggggagcggaaccaccgcaaacat
gagtccctgcgcggggatccacagcttccagttggaggccacgagggtcgggaccgcctctacca
>16E8M13r1.seq
catgtgctggaattaggtgagctctaccgccagcaccaccacaaggaatacgaggagcagtggatgaagaaaaacaagg
ccgccgtcttgtcgcggctgtccgacaacgaatccagcgccagtggatacccctcggccatgctcgacggcagcgaccg
ggaggcctttgccgagcaccggagggacgagcgcatggcctttttgaagcccgaaaagtactgcgccgaccggtgcgtg
gcgaccggcaactgcgacattttcgaggacttttacgagctcggtccggaggacgtcctcaagttttgcgaggagtgcg
tcctcgttgacgacgaggtcgtcgacgatgccggcaatcccgtcgattccgcctgccaggtgcccgatgccttttacga
gaaggaacccccgctccggccgtagaacaggatacaacacaacacaacacaacacaacacagcaacgggatggcgcttg
cgcagtgcaatgtaacggccgagatcccgatcgcggtcggcaacgtccccgaacgacgcaacaaacaaaaaacacaaga
acaaaatcaaaaacaagcacccgaacccacaatacaaaccgaaccacggccaggtgggatggatcctctattttcgaac
caaaaaaacaatcccatcttcccaattgatttccaagacagactgaattatgaatactaccaacgaacgaaaccctgc
>16E8T71.SEQ
cgccattgtgcttttaaagtggtgtactacgaacttgtagagtatattatcgatctatgcaaaatttcctggatttccg
tgggggttcgtctgatccgttgcagggtttcgttcgttggtagtattcataattcagtctgtcttggaaatcaattggg
aagatgggattgtttttttggttcgaaaatagaggatccatccactgggccgtggttcggtttgtatttgtgggttcgg
gtgcnttgtttttgattttgttcttgtgttttttgtttgttgcgtcgttcggggacgttgccgaccgcgatcgggatct
cggcgttacattgcactgcgca
>16E9M13r1.seq
catgtgctggaantatccattcatcatgtctgaaaagcaagtgaaccctcttatcaacttggctgccggaggtatctct
ggagccgtctccaagaccatcaccgctcccttggagaaggtcaagctcgctatccagaaccaggactccgatccccgcg
tcatttccggtgaaatgaagcgatacactggtatgggagatgccttccgacgacacgtttccgagctcggaccttcctc
cttgtggcgtggaaactttgccaactgcatccgttatgtccctaccgcagcctttaacctggccttcaaggacaccatc
aagagaatgttccccaagtacgacaagaacaccgaatttgggaagttcgccgccgcccaggttgcctctggttccgccg
caggaggagccaccaacacccttgtctaccctcttatctacgtccgaaccgtcctcggagccgatctcggaaaggagaa
gaagtacaacggtatgtttgattgcttgaagaagaccatcaagaacaatggattcatgtctctctacaacggaatcgga
ccttccaccgtcggaattgtcgtgtaccgtggagcccaattcggtcttcaagacatcctcaaggccttcaacccctacc
aaaaggatttcaccgccattggtcttgcttccaaattcaccgtagctcanatcgccgtctctatctccggaattgtcgc
ctacccattcgacactatgcaacgtcgtctgcaaatcgaagcctncaagccaaaggaacaacaaatgtataacggcatg
tccgactgctttgcc
>16E9T71.SEQ
aaggagagagagagcctttttttttttttttttttttgtccaaaatctcttcaagcttgaatttttgtgtttcgatgga
aattaggtggttcaacgatgggaanaccaagcttgaatttttgtgtttcgatggaaattaggnggttcaacgatgggga
gacaccgttggtagatagaaagcatgtgtccgacacgccatcgattttcanagtgaattgtatgatgaaggggtaaaca
tgttcgtaactcgttgtcaatccttctgaaccattcaattcaactaataccaatattactacactgcacatacaacgta
nagaatatttcgatacacagtccacgtaattcgtggtaaaagttgctaagtacatggngatattgtatgaatcgaaaag
gnttcaaatacattgcatattgcttgcttatttgctgacagcgttgatgatttcgtcgtagatgaccaaaaccaaagcg
gcaccggttccacgaagaacgttcgcaagagctcccttaaagaatccaccggctccctcggccttgaggatcttggcaa
agcagtcggacatgccgttatacattttgttgttcctttggcttggaggcttcgatttgcagacgacgttgcatagtgt
cnaatgggtangcgacaattccggagatagagaccggggatttgagctacgggggaatttggaagcaagaccaatggcg
gtgaaatcc
>16E10T71.SEQ
tgctgttgctgttgctgttgttgccttcnctgccgcttcttttgtgctcggagagcatacgcactctgtaccgcaacag
cagcttcattacaacgcttccttagcagtgctcgcctccggaacgtgcactggaccgacgggtacngggcccgggtttg
gtaaccgcaccggaaaccaaagacacaaaaacanacacaaacataaaaacgaacaaccgggtttgcacatacaacagag
ctcaataaatgcaaaccaacctctagcatcaaaaacaattttgaaaccgctatgtatcataataatatacaataaacat
gtttaag
>16E12M13r1.seq
ccatgtgctggattatagtaaatcntcgtagcatctactacttctacttgtgtagcaagcaaggaagcaagtacggtag
ccttgaacccaccagctcattcaatcccaaggtgttcattgtgaaaacggtattacaacaatggtgtgatactcgtaag
atttacaggtatggatatggatcgttctctgtctaactagtacgagtacttacggtgaagcaacaagtcttcgtcacag
aatcatcatgacgttacacacaaacaacaacagcacatacatcattctccaaattactttatcaacgtcttcgaagaac
aaccacgaatcggcatagcatacggtagtagcgtttcgtaattcctcgtacgaatactcataccgttcgtacggtaccg
ccgagcgttcgaaaaggtttgcagcttagatttctttctctcgcttgcgtttcttgttcggtgtaaaaattccgtggct
tcacttttcatcgtcgtggtttctcgactatcggtcgattagatacgaaagacggaagacgaaatactactaagcaaca
ctaattgaaatcaaacacggtacttctttctattaccggcacggcacggatactacctactaatactcacgcgactatt
acgtacatctctcgattgagtatctgccacaatttacgcattatattcatgctgtaacttgctcattacctacctacct
acctgcctacctacctacattcatgccccaaataaataaattgaataaaaaaagaatgccgttcttgac
>16F1M13r1.seq
catgtgctggttttttttaaatagaccgatagccaactattttaatctttcttcgcttgcttcaattcgaacaatcgca
cagtaccatcttccccgatttgcaggcaacgcccggcattgacgacctcgtccgttacaaactgcgggtcggcaacctt
cgagatcacggtagtcaattttttgcttctccaaaaacatgagatctagtttttcgggagcctcggccacggcctcatc
gacgcagctacaagccagggcgttgaaaatctttcccatttccgcctttttcttgctgtcatcgttttcggcttcgacc
atggggaagcccaccaccaattttgatcccatggccttcgcttgcatccagaatttcancgtcttgtggtccaatgatt
tcaattttgtaccagcattgacgtaaagaacacgcttagtgatcttgcggcgaacactctcgtatgccagtggaacagc
caggaacaaaaatgatagacccagataacgagcccaaggcaaaataaagagagccgtcccaaccatttcaaaggtttgc
tttgcctttccgacatggtcagcctttaccgccgacgtcgaaaaatcgaatccttccaccttaggagcgggaacagcca
cggacgtaaagtaagctctgaaccggatgcatccactggcgacctcggctagtatcagaaagaagagaataaaatactg
aagccaccgaaggtagttagactcttggacaacatggagcaaagcgatccagcaggggaactacaaaagctttg
>16F2M13r1.seq
ctgtttgaatgaattacacgtatctaggtctaatgttccgcagcgtcggcatgatcatattttattattattatgctgc
aattcacaccaaacacccggttgaagtataatgagtacaaatttctgtgcaatatccatgatatgaaatacnttctacn
tgaagtttatcatttcaaatgtggatcagggaaatatgttgctttacgctgacgtgcgcttcgaaagacaccggttcgt
ttcgcacccctctctgcccgaatgtcgcttcttattccgttcgctctctcatcaacattgggagttgtggtattctcta
tttgtgaaccattgattcactccatgaatcattcatgaaagtagacttgcgatttccgcaaaatcacttctcccgactt
cgttgttcttctggtttttggattgatccagagaaagaggttggaagggatctaaaaagtggaacttatggttgccaaa
agaagaaacgagttcttcatcttcgaaatcacgggacatctctccgctgtagaagccttgctcctttggaataacagtg
tcccttggcacgtcctggttgaatcccatcgaagcgaccatcgttgctggttctctcatcctctgcaaaggctgtattt
gaccttgaattgccatcggtaacgaaaatgaggccatgctggttttttgcaggactgcttactcgttcctgacgcanag
gatgattctcgggatccttcttgttg
>16F2T71.SEQ
actgaggttgacaaggaaggaaagaatcatactgttgccatcgttcaacacaactatcacgattactcccacgaaaatg
aagccaactaccgccatagaagtcagaagtctcgtggaggagtagcagtcccttttccgctaaaactgcatgatatgct
cgagagagctatgagtgaaggctacggtgacatcgtatcttggcaaccacatggccgttcctttgtcgttcacaagccg
caagaatttcaagatattgttcttccgaagtactacaagctaacgaagctatcgagctttcagcgtcaattgaatctat
atggctttcaacgcctcacgttaggaagagacagaggcagctattaccacgaactcttcctccgaaacaagattttttt
ggctcggaatatgcaacgggtgcaagtgaaaggtacaggtgtgcgtgctcgctcaaatccggatcaagaacctaatttc
tggacgatgaaatggtgcgaaccacaggccaacactgtgaccagcgatgatgacagcgaagggtggtggtgcgagcttt
agtacaacaagaaggatcccgatgaatcatcctttgcgtcaggaacgagtaagcagtcctgcaaaaaacagcatggcct
cattttcgttaccgatggcaattcaaggtcaaatacagcctttgcagaggatganagaacca
>16F3M13r1.seq
tttttttttttttgaacgtctcgttcagacttaaagattcattagatctaaaaaaactgctggtctcctctttgttgct
cacaataggccaaccgggtgtgcgatggtggttcacgaagggaacagaaaacggaataagtacatttgtagtttcctgg
tattgcttgtacaatcgtcgccgcttgacagaccgactctctgcaggttctgatcctgtccaatacaagagacaatcgt
agaataaccgcgaagtataaaacaagacaacaaataaaccaagcttcgaaacgagatggaatgcattggtcgctaacag
atcgaaagctgatgggatagccataattatgaaggaattccagcacatccattcacagaagtaatttgggtgtcggcat
tttgtccacatccaatacatcctttcatcgtagggagggtatccgataacagctgtttgagcatcaccctttttcttcg
cacgacgtacaaatcttatcttttgaccatcagccagactttccaaaacccaccataaaagccagcatccaaaccccat
tatttccatcggacgaagaggagatgtatttgggttgctcgccaccaagaggaacggaacagcgatatttacactgttc
gcatatgcttgcataatcngggtcgtggttgctgcttcaaccccacagatgttcggcgcccggtttgcctcaaccagcg
tgactttgcatactgatatcg
>16F3T71.SEQ
ccgccattgtgctngaagtcaaatgctccttccaatctaagacttattctcgcactgtggtgaaaaatagacgacccca
acaaaaaaggtgaacaacacgccaaaaagaagctcggaatcttcgctgcgagatgacgttgaaggtattgtttcattta
gtggagattggagggaatatgtatccctttgaaaacgttgtagtttacagcttccccttctggttgtatacattggcgg
gtgctggagattggggtggtgaaccttgtccgtctagcaacgacaaatgcggtcaaacaattcgtcctttttgttttct
tggtacagattccgtgttatgttacgggacgaatgagcactgtggatttagtctggccgtcgggacttgttcttttggc
tgcgcaagtactttaccatcgaaaaagcaccacggaaaacaacaacgaaggcgatgtcatagacgacggccaccatata
tttcttcatcggactttccttatgggcattgccttattgctacatgggggacgaatggctgtaggtgcattcgtattgt
ttttcccatttgattggccgaatggagacctctcgcgatatcantatgcaaagtcacgctggttgaggcaaaccggcgc
cgaacatctgtggtggttgaa
>16F4M13r1.seq
gcgcacactgtgctggattgtatcgtattacnataacgaaacacatcttaaaattacatcccggtacaagacaaattac
atacactacgacggaacaatcccacggaacaatcactactgctgtattgaataggtgtactgcagctggtgtggagttt
cgagtccattgcgttgattcgacattggttgacttttggcttttggattcggatgattccaccactcctcattttgctt
tcttggtttcctcctcctccttctcgttgttgttgttgttgttgttgttgttgacgacgcaaccgctggtgtaaaccac
cggcattttgtggttgtagcttttgtcaaaggcgctcgaatccatcgtggccagttccaccatgcaggccgccacctgc
atccgggacgtgctgtccccaccaaatagcgatccccggggggtggtccaggagctcgtatcccttcggatcggtgtcg
tcgtcgtcggtgagatcgcccgggcggacgacgcaccacttctttgctgccgctgttgctgccgttgttgctgccgttg
ttgtgctg
>16F4T71.SEQ
ggtcggttccaccggcgccaccggcaagcacgtcgttcgcatgttgctggacagcagcgggggagacgacaacaacaac
aacaacaacaacacctccgttgtagcgttggtccgatccaagaccaagctgatgaatctcttgggcatggaagatacng
gaaacgccaccgaacctgttcgtcagggaggtcgcctccctctcggatctttccgccaaagacgtcgaagaactcacgg
aaggatgcaccgccattgtcagctgcctcggccacaacctgtccctccggggaatctaccgggacggaccctttgtcac
cgaaaccacgaagcgcctggtgaccgccatgccggcgtcgtcgtgccgctttttgctcatgggatccgacggcgtcgcc
cacccggacggcgtcacggacccgaa
>16F5M13r1.seq
ctgaagagcacacaaattgtagagagcaccctcgttttacaatacttatcacctcggataacaattgctgtcttctaaa
ttgagattatgaattaccatctgtaattacatagaaaacccctaaatcatcaagaatgctgagtatatctttcagtgct
ggtcgaaaggcagacgagttgcacggaatcagtggctggtaatgcccgggaatatagcgaagggtgatcgtattggcct
gtagggatgattttctactgtcgtagttccgtcctttgtatatatcgcaaaaaccactcgtggcatcaaagacaaccac
agccaactcgctcaattgtgtgtgtgagtccagcgtgtaaactaaaaagtctgagaacgcttggacttcttcccctacc
atacccttgcaggacccattctggatgagcctttaccaccgccgcctcaattgtccgtttgagctgcaaggccgtatcc
cctgtcagtaaccgatcctcctcttttgtgtcgaagacattggtttatgtaatcatcattatcactcgatttttcttca
tggcaagtataggacaatgccccgatccccataatacgacgtggccaaactgagatagaaacaagaatttcgtatgact
tcattgcgttcattgcgattcgnggcgccggcatctttgaaagtcaat
>16F5T71.SEQ
catttctttagttctcaaactagcgccgctttgtatgccgctgatgtcaccgtgaaggggttgacccagaaactgaccg
ctttggtacagcgcgcttctgtgaatgatgaggccgctgctgcttcccctgacccttgtctattttgtagggcattagg
gggaaagaagtctccttctgatactttattaagaaggaggcagactgaggggatggtgataagtgtgacaatgccgaag
tagctgtcgaccttcatggccttaataggttgcgtagtttcttaccttggaagttgcttcataggttgctttgggtcga
gccaggcaggtagtcgtgcctgcaaacggcttaacagctttcttctagggctagttaacctcttcctacggtaagtcgc
tcgctaccttgataggtacaaacctacaccgtgaccacgtgatagtagtagttgtgctggttgtagctccgttagtaag
tgtcgttgatgtcgtcttaaaaggtgtgctttagaaacccgcaacggtctttacggtcatactgtctctagttctgacg
aatagcctttgagcgatccgacgtacattcacttagcttagcttagcttagctacgtagcccatcagcaagctctggag
acataagagcatcgacataagaagtggcaaagagaagaaaacgagcaaccgaatgaaaagttaaacacgtgccgtagga
tgcttgtgagttatgttgagaccataatatcgtaggactg
>16F7M13r1.seq
gtgctgganttattcgganattttgtgaagagcacggtatggaagtgctgacgaatgaattggaagagcaagaagatac
aactccaaatgaagggctcatacattcttcacaaaatgtgcttcaagatacctctagtaataccgagcacccattatat
actcaaggtacccaagaacgacagtccaaatcacaattagttactgttttggaaggccccgaggaagagtgtcatgata
tggagcgtgttggcggcgcgatacctgtggcggaggtggggtttacaaaggaatctttgttgcaagctgacgaggcaga
gcgatcaagaattatcactcgaatgatcgatatgattcgtggtgtggcacgagaggaaccgacgcaagaggaagataaa
tacctgcatagagatattcgagagcgaggacgaaagaatacccagcatggtgcccataaagtagtcgtaacatccgaac
acggattncgttgttgttggagttgacgcgcaggaccgtcccggtttgttattggatatttcaaagggtctcctgcggt
taaacttaactttgcgccattcggaagcttctgtggttggaacacggtcgctttcgatttggagatgcgaggtcatcga
ggcancactacctgatttggaagaaatatggactgtaatgcntgtttacttgaatcgttcgatagggagt
>16F7T71.SEQ
cccgccattgtgcttttaagtttttttnttactgtattagatttttcaagctaaacgtatgtttccattatggtaaaca
gtaaatataccctaatagagtctatccttggactcgctaatgccaacaattctaaatctaaatggactactctgtggca
tcttgtttggggcgcgacgggcgagcctttgaatgttctacaccgcgttcatctgatgagcgcatattttatgctggca
tccgtatgttctcatgatatctatctattgaattgtcgctttcttctttcctgtattcagcaaagctctaacatcgcac
gacgtgacggccataacgagtaggaggactccgagggaaacaagccagcttacgtagaaattcgaggtggtcgtcgttg
ctagtagtgcaacagaaagaaaccagagaacgactgcattcggtgttcctatcactaagaagtcgttgtatttgtaacc
accggggccataaatcatcaagtttggttgtgtagccaaacggcgacatgaatgaggcagatgctcctagcattacaca
gtacgacatgagaattacatccngtgtctgtctgctctgcagcatccatggcaattggaaaaatcaatgctgnncggcg
ttgttggtaacgatgttactgatca
>16F8M13r1.seq
tagttaaacccttttacctaaagtaattagcttagcttagtttcgtattatatgtccgtagagatgttgaatccatcca
tacctcttttccttagacatcccgttgtgatatgaagatgttcaatccttgtgaacgacagtggaaacctttccaagca
tcttcaatctgttggaatccataacggcgaatcgtccaagggcggcgcacttggcgaattcttcaacgaatagaggcgc
ggtgggttcgaactcaacttcggcgttctcgaattgagcaagttcaggagggttgtcgaccttgacacctccggtcttc
tttccaagcttccacaagatcttggtcatcttgcacgcaaccttggcggtacgggagaagatgattgggcagtatccag
gcttgaggacaccagggtgctcttgtacagcaacaagggcagtgaagctcttgataggcttgagctcaccgtccttctc
gttgtagatgatgtcaccaggttggaccttctcgtccttggcaataccccttgatgggagagtccaacagagttttccg
gggtccggcagagtcgaggaccttcttgtgctgttcaatgggagaagatcttctttcccttgaggttggaaggaacgaa
tc
>16F8T71.SEQ
aacattagtttaattcattcaagaagctaaatttttttcaaaatgagtggaaaggaacatttgtctttggttgtctgcg
gacacgtcgatgccggtaagtcgactacttgcggtcacttgattttcaagcagggaggaatccccgagcgtgagatggt
caagctcaacgagcttgccgccgagaagggtaagtcttccttcggtttcgcttactaccttgatacgtgcaaggaagaa
cgtgaccgtggtgttaccatccaatgtaacaccaaggaattcttcaccgaaaactaccactacaccatcgttgacgccc
ccggacacaaggattacatcaagaacatgatcaccggatctgccaccgctgatgttggtatgccttttggttcctgccg
agaagggaggtttcgaagccgccatcgccaaggccgaccctaagtttgggagttgatgaaggtcaaacccgccagcacg
cccgtcttctctaccttttgggagttgaacaaattcttgtcggtatcaacaagatggactcctgcaactggtccaagga
tcgtttcnaanaaatcaaggaggaattcntaaagatgcttcaaatgatcggttacaagcctaanaaggttcctttcatc
ccttactctggattccaaggagacaacttggtggaacccgtttcc
>16F10M13r1.seq
tatattaaacagaaacaatgactcgctacagtactctattgctattgttgttggctcctctgtcggcatcagccttcac
cgtccttccctcccaatcctcgacacgaaatccttcgacgacggctgtctttatgtccgactcggtcgaaaccagcaaa
ttggtgctcacgggcaacaacatcgaattgacccaggccctcgaagattacgcagaaaagcgaatcggtggtcttcttg
acaagctcggcagtggaggtcttgtacgagagtgcgacatccacctttctgtcagcaaaaatccatcggtcaagaatgg
ccaccgagtggattgcaccactgcactcaagggtcttaccattcactgcaaggaagaaagtcccgatatgtacgaatcg
atcgacgcggtcgccaaggctctgcaagccaagctccaaaaataccgaagccgtcgaaacgagggataccacgccggga
acagcatggggcaggacttgatggaggtgctcgaaaaaatggagctcgacgagtccgccgaggaagacgataatgtcga
agccgacattgcgtatgccgaagcggactttatcgatgtcaacaagcccaacatactgaaggttaacagctacgatctc
gaaaccgctatccccatcaacgaagccgtattcgcactggactacgtcgaccacgactttttcgtgttcaaaa
>16F10T71.SEQ
aaggtattgtgatttattacagtgattcaatgtgatattctattcacgtattgtgaaggttgcccccctcttccatttt
tatgatttttttcggtacgtattactgtacttcgggagcgtcacaacaggctccgtcgagaagtatcgtcgggatttcg
tttgcgtatcgctagagagcgataccgaagaggcagttcgattgacattcttccctattatgcatggttttgctttctt
ggggcacgatgaatcgttccggcggtgttccttacgggatttcgatcaagccaactcctccggcatttcgcttgtagac
aatcgacgcctttccggtttcctcgtttttgaacacgaaaaagtcgtggtcgacgtagtccagtgcgaatacggcttcg
ttgatggggatagcggtttcnagatcgtanctgttaaccttcantatgttgggcttgttgacatc
>16F11T71.SEQ
catttccaacaacgacaacaataacaacaactaatatgacatcaactactccaacaactacgtttatacaccccaatcg
taagaccttgcctaacaccaaacaactaacgacgtttgtaactaaaacgacgcctaagacgcactgcaacataactaaa
acgggtccgtagacaacgctccgttatacgacgtcgcaacggtaacgctggtttccagagacaagtatgcagccagaga
cccctcgacctttgcttccccccaacaagactcgtcgctaaaccacgccaccaacgaccaaggccacgacaccgactat
taccacccaaacag
>16F12M13r1.seq
atcagcaaacgtataatccaaactttcgtacttggcgttggcttgttctgcaccaacgtcatcaccactggccaaatgg
cacaaaacagcctgcaagaaatatcctttcgcattgaatttcaataaattgctagacagacatcgccttcccaggtcgt
cgtaaatcttaccggctcgacgaaaatcgggaggttcgagagccgcgctacaaagttcggcaatcttaccgaggcactg
agacgcggaagatttcgaatcttccattccgaaaaattccgatgcttgttcgtatgcttctatagccaagacaatgtga
gacttgccctcttcgtcgatttcttcgttttcgtacaattcagcaatttccttcgtcaatttggctgcctgcatgattc
gagcgttgtctgcgtacaatgaaaccgccttttgatacgccttgactgcatcagcgggactgctcttcttgtagcaagc
cccagcattgttaaacgccttcgacgcatgagtaaagtcactcagcttatccctgtaaagctcagcggatctcgtgtat
gtgtctcctgcttcgtggttccacccgccaaccttgtaagcatttgccgccttctcgaagacctcggcagcttcttccg
cattgcgttcctttgaagaggagaaccatcctcgctttgcgagcaaagcctcggcttctttgatgaagtccttggcctt
ggcccttttgtgtctttgccattgccgacatatttccagagttccagctttccag
>16F12T71.SEQ
ctggaaatatgtcggcaatggcaaagacacaaaaggccaaggccaaggacttcatcaaagaagccgaggctttgctcgc
aaagcgaggatggttctcctcttcaaaggaacgcaatgcggaagaagctgccgaggtcttcgagaaggcnggcaaatgc
nttacaaggttggcgggtggaaccacgaagcaggagacacatacacgagatccgctgagctttacagggataagctgag
tgactttactcatgcgtcgaaggcgtttaacaatgctggggcttgctacaagaagagcagtcccgctgatgcagtcaag
gcgtatcaaaaggcggtttcattgtacgcagacaacgctcgaatcatgcaggcagccaaattgacgaaggaaattgctg
aattgtacgaaaacgaagaaatcgacgaagagggcaagtctcacattgtcttggctatagaagcatacgaacaagcatc
ggaatttttcggaatggaagattcgaaatcttccgngtctcagtgcctcggtaagattgccgaactttgtacgcggctc
tcgaacctcccgattttc
>16G1M13r1.seq
atgtgctggtttgcccagtttcaatatagctagtatgcttattttacgttacaaaaatttacagtcttggaattttgcg
caaggtacgatcgttttcgattgaaccgaggatttcaccccctccgcagtatagtgtgtgtgagcaaagcaaaacaacc
acacatgaatccatatcaacttatccactcgttcgagctctggtacctcgaatcaagattgttcagttcgacctgttgt
gcccccgtgccgtccagtggttgaccattcgacatggccgcatggtgcccatcgctcctcgactccgaaaaccgagatt
gcgattgcgattgcgtttcgaacccgctctcgagtggctcgctcaacaagcgattggtcagcgcggcccgcgcccggtc
cgagtccgaatcggatccgtgttttacggccatgtaggtcagcgccccgaagaaaaacagggtgaagacgatcgacgac
gacgtcatggccttgagctcggccttgaactgcgatcccgtcttgctgacgttgtcccagacggggaatgttttccacc
agggcaaaactgacggcaccgcgaaccccggccagcaacaaaatgagctgcgtccgtcggtcgagatatgccttggtgt
>16G1T71.SEQ
gttttgttaggaatggncggaggtcttgcagcaagaacacgaagacgccgccatgcagaattcgcagaactactattcg
accgcgaaccgcttgcaccgggtttggaacgatgctttttccggaaagggtcacatcctagaaacctcgcgcaatcatg
tgggatttgtggcccacgtcgtggccatgatcatggagacggctatctttgcgtacctcggactgttcttgttcaacga
caacgaatggaacttctggctcaactttaccgcgattgccagctgcgtcgccagccgattcctcatggtgatcggcctg
agtttgttggtcaacgttgccgtctttttcgactttgaaaaccggatctctcgctgcgtgaaagccatcaatccgttcc
ggaggatcaacctggcggatgacgacgacgacgacccggacggcagctacaccaaggcatatctcgaccgacggacgca
gctcattttgttgctggccgggg
>16G2M13r1.seq
cacacaggtcaaagcatccgctttcggaactgttgatagcgcaactacagtattacgaaaaacaatacgaatcatcttc
tgttttattctattctagtaactgtaactgtaacttcaaaccgtcaggcagcacgaggatgaaggttttgtttgctctg
ctgattgctctccatgggatggactcacacacgaacaaccgctttgcaactgcgtacgagtacccgatgaccgcaggca
gcgacagcaacaacgacagcgacaacgacagcaacaaccagaacggaaacgaagaacgatccctgctacgaaaattgct
ccggggtactcgtctcaccccatactcctacgaaaacaaagccaaggtggaagacgaagtatacgagcgcgagcacgag
catgagcgcgagtacgagtacgcgtacgattacgattacctccgggacgaaagagagctccaagcaacgcccaccgccg
cacccactacattcatgcccacgacattcattccaacctctgcgtcaacagaagatacagatcctcccacgacattctc
tccatcctcggctataagttctaccgatacgaccgctggctcggacgctggctcggacataacacccacgggcagtcct
accattagcagttctggatcctgtcgtcacggtagctncgaccgccggcacgggangcactgtcgtcacggtagctccg
accgccggcacttggaatcacggtagctccgaccgccg
>16G3M13r1.seq
tgaccagatcgtttgggcgtcgaatgatgcgacttcggaaaatcaagaaaccaacgaggaaaatggaaacgattcgagt
cagaatcgatgtaagcatgtctttcatcacgagtgcatggtccaatatctggcgtccaattcgtaccggcgtttcagaa
agagaacccctctgttgcggagtgcgaaggaaatcgaaaatccctgccccacgtgtcgacagaacttttgtgtcatcgc
cgaggacgatcttgcagaagcaatatcaaatgtatcactgaatgggaataataccgagtagacgatcgctcgtgattgt
ggtctctaacacatgctaccacatatcatcggtcaaaaggatcaaacgtaaattgttcagtactgtatacatgc
>16G3T71.SEQ
gcatgtatacagtactgaacaatttacgtttgatccttttgaccgatgatatgtggtagcatgtgttagagaccacaat
cacgagcgatcgtctactcggtattattcccattcagtgatacatttgatattgcttctgcaagatcgtcctcggcgat
gacacaaaagttctgtcgacacgtggggcagggattttcgatttccttcgcactccgcaacagaggggttctctttctg
aaacgccggtacgaattggacgccagatattggaccatgcactcgtgatgaaagacatgcttacatcgattctgactcg
aatcgtttccattttcctcgttggtttcttgattttccgaagtcgcatcattcgacgcccaaacgatctggtca
>16G4M13r1.seq
ttcaatagtaccttagtagtgtgttttggtggttcgttattgttcttgtatagcgtaattagttacatggtagcagctt
tggtgattagttgtttggtgtcagggtagttagtggtttggcaaagagatcaaaaaataagcaataataataataatgc
atcctacctgcgggcatggcttggttggtgttggtgccatgcctcacgcaagctagcggaatgctgctcgtctctcttt
gctttgtttagctatacgattgttggtttgttgtagtcggcggtgatgcgattgctggattggattggattggatagga
taggactggatacgattattgtggacatcatctctcgcttccatttccatttcctttccttttacttcacgccactctg
ttcgataacgttccattcgattcgattctggatgatattcgttgtgtgctggtttcattctg
>16G4T71.SEQ
cttttatggaaaccacggcgcgccaccggggggacaacaacggtgacgacggcgagcacaagcgcgagcagcaccaggg
acctacactcgccgcaagtgcagcggatcctcgttctcgttctccccacggtgccgatggtgttcatggcaaacacgaa
cacngagcacngagtgctacngatcaccacgtggatcacngacgacgatgatgttcatcatcatcatcatcatcatcat
cgcggttgtttcccccacgagggtgataatgactggaccgagtactcctccccgccttcggaggagcattccgctcctc
cctatcaccaccagcgcacccattacttcgacagcggacgccactatctccacgcaacgaacgcgaacacgaacacgaa
cacgaacaccgcgaatcaacaccaccctatgcatacgcatacgcatacgcaaccacattgccaccatcatcaacaacac
caccaccaccccagcagcaacaacaacaatgagaattattccgaatgggaacacatgtacggagacgtcgaagacgaag
acggtcatgccaacggggagtttggttccgatcccaccatctttctctttgacttttgatgccatgccacgggaagcgt
gccatcacccatactacnatatcatcaccataaccatccaaaggaacacacagaatgaacc
>16G5T71.SEQ
accgccattgtgcttttaatgcaaaacacnccaaaccctatatccaaaacattccacaccaattcataaacgatgaaag
tacaaaacgcggcaattctccttggccagctcatgattgctgcctgttccgtttcccctgtagtagctcatggattgag
tatcaatagcgagcagacagaagatgttgatagtgccattgtccagaagctacaagaagacctcgtgttcgatgtcccc
gtcgaacgcagtggttcactccgaggtagtagtagtagcaacgtagaacgagctcttggtggatgctccgaaaataaaa
aggtgaccttgtacaaattttgcattaaaggagactgtgacagtggggcgtatggagagcataggttgagactcgacgg
tcactggctgtggaatggatatcgtgattttcgcgagggtcagtgccacaatatccaggaatccccgaggattgtgaat
ggatgggggggagtcttacggttggcacggaagaacacgatagtacttca
>16G6T71.SEQ
gagaaaaacgtggacgtaacacgaacttcagcctggtagggcattgctataacctgcggccaacgcggcgctccttacg
tcatgatgccatgtaacgaattgctgccgttgctcgtaaccgttgaaacaactcacggctgcagcctcgaggcctctct
gtctttgtgccaacagcagacggcttttgctagcgttgatagcaaagcacctcatgttacgtaacctaacgtaacctct
gtgctctaaaggttagccggagacgtagtgtgtgtgtgtgtgggtctacgtagcttgccgtaatcgtaatctgcggacg
gaagacaatgtaactgcaagcgcttactaaagtaaacctcggagtatggaacgtgttgagctatctgcggttccgttgg
agtttgagggctacggtgccctgtgtaaccttgctctgtgtcaattattagacggttaaatctaattttcttactcttt
gtaacttttttttttttttttttttttttttttttgaaaggac
>16G7M13r1.seq
ctgtgctggatttaagcgctcttgccgacacgaactgataacactcaacaccgttctacacaaatcattgtcttatcca
aagtgtttcatcccgtccggctttcatagcataattgttacgaaaagagcaagagagaaacgaagaaggaaagacccac
gaatgaacgaacaaaatggcacnggattagcatttgtcgacaaccgcgaagatgcggccgcaaccattcgatgttgatg
gtgtggatggtggcactcctgtcgcttgttgcgatggtgaagacggcatcggcgtcggattccagacccatgcaagatt
acatcgacgacgagacgggagaaatcaagtccttcgatcccaccgaacaattcctggtgaccgtggtgaatctctcctc
gttccgagcggacgtgcactgggacgacggccacctgggaagggtcattactaacgtcgaaccgggagaatccatcccg
ctgaacagctttcagggacacggctttttcgtcacgaggcacggtgttcgagaaaatttgtacccctttagaggtcgag
ggagaagaggacaaacctctgcgattcattgtgcagaaccaacaacg
>16G7T71.SEQ
acgcattgtgcttttaaggtttatncctactcgtatttgtttttgtttttatttttgacgagttccgctcgtgcggtaa
tctgacgggtaactatggtctccacttcttttggggactctacgaaaaggatcccgtgcaaccccagagatttggagtt
tcgtaatcgtacaaatggatccagtgattggcagctcttttctctccacgaatgacgtcccgtgcctcgtgatacatgc
gtcggtcccacatgtcgggattgtcgtccatcacggatggccaaacaagggcccttcccttcttcggtgtgacatcgat
tcccagtttggaaaatcgtgtggcgcctccttcttccacgtccgacaggtacaaaaagaaggtcatgattcggtgtccc
gccgggttctcatcggttccgggcgaagaatcgtggtgcattcgatagaattggttcttttggtattcca
>16G8M13r1.seq
actactttactataaatatacaacaactaacactaaaagaattgcaagagctaccacaaacatacaacaacgcgtatct
tagaaactcagaagaaagctgaaatctccggtattgttcgagaatgatggaaggaagatcggtattccttttcggaatt
ttatatctttgccgggttcatttcggttcctgttttatttctacctcatccaactctgtacgagccacgagaattgcaa
agcctctcaccagttcgatcgataccaatggcgtggacgcagttgattacaacgatgatttcgacgacagctcttggtc
taaacctaataacgactggatgaaagatcccgccagcaacttagagttcgaagcggaaagcaacgaacaggtcggcgag
agaacggttcagagctcagaagaagatgtttggatccagaatgcgatcgacgagattcataacgtattttcgactctgg
atgatcatttgttggatgaaaagcagttctgatgatagcatcgaggcctctattgacagtgagatggacgacgaaatcg
cgatgctagtacggtgcaacgagagccctgaatcgttnttngattggaggaaggaagggcatatgcgcctttgactata
gatgaaaagaacgatgtctcacagctt
>16G8T71.SEQ
cccgccattgtgcttgaagttttttcnaatgtttttatgttttgtactatatttagatcagtttacaaatctagtgctt
tcctaaaaggatctgcctctccagtctcgataaaatgctgtgccctcgtgtgttcagctcgtttctgcttggcgatgaa
ataggggttcccaccaggtttcgaatagaatgggcaatcgaagcatccctttttcgggcaacctggactcataaagcat
ttgaatttcaaagtgtgataccacgacgagcggcgattatggtcgctatccattcctgcgacatgtaacggaatagggg
tgaatccttgcttgaaagttttcggatcaattgttaaatctgctttgtctcttgcggtctcaaaagcactcaattcgtc
gtacgatacgtgatgcatgcatgaggcgggacaggaatcgactgcaaagtcgacatcaacagtttttctctgggagtaa
gtcctcgcgcggcccgaatccatcatagaaaatgaggacggtgccatatcaacacacttcctacaacctatacaggatt
cttcgtcaatcagtacgaattctccatccttcattctgaagaggtgtctttttgtcgtttgacatctccacaagcttgt
gactactcgaatttctagtactacttctttgatctccttttctttaanttcaggtgctctgtaatcccaatccagaatt
tcgcattcgtcaacaatcatctgatcaatcttcttgctaccattatcgccatgaactgtcaat
>16G9M13r1.seq
atctcttgcgcgcctgtgctggatttcaagaacaaacccgggtcagttgccagcgaactggtcgaaggaaggcaaggac
gttttgcggcacgttgcgattcccaacagccctatggtcgactggatcgattggtactttcaacaaacgaattgcatag
gcgatgatccttacgaggtgcacctcttggagatgacgatacagcgatgtttcgataccgccctgataccgatctggga
catggtaaaccacgacaacggacgcatcaataccgaggacgacagcatgcatctcgaggacggcctcagggtccgggcg
aaacgagatctagccgcgggggaagagatatttgcgagttacgacctgtgcaaggactgcttcgacctcgaggattacg
tgggaacaccggaaatactgaaagattttgggtttgtcgagaactatccgcatcgatgggtattcatggaaccgtacac
atggatcgagattcacgaaggcaagggcagcgacaacaacgagggacagaagctcttgtattttggcgaa
>16G9T71.SEQ
ggagttcctccatcaatcaagagctccaggcagacgaagatcctcccttttgtttgttgccgggagctcttgattgatg
gaggaacttataatctacagctcaccgagagtgactcggggcaggactatggagctcctcgccgactgttcgttgttat
ctagatactcgagtaccgtcgagaggtccgcgacggcggcatcgtaaaattgcagaatgacgcgccattcgtggtcggg
cacgcttccctggtgttggagcaccgccgcaccgaccttctttaggcggtcgagttcgttccggaggtacagaacctgg
tcctcttggattgctagcggctcctggccgtactcttcgccaaaatacaagagcttctgtccctcgttgttgtcgctgc
ccttgccttcgtgaatctc
>16G10M13r1.seq
aacccttaaaaaaatgcggggacctgctgcctgcccgccgcgactactagactactagactagactagacgatacggca
ctgcacatgcttagatctcgtgaacattctcacacgactcgatttccgtaccaataagtcgtgtagtagtagcgccggt
gcttgtacctgtacctgtacctgtacttgtacttcctgtgtctccgtgctgttgaacggtctctgtcgtcctgtggatg
agattgaaaaacgccacttctacttcaaacacggccatgcactggtccaggctaatgtcgtcgttgtctgccacgcttg
tggcaacggagactgctttcggcgacttgggcgacagcgacacccccgcggttccagtcactacaaccttgtgttgctt
cttgttcctgccgagggtagctcttgctcttgctcttgctcttgcctcgttccctcttccccccgagtgcgtgttgtct
gccactgtcactgccactgccgtgcttgttgcagcggagactgcattcgccgactcatatacggttccctccactagct
tgtgttttctcttgttcctgttctctccccctcccgctcgcgccgatattacaggcttctttacctttcggtgcttcac
gtccagaccctccccgcagggcctgcgacgtcttttcca
>16G10T71.SEQ
caacacgaacacgaacacgaacacgaacacgagcccggacacgaactcaagcacaagcacaactacaagtacaagcaca
atcaccaacatgaacagaagcgcaagcgcaagtgtaagcacgagcacgagcacgagcacattccgcgccgggagcaaca
acaacaacaacaacagcagcagcaacagcaacagcagcaacagcaacagcaacaacagcagcagcagtagctacagcaa
gatcaataacaatgatgtcctgtgcggccgcggaggtctgaccaacgcgcacgtgggcaaccaccgctttcgacgcatt
ctggccgagtaccatcaagaatacctccatgctcccaagaacaacaagaaagccattgcccagaaaatcgtggaccgga
tagagaaattgggaggtcgtttcatacaccagaacaccggtgacaccgtctggacgagagtgaccccccagagggctct
ggaaaagncgttcgcaggccctgcggggaagggtcttggacgtgaagcaccgaaaggtaaagaagcctgtaatatcggc
gcgagcggggaggggggagagaacaggaacaagagaaaacacaagctagtggagggaaccgtatatgagtcggcgaatg
cagtctccgctgcacagcaccggagtggcagtgacagtggca
>16G11M13r1.seq
actgtgctggatttttttttttttacccgtaggaaacatatgaatttttaagccaaggcattgacattattcttattgt
acaccatgttattttgtaaatgctgagtttcacacaacacgacgtacagctacgctttttaacagagagcgatcctttc
aggtgcaagaataaataaacctacatagtgatcgacgtcgttccagtgttcggaaacattcgcacaccatcccgagtct
accatggtaagaatcgtagatactttttttactacaattctttctcttcctcctcctcttcgtcgtggccgcccccttt
tttgttgtagttgggtacataatattcttgatcgtcgtatttaccttcattcaagcctttgatgtccgtttgctcccgc
caactgacaaaatctcgaatgagaataggcaaagtcgtcaggtctttgatgctttccag
>16G11T71.SEQ
gaaaaagtntgcgtaacacgaaaatnagtagtttgggactgctgaaacggataagagtaagctctaaaacagtcaaccg
ccctcgtttgcctgtagtttccgaacttacttccatttatgctgctagttcttataatacatgggttgatgttgttttt
tcccccgccggtgctgcttctcctcctccttctctttcttaacatcatttttttcatagatgctaagaatggtaccatc
tgagccctaccacacgcttacaaaggcttgtgaccttgctgcagctagtgatacatccaaataaataagaacgtggact
ttcctagcgagagacaatttttcgcatcggacatgcagcacaacacactttgagtcgtaaatgttttattgtaccacat
gttattcttattacagttacggaaccgaatttttaagtatacaaaggatgcgcattttttttttgaaaggtc
>16G12M13r1.seq
stgttttttacaataaagagcgcataatctaatttgctttccgtaccataataatttggtattaatactgagtcaacaa
ttattttataactcatgaatagaattaattgttgcgggtacggtacgggaataataatttataaattatttttcatcat
gattttgcatcacacgcaaagaaataattttatgttttgcgcgggggagggaaattcacgaagttcttggacgaagtga
ttggaaaaataatattcattccgtattggtctgcgtcaactcgctcaagaccttgctacactcccgctccagtttcaaa
tgtgttcgggttcctacttccagagctgtctgcactaccgttttcgctccaagctccttggccttgtctcgtgccttat
tcgaggctttgcacagcgatctcagacatttcgcggaaagacaggcattatgcggcttcaattgggctttgccgagttc
gctgatcaaagttttcataatctcttttttctcagaaccgtcgggacaagagttcaccgattcttccaaaaatcgatcc
gaaatgctctccgaggtgtcgagacgacgacggttgatagattcgacttcttcaggagcttccgccaccaaattgtcat
catcagaaatcacgctaagggcgttagcaaggacagcaagtgccaaattgtgcagacgggtaatgtgctctggttcnat
gtcgttacctttcgaagtcatcatcatcgccaccttcttcgccaatgcgacgaaattggatcagagacaaa
>16G12T71.SEQ
agaaaactgcaaaagatggatagttcaaggaacgcaaatcgagatgatagaaagatggccgctcggcctacgagtaccg
gtatggacgtggaaatggaggaagacgcgctgcctgaatttcgatccgtgtccgtgtccttaaaagctgaacgaccact
gagtcttgcggaggggagggttgaagggatcagaagcgagtggtaaaatttggatgagtgaggtgaaacaacataaagg
gtcacaagagatcaagaaggaagattatttcgctacagttgtccaaccgctaccatcgattgaaccgcaaccactgatt
caaccggaaacaccaaaattcgatgaattgagccagcgtggcgtttggtcnccgaaggaaccgcggcaggttccancct
tttacccacttga
>16H1M13r1.seq
agaagaacttattctactttgtcccacttcatcaacacacattgttactcacaactattactattattctttttaatct
caagatgaatatcaagattttgttcgctggcgttgtcatcaatgctatcttggcatctgctgcccacccattgatgcgc
ggtcgtgtcggtgacgggaagaagaaggcaaacccccttgccaacccggacgaggaccagcgcgcaccaaacaatgcgc
aaggcctttcatcgcaaaccatcggtcgtgtcttcgacaccaagttcctcaagattgaagacgatagagtgcctcgagg
aggcaaagatgtaaccaaaggaagagatcgtcaacttggtctctccggggataattactggagcgaagacgctttcttc
tcgatggaggggcaaagggaaaggaggaggaaaggggaagggagacggcaaaggctccaagtctaagtcctctaagtct
agatcctctaaaggaaaaggagatggcaaaggagacggcaaaggagacggcaaaggctccaagtctaaaggagacagca
agggctccaagtctaggtcctccgaaggaaaaggagacagcaagggctccaagtctaggtcctccgaaggaaaaggaga
cagcaaaggctccaagtctanatcctcctatggcaagggcaatggcaagggcaatggcaagggcaatggcaagggcaat
ggc
>16H2M13r1.seq
tcaatttccaaatcaaatcctttcctgacactacatttttgccgagaaatactataccataattcaaccatgttgttcc
gaaccaccatcgctctcctcttcgcttctgctgcggctttcagccccatcaagcccaccatgatccgtactgctgccgt
ggcctccactacagcacacagcgctttcttgacggaagaagaaactgtcgctatcttgaacaagtcgaacgaatgcatc
gactccgaatgctcactcgatgaagtcgaagatctgttgaccgtgttgaaagacaccgaaaaggaattgcaaggtcgcc
tcgacaacattatgaacatgattgctcatctccaacacgtcaatgaaaaggaagagcgcaaaaccgacgaagttcgtgc
tttcgtcaaggacttgcttcgagtcttcgacaccggcaagcccgtattctcgcctcagggtttttcgggcgacgttgga
aagggacccacaactgcctatgatgcccttcccccaaagaaatggacaaaccccgacaagaagtaaacatcgtacacgg
caaaacaaaagtacgacaacgcttggctcgctattactgatttgtcaaacacccatacgacaccgacgacaccctgaaa
aataccaaaaagtcagcattcccaccacaagaccactttgcaaacccaaacgac
>16H4M13r1.seq
cagtatacaatatacagtatacaatataatatacaatatacaatataatatacggtacgtaccagatatgtaataatat
aatattattattatataccgcggaaccaaccatgcccgcaaagagcaaccctgatcgtgggggtgtcgttgcggtttcg
atgtactatctttaatccgacctcatggatggggataagaggtggtggactataatgccacaggtgtatccgtgcacac
cgatgaacggttgtgttctgtgttctttattctgtgttctatgtagcggttagtgcaaatctgctcttcgtggatcgcg
gccgcacacggcacttgtatcacgaggattagttcagttgattcattcgggccaacacagtaaataatacgaagtaata
ataataatatccaactacaaaaaaaaactttccag
>16H4T71.SEQ
tgtagttggatattattattattacttcgtattatttactgtgttggcccgaatgaatcaactgaactaatcctcgtga
tacaagtgccgtgtgcggccgcgatccacgaagagcagatttgcactaaccgctacatagaacacagaataaagaacac
agaacacaaccgttcatcggtgtgcacggatacacctgtggcattatagtccaccacctcttatccccatccatgaggt
cggattaaagatagtacatcgaaaccgcaacgacacccccacgatcagggttgctctttgcgggcatggttggttccgc
ggtatataataataatattatattattacatatctggtacgtaccgtatattatattgtatattgtatattatattgta
tactgtatattgtatactg
>16H5M13r1.seq
ccaacaacaccacgatagaataaaaccaaatactaaacaccaaacatacaaatcaagatgggttttcttaagagcatgt
tcaagcaattggaaagtgaggtcaccaaggccatgaccgaatcccaacaaaccgaagctcagacacngtccctctggag
ctcctccaactcgttgggagagagctgtcatcgcactcgaccaggttgtcgtccaggttgtcaaggtcgatcccgacgg
tgttgatatcgtctgctttggtggggatgaatctcccgactggtaccgcaatgtcaagagcaccaagggactcgaacag
atggtcaatgacaagcaaccagaaggtccctgcaacatgggtgctgctatggaagaatgcatgacagaggccttttcga
aggatttgaacacgagaccagtcgctcttttggtcctcaccgcgggcaaacccgatgataacgaggagctcaacgaatg
tctcacaggagccgtgcaaaaatgcgccgagagctatgagcagtgccctatttctgtcacctttgtccacattggagac
gatgaggaagccagaggagtacttgaagtacctcgacgaaggcatccaagctgatagtgcggtgagcggagaaacattc
gaccctcgttgatacccgttnaggacgaagacatcaaagcagcaatggctg
>16H5T71.SEQ
tcaattttgaaaattaagatactagtgacaagttcttacaaaatacttcgtacgaagtaactaacaatcgaagcgtcgt
tggtggctcanaaaattcaacaagaaagcagcttgcgctgtcaagcatgagcctcgagcaatctacattggaaatgcaa
tgttattcacttaaagaccgacggaggtatcgactactgccatcttggcagagcgatccatgaggataatgtaatcgca
ttgatccttcttggatgccttggtgaaaaatttcttgtccaaaaggtatccagtggcaccgactgctgcggctccaccg
agaccggccgcagcgagcgacgcaaatgatgcaccttccggaggaatttcgtcccatcgggttccgtcactccaaacaa
tggaatgctcgtcttcgacagttccctcgatttcccagtctcctgaaggatcgatgaaactgatggcgtattcttcttc
atcatccgcagtgtaagttccagtggtggcctctccggatgggaaaccttcgatggtgagattaccagcttgatcgtcg
gcaatgtccaagatagtaatttcttctccctcgtaggtgactttccattttccgctccatccttcggngcncttctttg
cctgttgcttgttgac
>16H6M13r1.seq
tttggctacaaatcctgatactacataactactgataatacgtgttgggtggggtttcccgtgtgcgcgccgtgcgtaa
accagtagaatgcacaacaattctcgattcgaaccgcagatccgtgcggggtgcattcctcaccgtttccgtcgggtct
cgttgcatcatcaatcaggcttagttccaatccgatccgatcccgacacgctacgggttccgctagttcgattcgattc
gactcgagggtggcaatgcaatccgatgcggcacgcctcaaaccgaaccgaaccgaaccaaaccgaaccaaaccaaacc
gatccctactagacacagtgcgagacgagactacaaacaagagacacgttgtttagataatgtccgtattgctgctgct
gctgcggcggcccttgaacgatcggttggccttctcttcctttttccgaaagcgggacatgaatccgccgttcttggag
gagccaccgtgctcgtctcggaaggaatcatcggtcgtcgtccgagtccgacgaggaggacgacgaatcatcgttgtcg
ctgttgtacatggtgcgta
>16H7T71.SEQ
aaatcttttaacatgatgaaaacagccattcttgctctcctcttagccgtcgttatcggcggaagtgccgcgttctatc
gtccagctaccccttaccaggtgccagccgacacagccccttccttcttgggcattgaatccagctttgattctggatt
ggacaatgcnggagatcaaaactgatggaaacatctccccatctcgcaagtgtggcttctgcatgggatgatccgggca
aaccaactgtccagtgagcggcctttagccgcttatcacacagttggtagaagattgggtggttcgccaaggcgagtca
atgatgtggatgtagttatcattcaaggaattcttccttcatggtgaatccgctgaaatcattgagtgtcttcggtttc
cttcccgatcaacacttgtcattttcgaagaagatccccgatattctagcagtgattggtagatctggattatacttca
atcttcttgtgcctccgaagaagctgtct
>16H8T71.SEQ
gaacttcgggttgaatttagttaaccttctctttagtactacgcttaagtaatcttcctgcctctgtctttgcttttat
ggtgtgcgtaggaactcactttttacttgaggccggtttgtcacacgctcgacacgttagtgggtccaagcctagaagc
agaccaacctacaccaacatcttaagtacgcgccacataagggaactcggaataaaacctgtgtgtccttccctgcttt
gtcgtgccgctcagttatgagggtcggcggttgtgcagaagagtgaaaggcacaggacatacggtaaggccataacact
taccttaaaagtagctcggaaatacaaagttgctgcagctcgctcgttatcggaacttcttctcgctttaagtcagcgt
tcgctgtttaagcttagcaatagtaggtgttgattttgttgtcttggcttttgtacgtgcactgcttctatacctctag
cttcgactttcaggtatagaagataatagattgcctttcagaagataaagtacgtcaccggagagatctcccgtcgtcg
cttgacctgccacctgtttgcttctctcacaagaacatctaaaagagcatagttgtaaactagttcctaataacggaga
aggtgtgccgtagtttgagttgcttaaaaatccactacacgacgagacattcagctcggctaactgatttttctacttt
ttacgctttgactcgtgctcttgaaaacaaaacccgtttggcagacgagtcaaaccgt
>16H10M13r1.seq
tagttaaacccttttacctaaagtaattagcttagcttagtttcgtattatatgtccgtagagatgttgaatccatcca
tacctcttttccttagacatcccgttgtgatatgaagatgttcaatccttgtgaacgacagtggaaacctttccaagca
tcttcaatctgttggaatccataacggcgaatcgtccaagggcggcgcacttggcgaattcttcaacgaatagaggcgc
ggtgggttcgaactcaacttcggcgttctcgaattgagcaagttcaggagggttgtcgaccttgacacctccggtcttc
tttccaagcttccacaagatcttggtcatcttgcacgcaaccttggcggtacgggagaagatgattgggcagtatccag
gcttgaggacaccagggtgctcttgtacagcaacaagggcagtgaagctcttgataggcttgagctcaccgtccttctc
gttgtagatgatgtcaccaggttggaccttctcgtccttggcaatacccttgatggagagtccaacaagttttcccggg
tccggcagaagtcgaggacccttcttgtgctgttcaatgggagaagatcttctttcccttgaggttggaaggaacgaat
ccaacttggtcaccaggtcnaagagttccttgttcgactgttccgcanataatttgaccaactcccttaatgttgtana
tgttggaaacaggaa
>16H10T71.SEQ
cattagtttaattcattcaagaagctaaatttttttcaaaatgagtggaaaggaacatttgtctttggttgtctgcgga
cacgtcgatgccggtaagtcgactacttgcggtcacttgattttcaagcagggaggaatccccgagcgtgagatggtca
agctcaacgagcnttgccgccgagaagggtaagtcttccttcggtttcgcttactaccttgatacgtgcaaggaagaac
gtgaccgtggtgttaccatccaatgtaacaccaaggaattcttcaccgaaaactaccactacaccatcgttgacgcccc
cggacacaaggattacatcaagaacatgatcaccggatctgccaccgctgatgttggtatgcttttggttcctgccgag
aagggaggtttcgaagccgccatcgccaaggccgaccctaagtttgggagttgatgaaggtcaaacccgccagcacgcc
cgtcttctctaccttttggggagttgaacaaattcttgtcggtatcaacaagatggactcctgcaactggtccaaggat
cgtttcgaagaaatcaaggaggaattcgtgaagatgcttcaaatgatcggttacaagcctaanaaggttcctttcatcc
cttactctggattccaaggagacaactttggtggaacccgtttccgccgataantgctcttggtacaagggatggtctg
ccaccgaacccccanaaggttgtcaccggtatgaccattgttgatgccctc
>16H11M13r1.seq
ttaaagaactccccttcaacaatccccactactactacgcacggtacggtagcagcatcaacaacaaacaacagtaaca
acaacagtaacagtaacagtaacaacaacagtaacaacaactgaaacaaaaacaccatcatgtcttgcgatatcggttt
gtatggattggccgtcatgggccagaactttgccctcaacatggccgagcacggattcaaggttgccgtttgcaacaga
tctcattccaaggtcgataccaccgtcgcccgcgccaaggaggaaggcgatttgcccctggaaggatacaaggacgcca
aggaattcgtcgcgtctctcgcggttccccggaaaatcgtcctcctggtcatggccggaaaacccgtcgatgccaccat
cgccttgctgtccgagcacatggaaccgggagacgtcatcatcgatggcggcaacgaatggttccctaactccgttcgt
cgctccgaagaactcaagcccaagggaatccactttgtcggaatggggatttccggggg
>16H11T71.SEQ
taagtttttttttttttttttttggagatgaaaaaaaaacatactatttcctaattactgtactcaatttgacctggct
tcgcatcgcatcgcatcgcatcgcaccgcaccatttactctctgcgtcgcattcagtgaaatgttcacggaacacatcg
ttggaatgttcagaagccttgccacgactcaattcactggacttactcggggtcgagaccaccctttgtgttgtgttag
attttactgtatttgcgaattcgaacagacgttgcatgcatgcatgtatgcatgtatgtatgaaccggtatgtatgcat
tgctcggttgctctgtgcgtgatgacgatgaagcacttcttgctgcttagacttcaccggcggttcgtccaccgagatc
accgatatctttgtggctgttgtccca
>16H12M13r1.seq
tcttggcggcgcccatgagctggaattttttttttttttcttttgttattatacgaatacatgactataatttaagcct
tcaatattttttcatatctcagataggcctagaaggtttgggaattgggataaatgagtttaattatctctatagtttc
accaaattgttctgtagaataatgattcgttgggttcccagttcaccttgcatttgctcgcgcttcatgcaatgatcgg
cactgtccgctgtcgtactcttcgattgtcttctatttgctgccgtggctcggctgctaccggtaacttccgcttgccc
tcgccatcggttttgctgttaagactttccttgtctgtgttgttgctatccccgaaaatcaattcgtcgtaatttagtc
catcgttgccttcgtcgctaaagagtgatgccaatggatcgtgaacagcacaataatcgcgaaaaccctgtgtagttgc
agtctctcgcgcccatcccgtacacctcagtgagacatgctggatgtagtctgcgatgangtttctgtgatcctcaaga
ttcatatttggaaggcttcagtttctttgcctcttcgttgtgccatgagcacatggtgagtagcactgcgtttccacac
cgctcgctgtcgacagaaacgctccaacccaacaacgagctctcgttcttgcaaatgtcngacttggattctctaaata
ttcttggggttttcaactatcacctggcttcttgtttcatc
>16H12T71.SEQ
aaacccacacactcgcgtaggtacataatcatcttacaaacactcgttccaagacatgacatcgataatgctgcaacca
atcaataacattatcaatagaaccaagactttcaactccttgctcaacgagagtactgacgagaccaaagaactttgtt
tcagcaacagcacgacgaatagtttggtaacaagaaatggaaaaaagacgatgcgtcgtcgtctatctaactcgagttc
aaaaggactaggacaatgcaacacgaagaacagtattatgtcaactaacccgacaccgatgagagagaattctacaaac
agctcgaagcctcgcaggatattatttacaacggcaggtgattgcaaagacttgcttgttgaccaagcacattcagcac
attcagcacattccgacaccaacggcaagaagacaaaaaagactcttcgatttgcgccgctgccaacaaaaccaaagga
tcccgtgaaagacagcgacagcgaaacagcgaatgacaaaaatagttctacagtcattgcaaaggggcagacaccatca
atcacagcagaagagcgcagagagttatggtaccaagacgatgaacttgctgcgatgaaacaagaagccaggttgatag
ttgaaaaacacaagaatattctagagaatccaagtccgacatctgcagaacgagagctcgttgttgggttggagcgttt
ctgtcgacagcgagcggtgtggaaaccgcagtgctactcaccatgtgctcatggcac
>17A8M13r1.seq
cgcgcatgtgctggaagatttaactttaacttacgaattctataaaacatcttccgtttacgtatctaatacatgttgc
tatgtaagttgcttcgtgaaattcgctgttgtggtctcatcaaccatctccgactcaccaagactcttatttacttccg
aagaggtaagcacagccaacaacggccacactcgcacataccattcccaccttcaccaaatcgacgccggtgacggcac
tgatcaattcaactaaatcaccaacccgttcatatagaacgtacttggcaatggccttcattttgcgtttttcctgttt
gaagttgtcattgagcgtaatattggatgcatgagtgactgggctgatgagcacagccttctcgagatgagcaagcgct
attgtgttacccactcttccgataccagattgtacggcgtcaggggtttcacctgggaaggcaccccacatgccagttt
gatgggtcacataattgtagccaccccagttgttaacaccaatgcaaccgtatttcatctcagcgataagcgtttgaac
actatcctcttcaagcaacgacggtggggttgttatagtccctgacagagtaccatatagatagtcattacaaaaagtg
gaagcagttgttgcgaatttcatcagattattttgactcgtcccttcgagggtggcaaccgtgatgacaggagcaaatg
gttcgttggtgaaagcgacttcattcgaggcagcctctcttccatcatcggactccagtcgacaacagtctcgattttc
aaatagggcaacaagagaggcttcttgttgactccacctgcagagagctttcgttcctcgattcccatccc
>17A8T71.SEQ
ggatcgcgcgcattgtgctggaaggaatacgaaacagtttcttctgtgtgattcctgacaatttcttacttgccagtat
ccatacggtacatcaaatcattgtgtcgtgtctcaaattcctgtccagacaccacaaaggtcacaatcctcctatccca
gcaactagttccaaccatcgtagatttcagcgcaagaatggactcagcaaaggagaccaatgaagacttcggccggctt
ctcgaggtctcgaacaaacgagcggaatgggcggacctcacggtcgccgataaattggacattctcaaagaagttcacc
acatcgtgacaaaggaattaacgttcgaggcatggcaggaatttggtaaggcgtcagcggaaatgatgggatacgatcc
catcaatacggaggaaggaggcttcgaagctgcgcagcaggcaacggtcatggccctgaccgcgaaagacaaaatcgaa
ggacttatttcggtgtacgagatccgtgcaggcctagtcaagcctccgaaagagttcacaaaaggaaatgccgaaacca
gaacggcgataaatggacaggtagtggtgaaaacgttccctgttatgccacgcgacaaagcgggcttctttaatcacgt
acgtgttgagtcgtggttggaccaatcgaaagtccaagacgaatcccaagtggaagtattcgcctttgacaaggcctgg
gaacactccgctggtgacaagggtggtttgatgattgtcctgggagctggaaaccaatcaatgttgacgtttgtcgata
tattggatgccatgtacacacgcaactacgtcgtatacctcaagcaacacccgatccgaacctttgtaaatgacattct
ggaacgtatcttcgctcctctcatatctcgtggctacttggcaatcgagacgcacac
>17B7M13r1.seq
acatcaaattttcttttattactcgccaacggtgttcatctactttcaacttttccattcgggattgcaaacttccttc
cttttcctccttctctgtgcgtatggtctcagccggtcagatgcctgcatgtaggtcttcgtcaaacttccaatcaact
ctgccttgttttggggttctgttgcctttgctttcctctaatcgcactggtttgcaaaggtgcgtcataaaacacccct
gtttcggaaggtgaaaaatcctttctggtgatgcagcgatgtaccaacgatcatcgcatcgtcccacatcgcaccttca
atcaattctcgggttgttttggggtcttgttgcttttgctttcctctatccactgtttacaaagtggcggcataaaacc
cccctgtttcagggaggtgaaagcctttctgtgaagcagcgatagtaccaacgatctaccgcatcgttccatatcgaaa
ccttcaatcaactctctggttgttttgggtgttcttgttaccttttgctttccctctcatcgcactggtttgcaaaggt
ggcggcataaaacacccctgtttcaaggaggtgaaaaagcgttgctggtgatatcaaacatcggtcatgtctggtcccg
ccatgcatacgggtcctcgtgcttaagcccttctcagtttcaatgattgatatcacacatatgccattccccaatcatg
atgctgtgttggttctagatcgttactcatcg
>17B7T71.SEQ
cgcattgtgctggaagcgcaatcatgaaaatagaagtaaaactaagaatgtaatttggaataacatcaccaccgccatc
gccttcaccatcgtcttcaccatcgtcttcaccatcgtcttcaccatcgtcgtcatcgtagtcatcaacgtcaacatca
acatcaacatcaacatcaacgtcatcagcatcattagcaacatcattagcagcatcatcagcaccaatatcatcatggg
caacgcattatgactgggaaagtcggagcgaagcgaaagcgtagaaaatgtcgaactgaaagatccaaccgccatgtgt
gttatgcgttagaatagtatcgttaataagagaactgcctcgtccgtgtttcagaacttgaagatcgtctttcaatcca
cagatccaggcctcggaagatccaaaccaacaagcgacaatgttaccatccatgcaataagtctctatgaatgagcaag
gctaagtacattgcggtatatttgtagtgttctccaaaccgtaatatcctaacgatcgatgcgctttttgcgatacctt
ctttctccttaggagattacgaagaaatgggcaaacgcacatcgatacgaggggggctctgttccacggactgtatgaa
agagatattgggagaactttacacgaagagggcagaccgacgcatgttctaacatcgtcgtggtagaattagaatgcag
tttggacgccaccaagagtcaactagtgaccggataccgaacacatatctgcggggaatagattcatagaatgcgtagt
gtgaaaagtgaatacagaagaacgacatggtgcttgttaggaaacgtgtagatagggatcgatgtgggcaacttgggac
agattgactctgctgacttgggacagacggaacctgacgaattttcaagattgactctgctgactcggacagacgg
>17B10M13r1.seq
attgatgcgcgcatgtgctggaagacaagatcgacacaaattctattattacggtgccacttagcaattcctttatttc
ttcgcagctggttttcggttgtgaaccatgtgcgcctggactaacgtgttggcggcaagcgctgccagcaaactcaatt
ctcccgccattgttgcggcggcaacgacggtcgccagcttcttggcgttggctcccggtgtacttcccccacccttgca
tccaatcgcctcgagacaggcggcttgggccggcagggatgttcctcctccgacggttccaacttcgatgctgggcatc
gtgcagcacatccataagtctccgtcgtcctgttcttccatcagtgtaatgcagttggacgattcgacgttttgtgccg
gatcttgtcccgtggccaaaaatactgccgtgacgatattggaggcgtgcgcgttgaatccgccaatggctcccgccat
ggccgatccaatcaggttcttgttgagattcgtgtgcaccagagcggcaacggtagtcttgagtgtggttcggaccacc
tccttgggaatgacgcactccaccacaacggatttgccgcgtcccagcaaccaattcgtggcggcggccttcttgtccg
tgcacatgtttccggacagggcaatcaattggcacgtcgggaattgtttttggagcgtttcgatgacggcgagcgatcc
cttggataccatgttcattcccatggcgtctcccgaaaagcagaccaatcgcagatacacgttctttcccgcaacggtt
gggttgcactccagcaattttccaaagctggtcgtcgattcaaaggcctgtttcaaaatggcaaagttttgcgggagtt
cgcaccaaa
>17B10T71.SEQ
ctggaagccgaagagcacaaagtacaaagcactagcaaaccccaacacaaagtacaatggctgaaaccatggggaccat
gccgacactcggcatgcgattggacaacatgattgcccacatcgatcaaattccatcgactcagatctacggtttgatt
gttgccgctacggtcggcttgtgtgtcgtcctgctcggaacgggcaattcgaacctggagatccaccaccaacgacaga
tgcggctccaacaacaaagccagaacgacgacctcaagaagcccaagatggccgcatcggctcgttccggcaagcaacc
caagtggcatcttttcaagtggatcaactttgttgccgtaggcggttttctgtacagtgttttcaccttttgctcgaac
gcctctcggtacctccaccacgagtcgcagggcgttttggttcagttcctggtgggatggtctatctttttgatgtatt
tctttggcttctttggcgtatcgttgatccacgaagacattccccgtgaagaggaagagagtgcgagtattccaaggtg
cgtgccggatgcttatgacgggctttagcagcagtgcagatgcagatgcagtgattcctttgattcgttcgcattgttt
ctttgtttctgattcttatatatatatatttttttttggtattccagcaaacccgcaaccaagtcggtacccactacca
atagcagcagcagcaacagcaacagcagcagcacctccccgaagaaggccgtccaccctcccgctgcctgcacacccgt
cggcagcgatccttcttcgttcaaaacctcgaaagcgtcgtcgtcgatccccgaaaacctcaaagactcggcacgacga
gattgccgcgttggtcctcgacacacggtcaaggaccacatgctggaaaactctggatcccttccgagccgttaccgtt
cgac
>17C9T71.SEQ
tacgagagagctttttttttttttttttttttggacattaataagcgttaaaagcttaactaaaaaagtgggaattcaa
agtttttgttcttccaccatatgggaacaaaccttgattcccaagtcttgattcgtaaaatggtattgaaacctaaaat
ttggcggtaccattgcctctatatccacgagaagaaaagaagctgcttcacaaccagccgaacctctcaaaaacatccc
atcaaaagaatttgagcaaagtccctcctcaattgaggatcccatcggcttgcaaaatgataccggtatggcctgcgat
gggtgtttcccaggtttttcgagtgtacaacctttctagaatggcaacctcttcgtcaacctctgtattgactctgact
tttctcttgcaggggagggtctttcgatgcttcttcctcactatccttagtgggtacttgctggggcggaaaacaggta
cgggactgagacagggataccaaacccagccttggggtgaaaatcgtcctgaaaatcccttctcctcctttagggtagc
cccccacgccccacaaacccccgaaagtaaaacaaaaacacctttttggaaaatgggtagattctgcccaaaaaagcgc
cccgattggcaagtgagactaaaatacccctgcccctccagaaaatttctggaaaacccacacccttgggagcttgaaa
aataaaaaacttcgcaa
>17D7T71.SEQ
gcgcattgtgctggaagatccaaaccgaatgattgattcctgcaacttctgtatcaacgaaagaaagacaaaaaacaca
atgatgatcaacacagcctttccccacactgacaccacgtttccaacgaagttcagtcctattgcagtcacgagggcat
tgccccccaaaaaacatgtttcatttttcccacgagtgtttgttaatcgctcgcttcaacgaagtgactttacagcgac
agaattgcaagcggcatggtattctatggacgagctcaaaatgatcaaacgttcttgtagaagacttgcgattcagcta
acgaacaagatgactgacgaagacgaccagaacacatgctttcgtggtctggaagggagaacgatagaaggcgcgaaag
gtcggaaactgatcaagctgacagctagaaatgcagtccttctcgaacaataccgccaacgagaacggggtgctattga
tcagaatcggctcgccaatgagtgcttcgaacacacagagaaaagttcttcggcagcccatatggtggccctacgagac
caaaaagaagcgatggctattcataacgaaacagtcacagccccggtagtggcaacgacggcatcgacaagtggcacta
atcttcgtcgcaaagcaatggacatgtacacgcgaagtgatagcatgagaagtctcaagagattagcatccttcagctc
aactagaagattgatttcggatgcggttttcaaggtgtgatgggaatacacacatccatatttttattacttcgtactt
actacattactcgtaacgcacagtaaaccacatagacaatagaatcaaacca
>17D9T71.SEQ
agcctcgggcgcattgtgctggaaggagagagaagccgtttttttttgtttgtttttaaaaggatttaattttatgtga
gcctaaaattcagtctttccctttacccccttgttgaacatgaaaaccacccgtaccgggccaatgatattgttccgag
caacctttttttgtaccccccccccttgaacttccggattccaatccccaagaaagtgacaaaaaattttttcgtgtag
gcgggagggactggccgatgttctgtgttgttattatgctcaagcgttgttggtttgccatcgtgagagtactccgaaa
gatccatgtcgatctcaacattgattttttttctagcgatgccagaccagccatgctggatggttccacgtactacgag
cttcgtggattggaatcctacatctcgccaaccatccgactgactacggtacaaaaacgcaagaatgtcgtggaagcgg
tgctgaacgaacaggaccggcaacgaaggcaaacacacgacgacgatggcaaggacgacgagcgcctgcggctcgccag
ccaaacgggcaccgaatggtttcgccaccgggccctcgaggccgccaagcaagacgccaggaacgctcgcgagttttgc
agcgagatgatcgagccctgggacgactatgagaacgagggcattgccatgctggacgattccctccacgagtcgttcg
gtctcatggacatggatgacaacgacatcatggacaacaaccacgacaactcgactcttcaatactgggccaattcctc
gtggaccagaaatctgatgaaagaatgaaccgtcacgagtggatgggatgggatgggatgggatgaatccacgaaatcc
gtagaaagcagcgatgattcaccgttccattcgaagttctgacatctagtaaagattcactgtctggctcatg
>17E1T71.SEQ
agatgagcttcatcgccgaagttggtacttacttccaagcgatctcccagtatttgcccaacaaggtccaagaatactg
cgaggcctgcgaagataactacgactattgctacgccaagtctactggtgctacctactatcccgaaggttacgaacct
gaagaggaagaagaggaggaagaagaagctgccgaggaagaaggcgaagaaggagaggaaggagaagaagaagaaggag
aggaaggagaggaagaagaaggtgatcgtcgattggccaagaaatcccgcaagttgaagggccgaaagcttgctgccaa
ccaagttatcaaattcgtcgactgccaaatgtgcgctgactacgaatgtctcgacttccatgaaaaaacctcgaatggg
tactatgacgaggacggtgaatacgtcgaagctgagcttgacgacgccatggaatggttgaacggattctctgaatgtg
ctgagaccaatgcctacatggacgattaccaaattttctccaacctcatgtgtaacgcggaaggaaccggtcttgaaat
tggtcttttcttggacgaagactgtactttgtacaccccgaagctagcttttgccaacatcatgcaagatgccgacaag
acttactacaacatgatctctgacgttgttgagttcactttcaccaacgaaggaattgagtgctacaatcccgaggtag
tctggtataacgaagttgactactactacgaacaaatggaggcggcccagaacggagaagaggaagaagaagaggacga
ggaagacgaggagacctgaagccgctgaatggtgcgacaactcgttgacgaagacgctgccgttgacctttacgactgt
ggcgcctacgaagctgaagaagaa
>17E2T71.SEQ
cgcattgtgctggaagcgcaataatgaaaatagaagtaaaactaagaatgtaatttggaataacatcaccaccgccatc
gccttcaccatcgtcttcaccatcgtcttcaccatcgtcgtcatcgtagtcatcaacgtcaacatcaacatcaacatca
acatcaacgtcatcagcatcattagcaacatcattagcagcatcatcagcaccaatatcatcatgggcaacgcattatg
actgggaaagtcggagcgaagcgaaagcgtagaaaatgtcgaactgaaagatccaaccgccatgtgtgttatgcgttag
aatagtatcgttaataagagaactgcctcgtccgtgtttcagaacttgaagatcgtctttcaatccacagatccaggcc
tcggaagatccaaaccaacaagcgacaatgttaccatccatgcaataagtctctatgaatgagcaaggctaagtacatt
gcggtatatttgtagtgttctgcaaaccgtaatatcctaacgatcgatgcgctttttgcgataccttctttctccttag
gagattacgaagaaatgggcaaacgcacatcgatacgaggggggttctgttccacggactgtatgaaagagatattggg
agaactttacacgaagagggcagaccgacgcatgttctaacatcgtcgtggtagaattagaatgcagtttggacgccac
caagagtcaactagtgaccggataccgaacacatatctgcggggaatagattcatagaatgcgtagtgtgaaaagtgaa
tacggaagaacgacatggtgcttgttaggaaacgtgtatgatagggatcgatgtgggcaacttgggacaagattgactc
tgctgacttgggacagacggaacctgacgaattttcaagattgactctgctgactcgggacagacggacctgacgaatc
gaccagacgacactttcgactcggggcagatgga
>17F11M13r1.seq
cgtgaaggaacgccaacatccatgtgcttggaagtagttgtttgtaggtgggaatatcattatgtgctctcgtctacta
gtctaccatctatgctcccatttttcgattttgtgcattactacctactgggcaattattctcgggatcttcaaaaaat
actgtacacgcacataccggtagtaaggaataaggaacttgaaataaataaataaaattgcaccattactgtcaaatgc
cagttgatagtaacgtgctgagtcgtggaagtcgctcgagcgggcatggataggaacccaaacagttcttcctcaaaga
aggttcggtacaagtacagttgtggcatgtattcaattattccattcgtttgttggaaatgctaatcacaacgtgcact
cgggaacagtgacatcctaaaccgaaacgagtcttctggtcaaaatttcattccattccattcagtttgcgtgacaatt
tctttgcgtgatctgcctaagagtccaccgcgatgtgctatgagggttcgataaaggtcccgttaaagtcgtagtttgc
tttttggtaccgcgggtaccaccagctatccatgtccgtcggaggaacccaaaccgacggcagggtaaggtttaacgca
ctgacgcgttcgtcttggcgttccatgtgctccaggcatgacaccctcttctttggtctcctttcctgctcgtgccagt
gagacatgttcatctttctcagctccttactatactgtcgtattgccttgcggtcgacgtactgatggaaattatcctt
gctccccacaagggtgatggaccgctgcggtttttgctcggagtgcgttccgttgcctttgccgccgccagcctcgccg
ctgagaacaataccggcttcggcaaactgttggatcgtcccattgaacatggctcc
>17F11T71.SEQ
tgaaaaagagctcacgcgcatgtgctggaaggttggcattacaccgacatggacaatgctctacgggatttaacggaac
atcatttcgacccgacgacgatgtctttgctcccatcgaagggatgggaatcgccgcccaattactttatcgcgaccac
tccggggcatccctggatgcttatgacactgcattatggcatcggttccctaagcaaaatcgtcagtagtatgagaaac
aatccagcgaaacacacggggccgagtgccttcaagattgggttcattcttttccagcgagcaatcggaatcgacaccg
atggatacttaccagcggggatatacaatggagccatgttcaatgggacgatccaacagtttgccgaagccggtattgt
tctcagcggcgaggccggcggcggcaaaggcaacggaacgcactccgagcaaaaaccgcagcggtccatcacccttgtg
gggagcaaggataatttccatcagtacgtcgaccgcaaggcaatacgacagtatagtaaggagctgagaaagatgaaca
tgtctcactggcacgagcaggaaaggagaccaaagaagagggtgtcatgcctggagcacatggaacgccaagacgaacg
cgtcagtgcgttaaaccttaccctgccgtcggtttgggttcctccgacggacatggatagctggtggtacccgcggtac
caaaaagcaaactacgactttaacgggacctttatcgaaccctcatagcacatcgcggtggactcttaggcagatcacg
caaagaaattgtcacgcaaactgaatggaatggaatgaaattttgaccagaagactcgtttcggtttatgatgtcactg
ttcccgagtgcacgttgtgattagcatttccaacaaacgaatggaataattg
>17G12M13r1.seq
ggggttcgatcccgcatgagctggaagctccttcacctccgtcctctcatttacttactaacctcttgtttcacattat
gttcatactcttccatttcatcactctttcaataacgtatcttgctcatcaaatggaatgtctttccccctaatatgga
acatggttgttcgtctacttcgggcaactgtttaggtctggtacattgcgagcgattgggctgaacatgatgatcgtac
tactgtttcccaccgacttgtgtgttaagctgttcacgttgaactttttgaagctaactgcgtcgaccatgtaaataaa
attgaatagcttgtttcaatcgatacatctttgcctcggaagagttcacaatgccctgcctatgttacaatccatgtgt
caaatggatctgcatgaccacggctaagtacatgccgctcacttcgtcatgttttccaatcctaaatgtcctattgatg
ttttgttcttgtgctaaatcttctttccccttaggagaagaagtagaaatgggactgctcttattgctacgaggggggc
tctgttccttctactgtatgcatcgatatattgggagatcttttttccaagagggcagtttggatgcatgttctaacct
cgtcgtgtgcccttgattatgcaattcggacgtcccggtaaatccactaatgaccagatagcgtacacatgacttctag
gtatatagccagagatagcttagagtgatttgtgactacagactatcgacatggtgcttgtttggaaactttcccgata
tggatcgatgtgcgcaacttgtacaaatcgactctgctgactttctcgagatgaaccagactaactttgcaaattgact
cttctgacacgggaaatagggacctgacgaagtcagacc
>17G12T71.SEQ
gggctttcacgcgcattgtgctggaagttaacatcaaatttttttttattactctccaacggctgttcaatcactttcc
tttttcccttcagagggtggccgcagattcctccataacctccctctctgagaatatgagtcaaattgcgaggccgatg
ccctgcatgtttgaagattctaagaacgaagacaagatggatgtttgtgctcttggtgttcttgttgccttttgctttc
ctctttaccctctgctaagcttccgtgtgctcggaaactcacccacaggctcgagaatgtgaacaaacctggaaggtga
agcaacatcgtttcttgggtggactaacggaaatccttcaaggtcccttatctccagagatttgtggaagaaatcgttg
ttcatgatttcttttgctttccttacatctcctttcaacgccaactttacttttatggatttaccccctgttctgtatc
cgtgaaacaagggcaaacggtgggttcttatcgccatccaaactttgttcgtggaaagaaaacattgtgtttatccatg
ctcccaatgaattctaagatgataatggctacctataatatcatttcttcttctacttcttccgcactggcgtgcaaag
attcactacaagaacaaaacaactgtccgacctctactatcgaagatgatgatgtactgagcggcattaactatgacga
ctacacgccgatccctttgacacgtcatttctgtggtacgcggcccattgtgcacagagaaagctcaaatgtgtatcgc
gagaacaagccaaaaatgtatattcttctcgtcacgaatgcagcttctatacttcaacgggtacacttttcgacttact
cgactacaacagtcttacctcatcatgttcatgctgatcacgatgcaacgaacaagatctaaacacttgttacatgtag
acgacaccatgcttcatatttagaaggaaagacatcccattctgtgagcagatacgttagtttta
>17H5T71.SEQ
cgaaattcgcgggcgcattgtgctggaaggagatttttctctaaatcgactgttcgtgctttgtgcattactataatat
tgtatcgcattgtatacaatacgtaccccacgaaagacaaaccgaacgaataaatccgggttgttcggagcacacacac
ccacccgcacggggaacgcacacatacacatataacccttgtggggcgacgtgatcaactcgacctcactatcctcgtt
tttttttcttcgaacaggtttcgttaaaccgtttggggcgccaaacaaacccattccgaatgcgatggaggggatcgaa
ccccgtgcccccgacctgaaaaatacaatacaattttaacaactgagcgagcccggacaatccgaatttgagtttgccc
cccctcgggtaaggttggacgggaaaacttgcaatttttattccggaaatgaaggacaatccggatgttgtgatgggcc
agtggccccaaatggcctatccctgcaatatatacccttcatacgcttgcgtttgtgggttgtggtggctgcagtacaa
cagaatgttctaaccttgccctatgcatctgttgaaatgagggtatataaggaggttgtgatgaccgcagtgagccaca
atggcctatcgttgtaatatgcatctaatgaactgaaaaacgataaacaggttgtgatggccccattgagaccgaatgg
cctagggttgcggtgttcatcagacccaactgatcacaataaagatgttgtgatggccgcaaagactcagaatggagta
gtcttgcaatgtgcatctgatgaactcaagaacaatacagatgttgtgatcgcctctttgagacagaatgggctatcca
taccatgtacatcttatgaactcaacaaaaagcaagaggttgtgacggcctcaaatc
>17H10T71.SEQ
tggaaggagagataaagcaatcaagacgtttacttcccaattctacaaggttgtaaatcacggtattactaactttgct
cgatcaatcactcgcgggattggttcgaccgtttcgaccatgacgcggtccaaaaaggattttagagacggggacaagc
ttctagctcaccacgaaaaacagctcttgcgattgtctgcaaattttgctttgaccgccgacttgtgcttcactcttgg
tggccgtctcaagtttgaagagcttttgatgggacgtcttgctgacgccatgggtgctattttccttggatattcaacc
ctccatcactattctcgcaatcgtggtatagatggccttgaggcaatcacggaacacgccatgcttcggttggaaaagg
aagctcaagatgcactcaaagaagcgtctgataatttcccaggtccgctcggacctcttgctagcgttgttatgaaaat
gggctgtttccctctaggaagtatcactcgcccgtacaatgctcccaacgacaatttgacaaaagaagtatctcgcctt
ttgaccactccatcaggacttcgcgatatgtttggtgaacacatgtacatggccccagaaggcaatgttcaccagcctt
cagatctgatgcgagcacttccactttgcgtcgaagctgacaaaattgcctcgtcattgcgtcgcgaaaagagagaacc
tactcaagaagagaccgataaaattgccaaggcagaagctttaagagatgtgttgattcaagttgatgtattcgatcat
ttaactgattcggaaggacaagaagttacgtcagaccagctctcttgggcacggaagaaaggctggcttctcttgagca
aaaacgatttgcatagacaattgacttgccaataatctgagagaatcttaccggtgaca
>24A1T71.SEQ
tactcgtacgagtaccctacggtcctaatgagcaacccgaacggtcgatgatccccttttttgtcggatgactcccgcg
aaaatcgcgtcggccgcgcttgagatcggaaattgtaccaaacctgaccctctaacggtagtaaagtttcccggattat
tttggtcagcatacggtaaaatgctgtaggagttttgtacttttgtgcgtaagattactgattttaccacacggttcga
tcaaaaattctcaaaagacttttccaacatcgtcgttcgatatgcgttttttcactgtaaagctggattgcttcattct
acgtttccagtcacaaccggattttgataccattccactacggt
>24A2M13r1.seq
tgctatatttgtatttgtattattatggatactattattagcaatattttattctcaatcagtctgtccccatgaaact
cgcaattttatgcttggttcaaaagtgcagtgccggtatctctcagcactgatcctaaattctggtcagcacggtaaat
aatcttccgattgaaatattattgtggctgctattgttgtccacgtggccaacaattttagactcactccggcactcgt
caattgcatgttttcttctagtgctgcatcctcggaagagggcatatcggaatcggagggaaacgacgatttgttgtat
gtcccagagtccgtagggaacgaggtgtccggcnnaaacaaccggaactcgtcttctaagcctgtactcgttaaaaccg
t
>24A5M13r1.seq
atatgctcattgtttaccgcattactttactgtaaccatgaaattcaaaaacaataatttccagaccacaatatcaaag
atcgaagaagagagaggaggaagaggaaagactagggcagcaaccacaacaagaatagaaatcaaatttgaacaaagaa
tgattgcattgtcaattcaatgtatttattctcttttgagtcaacaaggtatccaatagtgtggggaagaatcgaagtg
aacccaattacaatcgttcccattacaacgaaggaaacggaagattgatggcgttctttgcttcagctgaccacaatga
agtacaatattccattgcaaatccccaggaaactcggagttttactttgaatgacgaactttgatcagaccttgtggtt
ccttttttacgtcatccttatcactagttactgtcctgacgc
>24A6M13r1.seq
ggagggaggatggggatccgcgcaatcttgtttgtncgtgccggacgagcccaatgcgataggcctcgccattgttcgg
taccgtacgtnggtactcgtgccgttccaaatcggttgaagctgcgtncggtgcnccactgcttgatatactacgagcg
ctagtagtagtataccgtaccgaaaacccgtgatgcgatagttccaaaataatgccgcaacacagcattccgatccaac
cgcgttcgtaccggtacgtacttgtaccgtatggatgctgctgctgctgctgctgctgctgttccgtgcccaatccgtt
cggaacgcntcccaaataattgttgggtgcttgcttgcctgattgcttgcttgcttgcttgcctgcttgcttgcctgct
tgcttgtcttgctgttgctgcccattctcggaacaatgatgcaagactcgttgtctctcaaaaaaaggtgtggtgttgt
tgctgttgttgctg
>24A7M13r1.seq
atctaattcccgaacaccttccaaaatcttgcgaagggcaccgtcgttcgacaaccccttgtcttccagaagactcttt
gggttttgcagcaaaagctgactttccaacattttttgctcgttgacttccaggtgagctcggagacgggcacatcgcc
gtttctgaatgtccaaaatttcttggtgttcgaatatttcttcctgacgaacgattcgttcggatagccattgctccga
tggtagatacagttggcgctcttgcaacaatctgtattctctctgcaaccgcgccaagcgttcctgtcgcatgatcaat
atttctctgttttccaagagctcttcctccaataactttttctccctgt
>24A8M13r1.seq
acactttttatatacttttacaatattacagtagtgtattacctacggtatgcaatgaaacggtcgccttttccttctg
gaatcaataagtttgcgacatgcgtgtacgtacgaacttgcgtgtgcagtacttgacttgttgattgagtgtatctcgg
tcacggtctatgatttcatttcgtttcgtttcgtttcgtttcatttctctatgatttgcttgttcgttgtgcttgtcgg
ttgtgtctgccgtaccggttgtaccgtactgtgccgtaccgaatcaacaatcattcttcttcttattattattattatt
atttcagcacgaccgagcgtcttcggtgagccgg
>24A8T71.SEQ
gcttttaaaggtcaaaacctacgattcgatggattcgtttcaagaactgcacaaaacctttggcagcagtccttctcca
ttgccattgccattgtcgtcgccattgtcgtcgtgccaccgcggagaatcggcgctagaatcggccctggagctgttgc
aaaaggaccggttcgactgccaacaactcgggatgcaaagcctggtcgatctcaccacccccgacattagtggaaacga
tatctccaggtatgtcagccggttgttgctctcggacggaaaaagaaatcaaaatcaaaatcaagaccgaaacggaagt
gatggtgacggcgatggcgatggcgatggcgaaaaccctgccggtgcggcggtggtcggctt
>24A9M13r1.seq
ggtccttaaggggaaaacacgaaacacagctgctaaagcgatcgaagtgatcatngactattttttcgccatgatagta
tcggtctgttttagtcaattctgtactattcgtggcaacgtgggattgatagtttctattcacagacggtagatatgca
aggtactttgtgtgggcccttcttctatagccaggttgattgttcaattggggagggtgccgagttctgtgatccgact
gaagagtgtgtgacgctcgagttggacactcaacttcttaaaccgcattggtgctcatcatacattgatatcgacatgg
aactgttttgcatgagtatggtatgacttcggaacaagcattggattcccagcataaaaccgcgtcaaagtgttcaaag
catacaaaggcagggcattatagctgttgtgggcctataagaaggtataatctggtgctctttcatattattacctact
ctgctgtgttttaggcttctatcattattattatttcgttagtataatagatacatcctgggtacgtgtaaacatccca
cgcgatgtgatgcgagctaggcgatttcaattagaagtattatactccgtaatttgttttcagccctatcggaaagtca
agtaccggtacatacatagatgctttggcctccgagcgccatatccttcc
>24A11M13r1.seq
accgtgaggagggtaaacgggcgtttcctcatncgagagaaaaagccagggggcggctcaatttgggttgatgtgggta
atgttaaagcgagagaaaaaacatctcaagccttgcgtgaaggtgcaccggacttgagagaaagtgtcaccacttccac
agcgccaacaactaccaatgataatgaaattaatgttctgcctcaagaacgaaaagagacaacttttgcccctcctacc
acaccagtggaagcaatggagacactgaggggatggagtgtttttgataaattgagagatgcttacaaacctgcttcct
ccgcaacactaactccccccactttttactcacaagacccagacacgagacatttggcaagccgggccttcactgccgc
agccgctggcttgatcaaccatccaatctttcagcagctcgattcagatcaacaacagcaagccatactgcacgagttc
gctcaagctacagcctctggtcgcggtatcaaaa
>24A12M13r1.seq
cagcagcgtcaaattggatgccatccgatcatattttacacctctgagaacnccacagatcctgagacaactcgagcca
ccgaaaaatactgtctaacatgcctaaccaatccctcatcgctactttggctgtcttggccgtcgccgctcattcgacc
gaggccttcgccccctctgccggagccttgaccagcctcaagccatcaacggcaggtctttcccctttgttcgcggagg
aatcccccgatgctgtcttcaaacctcctgcagagtccgaaggagagcctgctgaggagggcgacatcggacttgatac
tgttgagatgttgggtcgtggagccgccaaggtgtgtatcaatattgtacatatttagaatttttcgtgactatgtgta
gttctctcctccttctccgactatgtcgatactcatttggttttcttcttcttcttctctgtcgaacaggccaagcgtg
gaaaacgtaagggaggacccgtcgccaaaaacgttggtaaggacaaggcctctgtcacccttgctcccgaggaagtcca
ctacgagggacctcctgccatcaccgaaaccatcatccccaccgtctccattttgaaccgttgtcggaatcatccccgc
catcgcctcgtggagtcgccaagcttgggtacgatacaagatcaccacccgccgtatccgagtcacatccggaattggg
aggaaaggacatggccgaaattgtgtacccggacattgtc
>24B1M13r1.seq
ataaaccaaatacatgttatactttattgttgattactattgaagtaccataaaaagaagaataatactggcacggcga
tgatgcgtagttgagcagtggacagcctcggttgcctttggccttagccatgatctaaaccaatgcaattttaatgcgt
aaaatttaggtggtgtatgccttccgtgttccagtcaaggcccctagtactataggtaacaccccgtcctccgttttgg
ttggcacgtgtcatcccctctctaaagaaaaaactctcttaagaaaaatccgtggagggtgacgctgatggtgacacag
atggtgacgcagatggtgtttgggatggcacatctgacggtgatacagaaggagatgcagaaggagatcttgatgggga
tgaagatggtaatccagagggtgatgcagatggtgattcagatggtgatccagatggtgccgtggtgggtgacgctgat
ggtgacacagatggtgacgcagatggtgttccagatggcacatctgacggtgatgcagaaggagatgtggatggagatc
ctgatggggatgaagatggtaaaccanagggtgatgcagagggtgatcca
>24B1T71.SEQ
aacttggtacactattatttggttcacggcaacaagattctcgtccgttccaaaagacaacgacaaacaaacacacaat
tatgcgaggaatactaaatctcagtctcattggttccgggtaccggtaggaagcaactaccaatgagaaaaacaacttg
gtgctacactactagaagatgattcatggtactaacgcgattctcgtccgttccaaaagacaacaagcaaacacacaaa
catgcgaagaataaatctcagtctcattggtcccgggtaccggcggtaggaagcaattaccaatgagaaaaacaacttg
gtacactagaagatgattcatggtaacacgattctcgtccgttccaaaggacaacaagcaaacacacaaacatgcaaag
aataaatctcagtctcattggttctgggtaccggtaggaagcaactaccaatgagaaaaacaacttcgtacactagaag
attattgacggtaacaagatcctcgtccgttccaaaagacaaaagaggaacaaacaaacatacaaacatgcgatgaata
agtctcaatcggagaaataaatctcagtctcatgggctccgaataattttttgtttgtttggggtgggggtatgttcaa
gccaaaacaaccacaccacaacacgagagacctgcatttcgtggtgc
>24B2M13r1.seq
acccttttacctaaagtaattagcttagcttagtttngtattatatgtccgtacgagatgttgaatccatccatacctc
ttttncttagacatcccgttgtgatatgaagatgttcaatccttgtgaacgacagtggaaacctttccaagcatcttca
atctgttggaatccataacggggaatcgtccaagggcggngcacttggcgaattcttcaacgaatagaggngcggtggg
ttcgaactcaacttcggcgttctcgaatngagcaagttcaggagggttgtcgaccttgacacctncggtcttctttcca
agcttccacaagatcttggtcatcttgcacgcaaccttggcggtacgggagaagatgattgggcagtatccaggcttga
ggacaccagggtgctcttgtacagcaacaagggcagtgaagctcttgataggcttgagctcaccgtccttctcgttgta
gatgatgtcaccaggttggaccttctcgtccttggcaatacccttgatggagagtccaac
>24B3M13r1.seq
ttaaagaaaatccaatctttctatccctttaaaagcataatatctaatcgagctcgagaccttttaatcgatttcctca
atagtaggtcctccggcaggatcatcgttacccatatcgggcataccgcctccgggcatacctcccatgtcaggcatac
cgcctccgggcatgcctccaggcatacctccagctcccgcaccggccttctgaagaattggcaaagcaactccttcgag
ttccttctgcttctcttcgtattcttccttctcggcggcgggattgctgtcgagccagctgatggtctcctcgatcttg
gcggtcaaggcctccttatcggcagggtccaacttttctgcgaattcaggtccgctgagagttcccttcatgctgtagc
agtagttctcgagcgagttcttggattctatacggtttctgttggcatc
>24B3T71.SEQ
aaacgaccacccttttaaacaactaacaaataaatactactacaatggctgcgaccactggagaatccgtcggtatcga
tcttggaaccacctactcgtgtgttggtgtctggcagaatgaccgtgtcgagatcattgccaacgatcaaggtaaccgc
accaccccttcttacgtggctttcaccgagaccgagcgtcttatcggagatgccgccaagtcccaggctgccatgaacg
cccacaacaccgtcttcgatgccaagcgattgatcggccgtaaattcactgatgctgccgtccaatccgacatgaagca
ctggcctttcggagtcatttccggaccaggaggcgccccaatcatcaaggtcgaatacaagggagaagagaagaccttc
aaggccgaggaaatcagttctatggttcttaccaaaatgaaggacattgctgaggcctatttgggtaa
>24B4M13r1.seq
aatagaagtaaaactaagaatgtaatttggaatancatcaccaccgccatcgccttcaccatcgtcttcaccatcgtct
tcaccatcgtcttcaccatcgtcgtcatcgtagtcatcaacgtcaacatcaacatcaacatcaacatcaacgtcatcag
catcattagcaacatcattagcagcatcatcagcaccaatatcatcatgggcaacgcattatgactgggaaagtcggag
cgaagcgaaagcgtagaaaatgtcgaactgaaagatccaaccgccatgtgtgttatgcgttagaatagtatcgttaata
agagaactgcctcgtccgtgtttcagaacttgaagatcgtctttcaatccacagatccaggcctcggaagatccaaacc
aacaagcgacaatgttaccatccatgcaataagtctctatgaatgagcaaggctaagtacattgcggtatatttgtagt
gttctccaaaccgtaatatcctaacgatcgatgcgctttttgcgataccttctttctccttaggagattacgaagaatg
gcaa
>24B5M13r1.seq
ggggaacacaggagtccaccttgggaatggagtcgcgaatgatcggtgcaaactcggaatccgttgcaaccgagtccgt
gatctcatccttgcatgacgaagtctccagtgcaatgggtagcgatgttggtttaccccctctgggtcctgaggattgt
tcctcatcttcatcgtcgtggtttcgttttggctcgaaaaaatccangttcccaacatccaatgactcgaagaccaatt
gtgaaactatggcatctgtccaagaaacggaggttttgagtgatgatgggatgctcccgacgcctacaaagttattttc
actctcacaagatatgggagacgaaactgccaagaccctacagaaggacgattataccggaaacaatcaggaagaaact
gattcagagggatccacttctcccccttcgacttctcgaaattggtttggatttcgga
>24B6M13r1.seq
taacacggggactgttcggaggtagggttggagaagactcttgtcccttggtaaattgttggtagacatcggggacaag
acctccggagtatcgaagagtgtatcggttgtccatgtagtagtcaacaagcttcttgtatccgggaacatcttgggcg
acacgcaagttagcaggagagaagatcttggcgtcttcactgatggagatcttgttcttggagcagatccatggttccc
acgatccgtcaggaagctggcaaccttcgggagtacatccgtaggagaattcgtaggtaccatcgtcaagggcgacaat
cacagtggttcggggtccgtaaagggcaacgagggaggtgacttggtcacttcccttggctcccaaaagaccggtgctc
ttaggccagattcccatcaaggtnccaacagccccagttgtttc
>24B7M13r1.seq
aaacctgcctaggacagatagttacagtgcaatttcaagtttgattggcatcatgccgtacggtatttctatcgaggca
aaaatagtggtagaacaaatccttgtggcggtacttgttcgttggctactgcagtattgaaaaactggaacgtagctca
tcttgaggtaagcatactttttttcaaagtcagtataatattaataacagcacttgcaatttgatattatttcttttcc
aataatatgtcaatgaatcaaaagtcatattttgataatcgttcctctccagagtcaaacctgttctcaacagtaaccc
gaaaccacccttccggactcgtgcacttcccatgtgatctgttgtaggtgtaggtattaccagcttgcagcggttggga
catctgttggcaggattgcgtatactcttcaactgcactgcaggtaattacacacccaccattagtagtaggctatcaa
gtagagcaacaagcggagcaattggttttgtttcccacggtagggtggctagtagaggctttgactagttgaagaaatg
ctcgtagctcttttctcgcaatagcgattccagctcgtgttgaatcaagaacaccagagccttggtatcggcat
>24B9M13r1.seq
atacaccgaaattgttattttctaccagtaatcccaaagcttattgttggttcgataccgggtctaacgattccaacaa
gcagaatttcctaagctcgatatttgatagcttctctgtcaaaggcaccaacaacggtatcgagacccaatgatagaaa
gtgagtgggatactgctgtttcaacgtctcgacgtaatgttcgacgggtttgtgttggtattgagaagccacgatcagg
ttcacgagtgtatctgcatcggtggctccaaattcatcccgggcttgcgaaagcctttgctctgcttcggcataatttc
ctgcctgcatctgagcgcacgccatcaaattgagcaacataggcgaaggtccgtattgttccgaaatctggttcaacgt
gtggatggcgtctctggccatgctggaaccagtcgcgagtgcaacctggaccgaagcaagctgcgtcaacatagagtct
tcgtcggttcgacgcatctgctgaagagcctgctgagcgagatccaaacggtccaacattaggtaaatttggacgcaaa
gactantctgttccatggtcaatccctgatggacgcattggagagcttctttcttcatacca
>24B10M13r1.seq
ctttacggtaagattacctaatggtcttatgataatagaattacttcgtaatggataagattactcgtactgtaatgat
gagtgggagcatcaaataagcgatgatttttcccattcgtagaagagaacgttcttagttcgattgaaggagacgaaaa
ggttagaagttttgccatcgtcactcgttgatgctttctctatcctatgtttgcccgtctttaatctcaaaaagtgttt
gatacttcgtatatcctaccataagcatgttaggctcgcctaccagtactggtaccggtatcacgtgagaaccagatcg
ccaacatcccatggggccctctttcataagggaagtgcgtattcgatacttccacgaatgtaattttaaagttatgaat
atatgttttcccatcagatttctgtcaacctgtaaaaaataacagaagagtcactggtgtttgaacccacacagcttgt
ttttgctgtncgaaacattggtaccaaattaagcaaacaaatagctt
>24C1M13r1.seq
tcccaccaatcggggcgcctccgctacggatcgttcgacgtggcccgactttgtagacaccaacaacgcgggatgctcg
aacgagcgggatgccaccgtggaggaaattctccacctgatcagcgacgcagcaatcaccttatatcccaaaaaatggg
atcggagttttaagagtgaggtcggtcgtgccctcaaagccgcgaatggagactgcggctgggggtacaccggtaactg
gatcaatccgtcctcgaacaaatgctccggacaatatgcctatagcgatgctacctgtgatgagggttgtctcgtggtc
gagggcatctattgggccagtgtaacgtacattggtggtttgtacacttcggtacgggccagttggacgcgtgacgaat
ggttgatgactacccccgacagcaacatgaaggtttatcccgagggtatcaataatgccgtgtccttgcaatccggctc
gccgaagctgtacgcnntggtctccgacactacctcggaaggccatgcgtggctgccgaacatcatgcccgatggc
>24C1T71.SEQ
tgccttataactggtacatgtatatttaagttggaaaagttgctacatgagctcgcaaatcaaacaacaatcttggact
ttgtgccttcctcttgcccatttccgttgctcgcatcatcaccccgacccttccctcgtcctggtccttcctcggatcg
gatcaatttggtccagattttttgacagggttacttaccgtgaaccacatctgttctttctcgggtctaactccagtac
ccgacacactcttttttaggcttcttgacaaacttgcaaaggtttttcttgcagtatttcttattctgcttcttcaact
ttctacaaaaccgagtgcccggagccggtttgcaggattttttccagcgacaaccgaacgttttgttgcattttttact
gctggagaagtcgtcacaaatgaaactcgtgctggagctggagctcgaggtcgtggctggggttggtgaa
>24C2M13r1.seq
ggtaatgcagacagtctttagaatattacattcggccgaagcaagaatgactgcagtaaactacttcgtatctggttgt
gaattcactcttccgtcactacttctgttagtacataaaagatatatattgaaatgaggtttcttttcttctgcaaaac
ctcgttgaatttgacacattgttcccctaactgtttcgagccactcgaatgaccaatcggcttttctttctatcgattg
attgactcattccatccatcaacggcaaacatcctgctctttanaattgatggatgtatttggatgtgacgatacgaac
cacaaataaatgataaatcggacgtaccgtaccggtagttcaattgaatttgaatcagaacaatcatggatcgataagt
ttcaagtgctgagtatactcctgaacttgaggaatctgtttcgcgacaggagtggtcaaaaactcatgatagttccaac
gagtctcctttttcagtcggtccatggcattgtaaacaacgc
>24C2T71.SEQ
gaccacccaaccaaacaaccaaccaaccaaacagcagcgatcaagcttgaaaacataacgaaaaccaaaatgtctcctc
cacccaaaaagtacatcaagatcaatggtgtcatgaaaatgaaccctgaatacaaggcttggaaatcccaacaacaagc
agcatcgggagctccgccggttgctgcagtcgtgtcgagcccaaatgctttgccggtggtgtccaacatggaggaccac
atgctaatgaacgaagagctcggaaccgacatccccctcgcccaatccacagatgccaccatcgaaatgatgcaggaac
ccgaaattagtttagaggcaggaatgcaaccagatgaaatggtcgatcaattgggagcagtgttgggaaagtacgaagt
gcccatgggactcatgaacaagctcatcatgttgagcgaatatgccagtttagaattcatagtagatgacagtggaagc
atgcagatgagttccgataccat
>24C3M13r1.seq
tgttaatgctttactcgattcgagataaggatgcaagttctaacaataatggactaccgttcattgattgccagatccg
cagcttcgtcccaaggtttttttgttttgtgttgtgttgttttgtgtattcaatacaatacagtgaattttgaaattca
ttcatgaccgcatctaccgttaccgtatttatttgagttgttcttgaaggatgggagtcaagtattcggcaaccttcaa
ggtatcgatggcaatttggatggtggcaacaccctccgctggcataccgtcaacggtgtgcttggcgacacgttccttg
acggtgatgtagtcgggatcttgtgtgaagaagtatggcatagcggtagggtattgtgctt
>24C3M13r2.seq
tgttaatgctttactcgattcgagataaggatgcaagttctaacaataatggactaccgttcattgattgccagatccg
cagcttcgtcccaaggtttttttgttttgtgttgtgttgttttgtgtattcaatacaatacagtgaattttgaaattca
ttcatgaccgcatctaccgttaccgtatttatttgagttgttcttgaaggatgggagtcaagtattcggcaaccttcaa
ggtatcgatggcaatttggatggtggcaacaccctccgctggcataccgtcaacggtgtgcttggcgacacgttccttg
acggtgatgtagtcgggatcttgtgtgaagaagtatggcatagcggtagggtattgtgctt
>24C5T71.SEQ
aaagcggagaaatggttgtgctagtacggaggctgattggctttgtacgaggaggaaactagtcaactcctccgccggg
cctacgaatgggcccaaactcgagacgaagagcaacaacgattgtaccagcgggacattggtgacaatagggttcctgt
atttccaaagcaagcaccagtgcaaactagtagcatcgctgtcgatgacgaagcgaaacatgtcgtttcggaaatgtct
tcggacgatgacaacgattttggattggcgacgatcgagtccgaggatgaaagcgatggcagcaaca
>24C6M13r1.seq
gttataaaattataatacatctcgtggtcaaaaatatcatctgcccgcgagttgttcgagggtagcattctgcaaggca
agtgcttcgttctcaccctccaactgcgcaacttttttcttactagagtatagctcgtttttatgtgctgcttgcatct
tcacaatgtcgctattcagttgcgaaatcttggcttcaaaatcgagattctgctcttcgagcacacgaattcgaatctc
ttcgggcgacaagtcctgattttcctggccattcttgaatattttccatggggcagctttcttttcaggttttcctttg
tccattgcagcctgtaaaaacattccttggggtgcctcatcggcagcatctgcagatgactggggatcgccaccttcgt
ttccatctttatctttgccatcgccgttctctttcaattttcgctctgctgtttcggcctttcgtttccagtcgtaggt
cttctcggtccattcatatacttttttctccagatcgtccttctgtccactcaggtccttcaccgtttttcatgattcg
ctgcctatata
>24C7M13r1.seq
agctggaccgaggccgcccacgtcctctggctcgaccagcccgcgggagtcggattttcctacggggacgaaaacgaca
gcggggagggaatggtcggggaggacgcatactatttcttccaggccttcttcaaggcccacccagagtacgcggccaa
cccgctctacatcatcggagagtcctacgggggacactacgttcccgccattgcgcaccgcatctggaagggcaaccaa
gacccctgcgaggactgcatcccactcaactatgccggattggccatcgggaacggccttacgtcgcccgaggaacagt
atccgtggtacccggaaatggtatggaacaactcgcacggcatcaaggtcgtcgacgagggactctacaacgccatgaa
ggaggccgttccgctctgcaccaaactcatacacgagtgcgaccagggagacggagccgtcaactcctttgcctgccag
gccgcctttgtgacatgcaacctcggcctgacatcgccctaccaggccacgggactcaatccatacgacattcgc
>24C8M13r1.seq
gacacttaaatatcaagtactatactgtctaagattccattccccaactcatcaggaaacactgtttacagaagatcct
tctcgaaagccaattcttcttcatcagagtcaagatcgatgccgtccttgatcttcttcttgatcttcttgatcaatgc
cttctcttccttcttggaaagcttcttgggtccggtttggacctcgaccttgttacctgcggcatcggtcatttcttgg
agttgttgttgatcatcgatctttgtgtcctgcttaagcatccaatcggcatcaccctttgtctcgaggtgaccggcgt
ccatgacccaggtctcgggacacagagtggagacgaattcgttgttgtgtgaaatgatgataacacctccgtcgaaagt
ttcgatggcgtgggcaagtcctccgagagactcacggtcgaggtagttggtgggctcgtc
>24C11M13r1.seq
tcgccatgaagaanccaatgcttgtgcattgtgntcacaaatcagatcaatcgagatcgaacaacagtacagtaaaata
ttccaaaagcattcgaaatagtaaagctctcaaaacaaaaaatggtgtacgcntgatctcattagaaataccttcagtg
agaatccgatccaaattgcgatgccgacaaaaccaggctttgaagattctaagaacgaagacaagatggatgtttgtgc
tctaactttgtcttgcctcgctcaagacccaaatttaccatcgtcaaagcttccgtttgcatggaaactctacgagatg
ctcgagaatgtacacagaaatggaatcgatacagaaatcgtttcttgggtggacgaagggaaagccttcaaggtccacg
atctcgagagatttgtggaagaaatcgttccaaaatatttcaagcaatctaagtacaagtcctttcaacgccaacttta
cttttatggatttaccagaaccactgtatccgcaaaacaagggcaaacggtgggttcttatcgccatccaaactttgtt
cgtggaaagaaaacattgngtttatcgatgcaccaaagaagtccaagaaaagaagggctagcaataagagcagttcttc
ttctacttcttccgcacctaggtgcaaggattnctacaagaacaaaacaacaatccgacatctagtatcgaaatgatga
tgtagtgacgata
>24C11T71.SEQ
ttacaccaatatcattaatttatattattaacctattgtttcaaattatgttcatacaattccattacgtttctcttca
aaataacgtatcttgctcacagaatggaatgtctttcctccaaatatggaacatggttgttcgtctacttctaacaagt
gtttaggtcttgttcgttgctcgtgattgggctgaacatgatgacggtaagactgtttgtcgtcgagtaaattgaaaaa
ttgttcccgttgaagtttttgaagctgcntttgttgccgagaaanatataactttttggcttgttgttcgcgat
>24D1M13r1.seq
ggtaatcagtctattttccaaacgatggctggtcaccatactacaacagtgacgagcaaaacaagcaatccggccgttt
ttgactcgattacaaaagcccggaggcttcctagaggctccgtatttgaagcaacgaaacgtttggaggcatccaacgc
cttcagccaaggtgctgggctgatcaaattatccgacaacagcggttgggcaattattcctcggcaacacgaactcaat
gaacaatacagaggttattctggcgcgctttcccatgctcgcgatggagagggatttcgtgctgttgaagaagttggga
actcaatggggaacagaagtcagaatactatatttcttcgtgtagtatcaagaggtggcattacggtctctttgcctcc
gatatcgaatggcgagtcggacgttgacacatcgcctacttcgtctgccactggatcatcgattgtcagtgcgagtgga
ttgccgaatctgaacgtaggggtcagctcagactccgatgtcgcatcatctgtgggcagctcatttttggattccatgt
ttcggacaccaaggaaaaaggagagacaaccggaatcgatcaatgaaaataaa
>24D1T71.SEQ
cctacgccatctgtttcagcttcgaaggatggtcctctccgaaccgtaaccctcgcatccaacacaacattgtatctcc
aaccttgtcgatgtcgttcaattcggggttctgttttgcattcatccaaaaatcgatctttgtctccaaatacttggac
ccattctgcttgtgtagtaagactggataagggtcgcagttcaccgccatggagttgaacatgtcggtttctgtacaac
tttgcgaaacattcgtacttgtaatcatttttaaagagagtgacaacctcggatgctctcagaaattcaccgcattcga
atcggaagtatacaccatcatccgattttattgatgatgctttcttcgatggtcctaggcggacttttatgccccttct
gtcacacactcgaaaccaaatcgaaccgaatcggaactcaggtggcgatatcgtatcaacgactggttttccgttagcg
aaccgtggaatccatccttgacctcctcgaatgcgggcatattcattcttgaaaagatgttgttccgcntcaagtgggt
ctacccaacgatctacttccacc
>24D4M13r1.seq
ttcgaaaggaacgggagttggtcctgtagtctccctttcaaatgttagggtaggggcgggatcttcgccatcattgcat
ttactccatccatttgtggggggcagattttcacagtccacccctaccgaagcagagtagaagtcggtatcctgaaccg
ttcccggttctcgattactaggaacaacagagatataccaatgctgcgtattgttgctcacattgcatttgaaaagcga
gtacttcgaattttcccccttgtacaaaccgaacctactgtacttgcctactccctcgcaatggccgtctctctcatat
aatccatttacatcagcatggccggcatttgagacccttatacttactacatcgcatgattcgggaacttcatcaaagc
gagaatcatcatcttcttcctccgactcattcataccaggcatgacatcagaatcagactgatgattgtggtccgagtg
cgggacaacctcatcgttatcccttctaccagaatagtcgccccgagattgcctattggtaggaccggcgtgcggggta
ggttcaaaaagatctctctccaaatgtgtcc
>24D6M13r1.seq
gctctcgttctcgttgtcattctcattcttcttctcattgttgcaactgctggatgattctacccacggngcaacgaat
cactcacttatgttccatctattttcttatttggccttcttgtcgactcgtacttcgatagtntttccttggaattcgc
tgccgttcaacaactccatagcgctgtcggcgtcctccttcttgaagtagcgaatggttccatttccacccttcttgaa
gacatcagctcgtttgacatcaccgtattgcttgaaatgatccttaaggtcacgccagttgcagtcctcggcaagaccg
ccaatgaacaactgggtaccaggaacaaaaggttcttcgtcctacttcttgtctttcgattggaagtttcggcgacgtc
cgcggtagtttttcgcagttgcctccgcc
>24D7M13r1.seq
gaaaatagaagtnaaactaagaatgtaatttngaataacatcaccaccgccatcgccttcaccatcgtcttcaccatcg
tcttcaccatcgtcgtcatcgtagtcatcaacgtcaacatcaacatcaacatcaacatcaacgtcatcagcatcattag
caacatcattagcagcatcatcagcaccaatatcatcatgggcaacgcattatgactgggaaagtcggagcgaagcgaa
agcgtagaaaatgtcgaactgaaagatccaaccgccatgtgtgttatgcgttagaatagtatcgttaataagagaactg
cctcgtccgtgtttcagaacttgaagatcgtctttcaatccacagatccaggcctcggaagatccaaaccaacaagcga
caatgttaccatccatgcaataagtctctatgaatgagcaaggctaagtacattgcggtatatttgtagtgttctgcaa
accgtaatatcctaacgatcgatgcgctttttgcgataccttctttctccttaggagattacgaagaaatgggcaaacg
cacatcgatacgaggggggttctgttccacggactgtaaaa
>24D8M13r1.seq
tattgtaccaaaccgcattagactccaatatagtacttcgtactgtacactgtatactgtattgaaccatggaacgtcg
ctgtacaacccaagacgaagaacgatgtctgcaacagcaacgaccaaagcgagagcactcgtcgtatccgctaaaaatc
agcaagtgcagctactactttgttgacaccgtcattgtcattcttatcgttctcacgataacaggaattgaaagagcca
cagctagtcgcagcgactgtactacgcttgaaaatatcccttccccttcatccttcgtcgtggacgccttccaaccaac
agtaacaaaaatgggtctgagttccaggtcaaggaagaacaaaaagcggaacggtgacagcagaggcctaacattccca
ctatctgcccaggagccaacgctgtacggggaatacgacatggtcgtcatcgggggaggttccgccggacttaccgctg
ctaaattcggtagcggaacaatgaaaaaagatgtcttgatcattgaggaggaacgcctgggtggagattgcacctggac
gggatgcgtcccgtcgaaatccttgctttcccaagcaaaggcctcgaaaatggcacggaactatgccatccagcaatac
cgccaatcaaacccgaacgaaaccgaaaaggaaccttcgatgactctcatcgcagccagagccg
>24D10M13r1.seq
ccgcagccatcatcacttcgtagttgcccttgagtctctcggacgcatagctcaaacagtggccattccgttccactgc
cgcagtcaccacccgtatgttgtctgtcatggcgttggaagcatacgccagtgcacgaccatcttgcactaccgcagcc
atcacaatcgcggcatcattccttagtaccggcgatgcgtattcgagggcaagaccgttttgtcgcactgcggccatga
cggcatccggattgtttctcagttcctccgaagcaaaccgcaaggcaaggccgttgtgtgccacggcagtatgcactat
ttccttgttgttcttaagttcctcggatacactctccaaggcaaagtcattgctggcgactgcggcaagcacaacctcc
tcgtcttcctttcgtgcatccgaagcaaatcgcagtgcaaagtaattctgccggaccgcggcaatcactatttgtttgt
tccgtttcagcgcttccgatgcatactccaaagcaagcccgttctgcatcactgcagccatcacgacctgctcgttgtt
cctcaggctg
>24D10T71.SEQ
cgagaccacaatattgttgcagtcgaccggactanctccgcaaaccgcatataatcctccctcgaaacaccgcaatccc
ggcaccatgaatagtaggagcaacagcaagaacagccgcaaaaccaatcattcgatcccccgccaccaagttgtcattg
ccgaggtgacacaaaattacaagctcttgcgactcttatcgaacgacttgaaaaacaatgagcaggtagtgcttgccgc
agtacgacacaactaccgcgccctggactttgcatcggaggaactcaagaacaacaagcagtttatgatccgtgctgta
aaacaaaattaccgtgttctggactatgcatccaacgaattaaagaacgaccatgaagttgtgattgctgccgtatcac
ataattcctctgcattgcaatatgcatccgagagaatgaaagacagccaggaagttgtcagtattgcgctgacacaaaa
ctacaaggccttgcaattcgcatcgaatgacatgaaaaacaatcggcaggttgtgcttgctgcggtacgacaagactat
cgcgccctggactttgcctcggaggaactcaagaacgacaagcagggtgngggtttgtgccgtcnggcaaaattaccgt
gctctggactttgcttccacaaattaaagacaccaggaagt
>24D11M13r1.seq
tataaataaacacttcgtaatttacaaagctacttgtgcatttattacttcttctacaataaatattcaacttctctcc
atctctgaatttgttaggttttgctaaccgactcgcttaatagtgtagcgcgtaatgaactaatatgtcgaggtttcca
atgtttcatcgttcatcccttgcttgttggttttcatcactctctatttttcggtgattcgacgtggtttcactacgat
cgagccttctttgatggcaacgctctcaatgccctttataacattgcgagcgaattcaaccgagtcatcatcggcatct
acgtcaaacaaatcttccaacaagttttgatgatcatcgataatctcttgggggatcttctgtccaaagaagcttccct
tctcaacgaacaattctagaattccttgcccttcgtcgtccttgctttttgtaaccaagtattgcagttgggcaaagaa
tagagggccgtcaaaccaatcctcgtgtgtggcagcggtttcaaatttcatct
>24D11T71.SEQ
caagaaccaaaacttcacactacaagtctgagagatctgtatcatttcgtcaccatgagtaacgatcccgaattgttga
aaaagttgatcgagaacgactgcgagttcgaggatgtcgaagttgagatgagatccccggtgattgtaaccggtgttgc
tgtaaagacttcttccacccctaaaaacccacgtctcgttggcactgttcgtcgtcgctatccttgttggtgcaagtgt
attgcattcgtcatggcaatttttgcaatcttctccctcttgactattggattcgcttatgtccagttgaaagatgtcg
taaaacacctagca
>24D12M13r1.seq
ccggacccacaggangccacttccacacacgaatatncagaaaacttataacaaaagatactcgtgatgcatgattgag
caaaggatgtctctttgcagcatctggatgatctttgaacgtgttcacgatcgccaaaggtacagaagaaatttcgaag
acaccaaaaaagaatggtaaccaatatcgaaatccaaaatggctgaatgccccacacgaagcagcaaacaccactccaa
ggtggtgaagaatcatttctttggattcatttgcgtaaaaaactccaactgggatcgaccagcactggtacccgagttg
catggctggcatcaggtaaaattcgttgaacaggcccggtattttttcgacgctgcttgttccactataagcaggcaaa
gttggaaggatccaataattgagatatactcccacgcaaccaatagtgaagttgaagtaaagattggtcatctgataac
aggtcttttgcttcttccaatctggcgtatctttcgtggaaacgaatttctcataaatgtgtaaggacaaaaaccaaac
ggctgtgcacgaaatcgctgtcacggcgatggcgatgaatgccttcacatattcacgggagctttcgaaccagaaggga
ctgccttcctgcatacttcggaactcatttgttaagcgattncattcgtccgtgaaacatttatgctgaagtcatgatg
gcgatatctncggtgaaccaccaaaggaggaaatctcaaattgtagtataaatgcacaagagatccaagttggacct
>24E1M13r1.seq
aaacttataatatgtacatgggaatgtatgctngtaaacatttgaagacttgtgaaaccccatgtgatagtcacattgt
aatatccggaagcgttcgaatgggcgaaagagtttcgcacaccatacataccttcgaaaaatgttgctttcgcggttta
taagacagggaaaatgggttacntgattcttccgttcgaccgatgcttgtgccgctgcgagtctagcaatcgggacacg
gaacggagagcaactgacgtatgtcaaaccagcttcatttgagaagaaatgaaccgaacgagggtcaccaccgtgttct
ccacagacaccaatcttcaggtttggtcgaacctcgcgaccgcgctcgactgtcattttgatcagctgtccgacacctt
ccgtatcaagcgtgacaaaaggatcatcttgtaggattcccttgttcatgtagtctggtacgaagcttcctacatcatc
gcgtgaatagccgaacgtcatctgggtcagatcgttggagccaaaggaaaagaattctgcttcttcggcaatctcgngg
gcagtaagagctgcacgtggaatttcgatcatggtgccgatttttgtatttgcatgactttcctttctcttcaaaaact
ttcctcggcacggattggatcaaagctttttgattg
>24E3M13r1.seq
cattaataccaagattagaaataaagttattaccaaacacaattcgcatatccgctgatcataataattgtgagctgtg
cctattcttctgtaacatccaaaagcaagtctccaccagcaacctcgtcacccgccgngacaacaactcgatcgacaac
tccctttacaggtgatgctaccatagtttccatcttcatcgctgaaagagataccaatggggatcccacatcaacctta
tcacctttcttcaccttggtctcgaggaccacgccgggcataggagcgccaatgcttccttcaacactatgcaatgcct
tcggtctctctgnggaggtttcaccaccgactgattcgtctttcacggaaactgtacggggagttccattcaattcaaa
ttgaagagtgacaaatccttcttgatttggctctgactgagccaccagtcgaatcatcaattgctttccaggttcaagg
ctgatttccanatcctctccaactttcatacctgttaanaatgtcctagngtcaaggatgctgcatttgccatattgag
ctttatgttccatgtactcatcgaaaacggcagggtacaaagcagaagagagaacgtcgacatcacgaatcttctgacc
gggtttaacatcaccacttaaaccaccggngtctcctccccatatct
>24E4M13r1.seq
caaaagtgcagtgccggtatcgctcagcactgntcctaaattctggtcagcacggtaaataatcttccgattgaaatat
tattgtggctgctattgttgtccacgtggccaacaattttagactcactccggcactcgtcaattgcatgctttcttct
agtgctgcatcctcggaagagggcatatcggaatcggagggaaacgacgatttgttgtatgtcccagagtccgtaggga
acgaggtgtccggcaaaaacaaccggaactcgtcttctaagcctgtactcgttaaaaccgtcggcgtcgtgtcatccgc
tggtgtcaacgggacggacgctgtctttgcagtctgcgtcggagacgcagaaggcgtggtactgttgggtgggagactc
ggtttctccgagggtgcactggatggcncggctgttggaatctctgacgagttaccggctggaatctcgctgttcgttt
>24E5M13r1.seq
aacacaaacccggttaaccttacagaattcaacgcgagaaaacaaacaaaagtttttgcattgaacgtcaatagtaccc
atcaccaagcgacacttcgcctaaacatacgaacgaacagattcaacacatctcacgatagcatgaggatttaccaaag
gactcccactgatctttctgctacaacagcagggacgtttattcgaagcgattccaacgaggatgaaggcgaagatgac
gatcatcagctcttcttcgtcacttcctattcggactttgagaaactagcccatggcccacgcggccacgaagccaagc
attctttacacgtatatcgtttttttccatccgatggttcccttgtcctcttgaatattcagggagacgcggatgttgt
aaccaacccggcgttttctcggcaccatccgcgtctgaacgtcatatatacctgtactgaagactgccacgaaaatgga
cgtatcattgccttcaaagtaaagccggatggcaccttagaacagttcggggagccagtcgatgctggtgggacttcca
cctgctatctaactattgacaaggccgagcgcaatctatttagcggtcaattattggaattccacccttgttgtcattc
ctatggatcccgacncaggtgctctcataggtggcgt
>24E6M13r1.seq
caggtgcccacagattgtacaccatggaaaagaacggggctctcttgttccccgccatcaacgttaacgactccgttac
caagtccaagttcnacaacttgtacggatgcaagcactcgcttcccgatggtatcatgcgtgccaccgatgtcatgctt
gccggaaagaaggccgtcatctgcggatacggagatgtcggtaatggatgcgcccacgccatgcgtgccaacggctgcg
tcgtttacgtcaccgaaattgatcctatctgtgccctccaggcctgcatggaaggttacaccgtcaccaccctcgagga
tgtcctcgagacgggagatatcttcattaccactaccggtaacaagggtatcctcatgaaggatcacatggccacgatg
aagaacaatgctattgttggaaacattggtcacttcgataacgaaattgacatggatggactcatgaaggccacaaagc
gcatcaacatcaagccccaagtcgacaagttcgtcttcgaggacaaccacggtgttatcgtcttggccgaagg
>25A2M13r1.seq
cttctacattatttattcctttgtttggtcctctgaaacccaatttttttaaggatatggcttgtacatcctctattac
ccagaggtgacaaactttgctcgttaataccagttgtctctgattaccctatcagaggtagaccgaatctgggctacct
cgcgagggataccttggtgtctccatagttgttcgagtgcacgaaagcgagcatcgttcaaaaacagaggtcggccacg
tcgaagaccaggatcttcttccccgtgttcgtcgacgtaaagactggctgagtacgccgacttgttgttgtgcattaaa
aggacggtacatttttgaatgaggaagaaaatgccaatcccagaaccgtttttcctcgcatggatcgtgcaagccccag
gaggacggtagtctcttcgcgtcaacgaacgacgttgacatcctgatcgcataaccgttccagtcagcagacaaatagc
ggtttcggcgttaccgatttcttcagcttcttccaaagatgccgattcttctcggcctttgaccttgctaacaatgcca
taaagttcaacgaatgacttnggtngacgaatcaaactgaaagtccgagcgtctttgc
>25A2T71.SEQ
gtttgaagaaaaaccgatgcggtagactgctgataacgggacgaatgattcaagccctgataacgccaggtggtttcga
ctcggttgatggtatggaaattgatgaggaagacgaagaaggaagatgggatcctagcgagatattgtcagaaggacaa
gctctggccaaacttcattctcactgcaaggcgagggtctcgtcgggctcactagataacgaagtcaaaatgaaagcag
gtacctcaatttcatcgccatcaaatctatttggtaatgttggaagagcgatccttccttttgctcgttctattatttt
attgatgcgtgcatgtaatgcagcaacaaagagtcgaaaccgaagaaaaggaatgtttgtcgaggaccccaattccgca
gcgcttgaattaatactggacggtacggagacgatgtcatccaatgatggaatgttcctgttgaaagagatgggaggtc
caatgccatctgtaatagttgacgaatccaatgcatactggggaatcactaatcggtggctaactgcagtaatcggact
ggagaggcatcatggatcatctggaaagtcactccttccggacctgtactcgacctcaggttctacgcaagaagataca
tcgatgagaattgattcncacgaagatagccgtactaaccggagaagaaaataaagttacgactgaaaactaccaggaa
atgggattctgtcacacatcangaagcatcgattcccgccgaga
>25A3M13r1.seq
ctcggtttgggacacaatggtatggcggtatactnntgctgaaactcgaccagacttctggaagcttcaggttaccact
acgcgtaacatcaccggaggacacggaatccctcaatggtttgtcaactggttctgtggtgggcttcaatatcaagtcg
atcaccacttgttccctatgatcccgcgacacaacttggccaagacacacngacttggttgaatctttctgcaaggaat
ggaaggtcggataccacgagacagacttgatcgatggaacatacgaggtcttgaactgtcttgaccgagtagcaatgga
attcgttgtggacttcgtacaagacggccccacgatgtaaacattggtgttcttagggtgatgactaatcataaggcga
attacaacttctaaaaaaaaaaaaaaaaaaaaaaaaaggctctctctctctttccag
>25A5M13r1.seq
ggtttttctgaggacaccgttatagaattgaacaccgaatactgatacaatcaataagtccaaccatgctatctacacc
ctgcagaatattgtacatcatcgctgcgagtaccgcagtcggggcctttcaacctctaatttcatccaggcagcgagca
cnttcggtcgggtctcttttcggcgtcgctaccgcctcgggcatccactatggatgtaagaaatgatgtggaacatggc
gtcacggtcgaagttgtcagttctaatgcaatcaaagctacaactgagggtgctgctcttgttgggggtcccgcctatg
ttgcttccttggaaaaaagcgttctgtcgagcgacaataccgacaattccttgcctacagatactgtcgtaactgaaga
acaaacatcacaagaaacatcgacaccaagtcaacctttgaaaagagttacgaagaaaacgatgaagccgactggagta
caagtagctttgtccactgaagaattactggacattatgaacggcaaagccatcgatgataataacaacgtcgaagcca
acgacggcacgttgacacttatccttttccacgcccacta
>25A6M13r1.seq
caggaatgaatgctgttcactcgcaactccaaaacaccgacctcggccagtttctagcaactttgcagagcacacaaac
agctcttgcagctcaagttacagggtcaatttctagcttgtcacaggttcctgtgaaacaggctccggcacaaaaggct
ccagttggcgctgccattgtaccggcactcggtaatattcagcagcagtctaatccaatgcagcgaatcggatcgtcgg
cgcctttgtttccaaacaaggggaacgatttgtcccatgagcttgctcaagcgtcatctctttcactgaacaacgccaa
cattcaaagtacaaaccagcagcaacgccctcatcagcaaacacaagtgagcgcactgctacaaaactatttacagcag
cagcagcagctgctgctgcaaccaaattcgctctcgaattcaatcatccagacactgtttcaacagcaacagcagcagc
aacaacaacaacagcagcagcggcaacaacaacagcaacgacagcagcaacaacagcagcaacagcaacaacaacagca
acaccaccaccaacaacagataaattcagctctgcaaacgttacagcggcagcagcaacagcgattcgcctctgcactt
caatctttacagcaaccaatgcaagccaattcagccaacgaattacagcagacgcagaatagaaattcgtttctggcat
ctttttttgtcgaatgtaacacaaaaacagatactactactagtcacaggcagaatcatgctcctatctggtaagccag
cctccgtccactatgtctccgtagcgatgtgacacccca
>25A6M13r2.seq
caggaagaaccctgttcactcgcaactccaaaacaccgacctcggccagtttctagcaactttgcagagcacacaaaca
gctcttgcagctcaagttacagggtcaatttctagcttgtcacaggttcctgtgaaacaggctccggcacaaaaggctc
cagttggcgctgccattgtaccggcactcggtaatattcagcagcagtctaatccaatgcagcgaatcggatcgtcggc
gcctttgtttccaaacaaggggaacgatttgtcccatgagcttgctcaagcgtcatctctttcactgaacaacgccaac
attcaaagtacaaaccagcagcaacgccctcatcagcaaacacaagtgagcgcactgctacaaaactatttacagcagc
agcagcagctgctgctgcaaccaaattcgctctcgaattcaatcatccagacactgtttcaacagcaacagcagcagca
acaacaacaacagcagcagcggcaacaacaacagcaacgacagcagcaacaacagcagcaacagcaacaacaacagcaa
caccaccaccaacaacagataaattcagctctgcaaacgttacagcggcagcagcaacagcgattcgcctctgcacttc
aatctttacagcaaccaatgcaagccaattcagccaacgaat
>25A6T71.SEQ
ggcgccattgtgctggaagcgacttcaaacatgatcttatggaatagtagtcgtatgagggtaagagttaaaaaggcca
ggtccttcgcattgtataacggttcagagatgcatttggatcaaactagatggctcgtcgatttcccccttcagcagtc
gagcgaatgattcaaactcaattgtcatctatgttgtccaatgacagtcttggtctcttagccgtatttctaacatttt
gcccttgataattgttgccgttgccgaaagtggcgttcgcgtttgatgcaaggatcacgttcgcatttccgatgcccgg
catcgcctgaagaatattttctccacgcaatccttgatgttgttgctgctgccctgtcatatcagtaagcaaacgccct
acgagctgattcgctactccagtgccaggattcgtagattgttgaatagtagatgtaccggacatcttattcgctaaaa
acgacgttaggagagaatttgcaacttccagacttggttggggtgtcacaatcgctaccggagacatagtggacggagg
ctggcttaccagattaggaagcattgattctgcctgttgacttgtagttgtatctgtttttgtgtttacattcgacaaa
aagatgccagaaacgaatttctattctgcgtctgctgtaattcgttggctgaattggcttgcattggttgctgtaaaga
ttgaagtgcaaaggcgaatcgctgttgctgctgccgctgtaacgtttgcaaagctgaattatctg
>25A8M13r1.seq
tatttttttttttttttttcaatagaaacccatgagtattactttcgcctttcttttactttgttttggcggttgcaac
tcagttgaaaacttcgctgngtcctttttagttctataataataacattcaaccctacgacctctgcacctcattaacc
gctttgtcgaaactcggaattcccgcctctcgngtgcataaccatacttcgaaagtaattcaaaagactccgcaaagga
tggatgtactggaattcgagcacgaatanaatcgtttcgctcatttcttgcacaatatttgcgttttagcttattctta
aatatcatcaaaatcatcatcatcatccgcttcatcatcaccagcatcgtaaaaaaagtaatttccactcttcttttgt
tcttgatctttctgcgaaccgngcttgttgattctcggacggaagttcacgggatcacgacggaaggtaacttccaaac
tcttgaggaactggttcattcctgtcaagagagactgcggtgacggtc
>25A8T71.SEQ
aggcgaccatgaaaatgcaatacgtcgatgccatcccgcgagtcttgaggggaagcgtcaaggaaattctcaaggaccg
cgacgatcgatccgagatggaaggaagggacgtttacnggctgggcaattgagactgccgagttgtcgcacttgcaaaa
ccgcgagatcaaagttttgtcgggaggagaactccagagatttgccattgccgcctgtgcgatccaaaccagcgatgtg
tacatgtttgacgagccatcgtcctatttggatgtcaaacagcgcctcacggcagcgcacatgattcgcgagattttgg
tcaacacgaaggatgccgaccgtcgctatgtcattgttgtagagcacgatctggccgttttggattacttgagtgactt
cgtttgcgtcttgtacggaacggctggtgcttacggtgtggtaacgatgccctttcagtgtcccgacagggtatcaacc
cattcttggccgggttcatccccggagactg
>25A9M13r1.seq
aaaaccacacacacacacacacacantcacacacgaatctntcaatcacaacaacaacaagaaccacaaccacaaccat
gaccgccaataacccatcctcctccgaactcaacagacccctgacaacaacaagaacagcaactactaccatgcgcaca
agtttccgaatggaacagggatgcttcgcgatgctgaacgatgcctccaagtcctttctctcgccaacggccgcggcct
ttgccaaccaagaactcgactttgatttctgcatgcgtcccacggatctgatccgtgcccacaatctcgtcgcgccaac
cgccacctccccggcgaaggcaaagacgacgactctctagaagaacggagcgttacgagacgagtgagtgacgtcaccg
catgcacgcgatacgaagagaaccaacctcgctgccattggtgttgttgttgttgttgttgttgttgctgtactccacg
cacgacacgatccagcgcaaggaattctgccgtatcgcaaaacaaaacaaaacgaacagaggacacgaatcaaatcgaa
tcgaatcgaaacaaagtctcccgttgccttttgcattgaagattcaccgacattcattcacattcacatttatatttcc
acccacgcgcccggtctggtaaaatccggaggattgacgcggacgatgacatcccgcgtgcggtcgtt
>25A10M13r1.seq
cacaaagtcaaccgaatagcagtgttcgacatacaagtattcatcgaactacagacacacttccacagcaataccggta
gcaatacacttgacgagtaagtcttccgcagacagacaacagttcgaacgcaatgcagtctctgtctccttccttcgtg
gttgcccatcgcgggtttgccgtggcagctgctcggacccgggcttcgaaccttgcccgtccggcacgcgaatccgtga
cgaataataatcgcaggatacacaccgccgtactacaccagaggccaggaccattccgcgcccgaccaacgacatccat
cgcagcaactcgaacggcagcgacggtggcgtcgccgaccgatgcgtgggcgtcgcgaagcatcttcgagagggcagct
acgactacaactacaactacaactacgactactcccgctgggcccggtcgcagcagccaattccgaagcctgtccagtg
ccgtggcggaagaagagcacccccaaaggagacgaacactggaaaccaagaatccgantattctgacggaacgaggtgc
ggaacggat
>25A11T71.SEQ
aagcaaacacaatatattctactcgactatttctgtggcatttcccccgaatagctgctctcattacgaatagtacacg
actaccgtccaaactagaatgctagaaaactcccagtatcgaactcagaacgagttttacatagcgctagaacgcggtc
gacaaacattagtctgagtcaatccacttggttctacaaacagaaatcgaaagtcgaacaaaaaatctagttgggtact
gccgggagtccaacctcggcattcggcaattccgtggtcggcgtgtctggcatttcggttggttgcaggtaggcaggag
tggaatccgcgatctcggcttcttcttcgaacatttcgtcttccaatagctcgagttcagcgtccagatccgcctcgtc
aatgtcgtccggtgttgcaaaattccgtccgagggcctcgttgatttcattgaattcgtccatcatttccgccatgtc
>25A12T71.SEQ
tcgatgtttgtgtgggagttaaaagagcccactccaccaaactaaacgcttccaactacgaccactttcgagaattcgt
tggaacctttaaatcattatatgaaatgtccaagtctgccattgaaaaggaaaagatagtctcgagtatcatccaaaaa
atcaaggaccaaaaaggctatcgattagaggcttcgatgaacgatttagtgaaagagattcggtctatcctctgtgaca
aaatccaagaaagaccttccgaacgaaccgtaactcaacagtctatcaacaacaataggatgcccgtgaatgttgaaca
gaatgataggaaaagatcttccagtatttgccactcgaactcgcgagataccgataaccacactccacagaaacgtcaa
cgtctctcacaaagaaaagaacgaccgcattcgatcgattccgcaacggtctgtctccccactgtgaggacgaagcgag
ttgtctcgagttgtacaacatcgtctacagcgctagtatcctcggatcgcaacgtcgcccccaactcttgtgatgatga
atctctaagagaagcaccaccttcttttcgtcagcaggcatcgatcactgccaatatggcagatattattgcctcgaaa
cagaggttaatggcaacgtcttcagcatgccgggacttttccaatggttgtgggaacgtgagaagggtcggaataccgc
caaccgtcaactcctcagcgtaaatgatcaccc
>25B1T71.SEQ
tagattatgccatcgttattgttgctattttatccgaagcgagtccattctcgaaccacgtttctaatgattccaatga
gtcgaaggaagaacatactgatgaacaaaaggatgatgatatcgacgaagtggataagaagttggttgaagatagagag
aggaaaaagaagataaatcgtaggcaatggcacaatcatggtggagacgtattggctgcaatgttagctgtcggtgcat
acacgtatgctggaagaggagcaggaggaatttccgaaaagttagcacataccaagttttgcgatgagaatggattgaa
tcatgccatcatgtgtcgaatccaaaaaatgcgtagtcacctagcaatgattgccaaaaatagattgggaactacaagt
ggtgtagcttcgaagacgggtggtttctctttcaaaatgaaaccgcctagtaagatcgatgaaatgttgttgatacaat
caattgcatctggtttattggaccgtgtagcattgttggctactccaggatccatatctggagattacccgatcgacct
gcgatccgcttatatcgggtcttcatcttcaactaatactcccttgtttctcgacaaggcaagntttcgtatttaccag
agactacagacaactacctangnggggtgngctacgattcgatcattcggaaaacgacgaaagaccggtactccgataa
ccgnctgaaaaat
>25B2M13r1.seq
acagagtttattgntacaaaatttccttcgaaaaacaacacatctattgacagactgtttgccacaactgataggattc
ctctttgagaagtgtgtgccgcatttgtcccacttggtacgcgttatcgatgctttgcttcgcattatcgtcgtctttg
atttggtctttgataccgggatggnccaaggcaagcaacctaagggccttacacgccaggcatccgtttgcgatttttg
attctgcgtgtcccacgcaactcaacagtgngtgataaagatccttgccgtcggtaacttgtgacgcagatgcaaagag
ttcgg
>25B2T71.SEQ
cttatttcgacgaagatcaacaaaaacagccacagcaacaattcgttctcaacatggaatcacaaccatgtttcggatg
gaatacgtcgaaaatcagcgttcagactctgcccatgtactttccgcgcgatttgattcagtgggaattcccctcccca
gatcttcctgaggtcttggaacgaatttccaaggaattgcgtgcttcgagtatccaagccgctcttagccacgaacctt
tgtcggcaaagctcgaaacctgtcatgaaaatgcagagctatacctcgtgtttttcaatgatcgaaacagcacaatttc
catgagcgttcaacgtcacaaaggagatcatgtcggagcaaatcgatgcattcgacgcttagttgacgcagcgaaggga
attctcttacaggattatggcgacgaaagaaattccatgaatagagaggctccaattactgccaatgccgtgctggcga
tggagcagttgatcgagcgatgcacagccgaaagtgtcgccgctgaaactgattctcaagatattgctcgtgagaacaa
ccaacagcatctcttcttgaatcaatcacctcagaaaatgacagaaagcgctattcgagacgtttacttaatgctacag
cagcctcgccgcctagatttgcgtcgagaggcgcttgaataccttctagcgatgacagacttgaagcgtaccttaaaat
ctacggcaatatcaactgctttggttgttctcgaagaaaaatccctgatcctgtttcttcggaactcaattcgcggcta
aaacgattcagtcgactttactcactgtttactcacagagaactgcctgtgatcgcgctgcgtggcggaacgtgcaacg
aatgatgaaagagacagtag
>25B4M13r1.seq
tctctctaagtttagtttattttctacaaatattattncatgtattaccgtgtaatactttttttttggttcattttca
cgtgtagtacaaagtgggtgtgagaaaaacaccgtttcataatagttcttcagaagaaaagaatcaatatatgctctgg
ccaaaagaaataccagctacatcacaatatccattcatttatgccaaggttccttcgctctcaatgagaggcttcttct
tgtcagagctagatgcattgctcatgaagaacgccgctgcacctcctccaacagccaaaaggacgataattccgaagat
ggcacctccgctcattccagacttagtagattgtttgtcgtagttgaagagtccttcgttgtttccattgtaagtggtg
tggggcttgtactttgtgtattcacccttcttttcgttgtattcagagttagcagcgttaatcatgccggtgtagac
>25B4T71.SEQ
gaagcataaaccaaataatatacttctctggatagatcaagtccttactataaatcagaagatcaccatgaagttcctt
gctatcgctctcacaggacttgtcggcttgaccgaaggtcgcaaactcaatgccgctgacttgaaccgacgaatgaaag
ccggtttggtcaacaaatcggtcctcatgcgcggcgccaagccgtacaaccaagccgccagacgtaagctcgatgaaga
agacgcgtttgaaatcaccggaaagtacagcatccagttcaactcttgtacttccatgaccgtccaaagtgatgacctc
atggaggacgcaaatctcatcgccatggccgctaacggtgacttggttgctgacaaggactacatcattttcaacgttt
gcgagactcaatactgctcttactacgctgaagacgaaaagatgagcttcatcgccgaagttggtacttacttccaagc
gatctcccagtatttgcccaacaaggtccaagaatactgcgaggcctgcgaagataactacgactattgctacgccaag
tctactggtgctacctactatcccgaaggttacgaacctgaagaggaagaagaggaggaagaagaagctgccgaggaag
aaggcgaagaaggagaggaaggagaagaagaagaaggagaggaaggagaggaagaagaaggtgatcgtcgattggccaa
gaaatcccgcaagttgaagggccgaaagcttgctgccaaccaagttatcaaattcgtcgactgccaaatgtgcgctgac
tacgaatgtctcgacttccatgaaaaaacctcgaatgggtactatgacgaggacggtgaatacgtcgaagctgagcttg
acgacgccatggaatggttgaacggattctctgaatgtgctg
>25B4T72.SEQ
gaagcataacccaaataatatacttctctggatagatcaagtccttactataaatcagaagatcaccatgaagttcctt
gctatcgctctcacaggacttgtcggcttgaccgaaggtcgcaaactcaatgccgctgacttgaaccgacgaatgaaag
ccggtttggtcaacaaatcggtcctcatgcgcggcgccaagccgtacaaccaagccgccagacgtaagctcgatgaaga
agacgcgtttgaaatcaccggaaagtacagcatccagttcaactcttgtacttccatgaccgtccaaagtgatgacctc
atggaggacgcaaatctcatcgccatggccgctaacggtgacttggttgctgacaaggactacatcattttcaacgttt
gcgagactcaatactgctcttactacgctgaagacgaaaagatgagcttcatcgccgaagttggtacttacttccaagc
gatctcccagtattttgcccaacaaggtccaaagaatactgcgaggcctgcgaagataactacgactattgctacgcca
agtctactggtgctacctactatccccgaaggttacgaacctgaagaggaagaagaggaggaagaagaa
>25B5M13r1.seq
ccctctttcaccttcagaggataattgatgaaaccgaaagcgcaaagcgacgaagcaaatatcagtgacaggaaataat
aatgggactctttgggcaaatcttaggcttgccgttgttggcaatgtcttacggactctggctagctggtacgctctaa
tattcgggataacacgaaagtgacacttgctgctcgctcctttcgttcgagattcttactcttctttcgcattgcgtct
tgttctttgttcgtagccaacatcagccggccattgattgtggcaacccttctgtgcatgttggccaatccaaaagcag
ctcacgcgaaattgaaattgactataaatacttttcggtacttggccctgtctaaggataagaaatggaagaaacccaa
agacgatcccgcttcttttttctccaaagacaacgatggagaatacattgtcctcagtaaaaaaacaatcgtatttctg
cggcatggagaatcgacttggaatgatacctttaataagggtgatcggaagatgtcttcctttttgctaggattcattc
ctggtatattccaaagtcttgcaacagaatggtc
>25B5T71.SEQ
ttttttttatgaaagacataaatactaattatcacatcataaaaattttgaaagatatgagtatctatttcgttgttgt
tacagggaagtgtgtcagtttcttgactgtaaagtgttgtgtctacaatgatgaccgctgaagaataatacataccgtg
aacaaagaacttttctttgtaccccagcaatttanaacccggcatacaagactgtaatacttgctgggtcgatcatgta
tttgtcttcacccgtcgccttcactttcgtatgacacaaagtaaagccaactagcccaccgttaacaagcttctttttc
ttagagacatgttcaaaatctttcggcaaataagtttgaaagaacgctcggaaccaataagaatgacccgtncacatgg
acatgatccgcgttactgagcatcgaacttggg
>25B6M13r1.seq
ctatatgcatattanctcattattctgacaccattgacagtcacacgttcggngtctacatacatattgtatatttata
ttggcgttgattgcgttgcgcagcttctctgttgcacacggtaggcttgagaggcattccttttactcaacaacatcca
tcgtattcgtccacttttcgttccaaaagttcaaaggcgcaaacgattccgagaaacagaagaacgtcttgttccgcag
ctacggtcatttgccacttgttgttgcgaaaacgctgctttttgatcgtggcaacgttgatacttgcgggttccagttg
ttttttcgcatcccgattctcggtgtttttgttttcgttttcgtttttgttttcgctttcgctatccgggcacgtgaag
ttcatcacgtatggccaacagccgtggcaggtaaccggagggtagtgcgtatcgtngggctccagcacttc
>25B6T71.SEQ
tcgcctccgngtttaagggactacccaattattatcggaggaactacggtgcgcagtcagggtagataagaaagcagca
gcacaacaaangagctgttgtcgtcacacaggttgccatttccaatccactacaatcgacgccaacgcttgctatagaa
caaataagaagagcatgcccaccaacaaatctcaaaaaaaggccgataatgccgcagcccgaactaaagcaagtagtcc
ggtgatgcctttctctccgaagtacaatacgaatggcagcggtaagagtacgagtatgagtgcgagtgcgagtgcgagc
aaggaagaactagagtttcaattcgttcagaacttccacaaagctgttcgaaccagcaatccaaaatacgacccttctc
tgcaccagcagcagcaacaactttttatcatgtcctttgatcatccactgaaattcgcgatcgacattggaaaaggaaa
aagcgagggcgacgatgcaaccgatgtcgttgtttcgatgggagacgggtctaaaccttggttcaagatcgcccgcgtc
gaggaattattgatcgtcacgagcctgaaaggagaaccctttctcatgatcaaggagatcacatccgaccgcgaaggag
gcttggcaatggacttgtaccggtacagtcccgttggccctggcatccgaaaacgcgaaccg
>25B7M13r1.seq
caagagcaccaagggactcgaacagatggtcaatnacaagcaaccagaaggtccctgcaacatgggtgctgctatggaa
gaatgcatgacagaggccttttcgaaggatttgaacacngagaccagtcgctcttttggtcctcaccgcgggcaaaccc
gatgataacgaggagctcaacgaatgtctcacaggagccgtgcaaaaatgcgccgagagctatgagcagtgccctattt
ctgtcacctttgtccacattggagacgatgaggaagcagaggagtacttgaagtacctcgacgaaggcatccaagctga
tagtgcggtgagcggagaaacattcgacctcgttgataccgttaaggacgaagacatcaaagcagcaatggctgagatc
aaaggcactgaagagaccggaaagaatggtgctctttttggcgcaattgctggagctgccttgggagttggtggtatgt
accttgtcaacaagcaacaggcaaagaagcgcaccgaaggatggagcggnaaatggaaagtcacctacgagggagaaga
aattactatcttggacattgccgacgatcaagctggtaatctcaccatcgaaggtttcccatccggagaggccaccact
ggaacttacactgcggatgatgaagaagaatacgcc
>25B7T71.SEQ
aattttgaaaattaagatnctagtgacaagttcttacaaaatacttcgtncgaagtaactaacaatcgaagcgtcgttg
gnggctcagaaaattcaacaagaaagcagcttgcgctgtcaagcatgagcctcgagcaatctacattggaaatgcaatg
ttattcacttaaagaccgacggaggtatcgactactgccatcttggcagagcgatccatgaggataatgtaatcgcatt
gatccttcttggatgccttggngaaaaatttcttgtccaaaaggtatccagnggcaccgactgctgcggctccaccgag
accggccgcagcgagcgacgcaaatgatgcaccttccggaggaatttcgtcccatcgggttccgtcnctccaaacaatg
gaatgctcgtcttcgacagttccctcgatttcccagtctcctgaaggatcgatgaaactgatggcgtattcttcttcat
catccgcagtgtaagttccag
>25B9M13r1.seq
aacaccccgagcggtacaattgcgaggtagaagacaccattaaggccctgcgggaacggtatcgccagctgcagcatcg
cttggaagaacggcgcagacgaagggaagatcgacggaaaagcaggacatatcgacaacagcaacaccaccaccaacag
caacaccagcaacaacaacagggtcaaccacaatccaaacagcaacagccgttctcgtcttcgtcttcgtcttcgaatg
cggccgattccagcgacgtttccagttgctgcatttcctatacggcacaacccatccaccaacaaccacacaacaacaa
caacaacaacaacaacaatattccatcgccgcaacggcagagccatcacaaaacgaactcgttcccacgaaagcgcg
>25B12T71.SEQ
ttttcccaggactccatcaccaacagttgccaaaaaacccacgtttcacgtgcggacgccttcgccaaccatccgccgc
acggcatcacccaacgttgcgttgcatacggactcacccacccacacaaatgctccgacttcaatgattgtcgagtcct
atagtttcgagccatctgcggacacatacatatacttggatggaccatacacgggccagaaatatgggaacgaagacaa
actctgggtgcagcgcgggaacaaagattcaacattacccggtcacgaaccgacaataccaaccatagtggggatcatc
aaattcgacacaaccaaagaaacggaaaccagcaaagctttgcccaagcgatcccgatggccggaaaccgagaacaggg
tgaag
>25C1M13r1.seq
cgacaagcaagtagtccctgttccagtttcaacttntgcaccaacattccancttggagcaaacaaacaaacagtatcc
gatccttccaagcaattgcaagataatactgccgcagtagcacagcctgaagcagcatcccaggcacccccagcatttc
cattcggcaacgcatctacagagacgtcgaattcatntaccaattcgtcgaagccggagccaactcaaggattgagtgc
ggtacctgcaccaacagcaccggctctgacattcgggggagcgccagcttcgtcggctccagcaccggcaccaacattc
aaagctgcgccagcaccatcggctccagcaccagcactaacatttggagctgcaccagtaccgtcggctcaagcaccgg
caccaacatttggagctgcgcctgcatcatcggctcaagcaccggcaccaacatttggagctgcgcctgcatcatcggc
tcaagcaccggcacccacatttggggcagtgacagcttcagctccgacgtttggaactgaaccagcatcatcggcccaa
gcaccggcactggcacccacatttggtgcgacaccagctccagcaccgacattcngagctgcaccagcaccagctgctt
tcggggccnctacttcaacagttacgaatacgtttgg
>25C1T71.SEQ
agctgtttcattaaatgctctgagaaagccaatttttgtgtaggtgttctaagagttgataaatattactacacccact
gagtaaaagcttagaattgcacatctagattgaacccctctaacacngaaaaagttatcgccgacggtttcgtgatttt
cgtgccattcgtcgtgcactagcagttcctgcggccgctacagtagtattcccggaattgaatcctaccccgttgccac
ccccaaagcttggcatagctgttccgttgcttccgccgatcgaaaacccccctttcatcccaagaggtggaagactgtt
cccatttgacggctgaggcttcatgaaaccattcgatggcgctggaacttgattctcctttgtgttgccaaacgagaat
tggccattagattgctgacgcgtagatcctgcagcaaaacctgatgacgttccaaacgtattcgtaactgttgaagtag
tggccccgaaagcagctggtgctggtgcagctccgaatgtcggtgctggagctggtgtcgcaccaaatgtgggtgccag
ngccggtgctttgggccgatga
>25C2T71.SEQ
aaaaattgttggctttggccttggtgtcgatcgctcacatcgagacctccgatggctttatgatccatcgacacacgcc
cacggacgacgaaaattctcgacggaaacaaccctttccgtgaggttgacataaacatcgatatggccgaggatcttgt
cagcnncattggaaagtattcattggaagaaatcgagcnctgcagagatgaattgcatgcccaccgagtccagagtgtc
gcgctcggagaagcaacaaatcccgatgtaatcaaagaacgctttctcgaaacggagctaaccatgcagctcgatcgcc
tcaaagagaacatgcccgaatcgtatctgttccccgaggaggaagaaactattgatttcgatgttgacatcgaaaccga
tggtgtaggctttgactttgtttttgacaacggattgaaagccatggatctgcccgatctcnaaaaagacagcacatct
tccacgcaagttatgattgataccaggccatcgacggcctggaaagatctgatcgccgcagaaggagtggtagaatcca
ttgcatctgtggcatgctcggactcatgatgatggcaccgagtct
>25C3M13r1.seq
cccctcaacttcagattgcttttctgaatacactattagtaccgaatctatcgacatggtatcgcccatccaatacgat
cctcagttattccgattgaaacaagatgggagctgggtacaattgtacgaaacggaagcggatgccgatgttgccttca
tcgtcggtgatcgtaaattcaacgcacacaaatccgttctcggtgtagccgccaagccactcttcgatatggtaatggc
agaaggattgtggaaagacgagagcggcagcagcaacaacagaaacagaaacagcagccaagatattgagaacaatagc
catgatagcagtaatagtagtgccaatacaaacagctgctgtgacaaagtattggagttggaaaacataactgaagccg
agtttgccgctattttgcaagcaatctatctcgccaaagaaccctcacttactaccaaggacgaggccttgtccctcct
caccgcggcagacaaattcgggtgctcggatctcaagcttcacatcgaatacgtaattgtagaacaataccttactccc
tctctgaaacgcaaacgtaagtgcaaaccattgacggaaacattttctggaaggcatcaccccagacagccacccgcaa
accatccgttatcctcctcccgatcctccagtgccgtggaactgctcgtgtttgcgcactaccattcctgtgccttgtt
gaaggaagccgccatggaagcgtgcgtcctgcatccagcgatcgtttc
>25C4T71.SEQ
ctattatgaggaagacgatgaatatacggattatatcgttgatgatgaccatacggaagtcattgttggtggggaacag
aagctcaacgatgaagaaataaatgggagagcggaggagaaacgttgtttggaaaataggtttggcaggggaactgttt
ctggacacantgctgctgtagatgaaggtgatcaagatcttgcancaacaaatgctggagatgaatacgacgaatacac
agtagcagaagatattgctcaacctcttggaatgaaaaagagtgaagcagactgcaagtacacgtacaagttcgatgat
gttgaagagaggaatttgaaatccacagagatggtaaaagaaagtgttcaaaataaagcaccgaaacagcaaacaagtt
tggaatcgatggcaacacccaatttacttccattccgtcatcctcaccccgtctggatcccctattccacgaggacttg
ggaccaatccgttgcaactattgcatggttaaatccggncnttttcgacgacgatgaaatcacttgc
>25C5T71.SEQ
atttgggaccccgcccagagttttnaggaaganccaacaacagcaacagnaacagcaacaaccactaccaccgtaacgc
ctctcaatctgttatcgaccgaccagtggttcgaaaagcgcgtcaccataggaaagggaccctacaagaaccaggttgg
caccgtcgtcaagtggaggaacgggtgggtaacgattttgctggaacccgacgaaaacacgttgtgttgtgacggtgac
gacgaaaatgaaaacgaaaacgaaaacgaccataacggtgctgcgtgtagcgagaacaagaaccgggacaacgacaagc
aaacgaagaagacaaacacaaacacaaaaacaaactccaaaaataataacgatacgaataccaatccgcccggtattta
ccacaaccggcggtcctacgagctcctgttagtgtgagagaacgtgacggaatcaaattaaacgaaacgaaacgaaacg
aaatgggaccaaatcttgtgccactcctccgagggtaggaggtgtaaatgcaggcacgcaacatcaataacagcaacaa
cagcaacaacagcagcancaacaacaacaacggcatcgatactactattgaaactacattttttatattcataacatca
tactactaagacacgaatataagatcctacaaatgttttctctaactagcggctctattgnatactgggtactatagca
tatcgagtaaacagaatattatccactattat
>25C6M13r1.seq
cccatagatggaggcgatccgtctcctacacctcctacaccttcttcacctcctgtcgcttcgcccacaacagccccag
tatcggcgccagtatcggcgccaaccccacccttcaacggtgaattgcttagcaccgataagggaatgaacgcgtggga
agtgttccaaggccttgagtcacttacatacaagaactctctaagccctcccaattatgcttatgtctcatctggagga
gctgctggcgatggaagtttggtggtcagtgaagcccaagggtatggccttctcattaccggtgctatactcgctagtt
ggaacacgcatgccggacaagttcccggttctgttcgctctgacgtcctcgaatattttgaaggatattttaacttctg
gaaggatatgtgcaaggattcttcgaatcattctaacaattgccaaccaaacggcgcttactgcaagtcatcatctgga
tcatcatctggatctaatgtgtgccttcctgactggaggcactacaaaaccggaggtagcgaatccacgggtccagctc
ccgacgccgacgaggatgccattgtgggc
>25C7M13r1.seq
tctgctgcgtctggatttcagttggacgccgccgaacccgaggcagcgaggagggcttgtgaaaatctatcagagcggc
ggatcgttccatcccgatgactctgaggattcgtcgcaggataactcgataggtatcacntgacgatcgcgacaagaac
gaaaatcgcagtctggtaccaaaacctcgcgcgcattccgcagacggaacggaaccattcgatgcatctttgtcaatcg
acgaatgtagtgtacaggaatccgaggcaaaaagctccgagatttctgggaagaattgtagtgaagttagtgatcctga
aacgattcgtggttcttatgggggaaatcacgggggaatatcgatttacggatcacgagatggcaagagttccgcacca
aatggacgattggggagcagtttgtcgtcggatgcaacggntttaaacgacagaggtggcgggagtcctctgcgtgc
>25C7T71.SEQ
ccttttttttttattttttttttttttttttgctntatgatcgatttctttcttaagtagttaaaacattcagcatagt
ccttctttccttgcggaaacagagcttccatagagccaaaatcttcaaaagataaaaaatcaagcagtgacattcatct
caagcgctagccacacaaagaaagctgntcccaagaagtattcttgcgatcccgacaagaaaaagaagacactgacgta
caacgaaactttcaaaatccagtattgntcgaccattacctcgcctcgctcatagngntctttcatcacctctcgctcc
ttctctttcagtttcaccttcatctcgacgtttcgttgaactaaatcacggacacggattcttgcacgctggaggnctc
tagcgcttgattcaatcacatcgtccgatagtttcagtttttcttctaaaaacttgacccggacttcggcattgatcaa
acggnccgtcaagcacatgcttgcctcggaaataaacatcg
>25C8M13r1.seq
aaagagtttccatagcatttaataatggatatttcacnctaccacgaaggtattgaagaggtgaactatctcgtcaggg
caggaaagagcacaaacgaggaggatagtgaaatttcgagcatcgatcaagtaacgattattcattacaacaaggctcc
tccgaaagaacttcttttgcctatcgatacagtcgaagggattctccccgaaagattgatcgtcgacaatacggcagtg
ctatcagcacagacacaacgctatgagtattgtctcttcgacgcttttctgatattgctgtatgtttccctaatttctt
tatcattcgtagttgttttcgtcgccttcagttgtatttctcggcgatgcagcgcaaagactgcgaaacgaccagtcca
taatcatctcctcaaagtcgacgacggagatattgatctcacaagagaaagtgcggttggttggcacggaaactaccaa
aactatccctcacaagaaatggaacacaggcgagacaaaagctttgatctcttagatgtagaatcgaactcattccaga
gtcatgctggtggatttttgaacgactcctcattcgcaacaccaccgtcttgtgaaaaggatagtattctttatttcat
cgacgacggcgacgaggaaggacntttcatataacgttcgatcaatc
>25C8T71.SEQ
cgaacgttatatgaaatgtccttcctcgtcgccgtcgtcgatgaaanaaagaatactatccttttcacaagacggtggt
gttgcgaatgaggagtcgttcaaaaatccaccagcatgactctgaaatgagttcgattctacatctaagagatcaaagc
ttttgtctcgcctgtgttccatttcttgtgagggatagttttggtagtttccgtgccaaccaaccgcactttctcttgt
gagatcaatatctccgtcgtcgactttgaggagatgattatggactggtcgtttcgcagtctttgcgctgcatcgccga
gaaatacaactgaaggcgacgaaaacaactacgaatgataaagaaattagggaaacatacagcaatatcagaaaagcgt
cgaagagacaatactcatagcgttgtgtctgtgctgatagcactgccgtattgncgacgatcaatctttcggggagaat
cccttcgactgtatcgataggcaaaagaagttctttcggaggagccttgttgcaatgaat
>25C9M13r1.seq
ttaaacacaatcggtttcgttcctttcacttcatttatcctgcatnggactgcgctacaaaagcctaccggcatcaccg
cacttttcacagtagttcgaggttcatttcgcccggccaattgcattctcccaacaacaccgcaagcagccaaaccacc
cagcaacagcagcaacagcaacagcaacaacaacaacaacaacaacaacaaccacaaccatgggaggagacggaggcgt
gattgccagcaatcggaagtttatgcgtggagccggcacagctgattgtgtgggcgatatacacaagcatgcagcgcaa
aaattcaacgccaaggaagcgatgtccacctgcgccctgaccaagactcccctgcattctacgtcgggtgccgcgacaa
taatcgtggcggatccctacggtcatttgtaccacaaagaagcagccgtgcaggccttgttgaaacggaagcaacaagg
caatagcaataacaacaacaataacagcggtgagagcacgatcggaccgcaggtacgtcgattggccgacctctgcgat
gtgcgctttcatcgagacgagccttccggtgtgaagaatagtgttccgacctgtcccatttcgggaaaggcactgaacg
gaagcattccggccgtggttttggttccgga
>25C10M13r1.seq
tttttttttaataatgataatcacgtaaactattaaagtatgnacatactgtacgagtactatactgtataggtcctaa
accatccctgttcctctcggttcggtgcattcgtcgaatgcgcgtgtcgttgtgtcgtcgtcccggattcgattcgatt
cgattcgattcgattcatcgaattcattacattcatcgatcaccaaatcaatgaatcaatcgtcgtccaatatattaga
atagcagagggttcgattcgattcgattcgattcgattcaattcatttcatttcatttcgtgtcgtattcgtatccatc
agtgcgttcgccgtctcacgttgagagtgttcccgattatcaccggtgcggattctctgtcgctgtcgctgtcgctatc
gctgtcgctgtt
>25C11M13r1.seq
ccttcgacacacgaagaaatcctctctcgacttttaagaacaccatgatatattttctacccgtctcgcagaagtgaac
gcgaagcttgatctccactctagtggcgagcagcttttgacagaaatcgagtacaatcgattgaacagaaaaaagaagg
cattcgaaaacaaagtggaggaattgagtcgacaattcgacgagaggcattctgaaaggatcatcttccgcgaagaatt
gctgaatgatctgacgaaagcccgcatcgcacgttccagaggagagttgtaatccgccagaaaattgatgttttgcagg
cgttgcatagaaatacctgcatatgcatttacacggtacgtgtaatttttttaataaacattgatctctcattaatggt
acacaacgacgaatcatacagcaatgatcgaggttacaaaacatctacagcggatcttagagagaagtcttttgcgact
cgatgtccacatattgagaaactgtttctatttgaaccttacaaatattgaatgtggaaatcaatctcagcaatcttat
ttttcaacaaccgcggaaataaatctcagcaatcttatttgtcaagtttagttggagataccaggtttctataagtttt
tctgaaaaatttaataatcgctagcaaattgtctacaccggcagtggtatgattcatctttccagtctngatgttcgcc
ttgggaatcgaagccgccgctctgc
>25D1M13r1.seq
gtcctttgcgggacaaccagaaataaatattttcttattttttcatatttcntgtattgtgtgggatgaatccttcatt
cttatccctttggattgacatagcctcctgcaggagcaacatttttcgaatttgtatcactgtattctttgaggaaaaa
tcgtgaactctttaaatcgtgccctttcttggctggtggatcgcttccgctgacaaaaccaattagattcaaagtgttg
aaaacccatatgctaccttgtcgtccaccagacccactatcgtcccaaatcttggcaagataaccacttggtttgcacc
agtgtcgtggaacgcagcgcatgcatttgacgtcaggttgcttatcgtctttgctccctatgaaaccaagcgccacaaa
ttcatcacctgggggaacggcctcccaggcgtaaaatggattactgccgtgtgtcacactccatgcaagacggaagcgc
gctggatgaggcataaatttatccatcacatgaggcaaccaactgctacctccaacccagcttccagttgtgtccgtag
cttcgatacacaatctatcttttccatcgcggttgggattatcatatccagatcctgcaaaatgaccgagtgaaaacga
ttctttgttctgacggaatgcaccgttttgaatgacgggctcccaaatactgattttctgccgtgacatactgccttga
ctgttccatatcatattgaacttgttgaccttcctgactttcaccttcacggcagcgagaactggtggagggatat
>25D1T71.SEQ
aaccgcagtagcactgagaaccgatcgaactttactggattccacgtatggttatcaacaagccaagagcttccaagat
tcaactgcaaatgcatgctatcgctttatcgatagttctctcaactaccaaccacngagaggtcagtttacttcttcga
gctattcaagaaaatgatctggagatgcgttacaattactttgttgaagtcagaagtaatcgtcgtcgaaagcagaagg
atccttccacctcagcgttatcgaaggttttcattaccgcggatgagcatcacatgctgaactacaagatagctgcagg
aaggatcacagcgatgctcaaggcgaggggtatgtatccacgagactgcttcaacgcaattgatcgggatcgagatggt
cttttgaattatgatgatgtcaaacgtggtctcgcatggctcggactaccgcttgatcaagttcttctccttggcttca
tgaaagaattagataaagataaagatggctacatcaatcttgatgagtttaaagcggctgtcggtttcgaagacgacgg
cacgatgactgccaacgctgccgcttttaacaatggtatgccattaccaccgatgccatcgaacgacaacaagaaaaag
tttgtcaatatccctccaccagttctcgctgccgtgaaggtgaaagtcaggaaggtcaacaagttcaatatgatatgga
acagtcaaggcagtatgtcacggcagaaaatcagtattt
>25D3M13r1.seq
gcgtgttgcgcacgtgtgtgatgtgttcttgtgtaaagtattcttgatggtcatacaatcctgttggcggtagcacgat
atggatcgatacatccgtgccataacaccatgctatgttatgctatgtcgtgtcgtcccgtagcaaagcatgcatccat
ccatccattcattcatcccccatcggatcgttcctgcgtgcgtgcgtgcgtacggtgcaacacaccctcgcttggattc
gataccatgcgtacaggtacgacggtataattattacttcggtgttaatttatcaaatagaatggaatgtaggaaaccc
acccacccactaactctgccgaatgcccgtccgttcctttggagctagagcacgcagcaagagatgggatgaaatgaaa
tgaaatgcgatgaaatagaatagaatagactttccag
>25D3T71.SEQ
attctatttcatcgcatttcatttcatttcatcccatctcttgctgcgtgctctagctccaaaggaacggacgggcatt
cggcagagttagtgggtgggtgggtttcctacattccattctatttgataaattaacaccgaagtaataattataccgt
cgtacctgtacgcatggtatcgaatccaagcgagggtgtgttgcaccgtacgcacgcacgcacgcaggaacgatccgat
gggggatgaatgaatggatggatggatgcatgctttgctacgggacgacacgacatagcataacatagcatggtgttat
ggcacggatgtatcgatccatatcgtgctnccgccaacaggattgt
>25D4M13r1.seq
acacccaagcaatatcatcaacgatcttacctacacttcttaatcaaaaatggatttccttcgcatcgttcccagctgc
atttccgccaccaagagcgtcagctattcctgcgaacttaccaacaagtggtcgaatgaaaaccatcctgtggattatg
gatccatctcgggctctgcccattggaccgaccctgtcctcgttgcccatagttgtaactatgaagtttggtctcccgg
aagcttcgctaccctcggtgtcgaagctcttgccgaggtatgtaaagccttttttcaatgtacgcgtaattttatcgtt
gcgattcgtagtctcaacattccatgccatggtttgtcattatttccatctatgcgttcagggagggaccaccggcaaa
ctcgaagcggaggttggtcttgctcaagacaatggtactgcaggggaaatagtggtcggtcgcaaccagttcaatggtc
gtgatcctccccaag
>25D4T71.SEQ
gttgagggaataagttgtacctgtttcggtgcctgcatcccatgggtatgttgcaatttcaaatgattcgtaccagaat
tgcccagcgtcaataggaagaacgttgtacaatccggtgaaccaatccggacttggccctgccatggtaattgtcgaca
aatagggatagtcgggggtcaacgaaatggactcgaatacttggggaggatcacgaccattgaactggttgcgaccgac
cactatttcccctgcagtaccattgtcttgagcaagaccaacctccgcttcgagtttgccggtggtccctccctgaacg
catagatggaaataatgacaaaccatggcatggaatgttgagactacgaatcgcaacgataaaattacgcgtacattga
aaaaaggctttacatacctcggcaagagcttcgacaccgagggtagcgaagcttccgggagaccaaacttcatagttac
aactatgggcaacgaggacagggtcggtccaatgggcagagcccgagatggatccataatccacaggatggttttcatt
cgaccacttgtttggtaagttcgcangaatagctgacgctcttggtggc
>25D5M13r1.seq
aacaactacaacagtgatgcagcacccatcaccgataatccatttgaggtcgaagacgatatcttctcgaggaacttta
ccgagcgctacagttcgatcgaagaagctcggagtgatatcgaagagttaacaaagagatttgtcaacaaaattatatt
gcgcgaaggaaattctaacagtgattcttttgacgacgattatggatggatgatgcgggacagtggaccaacatttgct
atggcctcggatggaattatggaggtagcagccagttcgtctggcattgcattcgaaggagcaaccgactttggcactt
accagcaagaggtaggtgctattcgaaacgacatggtgaagtcaaatggtgatcatgtgttcgctgcgagtgacagtcg
aatctttgtctgggatctcaaagggaaccaaaaggaaacgatcttcatggaggcggaagaaccaattaccgatgacgat
tggagccagcaattccatcccacaattcaagcacttcttttgaatcccgaagggacgaaactcatcgttgtcacaagtg
ctaaaagttttgactactggagatacgagtatgatgaagagcgcgttttcgaagaatctaatgttcaagaaactcgaat
tcccattgtcgaaaattatcaagaaactcaaattattgtctatggtatcgaaggaggttcactcacggaactatccaaa
tcaacaatgaatggtcgggacactgactc
>25D8M13r1.seq
tgtttgttattccagcattgctcgttgctttgattttcctctctcgacggaggaagtgttcatcggttgacaacccaat
acgacaggagtagagaaaaatagccattactccgtattcatcattcatcattcatcattcatcatgcgtgggcgttcca
ttttcagcttcatttgtacggtcactctttattcgctttgtgcaacactatcattcagcaccttgcacttgaaagtgat
ctatgatccacctgtcctactagaagaaacagcagaccgcgacgatagtactccgaaccagagctctgaacacgactcg
tcaatcaaggatagcaccaaagaacaatcagatgatgtgatcgattggacggacagcatttttgcttttgatcgtcact
cctgggacaacgatcccattgtgatcgaatcacacaagcttctgttcttcacggttccaaaaaatgcgtgcagtacatt
caaaaaactctttcgccgaatgatgggatacaaagattggttggaaagcaatccacacaatccctcgactaacggacta
aaatacctgggtcagttttcgaggggtcagcagagagaatttatgacatccccagagtggacgagagcaatatttgttc
gagatccattagaaagagcattatcggcttacatggataaaggattgaaaagtggccccgttgaatggaagcctatagt
aacgggggctcatgtaaaacgagcctgctgggtcggagatggaaagcaaaa
>25D8T71.SEQ
aaggacagacctatgtttttatctaaaattcgcgtaatgattttgccgatcattgaactaactgcgaagaggttccttg
tagccctatggttttctgtgaaaggatatgcaactgaactcaatttgagtgcttcgtccttccgaatagcttttgtgta
tagttaaccggtcttgtaaagttgaacaagtcagagctgtagtcgagtcgatagtgctgcagtaccaatcgttccgttt
tggtggaataatgctctttcatcttatccccggacccagttttgtggtttgcgaggttcttttcgaaaatggataaagt
tgcattcttctcgcttctgctccatccggtggcgccaaactcatcgtatgcaccaatcagttccaataatctgcgggta
tcagcttggtttttttcaaagtgacctacaaaattaatccatttcaaattctcctttttcactcgaagatgttgtggtc
gccaatgcgcatccttgcattgggtcatgaacgacgtgacaaacgtctcaaatggaaagttttcctcagtcaacggatt
ctcgtagggtactataggaaacgttttacatgctgggttattattttgctttccatctccgacacagcaggctcgtttt
acatgagcccccgttactataggctt
>25D9M13r1.seq
gaacacacacacgcacgaacctccccactatcntataacattgaatgacgtacggggaatttgtttccaccattgaact
gcaacaacattgtgctcgtaatcttatgtggtcttgctatcatacnggtacnggttgcgagtgcgagtatgtcgagtac
gagtactcgccgatacaagacgccacggtgcgttggttcgaacgatctccgttctcggtggaacgttcccggttgaagc
gaatgaagttgtcacgcactacaacctcgctcggtgatccattgcggatgtttgttgttcgagtttggattttttttct
cactaacaccccggcctagaacaaacaacaccgaacccaaaccatggtcatcatctatcgccgttgtaactctaaactg
taccgtaccggtatggaagcacttcaaggttcttcttttctctatgccagaaaggaacaacaagaacatcgatcgataa
taaatacttccgtacctagaagtacttctattttctaccgttgtatataccttccggt
>25D9T71.SEQ
cctttttttttaaggtttcgtagtattagatttgctactgatttcaacataattactactgtattgagtatggtaccat
ggtattctacttacaacagccggtacgtttgtgtttgaacgttattcgccgtggggaaaagcatggacggacagtaacg
tttttcaactttacgagttggagttacgtaccgtaaggcttgttacaatactacctactaccgtacggtagtgttgttt
gtttggttttctgtttgtgtttcctctcaaaacaagtaattgacggatcgagggagagagtgaagataaatccgattca
aagagtcaccctgctcacccagcatgctgtacatgccttcaacaccttcattcgtctggtcctgctcgtatatggatgg
atgctgttagtagtactgggagacagagaacacagcacggccactggatcgaaacggggtgtggtgtgg
>25D11M13r1.seq
tcggcatagacggtagggtggagtgtcatgaaagcagcaccaaaacatgtagagaatgtagctaccggttctttaatac
cacgttctgtcccggctactttcgctgtatatcccgaaaggaaatgatacattgcctcacccgaacttaacttcgcaac
gggaggtagtaccccaaatgcatcgcaagagagaaaaatgatattttttgggtgtccagccatctgttctttgtggtat
ccatcaatatggaaaatagggtacgacacccgtccattttcagttatggatgtatcaaaatagttgggaacattagtgt
tagactctatcataacgttttccaaaagggcatcagtatgaatagctcgatatatgtcgggctcggtctcttctgacaa
gttgatggttttggcgtaacatcctccctcaaagttgtagaccccatgttcgtcccaaccatgctcgtcgtcaccaatc
aaggctcggtgaggatcagcagaaagcgttgtttttccagtcccggaaaggccgaagaatagacaaacatcatggtcct
tgccgacgtttgcagagcaatgcatggggagttgaggtgggtccgatagaggcaaaagataattcattaatgagaaaat
tcccttcttgttttctcctccgtaccagttccaaagattacacccttgcccttttcaatgttgaacacaacggctgttt
cgctgttcaatccaagcctttcgtgatcttctacctcgtctgcacatgcgtgatacggtaaagtcaggctcaaattgtc
caattcttccgactcacggggcgatgacatatggtacagaatgtgtgcaagccatttcatgataaacggatcttcttcg
cgaggtag
>25D11T71.SEQ
gtatgtttttgactgttacgtgggggcctctcctacctcgcgaaagaagatccgttttatccatgaaatggcttggcaa
caacatttctgtaccaatatgttcatccgccccgtgagtccggaagaattggacaattttgagcccgactttaccgtta
tcaacgcatgtgcagacgaggtagaagatcacgaaaggcttggattgaacagcgaaacagccgttgtgttcaacattga
aaagggcaagggtgtaatctttggaacctggtacggaggagaaaacaagaagggaattttctcattaatgaattatctt
ttgcctctatcggacccacctcaactccccatgcattgctctgcaaacgtcggcaaggaccatgatgtttgtctattct
tcggcctttccgggactggaaaaacaacgctttctgctgatcctcaccgagccttgattggtgacgacgagcatggttg
ggacgaacatggggtctacaactttgagggaggatgttacgccaaaaccatcaacttgtcagaagagaccgagcccgac
atatatcgagctattcatactgatgcccttttggaaaacgttatgatagagtctaacactaatgttcccaactattttg
atacatccataactgaaaatggacgggtgtcgtaccctattttccatattgatggataccacaaagaacagatggctgg
acacccaaaaaatatcatttttctctcttgcgatgcatttggggtactacctcccgttgcgaagttaagttcgggtgag
gcaatgtatcatttcctttcgggatatacagcgaaagtagccaggacagaacgtggtattaaagaaccggtagctacat
tctctacatgttttggtgctgcttt
>25D11T72.SEQ
gtatgtttttgactgttacgtgggggcctctcctacctcgcgaaagaagatccgttttatccatgaaatggcttggcaa
caacatttctgtaccaatatgttcatccgccccgtgagtccggaagaattggacaattttgagcccgactttaccgtta
tcaacgcatgtgcagacgaggtagaagatcacgaaaggcttggattgaacagcgaaacagccgttgtgttcaacattga
aaagggcaagggtgtaatctttggaacctggtacggaggagaaaacaagaagggaattttctcattaatgaattatctt
ttgcctctatcggacccacctcaactccccatgcattgctctgcaaacgtcggcaaggaccatgatgtttgtctattct
tcggcctttccgggactggaaaaacaacgctttctgctgatcctcaccgagccttgattggtgacgacgagcatggttg
ggacgaacatggggtctacaactttgagggaggatgttacgccaaaaccatcaacttgtcagaagagaccgagcccgac
atatatcgagctattcatactgatgcccttttggaaaacgttatgatagagtctaacactaatgttcccaactattttg
atacatccataactgaaaatggacggtgtcgtaccctattttccatattgatggataccacaaagaacagatggctgga
cacccaaaaatatcatttttctctctgcgatgcatttggggtactacctcccgttgcgagtagtcggtgagcatgtatc
attcctttcggatatacagcgaa
>25D12M13r1.seq
atagcatatattttgtgtcgacagaaaaccntagaaaaaccgatttacaacaactagtttttattacctcaaagagtag
agtctccattcgtactgttacaaagcaatcatgattcattctttctccgatagagatcgacgactcagggtgacacaat
ctccacttcgaaatgcgtgcgcttctgcgctagcgttgtttgcaatgtgtatcgaatggatatggtttttggagcatgt
ggttgattggttgcgattcttgactccttcccggacgggaggaagacaactggtattcctttgtccgttggaagaaatc
gaatccgcccatttgtcctatgaaaaagatccatgagaaagtaagcaaatggctgtagtgtgtgtatacggaaataatg
tagggaagtgtggcccttcgtttttgttagtgttcagttgtcatcgtcttctttaaatgcgagaagggattgggtgttt
ggtcgtttcgtggtggtctataagctctaggcaggcaggcaggcaggcngataaataggatccatggtgtaatgagagg
ccgcgcgt
>25D12T71.SEQ
ttccatccaaacctatttatgtttagtcttaagggttcgtattggtatcatctcacagaattctctcgcaacccgcagg
tgccatgccgcggtcacggaattccgttcgatgaggcatggaggcaccatggacacgacttcaacccccgacgacagcg
acccaaactagttttcgaacacgtacaacaacgaagacaaaaccaaaaagaatcactaccgtgaccacctcagaggaac
gacagagatgcccccacccccacgaatatcacgaatgaaaaaagaatactcgaagcagggctagtcgaaaactgtggtg
gaccatcatcctcggcattttcttttctttgtatcaattgtgcaaactctcgatcacaactaaacgtaccaacaatacc
atccaacccgaacctaggggattgcaccacactgcaaacaaggcaacggcaaaaccaatgaaacaatcgggatgtgatt
gtgaatgctatcacgcaaaatcactctccaaatactcctcgaaccaaaccaccacctacagtcctatcttgtcaatcca
ttctgcaccgtcacgattggaaagagacgacaaatacactcgcaaaaaaaggtcaagaaaaatattgcaccccaataga
tgtaggatacagaatcctacattcataccttatttatgctacgctacgcgcggcctctcattacaccatggatcctatt
tatctgcctgcctgcctgcctgcctagagcttatngaccaccacgaaacgaccaaacacccaatcc
>25E1M13r1.seq
gggcgaacagctctcctggaccaagtgtgggtnggctctattttttcattctttatattttttgaacaatgatttctgt
tgaactctctcgatatcgttaaggcatcattcgtcgatccccacgtccgccgtgctttctggcaatttctgcgtagttg
tctcccatgcaatttaaaatatccgcccatagatctgtttcatcgtcagcttcggtgataggagcgcctgcgtaacgca
gcaagaagtcggaagaagtggacgcgatgtaccaaacacccttttggatttcccgttccagttgcccccgatacccatg
ctgcatgccccttgataaaaagagcatgtcgcggatcaaatcgagataaacgtacttctgacatcagttcttcggatcc
tccaatgtntacccctggtgccaatttcttggaaccttctacatggcc
>25E2M13r1.seq
cggaacatcactacccacaagcaatactaacannaagcagccaatttatttacaacaaacaaacaacaacatgcaggta
cgtgacggaagcgctggccgctgcatttgcaatcttcaaaagcaccaatggaagacagtcatcggagagtttttgttga
agatgaccgtcgacgaaatcgacgcctgacgacaacttgaaagacaggctccgcattgttggctagggttgcaaagagt
agccagttcggaaatggttgagacatggcgatgtgaaacaacgaaagcacaacaacacaacctggaagaggatgggttc
gcggtcctgtgtcgaagcacggtgacgaccctagacgtcccctcggaaattgtcacctatggaccttgattccttgttg
tcacaacatcatgatcactcattcgctcgttcactcactcactccgtctcatccttcgtttactgcctcttgctgcctc
cagattttcgtgaaaactttgaccggcaagactatcacccttgacgtcgagccttcggatacgattgacaacgtcaaga
ccaagatccaagacaaggaaggaatccctcctgatcagcagagattgattttcgccggaaagcaactanaagatggccg
aacccttgagtgacttcc
>25E3M13r1.seq
ccgcgctggtcttagggaacacactcattctcatgttgacgtccctgttgcggagccttgttcttgctggatgttgcgg
ttaccgtgatgggctcatcgtcgtacaaataaggttcgatccatccccatattgcttttggatcgccagcgaatcgcag
gtacaaaaatccaatcccacggatgtaggggctgtcgacgtggtccaagaggagtttcatttgtttttcggaacaccgc
aacgtcaaaaggcgcaggagcaagcaaaatgcagtagacggttgcctccccacggtccatggttccaaatctttgacat
tatagtaaacctcatccacgagtttgctccaatcattgatctccctgcaacacttctgaaagtagtgcgatttgataat
cttttccaaaagaactggattgaaatgaaatgagtcgtcgggtcccc
>25E4M13r1.seq
cacaatcagatctgacacaaaactttttattttaaattactgtatcgnagatgatagaagaagcaaacaaggaaaacct
ccgccgtcgacccgcggatagattctttggccacggaaagcatgacgtcaactccaaacggcaacgtctgtcgcagtca
acttccccgaacaaaatgatcgttctcgattctctagtgaataacgtatcaaatatgatagatctgaataacaaggccg
tccagctctacagaaaaggagactttgggaatgcttccaaagtctttgaggatgccacacttcactccgtttgccacat
agtttcgacacagcatcaacggcgggcctctcctcacgtgtgccaagatacaattatcaccaatgatacaatcgcccct
ccgacatcgagctacatttatcaacgaacggaatttgacgaaggtgtgattttgtattcagaagtcgaagtcatcggaa
tcgaggatcatccccattcgattcaagcaacactattgttcaatgcgggacaggtacggcgaaaactcgacgacatttt
tgggtgccgccgagtgttatgaanatgcaattgctctgcttctcccaagcgagaccgaactaaacgaggacacctccgg
atccgtcctaactacccctccg
>25E4T71.SEQ
accccagcgtgcaactaacatcgagatggtcgtctccaatgacgcttcgcctcattgccaatgctttctgaaatacctt
gattgccttgtcggaatttcccatttgatcatagatcagggcaatcacattgagtgtgctcgctacttcggcactattc
tcgccgtaacgtgttctttgaagtttcgcagcttccttgttgacctgaagggcacattcatgacatcctttttggcgca
gtatttccccaatattgctcagcgtgacaataatgtttgggtggtccttctccaaaactcgtctttcgatatgcaagcc
ttttctgtatgctttcaaagccttatcaaaattctctagttcaaagtggaaatttccaattctgttataaatcattgca
acttccgaatggtagtctcccaacgcttcccgtccgacttgcaatgattcctcgtaaagcttcaaggctttgccgtatt
cttttcgttgctgatgaatttgtgcaatcccattcaggacgatggctatatctctgtggttctgcgagaattgacttga
ggctacgcgaagaaactctctatatagctcaattgctttgtccaaactgcctttttggtggaaaaagtttggccagcat
t
>25E5T71.SEQ
cgagtttcgtacgctctgcgcatgtgctggaagttttatatgacatgacgtctaattacactttttatttatttcactt
ctttcactctcgagtcactgttccattcatttttttcatgtaatttactacgaagtaattgattgattcacagacgtat
ttttctagattcttgtcgtcactgtatccgtgatcataactgcgaggttccacaacaaatgacctcgtttcgtttgcat
tttgttgcattgcacaatgccagtcgacctcttggcattgtgcgatgcggtttcgatttgattcgattcgattcacttc
ggtggattgattctttatggccctccgagggcggcgagacgagccagggttgcatcggcagcggggacggttctcttgc
ttccacttccacttcccttgctcgagcttccacttcggcttccgctgccgcttcccttgctcgagcttccgcttcggct
gccgctgctgcttcccttgctcgagcttccgcttcggctgccgctgctgcttcccttgctcgagctgccgctgctgctt
cccttgctcgagcttccgctgctgctgcttcccttgctcgagcttccgcttcggctgccgctgccgcttcccttgctgg
agcttccgctgctgcttcccttgctggagcttccgcttcggcttccgctgccacttcccttgctcgagcttccgcttcc
actgctgcttcccttgctcgaagaaagatgtctgcgaagcgtggcatcacgatcgtagagagatccacgcaaaggtgtt
gcgatcttgtgcaatgacaaaaggaatagccaagaaaagaaagaaaagtatcttcatcttttgttctgttgttttttgt
ttctttttttttgttgacaagcactttagctagc
>25E5T72.SEQ
gacatgacgtctaattacactttttatttatttcacttctttcactctcgagtcactgttccattcatttttttcatgt
aatttactacgaagtaattgattgattcacagacgtatttttctagattcttgtcgtcactgtatccgtgatcataact
gcgaggttccacaacaaatgacctcgtttcgtttgcattttgttgcattgcacaatgccagtcgacctcttggcattgt
gcgatgcggtttcgatttgattcgattcgattcacttcggtggattgattctttatggccctccgagggcggcgagacg
agccagggttgcatcggcagcggggacggttctcttgcttccacttccacttcccttgctcgagcttccacttcggctt
ccgctgccgcttcccttgctcgagcttccgcttcggctgccgctgctgcttcccttgctcgagcttccgcttcggctgc
cgctgctgcttcccttgctcgagctgccgctgctgcttcccttgctcgagcttccgctgctgctgcttcccttgctcga
gcttccgcttcggctgccgtgccgcttccccttgctggagccttccgctgctgcttcccttgctggagcttccgcttng
gcttccgctgccacttccttggctcgagccttccg
>25E8T71.SEQ
cccaatttctctatccggtccacgattttctgggcaatggctttcttgttgttcttgggagcatggaggtattcttgat
ggtactcggccagaatgcgtcgaaagcggtggttgcccacgtgcgcgttggtcagacctccgcggccgcacaggacatc
attgttattgatcttgctgtagctactgctgctgctgttgttgttgttgctgttgttgctgttgctgttgctgctgttg
ttgttgttgttgttgctcccggcgcggaatgtgctcgtgctcgtgctcgtgcttacacttgcgcttgcgcttctgttca
tgttggtgattgtgcttgtacttgtagttgtgcttgtgcttgagttcg
>25E9M13r1.seq
acaaaagatctcttttgaagaattcagttccgaactngtgtctgaaccccaaacccatagcacagcaacaatcgtacca
aacacaatccccgtgtcctcactggtaccaatacagtacgaggagtacgagtacgagtacgagtaccagcattgtatat
cgcgatagaaacagacaagacagcaatggagaacatctactactcgcccttcatcatggacccgtcagatcttgaatta
cttattactggacaccaactccatgcgaacacgaacacgaacacgaacacgaacacgaacacgaacacgaacacgagcc
cggacacgaactcaagcacaagcacaactacaagtacaagcacaatcaccaacatgaacagaagcgcaagcgcaagtgt
aagcacgagcacgagcacgagcacattccgcgccgggagcaacaacaacaacaacaacagcagcaacagcaacagcaac
aacagcaacaacaacaacagcagcagcagtagctacagcaagatcaataacaatgatgtcctgtgcggccgcggaggtc
tgaccaacgcgcacgtgggcaaccaccgctttcgacgcattctggccgagtaccatcaagaatacctccatgctcccaa
gaacaacaagaaagccattgcccagaaaatcgtggaccggatagagaaattggg
>25E10M13r1.seq
gtacttgctttcaatcaattttccggggatnttccaggatactttttccgtttccctgatatggtgtactgggatattg
gattcaataggttcgaaggaacccttccacaagatataccagacagaatgccggatttacaagttatgttcgctgaaaa
taatcagatatctggaactcttcctgaaaatctcgggactttgaacctccggaatgtccatcttgatgataatgcatta
accggaactattccttcatcgcttggaaaccctccgaggttgcaaagtctcctgctccacggcaatcagttgtcgggaa
gcattccggattcgctcgcaactcctacaaacctaagaacggctagcttccactacaacagtttgacaggggaggtttc
aaacaacatctgtgagaatatgtaccagggcaatctgcaatccatttccgttgattgtgagacagttacctgtgagtgc
tgcacctgtggagagcctcttgtttagacattttttcattgtagctgcgggcgagaatacgaaacgagtaattgacgaa
acgaaagg
>25E11M13r1.seq
aaaacgtgaacattnacctctaacgttaatggcncaaaagatctaggataatcaaacagcgatgtatgaatacatcgaa
gtgatactttctctttctaaattgtcttgtcttctgatattgcacacattcttccgacttgcggctattcctctttatt
gtattgtttaatccatcgcccagtttcgtcctgtgcccactcccactccttgttttccattgctagtttaacgtcgctg
aagaatcgtagctcaatgtcttcgtacaagagcacagcactgggttggtcattgtactgaaataaatatttgataggaa
acttccagtacggtttatcacgaaattttccgccgtgatcggttgctacatcgctggagaanaaacacttatagtatac
tcgtgccttcacataagtttcgtttgctacaacatcgactctcgcttcccgagaatttccttccttttttggaaattca
gcattgtgtaaaagtgacctgagagttttcacgtccttccaaattccgtcacctgtttctttgtccgtttcggntggct
ctccatttccgaatgtaccgaatgtaactgagttcatacctttgaactctg
>25E11T71.SEQ
gtcctggaatgatcttgaacgattttgtggaaaagaaatcaattctgatgtgcttcgagattggatagtcacataccaa
gaaaaatgttttccagaagatattgctgaaccaaaccacgcacccaaagcatgttacatcaaggatgaaaatggattta
ccgtgtataaagactttggatggaaaccaatcaagctaaatttgaagcctggaagtgtttctgtgaaagaaaaatggac
gaaagaagtgcgattggaatcatttcctctggatttttcaacggaggctgataaaattttatgccttatcaaatgcgac
aaagacgttacgtcgtcgctacgcaagtcaaaattaacaggacatcctttgggtgtggagatgatgacaactgattcgg
aaatagttacagagttcaaaggtatgaactcagttacattcggtacattcggaaatggagagccaaccgaaacggacaa
agaaacaggtgacggaatttggaaggacgtgaaaactctcaggtcacttttacacaatgctgaatttccaaaaaaggaa
ggaaattctcgggaagcgagagtcgatgttgtagcaaacgaaacttatgtgaaggcacgagtatactataagtgtttct
tctccagcgatgtagcaaccgatcacggcggaaaatttcgtgataaaccgtactggaagtttcctatcaaatatttatt
tcagtacaatgaccaacccagtgctgtgctcttgtacgaagacattgagctacgattcttcagcgacgttaaactagca
atggaaaacaagagtgggagtgggcacaggacgaaactgggcgatggattaaacaatacaataaagaggaatagccgca
agtcggaagaatgtgtgcaa
>25F1M13r1.seq
gggaaaaccagttaccgaaagaagctaccgaactccttaaaactagtttcaatcccttcatccgcttgttgtcaagcat
aatggaaagttctggaaccgaacaaagcgcaaactccaattctgcaagaccggtcatgagtcgcagtcaatcaacgtcg
tcgtttggtagaggcaccgtcgggggacaatttcgtcgtcagttgaaacggttgcgtgagaaaattgacgttatgtcac
cccactacgtcagatgcctgaaaccaaacgatcagctcgtgcctgatcacttcgacaaagctgccatagcagaccaatt
aagttgtggaggtattcttgaggctgtccgtgtggctagggctggttactccaatcactattcgcacgaagatttcctt
cgtcgataccgatgcttaggtggtgattcattgaaaccttcgaaaccgccaatcgcaggagaaagccctcgacctagaa
agaaatttttcgctggagcagttcctagctctccatcaacgaatggatccagcagctctgacaagtctacctcgttcag
cacattggcctcgtgtacgacattgggttaagcacttgtgtctgtt
>25F1T71.SEQ
caaattctcctgggggaggactcttggtaagtgcttggtttaaattaaccancaacgtttagtatcaacttgtctgcct
tttcaccgtcgagctccctagatttgcacacgtccccgtcgacctcgctggggctgaattatgtttacgtgttttatga
gaaaacatttgagaagtgagataatcacgaaacgtccccggtacacctcaacaattctgcatcaaaggaatgtataaac
atcataagatgctaaggtaagatactaagatcagatactaagtttaaaactaaggtaagattctaagtttatatactta
gtttagatactaaaatcagatgttaagttttactttgaaaggtc
>25F3M13r1.seq
cttctgcttggaaaatagcaaccgtcaaggtatctttgactgaaatgacctattttctacggcgattgggagacaagga
gcccgatctcgctcccgagttcacgttgcgcgtccaaggatacgaatcatccgaaaataataataataacacaagtaca
agtacgagtgcaaggacaagtacnggttttggtggatcattccaagcgcatcaccaacgcatacaccaccgggcgaacc
ggcaccggtgctatcaacgacccgatcgaagacggtgaggaacaactcgttacgatatccatgttttggatgggggatt
ccaatccggacgatccggttgggatggaatacatgaagaacgaaatcatcccactgttttcaaacagtagctcgacgat
caaagacgatgttgtttactactacttctcgtggtcgggcatgtcccgggaacgcgaacaacgccccgaatacaagtcg
gtgtggtcggcacaatcctggaatggctttttgctgcccgagaagaacaca
>25F5M13r1.seq
ggggaacacaagagtgtagaaggaatcttgacagccttgatttncatcgccatccttatcccggttgctaatcatgtcg
gatggttggacagatggatttggttcatcctagaaaaggaggcaaagaaggctatgaatggcacggaactgacgatagg
aagcttcactattgactggtcagaggttctgcagggacagattactttgcacgccagcaatgttgttatccacactcca
caacgagaagaatggcaatgggactctcctctgatagcacgagttggaaaagctaccgtagagtgcaacgcaatcataa
ccgtcttccacgtagtatttctgcagagagaagtcccgatcgaagcgtacactattgtcgtagccgatgtccaagtctt
cgtagaacgacgaaattcggttatcaacgtataccttctcaatcctatgctccaactgccacctccaccgtatcccaag
aagacggggaaaaatagacgtggaaatgattcgatggagacggatgatcaacaaaaacaaatctctaccgatgacaaag
actgcgaacgaacaggtgccgaatcacgagcgtcaagtgttttaccagtgtccaatgattcatcagaaacgtctcca
>25F5T71.SEQ
atacgaacgctccagccatctcgactccaagcgttggcaagattcngagattcgccgttccagccattggtgtctggct
ctgcagtccactcttatcactaattgatacctcggtggtaggagtcctctcgggaacggctcaacaggctgcactaagt
cctgctgtagctgttacagactacgcggcacttcttattgcatttctgtacaccggaacgaccaacatggttgcgtctg
cccaagaatcggatcgtggaactgtcgataagccccgaactgcaaagacgatgatcggcgccatgcgaatgtcaaccta
cgttggagctggattgggagccattctctttgcctttgctcgacctttgctccgagcaattattggaaatgacgccata
aaccccagccatcttt
>25F6M13r1.seq
tgcctttcgaaacttttttcggcggtcctttccatgcttttctctagacttggtagtcatttccaaaatagcatcggaa
agattcatgacttcaggtcccttcttcattggcttttctgcggcttcactgcagagccatttaataaagaatgccaacg
ctgtgtattgcgaaagtaccgttgcccaagctgctccagccgtcccaccgatcaaaggattggggttgccaacgaagat
aacatctcccaaaaagttgacaactgcagctgcngctaagacatagagagggcttcgaatgtcttgcattccgagacat
gccgcctgcgtactaccaaggatagcagctgcgggcattcccagggcacggattcgcacatatttcatagcggcagcaa
agatggctgggtttatggcgtcatttccaataattgctcggagcaaaggtcgagcaaaggcaaagagaatggctcccaa
tccagctccaacgtaggttgacattcgcatggcgccgatcatcgtctttgcaggtcggggcttatcgacagttccacga
tccgattcttgggcagacgcaaccatgttggtcggttccgg
>25F7M13r1.seq
tttttttttttttttcatcattgttattgtttcgactacttccatttatctctggtgcacagngtaactgtactctatg
taattgtatgctggtctcgagccattgatgttctccgcaaccgtatcatttgtcaaactctgcatcacacaatcgtctc
cgttcactgctattcgtccggcatgtcttcttccttctcattttctttgtctccagcggaagcanatgatgcggcggct
tgctttgtttcattatcctcagcactatctaatggcaaggcaatgtctaaacttgcaacgtcagcctcgttggtgtctt
ctattctcggagtaccgaacatgccccaaagaaaacctcccgtatttttttcattcgcggtatcctcaatggcgtcgng
ctttccgtttgcatctgatgtgcctactccctcatcatttttgtcgtctctgacggcctcatcacttttttcatctctg
actgtctcatcacttttttcatctctgactgtctcatcattttttccgtctctgacggcctcattgttttttccgtctc
taanggcttcatcgtttttttcgtctctgacggcctcgtcgtttttatcgaaaatgccccaaagaaagcttcccgtttt
ttttttcattcgcagtatcctgaacggggtcat
>25F7T71.SEQ
ggccaccgccttgtgnttttaagcttatcnccaaacaagatatttcaataaaagaagaggagaagggcaaggaaaagct
aaacgccaaagaacaggatctgaccgatcaagttaatcaattgacttcaaaggtatcagaactacaacatttgaatgac
gaacttcagaaagcaaatcataacgaagaagcagaagatgccattcttgaagttgaaactctacgccaagagattgacg
aacttcgaaagaaatgtacccatctggaaaccgcttcaaacctttcggagcgaaacgaaactatgtcatcgcctgaaaa
accggttgataacgaagacgaccaaatgaactgggaggtagagatagcaaaactgcgtgaaaaggtcgtagagctagaa
gagcttgcccaaaaactcaatgaagggatcatttcaatggccatagaaaaaggtgaaatagcagaacgactagaagaac
gcggagatgaaataatagaattggaaaacctcttttctacgtctgaagacgcatgggcgaaaaaaatgaaagagaaaga
agagactattgccttgatacaagaccagatgaagataatattggaagaaaagcaacaactcgagaaggaatcgcgtgat
agatcgcaaaatggaagcaagaataaggagtttctttggggtattttcagtccacaggcagaagacacccgaggatgct
aacgttacagatttaaaaattgacttaccattagagaccgctgaggagagtgaaacagagtcaactgctgcatcggttg
ccgtcagaacgacaccca
>25F8M13r1.seq
aattcattcaagatgctaaattttttttcaaantgagtggaaaggaacatttgtctttggttgtctgcggacacgtcga
tgccggtaagtcgactacttgcggtcacttgattttcaagcagggaggaatccccgagcgtgagatggtcaagctcaac
gagcttgccgccgagaagggtaagtcttccttcggtttcgcttactaccttgatacgtgcaaggaagaacgtgaccgtg
gtgttaccatccaatgtaacaccaaggaattcttcaccgaaaactaccactacaccatcgttgacgcccccggacacaa
ggattacatcaagaacatgatcaccggatctgccaccgctgatgttggtatgcttttggttcctgccgagaagggaggt
ttcgaagccgccatcgccaaggccgaccctaagttgggagttgatgaaggtcaaacccgccagcacgcccgtcttctct
accttttgggagttgaacaaattcttgtcggtatcaacaagatggactcctgcaactggtccaaggatcgtttcgaaga
aatcaaggaggaattcgtaaagatgcttcaaatgatcggttacaagcctaagaagggtccttttcatcccttactctgg
attcc
>25F8T71.SEQ
tagttaaacccttttacctaaagtaattagcttagcttagtttcgtattatatgtccgtagagatgttgaatccatcca
tacctcttttccttagacatcccgttnngatatgaagatgttcaatccttgtgaacgacagtggaaacctttccaagca
tcttcaatctgttggaatccataacggcgaatcgtccaagggcggcgcacttggcgaattcttcaacgaatagaggcgc
ggtgggttcgaactcaacttcggcgttctcgaattgagcaagttcaggagggttgtcgaccttgacacctccggtcttc
tttccaagcttccacaagatcttggtcatcttgcacgcaaccttggcggtncgggagaagatgattgggcagtatccan
gcttgaggacaccagggtgctcttgtacagcaacaagggcagtgaagctcttgataggcttgagctcaccgtccttctc
gttgtaaatgatgtcaccaggttggaccttctcgtccttggcaatacccttgatggagagtccacagagttttcgggtc
c
>25F10M13r1.seq
ctcgcaatttgctttttaaagtaagcgttnttctcgacactgtgaggaacataatacaaggcatgttcattctctctca
ctgcagcaatcgcaatatcaacatcatgtaacaatctggtagatgcatggcgcacggcagggccattttgccttactgc
agtcatcactacctgcattttgtccttcatgtcgtccgatgcatattgcaagtcttcgccattctggctcactacatca
atcacagcctgttcatttaatacaaaccacaaggctttgatattctgtctcactgcttccatcacaacccgctgactgt
tcctcatttgaacagatgcatattccaaggctaggccattctgtctcactgcggccatcacaacctcctgatcattctt
cagttcatcagatgcatattgcaaggctaggccattctgttctactgcagccaccacaacccacaaacgaacaaagcgt
atgaaaggtacatattgcaaggctaggccattctgtctcagtgcagtcatcacaacatccggattgtgcttcatttcag
ctgatacaaattgcaagttaagaccgtctaaccttacccgagctatcgcaaactcaaattcggattgtccgggctcgct
cattttttaaaattgtattggatttttcaggtcaacattcttgggttcgaaccgatcgatcgaat
>25F10T71.SEQ
aagtaaaaatcncaatagcaagcaaactagttccgccaattttgttattgcgaacggagcaatctccccccatccaagt
gcttcggaatacatacaatatcggtaccagtgacagttcgtaattacccctacggtagacgaacaacacggaatataag
cgcngaaaacaccgtcacgaattaaattaaagaccttgcatccaagttgcgcagagagaaaaaaaacacgaaatcgact
gttcgtgctttgtgcattactataatattgtatcgcattgtatacaatacgtaccacacgaaagacaaaccgaacgaat
aaatccaggttgttcggagcacgcacacacacacacacgcacacgcacacgcacacgcacattacatcacgacggggcg
acgtgatcaactcgaaacacactatcctcgttcgaaacaagaggaacaggtttcgttagctcgtacgtgcacaccaaac
gaacccattcagaattcgatcgatcggttcgaacccaagattgttgacctgaaaaatacaatacaattttaaaaaatga
gcgagcccggacattccgaatttgagtttgcgatagctcgggtaaggttagacggtcttaacttgcaattttgtatcag
ctgaaatgaagcacaatcccgatgttgtgatgactgcnctganacagaatgggccta
>25F11T71.SEQ
gcttttaagcgacgacccatctcctcccccgaaagaagatgccaaggagaagaccgaaacaaaggttgacaaccgagcc
gctcgcccactggcgaaagaagtcccacaagacacgtttgacgtcaagtctcactttgattgggggacctattacgatc
cgaaaaacatcttttgcgggaaattcgattgttacnggcatccttgggttcgactacgagagctttgcctcggaaaaac
caacgcagaaaatgatcacgaagcgatacagagccctctcgcggcattggcaccctgacaagtccaaacaccccgaggc
gaaagaacgattccaggtgcgtagcgaggaaagatttgtcaaaggatgattgactctgtttcatcgttgtgacctggtg
gcttggaagtgaagcaatctcatgaccaatgagattgacggtcggtcgacgaaaaaaataattggcaagacggagatag
ctcgaatcggattgacgaatcgttttgggggagctcagttggaataaagtaatggagtttctgcccttctctccttgca
acacaccggttacgtcgcctagagtgtcccagtgggacattgctgtgtacaattccacc
>25G1M13r1.seq
aaccgatacttcatgatcttgataagaacaagctccaagtatttcgacgagagcgctacatgtcgttgacgattttgct
tcgtctagcgattgtccaggacgcctcgaataatcgaagaaaagtctcgacaaagcatttcgcatagcaaaaatcacat
tcctgcgactgacaagtgcgatcccgatggagatgggtttcgaatgatctcgatattcttcttcttcaactcgttcgat
ccatgttttttcttgtaaatgttgttcgtaaacaggaacctcggacgaaattttgaccttgcgtacgtatttcgcgctc
ccctctgtcgtgtcctcttcaaatganattggagaattccaatccttgtcatttacctcagacttttcttcgtccttca
caagctttcgtcgtgatacttgcgtgctcgttcccttgcgacgat
>25G1T71.SEQ
tctctggtaacgttcaatattcctaacgctgactcaagttcctctggtgatgccaccgaatctgctctatacggggttt
cgctttgttttcagcgcatatcgtcgcaagggaacgagcacgcaagtatcacgacgaagcttgtgaaggacgaagaaaa
gtctgaggtaaatgacaaggattggaattctccaatttcatttgaagaggacacgacagaggggagcgcgaaatacgta
cgcaaggtcaaaatttcgtccgaggttcctgtttacgaacaacatttacaagaaaaaacatggatcgaacgagttgaag
aagaagaatatcgagatcattcgaaacccatctccatcgggatcgcacttgtcagtcgcaggaatgtgatttttgctat
gcgaaatgctttgtcgagacttttcttcgattattcgaggcgtcctggacaatcgctagacgaagcaaaatcgtcaacg
acatgtagcgctctcgtcgaaatacttggagcttgttcttatcaagatcatgaagtatcggttctgaaggaccttctcg
gaccttacttgcaagtagccgtctgagccttgggttgaccgcccacttgccgaacaagaatcgatgttttgaagcgcat
gcactaagacagcttactgattgcttgccacctacatctctagcactg
>25G3M13r1.seq
aggatgtgttagtctcttgtcatcgctgatggcatcttcggtcgtagcggcggaattatcccgtatcgctctccacaag
cgctccaacgaggagatggttgccgcccacttgaagcgagaacgcgacggactctacgaggccttgcacttgaaccagg
atggccccgccgccaacaagcgcaaccttcgagttggcgaaaccaacgtcgcccttgaaagcagtgaatcggaagttat
caaggactatgccaacgcccagtactttggagtcattgaaattggcaccccgccccaatcctttgaggtgatttttgac
accggatcatctaatctgtgggtgccaaaggttgggtgcactcactgtggacttccattcatttcgcacaagagcaagt
atgatgatgcgaagagttcgacctatgtactcgacggagaagactttgaaatcatgtacggtagtggaagtgtcaaggg
tttcttttctaa
>25G3T71.SEQ
gtctgactgtattattatattatgtacactatgattcacggcgatcgaattcaaaaatggctgtgtcaacttgacgagc
tccatttgctctgtcgcctgatattttcaatgatgttttacgaggaaagtacaatcagtttgttcacttagccttagcg
aatccaaccgtctggtcgagatagttgaaaactgtgtaatactgtcgcataaacacatctcccaagatccatttggggc
cggtggggatatccaaggccatgaatgcaaacaaacaggtactttgcgcttgaatgacggtcgctggtccagggatcga
gtattcgtttccgccaatggtgaagacaacatccggcaaactgggaaccttctcgcaatcaatagtgtactctcccata
aagtttgccgttgcgcccatggattctgccaacttgcggacctcttcctttggtccggtcatcaacgaggttccggaat
caacaatgggcgggngggttgtttcatcgtacttgtagtctcccgcctcaanagaatccattgaaatttcccagtaggg
ttgcggactctagcttcacgtactggaagatctccttcaaatttggaagcatcgtatcc
>25G7M13r1.seq
tacaacccctagctgattgactgatcgccccgaacaaccaaacagacgaaagggtagcaacaagattctattgctattt
tccagttagcancaccccccaatacaacatcggcgacatactattgccaacatcaggatcccaaaaaagataaaaatcg
aaaacaaaagcgaaacgcagcgcaaaccgacagaatggccagcaaagaagccttccttcctgttcccaccgaagaagat
tctcaggtgccaagctacagacccgacggacctggatctcagagtttcctgtcgatagaagatggagtcagtggcgatg
tcggattcaacaccagcaaccaccacttgctgttctgtggcgtctgctgcgatcaccgacgagccgtccttgtcgtgaa
cgcaatcacgattggctttcaaattctgagcatgatcgtcgtggctatcgttgccacgtttgtcacaaaca
>25G7T71.SEQ
ttttacctttttttttttttataatataatattgtnttataaacaagataaattctatcttgccaagctctttttcgtc
ctctgtttggacgtgacattcattgcctcggtaactcttcgtggattcgtcgagccgatatgcgattcccgattgtatt
atttctgctgctcacgataaggagcacagagacactacatttggcgatttccgcaacacgtggcgatcttgtggtagtt
gtagtcggtcatgacgccctctttcatgagcttgagcatgaagatgtgcggatacaaaaacaaaccgctcatcagaagg
tttgcaatgtccagagtgaacaaacccagcaacagagacaccgagtagctgcacgctgccgttataatcccccattgtt
tgaactgaagggcaccgtaaatcccgcacgagtggagaccaatcgaaatgacggcaaaggcatccacgatcgattccac
gacttgcaggccaccttccttgacaaacccatcgagatccttgcgcatttcgtcgtcgttcatgtcctgctcgatctcg
ttcaggttgtttgtgacaaacgtggcaacgat
>25G8M13r1.seq
aattatctctatagtttcaccaaattgttctntagaataatgattcgttgggttcccagttcaccttgcatttgctcgc
gcttcatgcaatgatcggcactgtccgctgtcgtactcttcgattgtcttctatttgctgccgtggctcggctgctacc
ggtaacttccgcttgccctcgccatcggttttgctgttaagactttccttgtctgtgttgttgctatccccgaaaatca
attcgtcgtaatttagtccatcgttgccttcgtcgctaaagagtgatgccaatggatcgtgaacagcacaataatcgcg
aaaaccctgtgtagttgcagtctctcgcgcccatcccgtacacctcagtgagacatgctggatgtagtctgcgatgagg
tttctgtgatcctcaagattcatattggaaggcttcagtttctttgcctctcgttgtgccatgagcacatggtgagtag
cactgcgtttccacaccgctcgctgtcgacagaaacgctccaacccaacaacgagctctcgttctgcagatgtcggact
tggattctctagaatat
>25G8T71.SEQ
gagtaaaccaaaactcacacactcgcgtaggtacataatcatcttacaaacactcgttccaagacatgacatcgataat
gctgcaaccaatcaataacattatcaatagaaccaagactttcaactccttgctcaacgagagtactgacgagaccaaa
gaactttgtttcagcaacagcacgacgaatagtttggtaacaagaaatggaaaaaagacgatgcgtcgtcgtctatcta
actcgagttcaaaaggactaggacaatgcaacacgaagaacagtattatgtcaactaacccgacaccgatgagagagaa
ttctacaaacagctcgaagcctcgcaggatattatttacaacggcaggtgattgcaaagacttgcttgttgaccaagca
cattcagcacattcagcacattccgacaccaacggcaagaagacaaaaaagactcttcgatttgcgccgctgccaacaa
aaccaaaggatcccgtgaaagacagcgacagcgaaacagcgaatgacaaaaatagttctacagtcattgcaaaggggca
gacaccatcaatcacagcagaagagcgcagagagttatggtaccaagacgatgaacttgctgcgatgaaacaagaagcc
aggttgatagttgaaaaacacaagaatattctagagaatcaagtccgacatctgcagaacgagagctcgttgttgggtt
ggagcgtttctgtcgacagcgagcggggtggaaacncagtgctacttaccatgtgctcatggcacacgagaggcaaaga
aactgaagccttcca
>25G9M13r1.seq
cgagtacgggtatgcacgcaatcatacccggtagcaacatcaccccaaactacaggtccaattccaattccaattccaa
ttccaattccaaccaccaccaccaccaccaccaccaccacaatccatctaattagaacatggcgtacttgttgccacac
ctgcacagcggctgggaggtcgatcaggccatcctgacggcggaagacagagtggtcgtgattcgattcggccacgaca
acgattcgacgtgcatggtgcaagacgaaatattgatgagcatcgccgacaaggtcaagaactttgccgtcatttactt
ggtcgatatcacggaagttccggactttaacaacatgtacgaattattcgacgactgtacgacgatgtttttttaccgg
aacaaacacatcatggtcgatctcggaaccggaaacaacaacaaaatcaactgggcactggcagacaagcaagaaatga
tcgatatcatcgagatggtctatcgcggggcacgcaaggggcgaggtttgggtggtgtcccccaaggattactcgacca
agtatcaatactagttttcgaccggaagtacgtacgtactgcgtgtagtatttc
>25G9T71.SEQ
ttcacacgacaagtcgatcgctatgctatcccatgcgttgcaagttctcggccgtgtcgtgtgaaaggtacacaaaagc
ccaatcgacattccatcgccacaatgtaccgtacactcgacccgggaaaagcgtatcggcttgcactttccccctacct
ttcctttcctttctggctgttcgaaatactacacgcagtacgtacgtacttccggtcgaaaactagtattgatacttgg
tcgagtaatccttgggggacaccaccaaacctcgccccttgcgtgccccgcgatagaccatctcgatgatatcgatcat
ttcttgcttgtctgccagtgcccagttgattttgttgttgtttccggttccgagatcgaccatgatgtgtttgttccgg
taaaaaaacatcgtcgtacagtcgtcgaataattcgtacatgttgttaaagtccggaacttccgtgatatcgaccaagt
aaatgacggcaaagttcttgaccttgtcggcgatgctcatcaat
>25G11M13r1.seq
ccgatcttgatgatgatgatgatgatgatgacgttnaagagggtgaaattgaccagaatactgatgccctcggacctgc
ctcatcagatacctacgttcctatggttgatagagagtatgaaaccgattacaatgtcaccaccgccgacaacttcgct
tcgcctaattctaccacgaagataccgagtgtctctggcaggtcaatttcggatgtcgacgtcgaaagcctatctctgc
gaacaaaaacgcccgaagaaattcagccctctccaagttcctgttggtactggattgcatgttcgattttcgccttaat
ctttggtggtagtgcgggagcaggatattggcttacgaccgtcgatggcgataaagtttcaaactttgaggcaccagaa
tacactaatccacctaccgctgcaccatcaatttccgtttcgacacgattcgattcaattacgggcgattgcgtcttct
ttgaaggaacaaatccgaatccaatcgatcagtgcaagtgtgcgggagaaatcagctttattcaaacagatgtaagaga
acggtatcaatataatcttgaacatttcattccggggtatttttgaagatcacgacggcgatattagctcctgcagccc
ccaaaaccaagctctagtctggatttcatctggtgacgacgcaccactaagcaaggagcaagaccaaataggtttgcgc
tggctactggttttgccttnctttggnggaactgaatgggatgaacaacgaaaatt
>25G11T71.SEQ
cttttttggcaccccgccattgtgcttnaagaaatttccnggaacatcgatttgatgatcggtagtctaccaaaggatt
tgtcgatgttccctgaaatttttgttccggaaataatgatttcttccaagctatctagctggaatccaaattccgcggg
aatacgcccgctgagatctggaactccactgatagatagatagcttaagctgctgaggaagcccatcgttgttggaatg
gttccggaaaagaggttaggaccaagtgtaagtctggtcagcatacttagcttcgagaattcttccgggatgtttccaa
caaacttgttatttccgaggtgtagttcctgaagtctcggaaggtcgaaaagttccagagggagctcagatgcgaattc
attcgatttcaagttaagaaagcccagattggatgtcttcccgatgtttttggttagccgaccactcattgaattgttc
tctacatttagagagttcaatgaaacagcgtctcccacactaggtggaatgacacctgtcataatgttgaaactaacat
ccacagtcccaagagatcgaattgaaaaaagcgatactggcatggggccactgatttgattctgagctaccatgagaaa
ttgtagtctgtccaacaaactcagctcagatggaagaacgcctgtaagattgttatcacgcagaactagctccattacg
taaccctgatcatcgcatattactccaaaccaagtacatatnttggtgtatgtaaaccaattttcgttgttcatccntt
tcagttccnccaagagagccaaaacagtagccagcgcaacctatttgctct
>25G12M13r1.seq
ggatccgtagggtcagctaaatcgagaacatanaatggatcagtacgttcaaacgtgacaatatagctaaggttgtcaa
agaatcggatggatgttatcgtctcatctttctttccaactttgacgcntgccgacctcaaccagatctactatctgtg
tgtcaccgacttctacatcagggacttcgaaaatcattactctattgatagttcgtgactcggtttcgtcaccggagtc
gtcatcatcgaagtcatccaagaaccagggctcaagtggacgattccaaaatgaagttaggaaattttgtgtggtagca
acccttatatattcctttttggtgtctgtgtcctcaacaaagtcaattgcaaattgattcaaaagcgagccagggacag
ttccaacagcagcaaacgtagaagagggtccgtccagccggaaaccttgcaacatagtctgatccgtatgctcctttgt
gtcatcatcataggtgtacattgaatctgatacccaaatccaatcacgag
>25G12T71.SEQ
ctcgtgcttggatttgggtatcagattcaatgtacacctatgatgatgacacaaaggagcatacggatcagactatgtt
gcaaggtttccggctggacggaccctcttctacgtttgctgctgttggaactgtccctggctcgcttttgaatcaattt
gcaattgactttgttgaggacacagacaccaaaaaggaatatataagggttgctaccacacaaaatttcctaacttcat
tttggaatcgtccacttgagccctggttcttggatgacttcgatgatgacgactccggtgacgaaaccgagtcacgaac
tatcaatagagtaatgattttcgaagtccctgatgtagaagtcggtgacacacagatagtagatctggttgaggtcggc
agcgtcaaagttggaaagaaagatgagacgataacatccatccgattctttgacaaccttagctatattgtcacgtttg
aacgtactgatccattttatgttctcgatttagctgaccctacggatccaaaaatc
>30A2M13r1.seq
aacgaagacaacaaacagtgcaaacaagttatcgaccactagcagcgatcgaccttcctcacacagtgcaatcattatg
ccgtctgatactagaagcgatttcatgactgatatcggtgtcaaagccgaatcatccaacagcgagagctgctgcaagc
agcatcccgaacataaaagcaacagcaacagcaacagcaacagggtcacccaccacatcgtcatcctcaagcacggcat
aacggggaatcacaaagagttggaatacgtgaagaagtcattggagaacgagtatggctcttcggccggtacgggtaca
acgaactctaactcgacgttgcacgtccacttggcaacgtgcaacgacaataattcactggacggaatcgaaccggggg
gccatcgcttcgccaaggaaatcaacgacgttgttcgctccgtcgcaaccgatatcgtccgggaacgcgaacgcgaaca
agaatcggcgtccgagaacgataccaaaggagaaaaccaaaaccactcgattgccctgtccattcttggtaacagcatg
ggcggtttgtacgcgagatttgccttgcggttcatcgattggacggttcaaatcgacggggaatcttcaacgagtcctt
gcatcatcgaactacaggtcgttccccacggtgtttgtcacaatagcaaccccgatctggaatgaag
>30A2T71.SEQ
gttgccctcaaagccatttcccgacaagcagcttttcagttcccccgacgaataccacgatttttccaccacccgggtt
gctgttgctgttgcttcgttgtcgtcgtcctcctcgtcgtcgctgctgctgctgcccaaaaattcggcaaatgatgcct
gttgtcgtcgctgtctctcgggacgcttgaacagcgccggggtgtggggacgtgcgtcgatgaacaccttgctccatcc
cagcgaatcgaggcttcgagccatgccggcaatggttggagaaccgctgctggtcacgagcgtggaatcatcgtcggtg
ttgttctcatacacatacgtcttcttggtatcaaatcgcacgcacgagtacccataagcattgtcttcaccgacctctt
gtttctcgtcctctattccgggaacaaatacatgaggctactagctggtgggatatgaatcttcccgtggagtc
>30A3M13r1.seq
atatctcccctctgccattgtttccttcgtcggcatccgaacgccaggacagtttctcaacgacgaaaattaacgtacc
tgcgaaaggcgagaactgtgtagcgaaacaactttgctcccaactcttttcagcacaagaagagcgaccgcagaaactt
ccaatccaaccgcaacacaattttttcccagaaacaatcacatcgtcccttcgtagaactccacctacatacgaggctc
cgtcatgggctgttcctgctaccggggaatccagattagagcctatctgtgaatcgatagatcgacaaggtcctgtaga
tctaacctcccgagcagtattccgtgtcgggagatccccccaatcggatgtacagctgatgcacgtaacatcgtctcgt
cgacacgcaatggtattccatcacacgaatggctcgtgctacctggtagattgtggcagtgcgcacggtacttatgtca
atggtatccgcattacatcaacaccaaatgatagcaacgtcgtggtacccacaagggtccgacggggcgcaatcgttcg
ttttggtgggcccggagccccttcttacattctcaagtccttctccttcgacctagaggagatgagggattgcccccta
cccatggttaacacttttccaacttccgtaccgcccacgcccgtcctcacggctatggtggaacacaacacgcgattga
actcgcttggaaagaccgccaaggaacattgacg
>30A3T71.SEQ
ttttttcctttgagaaaaaaataaagctctaacaatgttttacaagcgtacgtgaatatttttctggagtttcttgttt
ttggtttttctttgttttcgtattgtctcgaggttgtctcgttgttttagacttgcgttgaagtttcatttttaaaaaa
attgattgtaagaagttgtcagttgcgtcttgttccgccagctacntggtgtatcggaacgaagactgagaacatgagt
gtaaccctggatattatgggaacgtcttgctgcatcgaaccttcatgatgaagcataaatcgtggaatggtgtgtgtgt
gtgtgatacagggaagatcccanttttccattgaagacatttgggtatttgaactgactgcttta
>30A4M13r1.seq
tttttacaataaanctactaaacttaatcatagttaaactaaccatttgccactgttagtctccatcatttatcctttt
accttcgatgtgatgaatcgccgtacagaatacagtaacggcagattttgatgatcggaacaaataataacagtacgtc
ctgtaccaacaaccccccaaagaaacccgaacttactgtttctttgcggccttcttggtggacttcttctttggtgctg
ccttggtcttctttgctttggtgtcagtcttcttcttggttgtaggcttcttacttgcagttaccttcttggtagatgc
cttgccggtggccgtcgtcttctttttggttgatgcagactttttgctggatttggtggatgtgctcttcttcttagaa
ccagcagtactcttcttcttggtttctggcttctttgctgcaggtttaggtttgggcttgggcttcgcagtcaatgcct
tcttggcgtcagccgagagcttgtatgatgccttgaccttaacgaggacgcccgtcggttactcccttggcaagagcag
ctttcattacatgcttcttgatctccttcttttcggttggtttcaatccacttgttgatagcaacaagaagagggatcc
cgggtgcgatccttgagctccaagatggcctttttgacgatgacgatggtggacatgattgatgttgnttgaatggaaa
aaa
>30A4T71.SEQ
ttttttccattcaaacaacatcaatcatgtccaccatcgtcatcgtcaaaaaggccatcttggagctcaaggatcgcac
cggatcctctcttgttgctatcaacaagtggattgaaaccaacgaaaagaaggagatcaagaagcatgtaatgaaagct
gctcttgccaagggagtaaccgacggcgtcctcgttaaggtcaaggcatcatacaagctctcggctgacgccaagaagg
cattgactgcgaagcccaagcccaaacctaaacctgcagcaaagaagccagaaaccaagaagaagagtactgctggttc
taagaagaagagcacatccaccaaatccagcaaaaagtctgcatcaaccaaaaagaagacgacggccaccggcaaggca
tctaccaagaaggtaactgcaagtaagaagcctacaaccaagaagaagactgacaccaaagcaaagaagaccaaggcag
caccaaagnaagaagtcccccaagaaggccgcaaagaaccagtaaggtttcgggtttctttgggggg
>30A5M13r1.seq
catgtgctggatttttttttttttctttttttttttttttactacttcgtacaatataccttattttcctcctacggta
gttattcatactttcatttagtttctcctatttttcatgaggaaggaataggaataggaatccaggaatgcaatccatc
cacaaatctcgggtgagtcatgcctgcatatggggagctcgtcacggtacccgcacgggactattcggatattatccag
tccaaaccacacctcaaaaaggaagcaatatccatccaatccaatccaatcatgctttggttanactccttgtcaactt
gccaagcacagtatcgttggagcatcctctgcaatgggcttgctcgttgcttgcttggcgacaagccaaatgtgtgcct
gccgtccgcgtgatccggtccgatcctaggattgtacggcatgcatgcactcattcatgcacgcacacacgcactcatg
cacgcacgcacacacnacatccgactgtggtggcgggatggcggttgcggttgccattccgattttcctcgggactcga
tcgctaggaggtggctcggaanaaactctctcctctctccgcggggaaggacccacggattgattcgaggctggtggct
gggtagtgcacnacgcttgcttgttttggatggccggctggctggctggcatttctcttcccatcggaa
>30A5T71.SEQ
cgctcccaccgaccgggacgtcctgtgcgggaggggcaagggaatacgattccatccgggcaacgtcctcttcaacaac
ctgctccggaaacactaccacgactacgggaaggcacccaagggatccaagctggagatcgtcaagaagatcgtggcca
ccatccgggagggacaggccggggggatcgggatgtttctggaacaacaacaacaacaacaacaacaagcggcgcacga
caataaccctaaccgcagtggtagtggtagtagtgggcactaccgggacattggcgatgagcgggccatgaacaaaacg
gcacaggcctttc
>30A6T71.SEQ
agtatccccaacacgactctctttccctcgacggagccaaccatctcacctatgccatcttccagtatgagcccgagcc
aacgtccgacgacaaccccgatgccttcctccactacaaatacaacggttcttccaactccggcaccgtcggatctcga
tgggctatccaccagtatgccttccgcaaaaaaaagtctgcgctgggagtatctgatagagaccgtgggaccctatgtg
gttccgcccgagttttcggacgaccctgaggcttatttcgtcgcggatggcgatggcaccaacggtgctcgatatgccg
ccctggattggatggc
>30A7M13r1.seq
tgatgttctccaaaataatggtctcaaataatatgacagcgacttttcattggttaattgaaatcttcttcagtcaaat
gcaaaacagaccttttttcgctgaaaaaaagattcgaatgaatctgcctcatcactagaacagattttcctgatgtatg
tgttctcatccgactcgagaagacgtcagaagaagctggaagaagaaacagagaacttagccatcacttgcggccctag
ccccgagccctggacacaccgactggctttcgatcgtggagtgagaatgagaaaggtttcgacggaaaacaataacgac
gaccgtacatgaaaacaattctcacaaaacgcaaatcaatcaatttcaaaatcaaatcctttcctgacactacattttt
gccgagaaatactataccataattcaaccatgttgttccgaaccaccatcgctctcctcttcgcttctgctgcggcttt
cagccccatcaagcccaccatgatccgtactgctgccgtggcctccactacagcacacagcgctttcttgacggaagaa
gaaactgtcgctatcttgaacaagtcgaacgaatgcatcgactccgaatgctcactcgatgaagtcgaagatctgttga
ccgtgttgaaagacaccgaaaaggaattgcaaggtcgcctcgacaacattatgaacatgattgctcatctccaacacgt
caatgaaaaggaagagcgcaaaccggacgagt
>30A7T71.SEQ
tgaagtatttttaaagtagacagaaaattaatcttctccaaatcaagaacagttaccctacaggttanaatgttcgtcc
aacataaatggaatcggagatgttgatcaagtcgccggcctggctcaggtttccctgacatgtcgtttgggtttgcaaa
gtggtcttgtggtgggaatgctgactttttgtattttttcagggtgtcgtcggtgtcgtatgggtgtttgacaaatcag
taatagcgagccaagcgttgtcgtacttttgttttgccgtgtacgatgtttacttcttgtcggggtttgtcc
>30A8M13r1.seq
catgtgctggaatttttttttttattcgtacgtaagttatttagttttgggttaacatatgattttgacttagtacact
tatttcggagtagaagtaatactgaacaataaatccggtacacgggtactttgactcctttattctactgattggggag
gtttttgacagacttttggcatcgtgctccacaattgcaagtcgcacacgttataagttgtagatacgatataacacga
tataataacacgatacaatagtcacgtgttttccgctccttccatcactgtgcatctctcattccatccctgtcggtca
tgcggatcgtgacgagaggtggtttgacggtcattggccttgttgtttgggactgctcttggagatttgccatccattg
caccaccccccaggcatcggaatcgctcacccagctctccgcaccggcggtgtgctgcgagggttctcccatagcgagc
ttcattctctggtggttgagcgaccacgaaatccagtggtttcggagcaacgtcacgtacagcttgtgcggcatcatgg
tgtgtggttggtgatcccgatcgcggccgcgaaacgccgggcccgaggggaccaaaaggggttcaagggtcgtttcnag
caccccaaacggcgctggttgccggccgcaaacaatccttgcatgtggtc
>30A8T71.SEQ
aaaaaaaaagatcgcctgcaatggatcaccgaggattacgttgttggcgtactggtacactagaaagactgcagacgac
gatgcgatgctaccttaacgatatcgcatccctggtcgaggttggagctgatcacgtcattggggacaattggaaccgg
aaccaccagcagcagcagcagcaaccgtgttccgatcgtgcgtccgccgagaacatcatgaaccagctaccccccgatt
gccgagaccgcgtctttctgtttctgcccctaaacgactgtctccggttcggggaaacctctcgcagcagcctggagca
cgtgatcggcgaagtggaccgccgccgccgtgagcaattcctggtccgtccgtgcgaagaatacaccccggacggggaa
acaacactgccgtactgcgcgatccgaacccaggagttgccaccgggagacaccttgttggtacagaacagcagtgaaa
caacggacggcgaggcaccgaaaaacacgaaaaacaataatgatacatcctttttgtatcgtatgccgtacaacgagga
cctgctcggtgccctttccaagaacaaagaggaatcatcgaaaaaggaaaagccccgtacctggtacgagttgccttcg
gtgctggaac
>30A9M13r1.seq
tttttttttttgtcnaaggattccattttctgataattctatgcttcatttccgttttaagctacttgatagctttctt
ggacgaacgatttcgtcatctggtttggaataggagcccctgacatcgagttagtaactccaataatttcaataggaca
gagaagtgtctcagatcggaacccaatttggatcnngaagaacgcttcagtattttgcccatcaacgctgaattccaaa
cttccagtgctattgttagcatctaccgtatcaaagtgccaacacatcattcctgcggctgggtcatgcttcatttgcc
cgtctatgctttcaatagaaggagcactctgagttccaagcggcaacagaatattgacatcgtgganaacgatatccat
tcgggtgagctccatttcaatgttaaccatgattctttcccccacctt
>30A9T71.SEQ
gcattgtgctttattgaccttnccaaccaaaggacactgtgcatttaaacaatggtcgtcttatcagcatctgtgtgta
caagacagggcaaagccctcgtctctcgacaatttgtcgaaatgaaccgattgcgtgtagaaggtctcctagctgcttt
tccaaagctgattgggcatgccaaacaacatacatatgtggaaactgacgttgttcgatacgtctatcaacctcttgaa
aacaatctgtatttactgctgattactaccaaaacctcgaacattgtcgaagatcttggcacactgagacttttggcga
aagtagttccagatgtggcaggggggttccaagagcatgtcatcaacgaaaatgcattcgaacttatttttgcctttgg
acgaagtgctgacagcaggaggatacaaagnaagatgtttccctttcggccatccgaaccaacctgttgatggactctc
acgaagagaagatcgcagtagcgctccagaaatccaagcaggacgctgcgagagcagagatgcaaaagaaggccaagac
tcttcaagaagaaaggatggcgcaaatgcgaaatgcatttgtcacggggcaaccantttcanggccaactggacgtatg
gagggctttggaggga
>30A11M13r1.seq
catgtgctggatttttttttttttcnttttttacttcgtacaatataccttattttcctcctacggtagttattcatgc
tttcatttagtttctcctatttttcatgaggaaggaataggaataggaatccaggaatgtaatccatccataaatctcg
ggtgagtcatgcttgcatatggggagctcgtcacggtacccgcacgggactattcggatattatccagtccaaaccaca
cctcaaaaaggaagcaatatccatccaatccaatccaatccaatcatgctttggttagactccttgtcaacttgccaag
cacagtatcgttggagcatcctctgcaatgggcttgctcgttgcttgcttggcgacaagccaaatgtgtgcctgccgtc
cgcgtgatccggtccgatcctaggattgtacggcatgcatgcactcattcatgcacgcacacacgcactcatgcacgca
cgcacacacgacatccgactgtggtggcgggatggcggttgcggttgccattccgattttcctcgggactcgatcgcta
tgaggtggctcggaagaaactctctcctctctccgcggggaaggacccacggattgattcgaggctggtggctgggtag
tgcacgacgcttgcttgtttggatggccggctggctggctggcatttctcttccatcg
>30A11T71.SEQ
cgctcccaccgaccgggacgtcctgtgcgggaggggcaagggaatacgattccatccgggcaacgtcctcttcaacaac
ctgctccggaaacactaccacgactacgggaaggcacccaagggatccaagctggagatcgtcaagaagatcgtggcca
ccatccgggagggacaggccggggggatcgggatgtttctggaacaacaccaccaacaacaccaccaagcggcgcacga
caataaccctaaccgcagtggtagtggtagtagtgggcactaccgggacattggcgatgagcgggccatgaacaaaacg
gcacaggcctttcgagacattcgcgtgacggaagagaagaagcaccagcancaacggtaccggcagcagcanaaaacat
tccggcagcaacaacaacaacaacaacaacaccgattcacgtcgtcatcgccgccaacgtc
>30A12M13r1.seq
agtaacgagcttattgtcggtcgagcctttcttcttgtagtcatcgattccattgaaaacaaatgcttggggatttccg
acgtaatccaggggatagatcgattccttttggcggtcgtaccagcccaattgatagttcttgacagcattgaagcact
ttcgtggaccatcgtcccagttgtaagaatatcccatcataccggattcgtcggcatattcgttgccgacttctcccga
atgagcaaggttgaggttgtgaccaatttcgtgcatctgggccgaaacgctagagcaccaatggctgttgtagaagctg
tcccatcggttgatgtacgcatacgcaacccaactccccgaaccaggaggcatacaaaacatgacgagatcgtattcgt
tctccaatcccaagtttccaccgtataacgtctctgcttttgattttgcctgcctttccaagacatcgtagttgcctat
gaagttggaatcgatttgtgcgttggcatcgatcgtcacacttacgattccgttgtcgccgacatcgtcggccggcttc
gatgatcaactgatccttcgagcacgctgcgtattgtgtcttcaagctgacggaatcttcaaagatgtcatccctcaat
tttgctgcat
>30A12T71.SEQ
gcacgaaacagacccccgccatcaggggcagcgacgacgaaaacgacaacgacaacgacaacgacgaaaccttgcgagt
tcccagccgggcactctccgcacgctggtggttcgagtcattgatggatccggaatcgaacccagtcccgatgcagcaa
aattgagggatgacatctttgaagattccgtcagcttgaagacacaatacgcagcgtgctcgaaggatcagttgatcat
cgagccggccgacgatgtcggcgacaacggaatcgtaagtgtgacgatcgatgccaacgcacaaatcgattccaacttc
ataggcaactacgatgtcttggaaaggcaggcaaaatcaaaagcagagacgttatacggtggaaacttgggattggaga
acgaatacgatctcgtcatgttttgtatgcct
>30B2M13r1.seq
ttcgggaaataatcacaacaacaacagcagcagcagcaacaacaacaacaataacaataacggcaccgacaacattggt
tttagtcagaatcaaaacggtaccgtagaaactttccacggtaatgctattgctattcccagtaatcccgcaatagatt
cgtttcaacttccgaatacaatgttttctgtttcggcatcgtctcagcagcaccagcagcagcaccaggagcagcagac
ccaagattcctttcaccaccaagccttccatcagcagcagcagcaaacagcaacaacactttccag
>30B3M13r1.seq
tagttaaacccttttacctaaagtaattagcttagcttagtttcgtattatatgtccgtagagatgttgaatccatcca
tacctcttttccttagacatcccgttgtgatatgaagatgttcaatccttgtgaacgacagtggaaacctttccaagca
tcttcaatctgttggaatccataacggcgaatcgtccaagggcggcgcacttggcgaattcttcaacgaatagaggcgc
ggtgggttcgaactcaacttcggcgttctcgaattgagcaagttcaggagggttgtcgaccttgacacctccggtcttc
tttccaagcttccacaagatcttggtcatcttgcacgcaaccttggcggtacgggagaagatgattgggcagtatccag
gcttgaggacaccagggtgctcttgtacagcaacaagggcagtgaagctcttgataggcttgagctcaccgtccttctc
gttgtagatgatgtcaccaggttggaccttctcgtccttggcaatacccttgatggagagtccaacagagttttccggg
tccggcaganntcgaggaccttcttgtgctgttcaatgggagaagatcttctttcccttgaggtttggaaggaacgaat
ccaacttggtcaccaggtccnaagagttccttgttcgactgttccgcanataatttgaccaactcctatgtgt
>30B3T71.SEQ
caaaacattagtttaattcattcaagaagctaaatttttttcaaaatgagtggaaaggaacatttgtctttggttgtct
gcggacacgtcgatgccggtaagtcgactacttgcggtcacttgattttcaagcagggaggaatccccgagcgtgagat
ggtcaagctcaacgagcttgccgccgagaagggtaagtcttccttcggtttcgcttactaccttgatacgtgcaaggaa
gaacgtgaccgtggtgttaccatccaatgtaacaccaaggaattcttcaccgaaaactaccactacaccatcgttgacg
cccccggacacaaggattacatcaagaacatgatcaccggatctgccaccgctgatgttggtatgcttttggttcctgc
cgagaagggaggtttcgaagccgccatcgccaaggccgaccctaagttgggagttgatgaaggtcaaacccgccagcac
gcccgtcttctctaccttttgggagttgaacaaattcttgtcggtatcaacaagatggactcctgcaactggtccaagg
atcgtttc
>30B4T71.SEQ
atactaccacttattctaattctattctattctattcacaatcctaaacataaccacaacaattattaaactctaacca
tgtccacagaagaattcaaagcatttgaactccccaagggagagggaaagaaagtttgcatcggaggaggagccggttt
catcggcagccacatcgccaaacgcctcaaggaagccggatggtacgtgatctgcgtcgactggaaggagaacgaattc
atgaagaaggacgaattctgtgacgaattcatcctcggcgatctgcgaaagctcgaggttgcctgcaaggcctgcgagg
gatgcacccaggtctacaatctcgccgccgacatgggtggcatgggtttcatcgtgtcgaacgagagtgtcctgtcctt
caacaacaccgccatcagcatgaacatgctggaggccgcgcgccgacacaacgtcaaggatttcttctactcctcgagt
gcctgcgtatacaacgaagcgaagcaggaagaccccgccaaccccggcctcatcgagagcgacgccctggccggcccgc
ccccaagacatgtacggactc
>30B5M13r1.seq
gtgctggatttaaaaattcaatccngatagttattgcttccgaaaaaccgattcatatcgaaaatttaggccgtagcga
agacttccgaggcaaattgaagatagaactcttggcagagtgcaatccatcttcgctggacaacgattttttctgtggc
gttcagatcaactaattccttctcttcgcaccggactcgttggccataggctccatttcgacgtcattctctaacaatg
gttcatcgctatcaatctctgccttccatgctgcgtctgattcgtttctttcaccccgcattggtgcttgctggtaaat
cataccacccccaatgcaaacaaatagacagagaatacctcccggcttcgcatgttgatcccaaatcaaagtattggag
aaagacggtcaaacacttgttcattacaccaatcaacgtaaagcttggtagcccgagacgagaccctctgcaccaccca
actactggtatccgatacctgtaccaacgaaggagcctatggcaaggaggaagagaccganggcaggggagtttttccc
tcttcttgtccccaataaaagtccagacttgagta
>30B5T71.SEQ
gccattgtgctttaanntcattgaccactcgttttgctcaggaaccctcgtcctcttgaacaagttgacgttgcatttt
cttccgtttccatccttggtagtttcgttccagcttcttgcatgcatcatcatcatcttcagtgcaaaaatagcgggtg
ttgttaaggtggacgacatccaatgggaatatgtcaagccatatctcctctacattcttttcttcagcacgggtgtcta
ctgcaatatgagatccttgaacgtttccaacgtcgaaacgatcattgttttcagagcactatcgccgataatcgtggca
tttttagatgctctctttcttggacgagaatggccctcctaccgttcgtgggcaggtctcgttaccctggtcattggcg
catatggctatgcttcttttgacgtgcagtttcaaacccaaggcttgagcgcttactcctggccaacggcctacgcttg
tatcatcgcgatggaaatggcgtacgggaaaaaaattgtcaagagtgtcccccttcaaactctca
>30B6M13r1.seq
tgttaacaacaacnacaacaacaacttgatgaccttgaggaagaaggaagccatcgccgtaccgtacgcattatttcat
aacaacaacaacaacaagaacaccaagaatatcataagataacacaacacaacacaagatgggtcaggcactctccatg
gccgcggtctactgcttctgctcggccggatcctccctctgccagtcgtgcttcggaaccaacgcggtgggaaccacgg
gccgaaaacgctcggtcctgctcctggcagcggtgatcgccacgtcgttgtggttccagtacagcgtcggtccctcgat
cgtctcgcgatcgcactggatctggaagacgcccacgtttggcacgtgggcctacgaggcctggcacgatccctgcgta
gcggcgaatcccgacgccgagttcgacgcggacgtcctcgaagaatgcgcgggaaacgccggggtgtaccgcccgacgg
cgctatccacgatgtattttcgcggccaacgcggccgccaccaagatggttcccaccctcaacccgggaggcctggccg
gccagtacgcggtctttggattcggctttgctggtcagcctgattcttccgtcggatcccctcttctcgtccgtgtatc
tntggattgcccggctgggagcgggaat
>30B6T71.SEQ
tcaataaccgtgcgtcttggaggaatgctatgccatgccatgctactatgccatgccagctcattggacatcacatcac
atcacatcacggggcaggctcccgttgcngttgcgttgcggtgtgccaagttcgctcttcgcgtgaaagactactactt
catttgtttcgtttcgttctttttgttaccggtccttccgcattcgtctttctctgtgttattacggtacgtgtttggt
ttcgatttcgatttcggtttcggtttcacttcacttcattttatggatattaatattatttcatacatcgtggttgtta
ttcttgtccatcgtggctcgctcccgagtacactaccgctccgctccttttcgctccttcctttcccgcacttcggtgc
ctacgagaagtcccggtccggaaagagctgcggtgccaccagggtccaggcgtacaatcccancgccagccactgggag
acccccanaatggccatgttgacctttcccacggtcggatta
>30B7M13r1.seq
ttttttttttttttttttttttttgaactgtgtactgtgtacctattttttgtaaacacgattactccgtattttgtgt
tctacaaccgtacccatgcacacatgcctcctaccggtattgttcgcattcatttcgaagctacctcggtgaactcaac
gatggcaaacgacaganacggccacgacgttgttctgttcgtatcgcgctgtttgtanatggctgcggttgtatcttcc
ccgccggtgttgaccccccgtctccgcaatgcttgacgatccactcgaatcgcagggcctcccgagcggngggtcgttt
ctctggattccgttgcaacaaggccctgcanaatgtttgagccgcgaacgatatttttttcttgtccttcttcccgccg
tccatcggaacacctggttcccataaggtgtcatcananaaatccacttccatctccggatccatgatcatttccaccc
gtttctgcttcgtcttttcccataatcggtagaactccagtcaatgtcaaatatgttagcacccccgatggaccaaata
tcgcattttgtcgtattccaacgggtgttgtcactatttgtggttatcgttgctgctgacngcgnttggtgtttgccga
tgaatcttcaacaaccttggtgttcctttcgttgcatcaatacttctggtgcaacatagtac
>30B7T71.SEQ
cctgccattgtgcttttaancccgaaaantaccaacgggatctctatcaacactatgaggtttctcccgaaatcatagg
acaagggtcctttggctatgtacgtcgcgtcaaattgattcccaatcccaagaacaacagtggcaacaacagtggcaac
gacaacgacaacagtggcaacaacaacagcgacaacaacaacagcgacaacaacagtgacagtggaaacgagaggaagg
attctcctcccggtaacgtcgcacgtgctcgctattacgcctgcaagaccattccgaaatcaaatctgcacaaccgaga
actttttctcagggaggtctacaacctgaacagatgccaagcaacaagcgtcgccaccaccgccaacaacaacaacaac
aacaacaactgtgtcattaaactgctggacgtagtcgaagatcgaacgtcggttcatattgttttagaaatgtgcgaag
gaggtgaactctatgattatattgtgagagacacggacggaccggtcgaggcttgcgaggaaagggcgttgtccccttc
ttccagccacagcgacaacggcgacgggggagaaggacgatgacgatgacctttcgatgtgctaccattattttccagg
tattgaccgcgttcgagacgatccacgaggatgcctcgcgtgtgccatcgcgatttgaaggcttcaatttttgtgttcg
tgcagagaccctcgtttcttccgaattctttgattcttcnggtcattgatttttgggttgagcaag
>30B8M13r1.seq
gcaaacagcagacaagaacttattctactttgtcccacttcatcaacacacattgttactcacaactattactattatt
ctttttaatctcaagatgaatatcaagattttgttcgctggcgttgtcatcaatgctatcttggcatctgctgcccacc
cattgatgcgcnggtcgtgtcggtgacgggaagaagaaggcaaacccccttgccaacccggacgaggaccagcgcgcac
caaacaatgcgcaaggcctttcatcgcaaaccatcggtcgtgtcttcgacaccaagttcctcaagattgaagacgatag
agtgcctcgaggaggcaaagatgtaaccaaaggaagagatcgtcaacttggtctctccggggataattactggagcgaa
gacgctttcttctcgatggagggcaaagggaaaggaggaggaaaggggaagggagacggcaaaggctccaagtctaagt
cctctaagtctagatcctctaaaggaaaaggagatggcaaaggagacggcaaaggagacggcaaaggctccaagtctaa
aggagacagcaagggctccaagtctaggtcct
>30B9M13r1.seq
tttttttttttttcgattcaatgattatgaactatagtatactgtattatgatgattcttttgtgagtatgaaatgaat
aataacaatatccttccaacaccgatactgtaaaaggtggttgttcgcatcacacacaaacattgttttgcatttgcat
ttgcattcgtgttcgcggtcataaaagaatgaatcgtcccgttgcgccgacaacgacccccccccggagacacttctcc
gcacgcagttcatcggaaaaaagcaagcactcgctaactgtaaagcaccagacggaataccgtagagaccccgcgtcga
acggaggacagaaagcatacagtaccgtccgtccgtccgtccgtgcgagtgcgagtgcggctccaacgaccagcaatgt
tagttatagcgcaagcaaagttccattcggtttcgtcccggtggttcggcagaggctcggcaaagagtgctttgtgggg
agcgtcctcgtctcgtctcgtctcgtctggtcgctccttgtgcttgtgttgtgttgtggcagcgatcgattccgggctt
ggtgattgataatcgaatcgatgattcattccttgtttgttggtctgatc
>30B9T71.SEQ
agaacaagaacaagtacaagaacaaggacaagagcaaggacaaggacaatgacgttccggaaaaagcaaaccacgagaa
tcaccacttctctagcagagacaccgccgtcgtccgtttcaccgagggatcgaagcgatcacaatacaaatcacaatcc
aaatcacaatcacaataccaaaaagcagaggcggggaaggagcctcaccgcccgcgatccgaagaagtgcaccaacgca
gcctgcaacctcggcaaaagcaagcgacacatgcaaacgcaaacgcaaatggacgccctccccgatgttgatgctaggc
tcgaccgacacgggcaacgacaacgccaacgccaacgacagcatcaccgctcgctggtggaagccgccatcgatcggct
ggccatctttggggactcgtccctggctctgatgctttcgtccctgctcctggcgggttgcgttccgggctgtcgctcg
ctctggacccgtggggaggggtccggcgggggacgattc
>30B10M13r1.seq
cgaactagccaccaacaacaccacgatagaataaaaccaaatactaaacaccaaacatacaaatcaagatgggttttct
taagagcatgttcaagcaattggaaagtgaggtcaccaaggccatgaccgaatcccaacaaaccgaagctcagacacgt
ccctctggagctcctccaactcgttgggagagagctgtcatcgcactcgaccaggttgtcgtccaggttgtcaaggtcg
atcccgacggtgttgatatcgtctgctttggtggggatgaatctcccgactggtaccgcaatgtcaagagcaccaaggg
actcgaacagatggtcaatgacaagcaaccagaaggtccctgcaacatgggtgctgctatggaagaatgcatgacagag
gccttttcgaaggatttgaacacgagaccagtcgctcttttggtcctcaccgcgggcaaacccgatgataacgaggagc
tcaacgaatgtctcacaggagccgtgcaaaaatgcgccgagagctatgagcagtgccctatttctgtcacctttgtcca
cattggagacgatgaggaagcagaggagtacttgaagtacctcgacgaaggcatccaagctgatagtgcggtgagcgga
gaaacattcgacctcgttgataccgtta
>30B10T71.SEQ
aattaagatactagtgacaagttcttacaaaatacttcgtacgaagtaactaacaatcgaagcgtcgttggtggctcag
aaaattcaacaagaaagcagcttgcgctgtcaagcatgagcctcgagcaatctacattggaaatgcaatgttattcact
taaagaccgacggaggtatcgactactgccatcttggcagagcgatccatgaggataatgtaatcgcattgatccttct
tggatgccttggtgaaaaatttcttgtccaaaaggtatccagtggcaccgactgctgcggctccaccgagaccggccgc
agcgagcgacgcaaatgatgcaccttccggaggaatttcgtcccatcgggttccgtcactccaaacaatggaatgctcg
tcttcgacagttccctcgatttcccagtctcctgaaggatcgatgaaactgatggcgtattcttcttcatcatccgcag
tgtaagttccagtggtggcctctccggatgggaaacctttcgatggtgagattaccagcttgatcgtcggcaatgtcca
agatagtaatttcttctccctcgtangtgactttccattttccgctccatccttcngtgcgctt
>30B12M13r1.seq
agtctcccgttccgaagggaagcggcagcgtgacgttttcgaccaagtttgtcaaggatcccaattacgacgagggaac
cgctctggcggacctccctctgagcacccgggccgccctcaagccgcaccacgaccaacaacaccagcacccacctctc
gctccgacaacaacagcaacaagactgaacaccacactggaaacggtcgaaatgaattcctctcccgacacgaaatcgt
cgagccacgacgacgaagacgaagacggggcggcaccgagtcccgaatcgtacctttccgccacgagcagcagcaatag
ctcgcgtgccgccgagggaggacgcaggggcggtgcaaaaggaacgggaccatcaacgccaacaacacccaccgatccg
gacgccaagcacatcaaccgaatcctcggcaagggctcctcctcgagcagcgggaatctagacgggacgatgaattcct
cccagtattcccagtattcgatgcaatcccgatcgacggaagacgacgaatactacgacgttcaggaatctccccgtgc
gaacgaagcgatcggtgtttcctttcccagcctggcgtcctccgcctttccgagtgtgtcccagagcaatcccgccagc
tacaacgagagcgcccacgcgaacgattttctggggacgggcaactacaacaacatcaacatcaacaacaacagcaata
gcaatagcaataacaacaacagcaatagcaacaacactaacggcgagtttccgagctccatctccgccaagaccgggtc
gtccaccgcgttcttcggaaacaagtcgagctcgtccagttccagggccaactattccagttcgctcttgtattcgagt
gaatcgggagctaccatcgtcgacagcacc
>30B12M13r2.seq
agtctcccgtnccgaagggaagcggcagcgtgacgttttcgaccaagtttgtcaaggatcccaattacgacgagggaac
cgctctggcggacctccctctgagcacccgggccgccctcaagccgcaccacgaccaacaacaccagcacccacctctc
gctccgacaacaacagcaacaagactgaacaccacactggaaacggtcgaaatgaattcctctcccgacacgaaatcgt
cgagccacgacgacgaagacgaagacggggcggcaccgagtcccgaatcgtacctttccgccacgagcagcagcaatag
ctcgcgtgccgccgagggaggacgcaggggcggtgcaaaaggaacgggaccatcaacgccaacaacacccaccgatccg
gacgccaagcacatcaaccgaatcctcggcaagggctcctcctcgagcagcgggaatctagacgggacgatgaattcct
cccagtattcccagtattcgatgcaatcccgatcgacggaagacgacgaatactacgacgttcaggaatctccccgtgc
gaacgaagcgatcggtgtttcctttcccagcctggcgtcctccgcctttccgagtgtgtcccagagcaatcccgccagc
tacaacgagagcgcccacgcgaacgatttctgggggacgggcaactacaacaacatcaacatcaacaacaacagcaata
gca
>30B12T71.SEQ
ttgttgttgtttgctgttgccgaattttggtaactgccgctgtttagatcgttttcgtcgtcgggggtgggagccaaac
tctctccggtggtggaatagttgtcgtcgaacgcaacctggccttccggatcaatgggaaagtcgctgtcgacctcggc
accgctgtatggttgccgtgcttgtccttgtccttgttgttgctgtccttgttgctgttgctcttgttgctgtcccccc
atgaacttccggtagaacatatttcgctcggcaaaggtctttttgtgctttcgtcgctcgggaggacgcgtgctgccgt
ctcccttcagcgccgtgaaatacatccggttcgtgtcgctgaggttacccgaaccggtgctgtcgacgatggtagctcc
cgattcactcgaatacaagagcgaactggaatagttggccccggaactggacgagctcgacttgtttccgaagaacgcg
gtggacgacccggtcttggcggagatggagctcggaaactcgccgttagtgttgttgctattgctgttgttgttattgc
tattgctattgctgttgttgttgatgttgatgttgttgtagttgcccgtccccagaaaatcgttcgcgtgggcgctctc
gttgtagctggcgggattgctctgggacacactcggaaaggcggaggacgccaggctgggaaaggaaacaccgatcgct
tcgttcgcacggggagattcctgaacgtcgtagtattcgtcgtcttccgtcgatcgggattgcatcgaatactgggaat
actgggaggaattcatcgtcccgtctagattcccgctgctcgaggaggagccctt
>30B12T72.SEQ
ttgttgttgtttgctgttgccgaattttggtaactgccgctgtttagatcgttttcgtcgtcgggggtgggagccaaac
tctctccggtggtggaatagttgtcgtcgaacgcaacctggccttccggatcaatgggaaagtcgctgtcgacctcggc
accgctgtatggttgccgtgcttgtccttgtccttgttgttgctgtccttgttgctgttgctcttgttgctgtcccccc
atgaacttccggtagaacatatttcgctcggcaaaggtctttttgtgctttcgtcgctcgggaggacgcgtgctgccgt
ctcccttc
>30C2T71.SEQ
cactcgcatcctaaccctgggcctgtgctagtatcaacaagggaagcaacgatacccatacccactttcaaattcacct
aacaataatctggtcactgaattaacaccattcaggttgtaaattttgcggagcccaacgccacttaggtctaaacaac
atgttcagacgacgagctagcctcggtggaaacgatgcaaagttttttccgaaatacgaggacccaaaggaatcgatac
ttgacgattcggaaagcagcgacaacttgtttggctcgatactctctaaacccattgaaaaatcgaccaaaagttcttt
ttctgataaagggttcaatatggagcctgcggaagatttattttctgatatcgcaaaggacgggcagaaagaagtaatt
acagattcattccccgacctcgaagaggaagggaagaaagataccgcggtagatgcagtcaccgacatcgcaaagggaa
gaaagaaagaagaagtgagaaaattatcgggtcacggccacgatagaccaagagcccgncggtggaaagtttctgagga
caatgatatccacagagttcatgaagctagtagaaaggagccgctcgtcgacggagatgaaggcgctgttgttgaagat
tttgaacaaaaacaagcttgaagagttgaaaccattcctaaagagcagcagtaggagggagaaaaacagtcta
>30C3M13r1.seq
tagttaaacccttttacctaaagtaattagcttagcttagtttcgtattatatgtccgtagagatgttgaatccatcca
tacctcttttccttagacatcccgttgtgatatgaagatgttcaatccttgtgaacgacagtggaaacctttccaagca
tcttcaatctgttggaatccataacggcgaatcgtccaagggcggcgcacttggcgaattcttcaacgaatagaggcgc
ggtgggttcgaactcaacttcggcgttctcgaattgagcaagttcaggagggttgtcgaccttgacacctccggtcttc
tttccaagcttccacaagatcttggtcatcttgcacgcaaccttggcggtacgggagaagatgattgggcagtatccag
gcttgaggacaccagggtgctcttgtacagcaacaagggcagtgaagctcttgataggcttgagctcaccgtccttctc
gttgtagatgatgtcaccaggttggaccttctcgtccttggcaatacccttgatggagagtccaacagagttttccggg
tccggcagaagtcgaggaccttcttgtgctgttcaatgggagaagatcttctttcccttggaggtttggaaggaacgaa
tccaacttggtcaccaggtccgaagagttccttgtttcgactgttccgcagataatttgaccaactcccttaatgttgt
anatgttggaacaggaa
>30C3T71.SEQ
ttagtttaattcattcaagaagctaaatttttttcaaaatgagtggaaaggaacatttgtctttggttgtctgcggaca
cgtcgatgccggtaagtcgactacttgcggtcacttgattttcaagcagggaggaatccccgagcgtgagatggtcaag
ctcaacgagctttgccgccgagaagggtaagtcttccttcggtttcgcttactaccttgatacgtgcaaggaagaacgt
gaccgtggtgttaccatccaatgtaacaccaaggaattcttcaccgaaaactaccactacaccatcgttgacgcccccg
gacacaaggattacatcaagaacatgatcaccggatctgccaccgctgatgttggtatgcttttggttcctgccgagaa
gggaggtttcgaagccgccatcgccaaggccgaccctaagttgggagttnatgaaggtcaaacccgccagcacgcccgt
cttctctaccttttgggagttgaacaaattcttgtcggtatcaacaagatggactcctgcaactggtccaaggatcgtt
tcnaagaaatcaaggaggaattc
>30C4M13r1.seq
tgtgctggattcgcacatattacgccccganattacaacaaaagatattatgcctatnttccgagagcatttcctgaga
gacaccgacgaatcggtgcgattgaacacgattcgaaatttcaacactctggtctcgctcttggacccacctctacgga
acaaatacattgtgctatggtgcgaaacgattcgaggtgaagaagttttgggtgccatgaaacgcagtgccacaaaccc
gttggtcttgaactggaggcaaagagactacgtttcgaggtgcctgccggatttgattgtgatggttgatgcagtcttt
gtatacaaccatctgtggcccattttgaagatgcttctaaccgatacggtgaatttggtgagggaagatgcaatttggg
ccattccgctattgttaaaggcatttgcggtcgagaatgttactgatttagagggcgggtcgagtcaaaaagcaaagga
ggtatggagcaatggggcgtgtcaagaagtaacgaaatggctgaaagagaccataccgaaaggagcgacaaccaatgga
aaaggaaaaggctcgtcggggaagggcgggaattttagtcaaaggcaattatactgccaggtatgttcggccatggctc
ttgctatccgtttagggggatggttctgaaggaccccagaggaccccagttgtcgaatttggagtccaaattcncctct
gccttgcaacaaggaactctaataat
>30C4T71.SEQ
ctgaaacctgctgcactatgaatattaacaataattcaatgattctttttggatacgaccttccaattacgtatgtaac
agatagccttcatccatgtttatcatcatatgtgcgccataccagtatcgcttctgtcactattgtctcgctgcgtgtt
gccattttcagaacctttcttcttgtctcgttttgatgctttcttcttcgcccccttcgcaaccgagtcggttccattc
atcgtagccactatcgtcccgttttgttgcttcggattgacgtttgacgcattggctttcgctggctgcatcggttgtt
cgcgcggttgggaactttcaatcccatcgaaactttcccaagtgtcgacctcttcctgcagaccccgcaatgcttcttg
gtaagccagagattgggtgagatcactcggcatcaaaagcaatgtctttctcaagcttagacgaacattagtgacccta
tcatcctggaattccaatgccaatggcaaaatatcattggtcaacaaacgcaagatgtggttttcgttcgccctttgtg
atcttcntataaggnccgtattcctcaatcattatttta
>30C5M13r1.seq
ctagttttcttncatttttattattattactccgtagttggttgacaagagaatcgaagaacggaacggcgcgtcgacg
ctatgcagcaaatacgacgacaaccgagtaagttgcctcccgatcagaatcggaaggttttcccggtcgtgattattat
aaatattgtgatgttatgtgttgtgatgtgttgcattgttgcggcgcattcgatcgcatcccagcctcgatgatcccga
ccttgtcatttcgatgtttttgtttgcagtatcgcaagataatttaatattttttttagataacgttgtgtgtcttgtc
ttgtattgtcttctctcgtacttcgtattgtttcaatccttgaaattttcgtgcatccagacggtattgtttttttttt
ttaattctaaggaatcaagaggaggtaccggtatacatcacgaattatatactccgtacgtagtagttaaggagagacg
ctgaccagcaagtgaaaatccaggtcgggcgtgtgtcccaagcacttgatgttatagggcccctccagcgttttggagt
gcgcgtggagctttcccctgaggtcggaccctgctcggtgaggctctcgtgccc
>30C5T71.SEQ
tactaaagaacaagtaacaagaacatcaccgaaattagcaaccgtaaccaaagaccgtgccgaccgatgaccatgaaca
tcttcaccacatcttccactcgcgcccgttgtgtccggagctcgtccgcagttgcagctgtcgtcggactgctgctgca
gctgcttctggctacatcctccatctttgttgtcgcagatgccaaaaacgcccacttcaccatggaattcatccccacc
ttcaaaaacggactcccccacaagtgcaacgccggcgaaatcaagaccatggagaaattcctgggagacatcctggcca
gggaaaccggattggtcgagcactcggtcgaatacatggacaagatgtacgacgcccacgaatcgcaccccgaacacgg
gagcgccgcctcgctccacatcaagcggcaccacttcagcaaggtgcgaggattcgatttcaccttcgactgcccgacg
cagaacaaccactacgcctgtccggacaacgattggtgccacgtcctgtgtttggacgagaccgtcaagccgggccacg
agagcctcaccgagccaggcgtccgacctcagggaaaagctccacgcgcactccaaaacgcttggaggggccctataac
atcaagtgcttgggacacacgcccgaccctggattttaccttgctggtcagcgtctctccttactactacgt
>30C7M13r1.seq
tatcgataactccttgccacctgaacagagttctattgtaacgactccaaacgaagaggatcttgctaatctaatttat
acgtcaggaacgacagggaatccgaagggtgttgaactcacccatcgcaacattgtatcaaatatcaaaggtggaagat
tgttgtcacagaaaccgcatgatttgcttgatgaatctagtaaaaccttagcattcttaccatggtaagtctgatgttt
tggcgttttgtgtgtatcatatttgcacctcttacctttcatctttcctaccgtctcactatgaatttcatttctttga
cttatcacagggctcattcctatggacaaacagtcgaactttggatggcaatgtcatttggctcaagttgcgcaatttg
taggggcataccatttcttttggaagatttgcagctcgtcaagcctacggttatcttcgctgttccaactctttatagc
aaggtttacgacagtgtccagaataaagcgaattccgggcaatatattcaagacgcattgctaagaaatgcaattgaaa
ttggcaacaaaaacgctcaattccgacgaggcgagcgagatgctctgagttttgctcaaacgttaaaatatacagtttt
agatcgattagtgttgtcaaaaatccgcgatagatttggaggtaacctacgttatggttgtgttgctggagctgcttgt
ccaatagacgttttaaaatttatggattcaattggaattccagtcttggagggttatggtcttacagagacgtcaccga
tcatttcgctcaattctatcagcaaacgatcaatcggaagcgtcagacgtccactacaaggtgtagaagtttacatcat
tgacaacgac
>30C7M13r2.seq
tatcgataactccttgccacctgaacagagttctattgtaacgactccaaacgaagaggatcttgctaatctaatttat
acgtcaggaacgacagggaatccgaagggtgttgaactcacccatcgcaacattgtatcaaatatcaaaggtggaagat
tgttgtcacagaaaccgcatgatttgcttgatgaatctagtaaaaccttagcattcttaccatggtaagtctgatgttt
tggcgttttgtgtgtatcatatttgcacctcttacctttcatctttcctaccgtctcactatgaatttcatttctttga
cttatcacagggctcattcctatggacaaacagtcgaactttggatggcaatgtcatttggctcaagttgcgcaatttg
taggggcataccatttcttttggaagatttgcagctcgtcaagcctacggttatcttcgctgttccaactctttatagc
aaggtttacgacagtgtccagaataaagcgaattccgggcaatatattcaagacgcattgctaagaaatgcaattgaaa
ttggcaacaaaaacgctcaattccgacgaggcgagcgagatgctctgagttttgctcaaacgttaaaatatacagtttt
agatcgattagtgttgtcaaaaatccgcgatagattttggaggtacctacgttatnggttgtgttgctggagctgcttg
tccaatagacgttttaaatttatggattcaattggaattccagctttggagggggttatggtctacaganacgtcaccg
atct
>30C7T71.SEQ
cgcattgtgctggaagagcatacaaatattttaatttggcacgatcaagaaaacgtgtctcgtgcattatatcatgccg
cttcatcaaacgtatattggtcatctgcatgattcgaatctgcggtatcattcctgtacaagtttgcaataagatcact
gtatgtttccaagactttgtgctttcgaatgctcattttgggagttaccatgttgttggcggcagtaaatggcgccaca
aacgcccactttcgtggaatttcaaactttttcaggtctgaacagcacttgcggatttcgttgtcgatcaaaatgtgaa
cttgctttttgtttgcgatttcactctctgggatctcgtcattgtactccaacttctggctaatggcaggccaatctgg
tactatcagtgcgacattgtatggcttattggctccacagatcacaacttggttgataaatcggctgagaccaatagca
ttttcgattggtgcgggtgccacatattttccgttttctaatttatactgttccttgatacggccggtaactttgatcc
atccgtccgcgtccattctccccagatcaccagtatgaaacctaaaaaatgagatgaagagtaagatacgactgctctg
ttcttgcatttatttctgtagattgaatgaagttgatacacacttacatcctcgattttccatctggagcaacgctgat
aacctcatctgtagcttccttgttgttgtaatagcctcgcatcacgtttggaccaacacaacaaatctctccctcttta
cccggaggcaatacttttccgtcgttgtcaatgatgtaaacttctacaccttgtagtggacgtccgacgcttccgattg
atc
>30C7T72.SEQ
aatattttaatttggcacgatcaagaaaacgtgtctcgtgcattatatcatgccgcttcatcaaacgtatattggtcat
ctgcatgattcgaatctgcggtatcattcctgtacaagtttgcaataagatcactgtatgtttccaagactttgtgcnt
ttcgaatgctcattttgggagttaccatgttgttggcggcagtaaatggcgccacaaacgcccactttcgtggaatttc
aaactttttcaggtctgaacagcacttgcggatttcgttgtcgatcaaaatgtgaacttgctttttgtttgcgatttca
ctctctgggatctcgtcattgtactccaacttctggctaatggcaggccaatctggtactatcagtgcgacattgtatg
gcttattggctccacagatcacaacttggttgataaatcggctgagaccaatagcattttcgattggtgcgggtgccac
atattttccgttttctaatttatactgttccttgatacggccggtaactttgatccatccgtccgcgtccattctcccc
agatcaccagtatgaaacctaaaaaatgagatgaagagtaagatacgactgctctgttcttgcatttatttctgt
>30C8M13r1.seq
gttgtttaagtcgcttcgtttaaataatgattactgttcactatttactccatttcttgcaccgaagtaaacgatagtg
ttacttcatgacgactttaattgcttttgagctaaaacaggcattccatgcgtttattgagtcaccatcacatccatat
ctgactcctcgatatcgttcatttcgtgatcgtctttgttgatatcggtttcataatcagcgtcatgctctactcgata
atgtanatgatgactgctgcgaggtcttttggcagtcgggctgtcttcggattccgtttgtatgccttcaatgtgaacg
atggtaccacttgatagctcaccgctgataagcattcgacttagtgttgtaaccaccgtggactccaagtatctttcga
ccggacgggcaccaaagcttggcgtataagatgcttccaaaatggctgttgctccactcctttctagttcaactttgac
accccgtgatgcaagacgccgtttcactccctgcattgatttctggagaactttctcaagttggtcggtaccaagggaa
ttgaacatcacaatggcagagagacgattcagaaattctggtgcgaaagagagcctaactctttccataacgttgtcat
gagctttttcaggtctcgtgctctggtgaatcctccgtgagtccaagtnagaaatgtgctcctaagttacttgtcaaaa
ttatcacagtgttggtaaaatcaacccgtccgtccctttgaatccgtcaatcttccttcatccagtacctgcaaaagaa
>30C8T71.SEQ
gcttttatttaagaaaccagcaaagcgctattttccgagctctacgacggatatgaacgccacttagttcgtattgata
tgagtgaataccaagaacagcattctgttgcaagactgattggtgcgccacccggttatgtcgggtatgatgagggtgg
gcagctgaccgaggccgttcgcaagaagccatacacagtagttcttcttgatgaggtggaaaaggcgcaccctaaagta
ctgacaattcttttgcaggtacntggatgaaggaagattgacggattcaaagggacggacggttgattttaccaacact
gtgataattttgacaagtaacgttaggagcacatttcttacttggactcacggaggattcaccagagcacgagactgaa
aaagctcatgacaacgttatggaaagagttaggctctctttcgcaccagaatttctgaatcgtctctctgccattgtga
tgttcaattcccttggtaccgaccaacttgagaaagttctccataaatcaatgcagggagtgaaacggcgtcttgcntc
acggggtgtcaaag
>30C9M13r1.seq
gcaaacaccagagaagaacttattctactttgtcccacttcatcaacacacattgttactcacaactattactattatt
ctttttaatctcaagatgaatatcaagattttgttcgctggcgttgtcatcaatgctatcttggcatctgctgcccacc
cattgatgcgcggtcgtgtcggtgacgggaagaagaaggcaaacccccttgccaacccggacgaggaccagcgcgcacc
aaacaatgcgcaaggcctttcatcgcaaaccatcggtcgtgtcttcgacaccaagttcctcaagattgaagacgataga
gtgcctcgaggaggcaaagatgtaaccaaaggaagagatcgtcaacttggtctctccggggataattactggagcgaag
acgctttcttctcgatggagggcaaagggaaaggagggaggaaaggggaagggagacggcaaaggctccaagtctaagt
cctctaagtctagatcctctaaaggaaaaggagatggcaaaggagacggcaaaggagacggcaaaggctccaagtctaa
aggagacagcaagggctccaagtctagctc
>30C9T71.SEQ
gaacatattatagatttaactaaataataattatgttcatacacattcgctgtacgataccgtacccataccgctcgca
atttttttttggaaagcacttcttcaatgggtcgtaacaaatttgacggagctagttcattctttgcctagcgggactt
ggaanagcggctctttcggtcgggttcgtcgtagtagcccttgcctcccttggatccctttccggacgaggaaccgtag
tagtagcccttgcctccttttccgcttgatcgggaccgaggtttggacttcttgtctggttcggagtagccacccttgc
cattgcccttgccattgcccttgccattgcccttgccattgcccttgccattgcccttgccattgcccttgccattgcc
cttgccataggaggatctanacttggagcctttgctgtctccttttccttcggaggacctanacttggagcccttgctg
tctccttttccttcggaggacctaaacttggagcccttgctgtctcctttagacttggagcctttgccgtctctttgcc
gnctcctttgccatctccttttccttta
>30C10T71.SEQ
cgcaccattggtattcattgccacaacgattgcgggatggccgtcgccaacagcatcgcgtcgtgccacgcaggagtcg
ggttgattcagggaacaatcaacggaattggcgaacgcacggggaatgccaatctctgctctatcgttcctagcttggc
ccttcacgtcgagactggaatgacgtgcaatgacaaacttcccgaactgacgcaattgtctcgcttcgtggacgaggtg
ctgaatcgcagtcccgatatttcttctccatttgttggccggtcggcctttgctcacaagggggggattgcacgttgca
gcgatggaacgcagcccgctatcctatcagcacatagaaccggaatcggttggcaacgaaaatgagggtattgatttcc
gaattgagtgggcggcagaacatcatgggggaagatgcacgacatgtttggcaacgacatggatgccagccaaaaatcg
accagatccctggtcggttttgaatcgagtgaaagagctggagaacatgggttaccaattcnaaggagcggacgcatcg
gtccatctcttgattctgtacagcacccagggctactgcccgccctttccaggtcctggattactctgccca
>30C12M13r1.seq
ccctgtgctggattttcaacacaacacccaacacaatacaatacaacacaacactcaacacaaaactcacaatgtgtgg
caagtgcaacaacaacaacaacaacaacagagccgaactcgccaacgacatggatatagaggtttgctgcggtagcaaa
ccgcagggagcacgctgtgtgtgtttaccctacaacgattgcttcgtgatcaccgcgcaagcaatttcgattctagccc
tctgcatttcgtggatctggtgggttacttttctcatcagcatcgccggcctggtgatgctccagatcatttggtgttg
tcgccaaaatcgcgccggattcattgcttccgtcgttgtgtccggcgtcacggggttgttgtgtttgtttgctgccatt
tatttcctggtcgagtggagaaccaagaagtggtgcaacgtctttcactggcggagcgacgacgacgacgacgacgact
actacgactacgatttcaacaagaataccaacgacaacgacaacgacaacaacgacattccgactttccag
>30C12T71.SEQ
cgttgttgtcgttntcgttgtcgttggtattnttgttgaaatcgtagtcgtagtagtcgtcgtcgtcgtcgtcgtcgct
ccgccagtgaaagacgttgcaccacttcttggttctccactcgaccaggaaataaatggcagcaaacaaacacaacaac
cccgtgacgccggacacaacgacggaagcaatgaatccggcgcgattttggcgacaacaccaaatgatctggagcatca
ccaggccggcgatgctgatgagaaaagtaacccaccagatccacgaaatgcagagggctagaatcgaaattgcttgcgc
ggtgatcacgaagcaatcgttgtagggtaaacacacacagcgtgctccctgcggtttgctaccgcagcaaacctctata
tccatgtcgttggcgagttcggctctgttgttgttg
>30D1M13r1.seq
cgtaatatgatattataatacgaagtaaagtaatataatgtgaatgtaataggtgctcgtattcataaacactatcgaa
aatgaccataaactggaacatgaaaatatgtgcggtccgaaacaaataaacaacttactggtgatatgtacttgtactt
taaagaagtttgactgctgaacacactacgcgtaaacccatcgataatgtttcaatatgattcagaagttttctgggat
ttcgatcgaaacctgtcaaaggatgacgcccccttacgaaaaggcaagaatgagaggcaaaccccaataccatattata
ttccctgtagccattgtagaggaagaaaagtctgcgtagtctgatcccaattcggtatttgaatcaaagtacaatcctt
ccttggtgacatcgattgcattattgtcgaggatggattcatcgtcaaaaagaggttccaaatcgattgtccacagatc
cgagaagtacattcgcttgctgcgatcgtaccctccaaacaggtaggctcgattcgacccttgaaggacaaacgacccc
ggagcccaacgagaaaatcccggatggggtgggcagcgaatgccaaatcgagaacgaggcatcattcgcggcaggatca
aagacgtgaaattcacccggtttccatagagtcgtgattgtcaccgtctcgt
>30D1T71.SEQ
gtcaaattcgagtttcgccgaagagcacaatcgcaccatgagagtttcccaccgtgatcaacaaaggtcccaacgatcg
cgtctcggtgccgcctcgacttggcatccacagccactatggaaggcgggactgatggttatgttcgggggatccatca
cgacgagccagaatcgggcagcttgggcctcggccatcgatagcgcggatccagattccctcgtgtgggaatcgcgaca
agaatttcccggcggtggtcggcaccaccccattacctttgccaatgccacgcacggctttgtgttatccggattanca
ctcgagcaaagttatacatctgacttttgggtgtacgaggaagccaccgacagctggaccgacctgagcggaacagatg
ctgcgtttccgggaggtgatcgcnttttcggatacggggttgcatctacgaccgactgtgggaatgcaatggcctacct
gggatttggggtcggcgcggattctcaattggttcaagactggtgggagttc
>30D3T71.SEQ
catcgtaccccacacactatactagttaccacgattttaatcagacgctttgcaacaacacaaccatgagtgacgatat
ggatttttttggaggggacgtttccccggaggctcccactaccgacgaaatgggcttcaccatgctgggagaagccgaa
acccccccgtccgatgacatggccgcctttgtcggcgacgtccaggacaccacggacggagacatgggattcgctggcg
ccccggaggaaatgggattcgccgccgcacccgagcccgtcgatgatagcgctcccatcatctggggagcacccccccc
gctggaggacaacgcccccattgttctgggacctccccccgtggtcgaagacgcccccgcacccgaaccgatcacaccg
gaggaaccgagtgccatgaa
>30D4M13r1.seq
cccccgttgaactgatgcaaggaacatgtatcgtagcttatttttcagtgggcaagccttcctctcgatcagccgaaac
aacgggctcacaaatccagtcaattaattccattccggtcattcccttgagatctgcgactcggttgttgcaagagctg
cttgttctgcccatcgcaacgtctgcaattttcgagtacgccacagcgaattctcgacgaatgcgatgatagtatccac
cacgaagaacatgagcaacgtcataaaatgtttcgaaaggatcttcgatggtgagagctgcactgtaattgcgccaccc
atccaattctgccttcacttcacgctcgacaattccgtgcccgtttgttgagtttaaactaacgacgtggcgcttgtaa
tcgaaatcataagcataataccggaagaaagatgcgagaagaattgcaagggagagatcctggcccggaaaacgttgtc
gcaatttctccaaatgatcctggtccattcgataaaagtaggcattcacttttacattttcttctctgggatgctgctt
cagcaactttggagggtcacgaaattcagtgtaaggcgttccagggggagattctggc
>30D4T71.SEQ
gccagaatctccccctggaacgccttacactgaatttcgtgaccctccaaagttgctgaagcagcatcccagagaagaa
aatgtaaaagtgaatgcctacttttatcgaatggaccaggatcatttggagaaattgcgacaacgttttccgggccagg
atctctcccttgcaattcttctcgcatctttcttccggtattatgcttatgatttcgattacaagcgccacgtcgttag
tttaaactcaacaaacgggcacggaattgtcgagcgtgaagtgaaggcagaattggatgggtggcgcaattacagtgca
gctctcaccatcgaagatcctttcgaaacattttatgacgttgctcatgttcttcgtggtggatactatcatcgcattc
gtcgagaattcgctgtggcgtactcgaaaattgcagacgttgcgatgggcagaacaagcagctcttgcaacaaccgagt
cgcagatctcaagggaatgaccggaatggaattaattgactggatttgtgagcccgttgtttcggctgatcganaggaa
ggcttgcccactgaaaaataagctacgatacatgttccttgcatcagttcaacggggg
>30D5M13r1.seq
tagttaaacccttttacctaaagtaattagcttagcttagtttcgtattatatgtccgtagagatgttgaatccatcca
tacctcttttccttagacatcccgttgtgatatgaagatgttcaatccttgtgaacgacagtggaaacctttccaagca
tcttcaatctgttggaatccataacggcgaatcgtccaagggcggcgcacttggcgaattcttcaacgaatagaggcgc
ggtgggttcgaactcaacttcggcgttctcgaattgagcaagttcaggagggttgtcgaccttgacacctccggtcttc
tttccaagcttccacaagatcttggtcatcttgcacgcaaccttggcggtacgggagaagatgattgggcagtatccag
gcttgaggacaccagggtgctcttgtacagcaacaagggcagtgaagctcttgataggcttgagctcaccgtccttctc
gttgtagatgatgtcaccaggttggaccttctcgtccttggcaatacccttgatggagagtccaacagagtttccgggt
ccggcagagtcgaggaccttcttgtgctgttcaatgggaagaagatcttctttcccttgagggttggaaggaacgaatc
caacttggtcaccaggtccgaagagttccttgtttcgactgtttccncagataatttgaccactccttatgttgga
>30D5T71.SEQ
aaacattagtttaattcattcaagaagctaaatttttttcaaaatgagtggaaaggaacatttgtctttggttgtctgc
ggacacgtcgatgccggtaagtcgactacttgcggtcacttgattttcaagcagggaggaatccccgagcgtgagatgg
tcaagctcaacgagcttgccgccgagaagggtaagtcttccttcggtttcgcttactaccttgatacgtgcaaggaaga
acgtgaccgtggtgttaccatccaatgtaacaccaaggaattcttcaccgaaaactaccactacaccatcgttgacgcc
cccggacacaaggattacatcaagaacatgatcaccggatctgccaccgctgatgttggtatgcttttggttcctgccg
agaagggaggtttcgaagccgccatcgccaaggccgaccctaagttgggagttgatgaaggtcaaacccgccagcacgc
ccgtcttctctaccttttgggagttgaacaaattcttgtcggtatcaacaagatggactcctgcaactggtccaaggat
cgtttcgaagaaatcaaggaggaattcgtaaagatgcttcaaatgatcggttacaagcctaanaaggttcctttcntcc
cttactctggattccaagga
>30D6M13r1.seq
catgtgctggattcggcgcacagcattgtatcatgatcttatgcttcgtattatattcgaaacttcattcgacaccaat
tctgtgcgtccgcgacgcattccctccctcccaccaaagatagaattcggttgaacatggttgtgcggtattcttcttt
tatgaaaagttgcagaggaagtcgcatcgatttccgatgtaactagccccgtcaaaggttgggcgcaggggagtattct
cgacagttgaaatgtccatcctcatcttttgcgccatccgcgcacccttgcgtcgctttcgaatgccggtcaacagctg
ggttattttgtgacgaagcacgttttcatcggtgatttccgtgtaccatagattgaccttgtcgtattccatgtacaca
aatttgcgcgagcggcccgcatcgatgatgcaatcgttgtatttgtcacctttcagcgcgttcttcggatacatctcgc
gttccagttccttttcttcgatcagatcccgaaactcgatgttcccgggatgatcccaagccattgccttgttgccaaa
cagtatacagttcacttcggggcattccacaccgcatatttcacccgataccgatgaatcttcttccgattccgtttcc
gattcgg
>30D6T71.SEQ
ccgaatcggaaacggaatcggaagaagattcatcggtatcgggtgaaatatgcggtgtggaatgccccgaagtgaactg
tatactgtttggcaacaaggcaatggcttgggatcatcccgggaacatcgagtttcgggatctgatcgaagaaaaggaa
ctggaacgcgagatgtatccgaagaacgcgctgaaaggtgacaaatacaacgattgcatcatcgatgcgggccgctcgc
gcaaatttgtgtacatggaatacgacaaggtcaatctatggtacacggaaatcaccgatgaaaacgtgcttcgtcacaa
aataacccagctgttgaccggcattcgaaagcgacgcaagggtgcgcggatggcgcaaaagatgaggatggacatttca
actgtcgagaatactcccctgcgcccaacctttgacggggctagttacatcggaaatcgatgcgacttcctctgcaact
tttcataaaagaagaataccgcacaaccatgttcaaccgaatt
>30D7M13r1.seq
taattatctctatagtttcaccaaattgttctgtagaataatgattcgttgggttcccagttcaccttgcatttgctcg
cgcttcatgcaatgatcggcactgtccgctgtcgtactcttcgattgtcttctatttgctgccgtggctcggctgctac
cggtaacttccgcttgccctcgccatcggttttgctgttaagactttccttgtctgtgttgttgctatccccgaaaatc
aattcgtcgtaatttagtccatcgttgccttcgtcgctaaagagtgatgccaatggatcgtgaacagcacaataatcgc
gaaaaccctgtgtagttgcagtctctcgcgcccatcccgtacacctcagtgagacatgctggatgtagtctgcgatgag
gtttctgtgatcctcaagattcatattggaaggcttcagtttctttgcctctcgttgtgccatgagcacatggtgagta
gcactgcgtttccacaccgctcgctgtcgacagaaacgctccaacccaacaacgagctctcgttctgcagatgtcggac
ttggattctctagaatattcttgtgtttttcaactatcaacctggcttcttgtttcatcgcagcaagttcatcgtcttg
gtaccataactctctgcgctcttctgctgtgattggatgggtgtctgcccctttgcaatgactgtaga
>30D7T71.SEQ
agtaaaccaaaactcacacactcgcgtaggtacataatcatnttacaaacactcgttccaagacatgacatcgataatg
ctgcaaccaatcaataacattatcaatagaaccaagactttcaactccttgctcaacgagagtacgtgacgagaccaaa
gaactttgtttcagcaacagcacgacgaatagtttggtaacaagaaatggaaaaaagacgatgcgtcgtcgtctatcta
actcgagttcaaaaggactaggacaatgcaacacgaagaacagtattatgtcaactaacccgacaccgatgagagagaa
ttctacaaacagctcgaagcctcgcaggatattatttacaacggcaggtgattgcaaagacttgcttgttgaccaagca
cattcagcacattcagcacattccgacaccaacggcaagaagacaaaaaagactcttcgatttgcgccgctgccaacaa
aaccaaaggatcccgtgaaagacagcgacagcgaaacagcgaatgacaaaaatagttctacagtcattgcaaaggggca
gacaccatcaatcacagcagaagagcgcagagagttatggtaccaagacgatgaacttgctgcgatgaaacaagaagcc
aggttgatagttgaaaaacacaagaatattctagagaatccaagtccgacatctgcagaacgagagctcgttgttgggt
tnggagcggtttctgtcgacagcgagcggtgtgaaaacgcagtgctactcacat
>30D8M13r1.seq
cactgcgctggttttcaacaagaaccccctaccaacatacaatctacgacaatagcttccgaaaagggaaaagggaccg
cccnatgggaaaaagggattttagggtgtaccaccgtggaccatcagggcttcaatagtaaatcaatccgcaaacttgt
tcaataaatcgaaaagcgatgggtgggaaaagaaagagcacaagagcagctgcttcggagaagccagcagacgaggaag
tcgccgaagtatacgtcaacgaagacgaagaccacagcgaagaggaggaggatgatgatgaggatgatgatgatgagga
ggaggaggaggttagtgacagcgagaagggtaggggaaaancgaaagcgacgggaatcaaaaagttacgaacccgatga
tttcaccatgaagtcgttaaacgctgccgcgaaggcatcggtcgtcgcccagggtcgcgggaaaaaaataggggaaatc
gctgcggtgaaggctagcataaaccagtacaaactgaacacggaagaactcttgtttgcctacaaatttgtgttttcga
atcgcggcacaagcaaccaaagaagtt
>30D10M13r1.seq
catgtgctggatttttttttgaaccagtcgacacatgggctacactcggcatttatatatttctcaacgataaatctag
tttggcggcggcggcggcgtcctatctacaaagggtcgcacactctaagatagaaaccttgtaggattttgttgttact
ttttcatcaatatccctagaaagtataccattatttcatttcatcgttatcattgctttggtttggggaggtctgccca
tacgaatgactgaaaaacccttggatcaaaatcagccataacatcgtcccaccgattctgttcgatgtatttgatgttg
ctgtcggagaattttcccgtgcagtaaaattcaaggtgcacttctaaagcatctatagagtgacaccgagtgcggctcc
ctctaccatgacacgtgggcatggaatcgatcatgtcgtaaatggcctcggttgcacttgtaggaaactttacaatact
gatcacgtgttccctgaaaaaaagtgttgctcctgccttaagatgcgacgtcttgccctgttctcctctcaacaatgtg
atcacttctccaagatgaacagggttagcaatgtttccacctgcaactccagcaaatttgtgctggtaaagcaacttgt
gatctacaagatagtccgtgcacgtcccgagggtataatgagagatgccccaccgagaccaagctttcttcgaatcgct
tgcaacaacggtacgcattccgtatcaatcaccgattgggatttgactatcactgactct
>30D10T71.SEQ
atatcgaaataacgtttcttagatgtccatgttcagagttttcagaacacaaccatgagaaacggtccagatgaaagtc
ttccgggatacaatcgtcggaagctgttacgcgatgctggcgacggagttccgacggtgagcaatttttttccaattga
acgatactatgacgcatccgacaaggtttacgaatcgtttgagatggtatttgataaacgccatctcgacaatgcttat
gtgtacgggaggaggtattgtaccttctacgtgaatggaatcagcaaacacgactattaccattcaaaacagtccgaag
cccgcagaaagctggccaatcgccgtgtggatgatgtactcaagaaactagagcttgtttcggactggatggatgcaga
ggaggtcgaaaaagagaagaaaagactggcacttatcaaacggcaaaaggaagaacgagaaaggaaacagcgagagctg
gagcagaaacgaatctctgaattgcagaaacgaattcaacaacagaaacagtcggtaacaattcaaccttcggaaagcg
tccaagaaaagtgctcttgccaaacttcaaagactgaaacaaccagagcttgcacaacaacctgtacagctgaacggat
ctatactgc
>30D11M13r1.seq
ttttgaaaattaacatactagtgacaagttcttacaaaatacttcgtacgaagtaactaacaatcgaagcgtcgttggt
ggctcagaaaattcaacaagaaagcagcttgcgctgtcaagcatgagcctcgagcaatctacattggaaatgcaatgtt
attcacttaaagaccgacggaggtatcgactactgccatcttggcagagcgatccatgaggataatgtaatcgcattga
tccttcttggatgccttggtgaaaaatttcttgtccaaaaggtatccagtggcaccgactgctgcggctccaccgagac
cggccgcagcgagcgacgcaaatgatgcaccttccggaggaatttcgtcccatcgggttccgtcactccaaacaatgga
atgctcgtcttcgacagttccctcgatttcccagtctcctgaaggatcgatgaaactgatggcgtattcttcttcatca
tccgcagtgtaagttccagtggtggcctctccggatgggaaaccttcgatggtgagattaccagcttgatcgtcggcaa
tgtccaagatagtaatttcttctccctcgtaggtgactttccattttccgctccatccttcggtgcgcttctttgcctg
ttgcttgttgacaaggtacataccaccaactcccaangcagctccagcaatgcccaaaa
>30D11T71.SEQ
ggccatacccgaatcccaacaaaccgaagctcagacacgtccctctggagctcctccaactcgttgggagagagctgtc
atcgcactcgaccaggttgtcgtccaggttgtcaaggtcgatcccgacggtgttgatatcgtctgctttggtggggatg
aatctcccgactggtaccgcaatgtcaagagcaccaagggactcgaacagatggtcaatgacaagcaaccagaaggtcc
ctgcaacatgggtgctgctatggaagaatgcatgacagaggccttttcgaaggatttgaacacgagaccagtcgctctt
ttggtcctcaccgcgggcaaacccgatgataacgaggagctcaacgaatgtctcacaggagccgtgcaaaaatgcgccg
agagctatgagcagtgccctatttctgtcacctttgtccacattggagacgatgaggaagcagaggagtacttgaagta
cctcgacgaaggcatccaagctgatagtgcggtgagcggagaaacattcnacctcgttgataccgtt
>30D12M13r1.seq
atgtgcaaaaatagagttggccgtattttgcttggaagtttgaagccggccttcgaataaggatttaccgcatcgaaaa
cgaagggaattctacaaggatacattcagccacccgctctatgtgaggggaaaacccaagctggcgttgcgcatgagcg
gcatcataatgtaaataccttgctgaggcggaacagctggctgatgctttcgctcaaactggcaccgggattctaccaa
aatgccgtcaataacagcaacagcaacagcaacagcaacatgaacatgaacatgaacagcaacgtcatgaacatgaaca
tgaacatgaacacgaacatgatcatgaacagcagcaatagcaacatcccgcaacgccgagcgtcgcacaacaacgtgct
gggccagaaaaacctctcgcgcctccaacaaaaaatcaacgccctccacaatcaccacggcggaaaaaccggcagcaag
ggagctgcagccgctgccgctgcgacccgaaaagcgtccagagcgtcgccgaccatcgacaaaccttttttgtttcgcc
aggcgctccagcgccgaaaacgaccaacgatgttattttccgaaaaaagccacagcctcggcagcagcatcggcagcag
catcggtagcagcatcggttgtagcatcggtaacaacagcatcggcagcattgcgatcggcaacaacagcctcggaagt
ttcggacgtggcaatatcaacagcgatagcaatatcaatatcaacagcaacagcaacagcaacaacaacagcacgggga
acgacaacaacaacggggttggtgccgtcaaccgcaacaacagcatcggcagcaccaacaatacaaataccgcgggaca
atacaacaacaacatgaacattctcattgatctatccaacgacgaccagcaacag
>30D12M13r2.seq
accgcatcgaaaacgagggaatctacaaggatacattcagccacccgctctttgtgaggggaaaacccaagctggcgtt
gcgcatgagcggcatcaccaatgcaaataccttgctgaggcggaacagctggccgatgcccccgctcaaactggcaccg
ggattctaccaaaatgccgtcaataacagcaacagcaacagcaacagcaacatgaacatgaacatgaacagcaacgtca
tgaacatgaacatgaacatgaacacgaacatgatcatgaacagcagcaatagcaacatcccgcaacgccgagcgtcgca
caacaacgtgctgggccagaaaaacctctcgcgcctccaacaaaaaatcaacgccctccacaatcaccacggcggaaaa
accggcagcaagggagctgcagccgctgccgctgcgacccgaaaagcgtccagagcgtcgccgaccatcgacaaacctt
ttttgtttcgccaggcgctccagcgccgaaaacgaccaacgatgttattttccgaaaaaagccacagcctcggcagcag
catcggcagcagcatcggtagcagcatcggttgtagcatcggtaacaacagcatcggcagcattgcgatcggcaacaac
agcctcggaagtttcggacgtggcaatatcaacagcgatagcaatatcaatatcaacagcaacagcaacagcaacaaca
acagcacggggaacgaca
>30D12T71.SEQ
ttgggcggcagagtttcacgcgcatgtgctggaagtttttgttgttttaattaatttaatttttacacagttttactac
tagtatggtatctacattccttccgttccgttccgttgcaactcgctcatcacgtccgccaattcgtcgtcctctagca
gaccgtcctcttcggtagcattaaagtacagatcgaaggggtcgacgtcgatggttcgtatcgtcgggtggagctcgcg
ttccagttcgtcgtcgttcaaagaattgaaggcggccatcctagcacgatcgtcgctgtcgtcgttgttggattggtgg
agaccgatgtggctgccgaggtgctgttgttgctgttgctgttgctgttgctggtcgtcgttggatagatcaatgagaa
tgttcatgttgttgttgtattgtcccgcggtatttgtattgttggtgctgccgatgctgttgttgcggttgacggcacc
aaccccgttgttgttgtcgttccccgtgctgttgttgttgctgttgctgttgctgttgatattgatattgctatcgctg
ttgatattgccacgtccgaaacttccgaggctgttgttgccgatcgcaatgctgccgatgctgttgttaccgatgctac
aaccgatgctgctaccgatgctgctgccgatgctgctgccgaggctgtggcttttttcggaaaataacatcgttggtcg
ttttcggcgctggagcgcctggcgaaacaaaaaaggtttgtcgatggtcggcgacgctctggacgcttttcgggtcgca
gcggcagcggctgcagctcccttgctgccggtttttccgccgtggtgattgtggagggcgttgattttttgttggaggc
gcgagaggtttttctggcccagca
>30D12T72.SEQ
tttacacagttttactactagtatggtatctacattccttccgttccgttccgttgcaactcgctcatcacgtccgcca
attcgtcgtcctctagcagaccgtcctcttcggtagcattaaagtacagatcgaaggggtcgacgtcgatggttcgtat
cgtcgggtggagctcgcgttccagttcgtcgtcgttcaaagaattgaaggcggccatcctagcacgatcgtcgctgtcg
tcgttgttggattggtggagaccgatgtggctgccgaggtgctgttgttgctgttgctgttgctgttgctggtcgtcgt
tggatagatcaatgagaatgttcatgttgttgttgt
>30E1M13r1.seq
ccttttagagagcaacataatattactaaatcatcactgtattggattcgacggcataattcatttcgattcatcttca
caagcgttactattaatgttaagtcgctacaaaatcgtatgtatccctcgtcaagacgggtgatcatagccaagagtct
ccatcaacgagccatcaagagcagtgctcgcaacgttgtagtccgcttctgaaaatccataccgttccctcgtattagg
cttagaatactttatccaagcctcatagattccagtcgtttggtcgtgcccgggaccacccttggcgctgtctgtgatt
agttcgaactttcgatccgtccggattttcccaccggcacattcacaaacccgcgtgagtgtttcctcgggataaaaga
tcatgtcttccatccttacgacaacgaacggaaaatctgcaccgtttttcttgtctaagtaatacgaataccagtcgtt
ccaaagatgcgccaaagacgtgtgatggtcctcccggttctcggcgtactttacagtaacggtattccagggagcagtg
ggactcgaactttgtctcaaacgagggcaatcttttggtttgccatcgccattttttttagtaggaatgtgttcccacc
tggcagagtaacaatttttgcacatactcccaaaccatgaatatggatgacgaatcgttacgaccggaagaatg
>30E1T71.SEQ
gtaacttacctcgatgaactacgtaccgtacgtaccaatattttattgaagacgaccaatcgacacagctggtaccggt
agagttgaatggcaacgtcttttctttcgtcgcaaaatctcatgttcaagacgcaactgccacngatatttgtgcagtc
gagaccaaagggtacaagtattccacagtgtcatgcagtaggaaacatttcaaccgaaccaaaagtctcatactgcatc
tcaagcactgttctcttaccaatacgatggcatcgtcgtcattgcattcgcagaggtctacggcatcgccgttccgcat
ctcaacgcaatcggtggcgtgccttcttgtgttcctagtggcgtctacggtattattcaacttgatctacctagttccc
catctctcgggaatacccatcaacgaaaatgtcttcagcgaatatggtcacatgcacgttgcggcatcccgcagagtac
acgaattcagcacgggtacgggtgcacacaacaataacaatatcaatatcaataacaacagcacggcagatcgatccca
agtcggatcaaaacacaacgatgacaaagaatcgatcagcgattggtttcaaaagaatgccgggatcgacctgaccccc
gaaatggaggcaaagctcccgacatggtctcaggtggaagggaggtcgtcgggtaccgggtccgg
>30E2T71.SEQ
actccccagtgacggtgggtccattctagtcctcgaaaatcttcgattccgcaaggacgaggaatccaatgtcgagtcg
tttgcaaagggccttgcttctattgcggatgcctatatcaatgatgcctttggaactgcccatcgtgcacatgccagtg
tcagtggtgttcctgccttgttgcccaaggaaaaatgtggagttggatgcttggttgcttccgaggtagcctacttgga
tttcagccagcttgccgaaggcgagaaggtagccgccattattgggggttccaaggtatccacaaaattgccagtgatc
acggggctcgtcagtcaagttcaaattttggtactagggaggaggtctcgcatacacctttgccaaggccaggggaatc
aacatcggaaactctttgtgcgaagacgacatggtcgaaaccgccaaggaaatcatggccgatgccgagaagaagggtg
tgaaactcctccttccggtggacgctgtcgcaacacaagcatttccttcgggtcccatgtcccgcgac
>30E3M13r1.seq
ctgtgctggatttttttttttttctttgatttctgttttcttccaaagctttgtacaggtgtagtattgtcccttaata
atatcattatttaatggtggcatgcatgcaattccggtgcaaattcgaactcaaattccaattctgattctgattccga
tggcggcagtgggccgacggtgacaatgacctgtcgatggtcgttagcgtttcggtatcatcatcgatgtggtcgttgt
cgtctgagtcgtctattatttgtccaattgattgtcattcgaatcgaaaatcaaagtggctgtggttccgtcggtggcg
gtgtcgtcggccgcttttcgagcgggaaggcaccggtggcggtgctggtgctggctcatcgtcgtcgtcccaatccaag
ctgaggcccagttcgagatcgtcgaggacaacggtattggtgcttccgcgatcgcccacaaccgatggtggagatggga
gattgtggtggggata
>30E3T71.SEQ
cctccccgcttgtacggtatcacagactgcaacgtcccttcagctgacagatcatccatccactcggcgtcatcgccaa
acacaaacagtaacatagcacacgatacgtacctacacgttgcaaacactagctctagaaagcaaacacaaacaaatac
ggtactgtaataatacaaatacaaatacaaatacaaacgctaacacaaacacaaacacaaacacaaacacaacacaaac
acaaactcaagcacaataactgagagctgcaaaacactcgcaaaacacaacactcgcaaaacaacgaactccatgcccg
tcgaaaccatgtccatggcttcccacgcctcgtacgtgggagaaatctctccgaccagtgtcgcggtagacatcaccca
agaatatcccagtggcgtcgaggaactcaagcggatgctcaactacaactacaactacaatcattacaagcaacagcag
cagggagttgttcctcccggaagaacctttggtgcgaaacgatctcatcaaggtctggaacatcgaggacaacgagctc
gagatcgaacacaagaatagcatgagcatgaacatgagcatgaacatgagcatgaacatgagcacgagccacgtctcgc
tctcgcacccc
>30E4M13r1.seq
tgtgctggtttttaagaaattaaacccaaaagtttagaaccagtattttgtcatattatggaaacacccactaacatac
aagatgaaaatgttgatgatacatacaacgcgttcctgtatcgagaattagctcgttcacatcttcggttccagagtgt
agtgacctggcgcctttacatatgcaaaatttgtatatacatacatacatgtcccaatcattgcttgcgaaggtctatc
agttagtttgttcgtttttggtgttgtgatgcgattgatatccaattcgtacatgataaacatgtacgaaactgtcgct
ttcttgtcgttggagttgagcggttcgcattgagtccatttcattttcgagagtttgcccctgcttcgaattcagtctc
ttatttctcccaccaattgaggaataattgtccatttagattttatcgatttttgaaaattttccacctcctgtaacct
ttcgaatggcctcgtccttggccgtgtccttgtctgttgacttctctttcatcatactggccatcatgtttttgtagct
ggtctttttctttttcttctttttggcgggggcatttgcagccgatgcagcgg
>30E4T71.SEQ
gcttttattcaacacacccgcctccggcacaattcctctcccccacctcgaaagagctcaacaacataatcatgtctga
tcaatcacaaacggcaacaaacaatcaatcagaaccgtctcgctgtgtaaaggggtgtggtttctttggaaatgccgct
accggaggctgctgttcgaagtgttggcgagatgtacaaggtgcagaaaaaacgaagtcggcagttgcggctgcggtac
tcgcgccatcatcacccgaaccatccttggtaaaacctgttgagaaggctgcccccccactgcccctggtaattgacga
gccttccgctcccgagtcatcgttgaccaagacggaaacccccagggcgttcgccaccgattcttcggaaacgacggcg
acagagacaccggccgtcacagcgagtgctcccgctgcatcggctgcaaatgcccccgccaaaaagaagaaaaagaaaa
agaccagctacaaaaacatgatggccagtatgatgaaagagaagtcaacagacaaggacacggccaaggacgaggccat
tcgaaaggttacaggaggtggaaaattttcaaaaatcgataaaatctaaatggacaattattcctcaattggtgggaga
aataa
>30E5M13r1.seq
cccatgtgctggattcaaaattataatcttattgttattgttattgttctaatgttactattatcattgccgtgatcat
ataccgcaccgcacacgcagtgtcgtcgctcggtggcccgaaacaaactttgtactattgcgcaccattgcagggtccg
gtgctcgccccgggttcctgttcctgttcctgttgctggtgctggtgcagttgctgttgttgttgctccatcgcttcct
tggcttgcttcatcaattcttgctggtcgtcctgggtcatttcctgcccctgggccttggccatggtggccatggctgc
cacgttcatctgcagcttgatgtcgtccgcactcatcttggcgttcgtgctcggattgacctggagggccgccacgacc
tggaattcgttgcccaggatccgaacggcctcggcccgcaagacccgggattccttgggaacggaggcgtcgtcaaaga
gtttcttgcagacccccttgagggttttctggatgtcccgcttgttgatggccagagcgaattccaaaaaggtcggcag
cgaatcgtccatggcgtcctgcatttcatggccagtttcatctggtcctcctcggacaagctcggtcatctt
>30E5T71.SEQ
gcattgtgctttaattacaccnccggcagcgcgtcctgccgtacctcgatgccatggccgccgcgaaatttccgaagcg
gggaagcccagaaaaaaaagtcgtcaaggacgcctttcgggaggagtgccgaaaggaggccatgacgattgccaacggg
gcccagggagactggtacctgaacatcattggtttttccctggaggtcaacgccgacgagtatctgggctttgaacgat
ccttcatgggattgggaggccacctggcgagaaccaaggccaatgccagtggcttcagctcaaccgtcggtttgctggg
tgccggcatcaaggccgctactgcgggggtccgaaccatgcagacggcggaaacaatccagaaagacattcaggagaaa
gccatggcaaactccggcggcgccgaggccacccacgatgtcaccgaacaacccaagatgacccgagctgtccgaggag
gaccagatgaaactggccatggaaatgcaggacgccatggacgattc
>30E6M13r1.seq
ctgtgctggattatgcatcccgnccgtcgccgtcttggtgaacctccgatcctctgcgcaactccttgactccacacgc
cacgaaacgatccgtgttcccgtctagaaccttgttcgttccttcgttcgttcgttccttccttccccagcaagctatt
tagtcagtctcactcactcactcactcaccccaccccatctctttttcatcgtcgcaaccaacagtcgatccaaaaata
ataaaaaataatgaaggaactcgccacttacctcatgctccaaatcggtggaaacgccactccttccaaggaggacgtc
accggagcccttagcgccgtcggtgtcgaagccgacgccgcctccctcgacaagctctacgccgacctcgagggcaagg
acgttgccgagttgatcgaagccggcaaggaacaactcgccaagttcggaggaggcggcgg
>30E6T71.SEQ
ttaaaatatagaacagaattagaacaaaattatgaagtatccctattctagtaaaagcaacgagttagcgagttgtgcg
agtattgtatcgtattgtattgtctgtctaataatcaccaccctcgtcgcctccaaagagaccaccacctccggcggga
gcctcggcttcttcttcctcttcctcttcttcctcctctgcctcggcagcacccgccggcggcggcaccaccgccgcca
cctccgccgccgcctcctccgaacttggcgagttgttccttgccggcttcgatcaactcggcaacgtccttgcccctcg
aggtcggcgtagagcttgtcgagggaggcggcgtcggcttcgacaccgacggcgctaagggctccggtgacgtcctcct
tggaaggagtggcg
>30E7M13r1.seq
atgtttcgggctttaaatttgtgtttacttttgtacttgcaataccatcgaagacgatgttccgtgagaacagaaccat
gtccaatatggcaagtatgtaaggtaagattatgccagatactagattctgtccaccagaaaataatattcttctaaaa
ctacgagcacgtttagtgaacgtgcagttgtatccttcttcaaaatttaggctttcaatcttcatcatcataacaaccg
tcgtcggtcttaattagtttctccgttcacgtcggtttctgcatcgtcacttgtgccatcattgttatcgttcgaatca
tcgacatcgccatcatcggcctcaccatcgtcagcctcaccgccgtcggcctcatcgtcgtctgaaaatgcggcatctt
cctctgccccaaacggaagaggatctttcaccggatatcgattcatctgcgctacggcctcgcggcacagacggcgtac
atcgggatggataccacgagcgaatgggtcgaccgcaccacctgccgcaggattcattaaatcgttctttcgaatcgga
ttgaacttgagtgccccgagttgtcgcactgcatcggtcgctcgcccgatgatgcgggtcaggtcacccggagcagctc
cggaaatttccaatgcttcgctccacgtgcaaccattcgcc
>30E7T71.SEQ
cattgtgcttttaancgaaagaccgattttacataccgactgttgttgtaacagtaataactgctgtgggctttttcga
cgccaatttgatcatcgaactttatcaacacaatgcattttgcaacttctaccctcgccgccctcgctgcccttggctc
tgttagcagtgaagtaaataacgaaggaggcttatccgtccataatcccttgctatcanatccagagtctttctcaact
tcgcattcacatacacaaggaatcgctgcaaatgctgggcaccatgtcaaggttcttcgcaacatccgatctacatctg
gattggaggtgtctgatgacggaaaaggagatcgaaatctttttcaagacgttggtattttacaaaagcaggatcaaca
aaatccaacttttgttgctgaaaaacatttccacgagggccttccaagcattgctgttatcgtcgatgatccaattagt
gaattttttcattacgaaccagacgtggtatctcaatcctacaagatagaagagagcttgaatcattatgtggatgcga
ctccacaccatgatagaaataagctaagcggccagcaaactcacaatattggataccatccaagcaagatcggtcgtga
gctttctacttttgactgtactacttgttcttcaaggccctgtgatcttggttttctggttcagctcttcaaaccctca
tttcaggttgccttggtgcca
>30E8M13r1.seq
gcttgaacctataacactatattaaacagaaacaatgactcgctacagtactctattgctattgttgttggctcctctg
tcggcatcagccttcaccgtccttccctcccaatcctcgacacgaaatccttcgacgacggctgtctttatgtccgact
cggtcgaaaccagcaaattggtgctcacgggcaacaacatcgaattgacccaggccctcgaagattacgcagaaaagcg
aatcggtggtcttcttgacaagctcggcagtggaggtcttgtacgagagtgcgacatccacctttctgtcagcaaaaat
ccatcggtcaagaatggccaccgagtggattgcaccactgcactcaagggtcttaccattcactgcaaggaagaaagtc
ccgatatgtacgaatcgatcgacgcggtcgccaaggctctgcaagccaagctccaaaaataccgaagccgtcgaaacga
gggataccacgccgggaacagcatggggcaggacttgatggaggtgctcgaaaaaatggagctcgacgagtccgccgag
gaagacgataatgtcgaagccgacattgcgtatgccgaagcggactttatcgatgtcaacaagcccaacatactgaagg
ttaacagctacgatctcgaaaccgctatccccatcaacgaagccgtattcgcactggact
>30E8T71.SEQ
ttgctaaaaaggtattgtgatttattacagtgattcaatgtgatattctattcacgtattgtgaaggttgcccccctct
tccatttttatgatttttttcggtacgtattactgtacttcgggagcgtcacaacaggctccgtcgagaagtatcgtcg
ggatttcgtttgcatatcgctagagagcgataccgaagaggcagttcgattgacattcttccctattatgcatggtttt
gctttcttggggcacgatgaatcgttccggcggtgttccttacgggatttcgatcaagccaactcctccggcatttcgc
ttgtanacaatcgacgcctttccggtttcctcgtttttgaacacgaaaaagtcgtggtcgacgtagtccagtgcgaata
cggcttcgttgatggggatagcggtttc
>30E9M13r1.seq
ttaaagaaaatccaatctttctatcccattaaaagcataatatctaatcgagctcgagaccttttaatcgatttcctca
atagtaggtcctccggcaggatcatcgttacccatatcgggcataccgcctccgggcatacctcccatgtcaggcatac
cgcctccgggcatgcctccaggcatacctccagctcccgcaccggccttctgaagaattggcaaagcaactccttcgag
ttccttctgcttctcttcgtattcttccttctcggcggcgggattgctgtcgagccagctgatggtctcctcgatcttg
gcggtcaaggcctccttatcggcagggtccaacttttctgcgaattcaggtccgctgagagttcccttcatgctgtagc
agtagttctcgagcgagttcttggattcgatacggtttctgttggcatcgtcctcggccttgtacttctcggcttcgga
aaccatgcgctc
>30E9T71.SEQ
aatactactacaatggctggtaagtttgttcgaacacaaaggacgaccgacatgttgtaatggttgtcacgaaacaatg
tacatcattagttgcgtggctgctataaaggacggctgttgacaatgacttttacgatatatccttgcatcgttgttgt
aattgggttcatcatgccgtttattaactacatgaaactcatcgaagttttttctcgtcactattattctatcaacagc
gaccactggagaatccgtcggtatcgatcttggaaccacctactcgtgtgttggtgtctggcagaatgaccgtgtcgag
atcattgccaacgatcaaggtaaccgcaccaccccttcttacgtggctttcaccgagaccgagcgtcttatcggagatg
ccgccaagtcccaggctgccatgaacgcccacaacaccgtcttcgatgccaagcgattgatcggccgtaaattcactga
tgctgccgtccaatccgacatgaagcactggcctttcggagtcatttccggaccaggaggcgccccaatcatcaaggtc
gaatacaagggagaagagaagaccttcaaggccgaggaaatcagttctatggttcttaccaaaatgaaggatattgctg
aggcctatttgg
>30E10M13r1.seq
atacttggcggaccctgtgctggattttttttttttttctttttttttttaacaaaaagaatttttgtttaaaattaca
agcaaaagtctgccattaccaaatctctattaatacaacgaagcgcaattataaccacgtgctcccattaatcaanaac
aggttctgtgcgcctttgctctcgactacgaggttcgtgttgtaccttcgtgggtagagacaaatgtataaccttcgct
ctcgctctcgctctcagtatccgacttcttgaacagttttgaaacagatttactgatggattcgaacccttttccggta
ccttctacacctttttcaatcaattgcttttctttcgtataggtcgataccgagcgccaggaanagacaaagaattcct
tagccttgggcacgcgttccgaaaaattgtcgatggatgccttggatttctcgaggtatttgttattctcctcgatctt
ggccgccttttcctggaccgagatcgtcaattctcccaaagctctggccgcatcgcccgtgccatttttctttcgaacg
gcatacgccgctccgaatccaaccaaggcagacacaagcggaccnccaaagatgaacccaacgatcgcacctcccacgc
cggcgggcttgaccaagtgcttttcttcctctgcgaccgacttggtgatgtcgatcttttcctcctcttcctcaccttc
gg
>30E10T71.SEQ
acaaacacaaaccaccaccgaaggtgaggaagangaggaaaagatcgacatcaccaagtcggtcgcagaggaagaaaag
cacttggtcaagcccgccggcgtgggaggtgcgatcgttgggttcatctttggtggtccgcttgtgtctgccttggttg
gattcggagcggcgtatgccgttcgaaagaaaaatggcacgggcgatgcggccagagctttgggagaattgacgatctc
ggtccaggaaaaggcggccaagatcgaggagaataacaaatacctcgagaaatccaaggcatccatcgacaatttttcg
gaacgcgtgcccaaggctaaggaattctttgtctcttcctggcgctcggtatcgacctatacgaaagaaaagcaattga
ttgaaaaaggtgtagaaggtaccggaaaagggttcgaatccatcagtaaatctgtttcaaaactgttcaagaagtcgga
tactgagagcgagagcgagagcgaaggttatacatttgtctctacccacgaagtacaacacgaacctcgtagtcgagag
caaaggcgcacagaacctgttcttgatta
>30F1M13r1.seq
ttgttattttaacctattgcattacagtgatatgttgtaatatctattgtttagtaccgtaccgtatagtacagtagta
tctctaacggaattggtttggtttggtttggcgtacatgtacttacttcttacaaataatgccaaaataatacttctat
gcagcagtgcttncttataaaataataatgaaaaatgcagtgttgggaatcgttgattcgtccatccatccatgaatcc
atgaatccatttctgaaatccatccattcgtgaaatcgtttcgtgtgttccgcattgtggtaccgcgttacgaaacgac
cgcacgcgggatgtcatcgtccgcgtcaatcctccggattttaccagaccggcgcgtgggtggaaatataaatgtgaat
gtgaatgaatgtcggtgaatcttcaatgcaaaaggcaacgggagactttgtttcgattcgattcgatttgattcgtgtc
ctctgttcgttttgttttgttttgcgatacggcagaattccttgcgctggatcgtgtcgtgccgtggagtacagcaaca
acaacaacaacaacaacaacaccaatggcagcggaggttggttctcttcgtatcgcgtgcatgcggtgacgtcactcac
tcgtctcgtaacgctccgt
>30F2M13r1.seq
taacgatcaatcaaagacagttatgtttacataggagaggaacctatcatgaggctcatcaaaccgacactgaggtcca
gcagaacataaacagcaggtaaaatacctacggtcaggcccagtagcaataataaccaaatttttgacaggggacgagg
ccgacgcaaattttaaaaacctattctcaggctcttgcccactcgtactcgtaccatactcgtccgtaatagtaggagt
actagtagtccttaatactaccgtaccgtaccggtaccggtaccgtacttcctagccatgcaattctccggccgacggg
tgatagcccgggcgaaggattcacaaagcagccgtcgctgttccgactcgctcatccggtgttcgcagaagtgtccctt
gcggtttgccaggaatttccattggtggcgaaacgattccagagacggtgctttcgcttggacgaaatcattcgttccg
ctgctgctcgcatttgcatttgcatttgcgtttgcgttcgcccacgggtctttgatccgtgacagtgatggcaggggga
attgattcgaagcaagacctcgttcctgtggcaccttctttttgtcactgtcacaagcagcagtagtagtagcgggaac
cgcaacacccaccgagcgacacacaatcgattttgatttttgattttgatttcgaccgttccctcgaataatcacacgt
agtagcagcagcagcagcagtagcagcagaga
>30F2T71.SEQ
tgggaataaccacctctccctgttcatcgatgccacaaccaccaaggaagaagcaaagggtccatgataacaataacag
tcacgataacaatcacaatcacaatcacaacaacaatcacaacaacaattccaacccgttcgacgaccaaagcatatcg
ttggtagctctcccaaatctgccgatgatggaaccgaaatacatttctacagctataatcaacggcaccgttgctgcaa
ctgcaactgcaactgcaactgcaacttccggtcgtctcgggattcgtactcaaagtagtagaagttgttcggcaccgtc
ctgcaacgatggttccaaaaaacaacaacaacaacaacaacaacaacgcagggtattctctgctgctactgctgctgct
gctgctactacgtgtgattattcgagggaacggtcgaaatcaaaatcaaaatcaaaatcgattgtgtgtcgctcggtgg
gtggttgcggttcccgctactactactgctgcttgtgacagtgacaaaaagaaggtgccaca
>30F3M13r1.seq
attaaatgtaataccaattaatcttatttgtttatgtagaggaaaagaatgtaaatcaactattgcccggctttcctgt
tgcggctggaaacccatatagatcaaaccgcaattcacaatcacaccggattgcattgcattgcatcgaactagaattg
gtgacacaacgctacgctacaacgacagagctaaaatgccaaatcctaggatgatcgaaaaggctagtgggacgattgc
ccttgcccttaccattccaacatctgcagaagaaggcttcccgattccaagcttatctgctccttgccttagcttggct
gctgcggcaggtccccaattgtcaagcgagtcaccggcctgactttttgctgcatccaatagattattgatggtgtcag
aatccacattaccggcatgagtttttaatgcatccatgagattgttgacggtgtcgggtcccaaatcatcgagggatac
accggtcagattttgtatcgcatccttcagaccatcgggtcccatatcatcaagggattgaccggtcagttcttctaca
ctatccctcagatcatcaagggtatcattgagtcctccgttcacccggccttgcaccttgtccttcaggcccccttaag
gtggacttgaaattgtcaaggtggccaccggcctgactttttgctgcatccaatagattattggatggtgtcagaatcc
acattaccggcatgagtttttaatgcatcatgagatggtgcgg
>30F3T71.SEQ
cttttaagggtttaacaacgaatatcggcccgagtctggtaaacgtctgcaaggacctgggcgatggtgaaagttgtgt
tttggaatacgaaggtaattatgagttgatttgggatctcgtagaaggattgaactatagtagtgtggaatacccaatc
gaaaccatagagagcgccgtgaccggtgtaaccatcgcgatggttttcgactatgtgttaggcacctgtaaaatccaag
tcggaagcgatctcaaaagggacgattgcagtgcgtgctccatttcggcttgcgacaatggaaacacaaccgacagaac
cgtatatcattctatgcatacaaccaacattgcttacgactgtacgaacctggagaatggcatttcttctgaaggcgaa
tgcgaacaagttgcgaatccgaatccattcttttttccttttgtttcgggtactaatttaaccattcactacgtcgtcg
aagccgaagacgaaggttcgaacatgacactggcaggctcctcctccatgtcacaggctgcgcccggactatcatctcc
ttttgataatttggtntggaggtttcatggatagagcaaccaatatcaacataaacggtca
>30F4M13r1.seq
ttgggacagcctttgctaccgggtaggtactcgtaccgctgcgatagagtacagtttactcatttcgaatgccattcga
aaccgcacgacttttaaaaaccaactagaacgagaacgagaacgagaacgagaacgataatgagggtgttgatggcagc
atcctcttggttggggttgcgcccctcgaatcgccgtgcgaaccttgtccagagcaccaccgcagcgcgggttgttgtt
cttctactgctaggaatcctctcgatcaccaccacaacgaaccgatcttccatcctggtttcagcccaaaaaaatactc
tgttttcgtccaacgtcgtgacactcacgtcttccaattggaaggagcacgttttggacaatccgcatctagtgctggt
caatatctgtcgaaaggggtgaggatatttgccagcttctccaaccagaatgggagaagctggcagcatccgttaaggg
catggtgactattgcctactgggacacggaggggtgggtctcggcctccccgactattgggtgactatcggggaacccc
aaccatccggttgttcaaacccaagcgcaagcaacgtcgcaaaggatccagcgaggaaaaagaagtggtggactacca
>30F4T71.SEQ
acgcgggaggaatcacgtggagtgatggcaggtttccttcgccgtctttggctccgtctcccagcaatttctcgcgcaa
ccctcggtttttctccgtgggtggaacctctaccagcagcattcggcggcggacttccaccgacagccacttgacggtg
gtagacgtgctcgctttcgttgtgaatagaaccgccaccggcaatccgtacttctcggccttggcctgggccttgtcga
gatctggctttccttccttgagcttttcggcaaagttggggagctggtactcgagaaacttgcgcatgtccttcaggtt
ccgttcgccgtgctggtagtccaccacttctttttcctcgctggatcctttgcgacgttgcttgcgcttgggtttgaac
aaccggatggttggggtt
>30F6M13r1.seq
ctgtgctggatttacaagaatacancgaatcaacactccttggaatagtaatctacgctcatttcgtctttgtattact
tcgctcattgacctgggtctttcgatcagcgttgggagcaaacatggaagcagtactttcgagcttcttgctgacgatt
gacaccattatgactctcattatctattttgttcccaagctcgagaatgcaagaacagcccatggcagccatcgtgatt
cttctgtttttgttggtcactcttcatttttctctgacaagtcatctatggaagaaatgggtgtttgcgcctacagacg
tcgcagctcagtagaacaaattcgaataaatgccgcacgtagtctacagctatatgaagagggaaaagtctcgggaagg
ttgtcgtcgacctcagaaagtcaaggggacagactggaatacgtatccgatgctaaggcggacgaagaagtacagaacg
aagtgtgtgcattggagtattagcgggtcgatggaccaatttagtgatcttaggaaagagtggattcatccactcagaa
tttcaaataattttcaattcagtttaatgtcgtaagaaagtaaacaataataacaaacaacagttagcgaaaaaaaaa
>30F8M13r1.seq
caagtctgattgtatttctcaccaacctgtcacaagtatttcttttccggctcatttctgtacattctgtactactcag
caaaagcccgattggaaatactatcaaacttccggtcgagctagtgtccaaggcagaaacggtgactgtcaaaagtatt
tcagttccaacgtcgctgtgtacaaatcataccattctgcacaagttggattggaaatactactgaactttggtcgaga
gcgaaacaaagagcaaccaaaaaacggatcaatcggaccgactgtcacaagcattttagttccggcggcgctgtgtaca
aatcttactattctccacaagttagattggaaataatatcgaacttccggttgagttacggtacttcaaaggcagaagc
aagcaagcagaccgactatcacaagtttttcagttccgacgacgctgtgtacaaatcctaccatccaccacaagtcgga
ttggaaatactattgaacctcggtcgagtgcgaaacaaagagcaaccaaaaaccgactgtcacaagtttttcagttcga
acgttgctgtgtacaaatcgtaccattctgcacaagttggattggaaatagtatcgaacttcagcttgagctacggtac
ttcaaaggcagagaagcaagcaagcaattgaaccgactatcacaagttttttcagttccgacaacggttgtgtacaaat
cctaccattcaccacaagtccaattggaaatactattgaacctcggtcaagcgcgaaacaaagagcaaccaaaa
>30F8T71.SEQ
tgtcccaaaatgcataccagatgaaatgaattatagagctgaatcatgatatgcatggtatcagaacaagcttcagttg
aaattgagtgttcatcaaaaaacatttgcctgtgtctgtggtgagatgcatggaataacagcttcacagcgtcgtcgga
actgaaaaacttgtgacagtcggtccaatcgatccggtttttggttgctctttgtttcgcgcttgaccgaggttcaata
gtatttccaattggacttgtggtgaatggtaggatttgtacacaacgttgtcggaactgaaaaacttgtgattagtcgg
ttcaattgcttgcttgcttctctgccttttgaagtaccgtagctcaagcctgaagttcgatactatttccaatccaact
tgtgca
>30F9M13r1.seq
taatggcttgatctacttttaactattcatacggaaaaaacaatacagtagtggtacagaaagaggagatgattgcggg
tcgaccgtctgtcatctcgttttccttgtttgggtgcttcgggatgagttcattcccgtgccgttggtttgcaatgcaa
gagtcgatctcgatgcgatgcgatgcattgcatcacatcttcgaatggtcggatccaaatccatggataaatggacaga
tggatcaatgaatggatgtacgaatgtgtttgaagcttggacagattcgaccatccaattccattcaattcaattcaat
tcaattgaacgcatcgatcgatcgattggcttgggacgcagtgcgaacgaattgtcactgcagtgcagtgccggcttgg
tcgg
>30F9T71.SEQ
ctttttgtacacgccattgtgctttaantgaaggaccacttaacatccgcgttcacgtccacgattcgacggataaggt
gtatatgtaatggttaatcaagacggctcgcacgcgccccctccgactcacaactccacaagtcacggggcgaagcaca
accttgccgaccagagatggtcgattcgcaaagatggtccgcacatcacatcacacaacagcacagcacatcacaccac
ccgttcctttcccacccactctcacgcaccgtacatgtacatgttccgtgaaacatacgtacccgaccaagccggcact
gcactgcagtgacaattcgttcgcactgcgtcccaagccaatcgatcgatcgatgcgttcaattgaattgaattgaatt
gaatggaattggatggtcgaatctgtccaagcttcaaacacattcgtacatccattcattgatccatctgtccatttat
ccatggatttggatccgaccattcgaagatgtgatgcaatgcatcgcatcgcatcgagatcgactcttgcattgcaaac
caacggcacgggaatgaactcatcccgaagcacccaaacaaggaaaacgagatgacagacggtcgacccgcaatcatct
cctctttctgtaccactactgtattgtttttccgtatgaatagttaaaagtgatcaaccatta
>30F10M13r1.seq
ccatgtgctggatttacggtacgaacatagcgtacattattggacagaaacaaaacaagcataggttacgattactgtt
acaacgacaggatcggcattgtttgactgaaaatcgaaggaaacaacaagtttgttgtgtgtttgattcgaagtgaacg
agagtcgataaaagattgacagagtgagtgagtctttgagtacgagtacgagtaccgtaccgtagttgggaaaccaaaa
aaagacgatacgatacgatacgatacgatagatatccattcagctttcgttgcgaaccgaaccaacacaacacaacaca
acacaccacaaaggatgtcgttgtcgtatgctcccgcgcctcacgaacaggcctattacctggccctctttcgggccgc
cgacgtccagcaaaagggagtcattggcggggtggaggccgtgcagttttttgcccgctccaagctccccatcgaggtc
ctgaagaacatctggacggtgtccgaccagccctcgacgtcgagtttggaccacaagaaattcgccgtggcgatacgga
tcatccagctgacccagaacggcaccaaggggaccggaccgaccctggcggcccccccgggtgtggtattgaagcccgt
ctttttcga
>30F10T71.SEQ
aacctcccattgtgcttttaaatgcttcaacaccttcctcttgtatgctgattgtgttgttgtgttgttgctgttgttg
ctgttgctgctgttgctgctgttgctgttgttgtgcttgtgcttgtgcttgtgcttgtgcttgtggtggcggcatggac
actcgctgcgggctcaccggttgtggcatggcccgctgttgctgctggggcgttgggggaaggatgtggcggttgatgt
tgttgctgttgctgctgttgtggttgcagcggcancggcgcgctcacgcccgataccccctcgaaaaanacgggcttca
ataccacacc
>30F12M13r1.seq
accaagccaacaactgccacgtaccggtatctatcttactttcttccaccatgaaactaaactccgccatttccttttt
gtccctggtcggttccaccgccgccgcagccgccgccgccggcgacggcgaatacttcaacgaaattcggatccgcgac
gacgccgttcacaacagtcctttcaccaagtctcccctcccgcacacctacattgcgatggacgatcttcccgattcct
tcgactggggcaacgtcgacggcaagagctacctgacgaagtctctcaaccagcacattccccagtactgcggaagttg
ctgggcgcacggatctctgtcgagtctcgcggatcggatcaagatcgcccgcgatgccaagggcgacgacatcaatctc
agcatccagtttattctgaactgtggaacggaaagtgccggatcttgtcacggaggataccacactagcacgtacgagt
tcatccaggacaccggatacgttccgtacgacacctgcgctccgtacgtggcctgctcggaggaatcgacggagggatt
ctgcccccagatcgacaccacctgcaaggccgaaaacatttgcaaaacgtgcgacacctttggaggaatgg
>30G1M13r1.seq
cccaaatccaatcacgagtggcatatacatagccactgcctcctggccgcaaaactaacgaatttgaagtattcaatgc
aatatcgttctcttcattgacgacccccgtgtcaaacgagctgatttgagtcaagctattgtaattgttaacatcatca
ggaaagcctatcaaaggcgaaagtatgacctcgtcatcctcggtcacgaaatcgaggacttggttcacaaactctggca
tgatttcttcggcttttcgagtcgctgcttcaatgtattcgtcatcgctcatcctgctgcgtggatcaatattccagcg
ccgcaaggggtctttcacattatcgtagactcgtaatctcatgttggtcgcaatgtgaacattgttgcctacaatgtat
gagtcagtgtaccgaccattcattgttgatttggatagttccgtgagtgaacctccttcgataccatagacaataattt
gagtttcttgataattttcgacaatgggaattcgagtttcttgaacattagattcttcgaaaacgcgctcttcatcata
ctcgtatctccagtagtcaaaacttttagcacttgtgacaacgatgagtttcgtcccttcgggattcaaaagaagtgct
tgaattgtgggatggaattgctggctccaatcgtcatcggtaattggttcttccgcctccatgaagatcgtttcctttt
ggttccctttgagatcccagacaaagattcgactgtcactcg
>30G1T71.SEQ
aaggcaatcgtaaaatacaggaatagttgtaacaagcttcaaagactagtagaatcatcaaaatgggaaccaccgacat
tcccgcaggggatgacaacacgggcgaagacccagtctcaacggcacccatcgcggcgaaacccgaagaagctccttcc
ggcacgggaacaaaagtgacgacctgccatcgtgtatggatgggggctctaattactgttgtcgtcgtcgttgcaatca
ttggtattgtttttgccgttgtcccagaaaagaagaagagggacaacaactacaacaacaactacaacaacaactacaa
caacaactacaacaacaactacaacagtgatgcagcacccatcaccgataatccatttgaggtcgaagacgatatcttc
tcgaggaactttaccgagcgctacagttcgatcgaagaagctcggagtgatatcgaagagttaacaaagagatttgtca
acaaaattatattgcgcgaaggaaattctaacagtgattcttttgacgacgattatggatggatggatgcgggacagtg
gaccaacatttgctatggcctcggatggaattattggaggtgccagcccagttcgtctggcattgcattcgaaggagca
accgactttggcacttaccagcaagaaggtaggtgctattcgaaacgacatnggtgaagtcaaatggtgatcatgtgtt
cgcttgcgagtgacagtcgaatctttgtct
>30G2M13r1.seq
caatcacaattacaattacaacaatcacaataacaacaacaacaacaacaacaacaatcacaataacaacaacaacaac
aacaacaacaatcacaatcacaacaacaatcacaatccagagcaattgcaatggcgcaggtcatcgattgcgtattttg
cggacgacccgcagatgaagatcgatacgtgcttcgataccaacgaaatcttccgaccagagaacgttatgggactcaa
cacgagcaatcacagcagctctcgcgctttttatcacgatcagcaggaatcagcaacatcgaacacgaacgcgaacgtg
aacacgaacgcgaacacgaacaccgcagcaacagacttctctccgatcgttgttgaatacccgaacaagaaagagaaat
tcagccacaacaataggaccgcgatgatgagtgaatccatggccgattcaaaacctgcgggaatagcaatgtcggcatc
aacgtttttcaacaactttgctcctcccctcacaccttcgtctatcggagtgcagcaacagcagcagcaacaacaaaaa
cagcagcaacagcagcaacaaaaacagcaacagcaacagcaacaaaaacagcaacagcaacagcaacaaaaacaacagc
agcaacgactgccgtcatttactcaactcccaacagcatttgcagcaatggaaaacgataccagaaagagaaggggatg
ggacagcaacagcac
>30G3M13r1.seq
cgcgaggtacaggtacagaaaccaatcaatcaatcaatcaatccatccatcaatcagtcttgcgtctttggtctgtcga
accgcacccgatttgattcaattcaattcaattcaattcaattcaattcaattccattcgatcgacgcttctttggaag
agtctcctggtctcctctgatttgcttgacttgacttgacttgactttacatatttcacttcaagcacacaaattcgcc
gacagacacaacgacataattacacaacacaacacaacacagcacaacattcaccaacgaatcctctgagcagttggga
acaacaacaacaacaacaacaacaacaacaacaaccacaaaggaaccacctatctatctatctgcctgtcctttccag
>30G4M13r1.seq
gaacaagaacaagaacatcaccgaaaatagcanccgtaaccaaagaccgtgccgaccgatgaccatgaacatcttcacc
acatcttccactcgcgcccgttgtgtccggagctcgtccgcagttgcagctgtcgtcggactgctgctgcagctgcttc
tggctacatcctccatctttgttgtcgcagatgccaaaaacgcccacttcaccatggaattcatccccaccttcaaaaa
cggactcccccacaagtgcaacgccggcgaaatcaagaccatggagaaattcctgggagacatcctggccagggaaacc
ggattggtcgagcactcggtcgaatacatggacaagatgtacgacgcccacgaatcgcaccccgaacacgggagcgccg
cctcgctccacatcaagcggcaccacttcagcaaggtgcggggattcgatttcaccttcgactgcccgacgcagaac
>30G5T71.SEQ
cctgccattgtgcttttaangtaaagcccgaatttgttccttctcaccccggactgaaggaccagatcccgaaaggagt
gtgggataacgaggaagacaaggcagccttttgcagcagttacagctgggacgagactactgcggaggaagatggtgct
gctactggtgctgccactaccggtcaagataaaattcctccgatcgccgaggacaagatttatttcaacgagggagaac
cccaagaatccttcgaattacgcaccaagccgtatccaatccccattcgcaccacaacctatgtcgattttatcttcaa
ccttccggagaacctgccggacatgatgcacattgtccacgcggaagccctcgtgagccaacccgatcacctgcatcac
ttcgtgttgattggatgcacggccagggtcgatgccgaccaagagggagtacccctcgaacggggcagatccaccgact
gcagcatggacctgggggggggtgggcacccggatcgaacgtattcggggaaatgtccctcgacactggcttcgccctc
ggagccggtttaaagatcgtggcgctcatgttcaacgtgcactacaccgatggggtatacgccgatccggagaccaaaa
caccaaanatggccaccgatggaatga
>30G6T71.SEQ
gcgcttgtgccgaatattggttgccggacggtgttgacaatgcaacggacttgctgcatcctccgcaaaatggtgactt
tgaggatgacgacgttagtgaatgctacagcgagacttgcagcgaagagggcaacgagagacaaagcggggaaaacgat
gtggagatgaatgatgggaccagccatgtttccgaggggaacgagacatctcgagaagacaacgttttcgtcgaggaag
gaaggatcaatttggttgtgatggcagctgattcggtgggaacgaatgacaccactgcagcaagcaatgttcgcggaga
agaatcgacagacgagcacgtgggcgattcctctgccaggcagcacacatcgcccactcgacctgcgtcgtctttgtcc
ctctttccgtcggcaacccctccccgcattgcggtccgacagcagcaacggatatcgagtccccctccaacctttggca
caaccgcgggaaccattccgaatgcgtccacgaacggtggggtctgcccacgactccaatccaagcggtacggacaccc
cagacccctcctcctcctgtgaatcctctccattcgttggatcccccccctcccc
>30G7M13r1.seq
tggggccgtcttntacgaagtccacaacgaattccattgctactcggtcaagacagttcaagacctcgtatgttccatc
gatcaagtctgtctcgtggtatccgaccttccattccttgcagaaagattcaaccaagtcgtgtgtcttggccaagttg
tgtcgcgggatcatagggaacaagtggtgatcgacttgatattgaagcccaccacagaaccagttgacaaaccattgag
ggattccgtgtcctccggtgatgttacgcgtagtggtaacctgaagcttccagaagtctggtcgagtttcagcatcgta
taccgccataccattgtgtcccaaaccgaacacgattgccaagaagaatccacatgagcatgtcatcgtcatgaacaaa
ccaagagagtagagaggagagaaccgtcccataccagtggcaaaggcgtagacccaagcgtaatgaatcaagagagtga
ccttctcgagaatagggtactggagacccttggcttcacgttccagtctcgcgttttccgaggcagctcctagtccaaa
ggcatacttgaaagactcgttcaaccatgacagacgggcgagcaacaagatgggggaagtagaaatacttttggttttc
ggatcataaacttgacaaagggggaatcctttc
>30G7T71.SEQ
gcgcatgtgctggagcacttcgataggaaccaccgtctgacattttcaggcaaacaaggatttaaccaactacgaaata
atagtaatagataggaatcatgggtaaaggaggagatgctgctgtaacccttaagggaaaggatgaattgaaggagatg
ccgaagtacacgtgggcggaggtgaagaagcatattgttccttcggatgcatggattgtctaccacaataaggtgtatg
acgtctcgaactggcacgagcaccccggtggtgccgttgtcttcacccacgccggagatgatgccaccgatattttcgc
cgctttccacgctcccggatcccagaatctgttgaagaagttcttgattggagatttgattgtagagagtgttgagcac
aaggatgcccaccagcatgcgttcgagaaggcctacagagaccttcgatcacaactgattgtcttgggaatgttcaagt
ctaacttctggttctatgtgtacaagcaactatccaacctctccatgtgggcgtcggcgtttgctatgatggcatactc
cgacaacacttttgttcacgtggcagctgcgttgtggatgggtctcttcttccaacagtgcggttggcttgcgcacgac
ttccttcaccatcaagtatacaagaagcgtcgatacggtgattactccggtcttttctggggtggtgttgcacaaggtt
tctctgctcaatggtggaagaacaagcacaacggacatcatgctgtacctaaccttcacaactccagtgctacttctca
agatggagatcccgatatcgatactatgcctgtcttggcctggtccttgaagcagcccaatcattccgagaacttcgtg
ccgatgg
>30G7T72.SEQ
ataggaaccaccgtctgacattttcaggcaaacaaggatttaaccaactacgaaataatagtaatagataggaatcatg
ggtaaaggaggagatgctgctgtaacccttaagggaaaggatgaattgaaggagatgccgaagtacacngtgggcngga
ggtgaagaagcatattgttccttcggatgcatggattgtctaccacaataaggtgtatgacgtctcgaactggcacgag
caccccggtggtgccgttgtcttcacccacgccggagatgatgccaccgatattttcgccgctttccacgctcccggat
cccagaatctgttgaagaagttcttgattggagatttgattgtagagagtgttgagcacaaggatgcccaccagcatgc
gttcgagaaggcctacagagaccttcgatcacaactgattgtcttgggaatgttcaagtctacttctggttctatgtgt
acaagcaactatccaacctctccatggtgggcgtcggcgtttgctatgatggcatactccgacaacacttttgttcacg
tggca
>30G8M13r1.seq
gcaccattctttccggtctcttcagtgcctttgatctcagccattgctgctttgatgtcttcgtccttaacggtatcaa
cgaggtcgaatgtttctccgctcaccgcactatcagcttggatgccttcgtcgaggtacttcaagtactcctctgcttc
ctcatcgtctccaatgtggacaaaggtgacagaaatagggcactgctcatagctctcggcgcatttttgcacggctcct
gtgagacattcgttgagctcctcgttatcatcgggtttgcccgcggtgaggaccaaaagagcgactggtctcgtgttca
aatccttcgaaaaggcctctgtcatgcattcttccatagcagcacccatgttgcagggaccttctggttgcttgtcatt
gaccatctgttcgagtcccttggtgctcttgacattgcggtaccagtcgggagattcatccccaccaaagcagacgata
tcaacaccgtcgggatcgaccttgacaacctggacgacaacctggtcgagtgcgatgacagctctctcccaacgagttg
gaggagctccagagggacgtgtctgagcttcggtttgttgggattcggtcatggccttggtgacctcactttccaattg
cttgaacatgctcttaagaaaacccatcttgatttgtatgttttggtgttagtaatttgggtttatctatcgtggtg
>30G8T71.SEQ
ctagaaccaacaacaccacgatagaataaaaccaantactaaacaccaaacatacaaatcaagatgggttttcttaaga
gcatgttcaagcaattggaaagtgaggtcaccaaggccatgaccgaatcccaacaaaccgaagctcagacacngtccct
ctggagctcctccaactcgttgggagagagctgtcatcgcactcgaccaggttgtcgtccaggttgtcaaggtcgatcc
cgacggtgttgatatcgtctgctttggtggggatgaatctcccgactggtaccgcaatgtcaagagcaccaagggactc
gaacagatggtcaatgacaagcaaccagaaggtccctgcaacatgggtgctgctatggaagaatgcatgacagaggcct
tttcgaaggatttgaacacgagaccagtcgctcttttggtcctcaccgcgggcaaacccgatgataacgaggagctcaa
cgaatgtctcacaggagccgtgcaaaaatgcgccgagagctatgagcagtgccctatttctgtcacctttgtccncatt
ggagacnatgaggaa
>30G9M13r1.seq
aaactcacacactcgcgtaggtacataatcatcttacaaacactcgttccaagacatgacatcgataatgctgcaacca
atcaataacattatcaatagaaccaagactttcaactccttgctcaacgagagtactgacgagaccaaagaactttgtt
tcagcaacagcacngacgaatagtttggtaacaagaaatggaaaaaagacgatgcgtcgtcgtctatctaactcgagtt
caaaaggactaggacaatgcaacacgaagaacagtattatgtcaactaacccgacaccgatgagagagaattctacaaa
cagctcgaagcctcgcaggatattatttacaacggcaggtgattgcaaagacttgcttgttgaccaagcacattcagca
cattcagcacattccgacaccaacggcaagaagacaaaaaagactcttcgatttgcgccgctgccaacaaaaccaaagg
atcccgtgaaagacagcgacagcgaaacagcgaatgacaaaaatagttctacagtcattgcaaaggggcagacaccatc
aatcacagcagaagagcgcagagagttatggtaccaagacgatgaacttgctgcgatgaaacaagaagccaggttgata
gttgaaaaacacaagaatattctagagaatccaagtccgcatctgcagaacagagctcgt
>30G9T71.SEQ
gagtttaattatctctatagtttcaccaaattgttctgtagaataatgattcgttgggttcccagttcaccttgcattt
gctcgcgcttcatgcaatgatcggcactgtccgctgtcgtactcttcgattgtcttctatttgctgccgtggctcggct
gctaccggtaacttccgcttgccctcgccatcggttttgctgttaagactttccttgtctgtgttgttgctatccccga
aaatcaattcgtcgtaatttagtccatcgttgccttcgtcgctaaagagtgatgccaatggatcgtgaacagcacaata
atcgcgaaaaccctgtgtagttgcagtctctcgcgcccatcccgtacacctcagtgagacatgctggatgtagtctgcg
atgaggtttctgtgatcctcaagattcatattggaaggcttcagtttctttgcctctcgttgtgccatgagcacatggt
gagtagcactgcgtttccacaccgctcgctgtcgacagaaacgctccaacccaacaacga
>30G10M13r1.seq
tagttaaacccttttacctaaagtaattagcttagcttagtttcgtattatatgtccgtagagatgttgaatccatcca
tacctcttttccttagacatcccgttgtgatatgaagatgttcaatccttgtgaacgacagtggaaacctttccaagca
tcttcaatctgttggaatccataacggcgaatcgtccaagggcggcgcacttggcgaattcttcaacgaatagaggcgc
ggtgggttcgaactcaacttcggcgttctcgaattgagcaagttcaggagggttgtcgaccttgacacctccggtcttc
tttccaagcttccacaagatcttggtcatcttgcacgcaaccttggcggtacgggagaagatgattgggcagtatccag
gcttgaggacaccagggtgctcttgtacagcaacaagggcagtgaagctcttgataggcttgagctcaccgtccttctc
gttgtagatgatgtcaccaggttggaccttctcgtccttggcaatacccttgatggagagtccaacagagttttccggg
gtccggcagaggtcgaggacccttcttgtgctgtnaatggggagaagatcttctttcccttggaggtttggaaggaacg
aatccaacttggtcaccaggtccnaagagtttccttgtttcgactgttccgagatatt
>30G10T71.SEQ
cattagtttaattcattcaagaagctaaatttttttcaaaatgagtggaaaggaacatttgtctttggttgtctgcgga
cacgtcgatgccggtaagtcgactacttgcggtcacttgattttcaagcagggaggaatccccgagcgtgagatggtca
agctcaacgagcttgccgccgagaagggtaagtcttccttcggtttcgcttactaccttgatacgtgcaaggaagaacg
tgaccgtggtgttaccatccaatgtaacaccaaggaattcttcaccgaaaactaccactacaccatcgttgacgccccc
ggacacaaggattacatcaagaacatgatcaccggatctgccaccgctgatgttggtatgcttttggttcctgccgaga
agggaggtttcgaagccgccatcgccaaggccgaccctaagtttgggagttgattgaaggtcaaacccgccagcacgcc
cgtcttctctaccttttgggagttgaacaaattcttgtcggtatcaacaagatggactcctgcaactggtccaaggatc
gttttcnaagaaatcaaggaggaattcgtaaagatgcttcaaatgatcggttacaagcctaagaaggttcctttcatcc
cttactctggattccaaggagacaacttggtggaacccgtttccgccgataantgctcttggtacaanggatggtctgc
cacc
>30G12M13r1.seq
gtgctgganttacaagcatatccctggttggacagtattcaattgctatctcacccggtctgtcacaatgaagtatctt
atgttgatgtgtcgtgtttgcttgttaccggaattcttcctgttggtctccaacttgatggagcttgtgctgtcctgat
ataggacgttcttctctcctaaaacctgactatgcgagtaatccccatcaattggattacaacctcttgcgtgataccc
ttgccattgcaaatagtatcaactcaagaggttaaaagcaaggtggccatcaaccccggccacttctgcttctgtcgaa
ctctttctattgatctttcttttttgttggcatggatggtactatgtactgcaccctggtgtcccattgtcagtactgc
accagtttgactgcacatgtcagagtgtgttacaaaggttgtgtccacaaaccagtaagaagtcctggtgccatctcaa
ccaaggaaaagcagcagtgcaattgtctctcgctattatgccagcactctttttaatttcttcacatcctggtgagtaa
gggtgctgtacccttgttgtgcataaagacgcaattgggtgtttgtatatcccggccgtgcactctttgctacaaaaag
tagctttaccacacaggaatggactcctcttggccaggcacacttcagagtggcagcatcattggacacatcaaataag
tgagctgctgcgggggctgggtgctgtactggcatcatcatccttcaaagagttggatagactctccaatacctcagca
tggtagtttg
>30H1M13r1.seq
gattagattaacttagattagattagattagaatagaacgtactatctgcccgatccgatcctatccaatcgccgtccg
tgatgcaatcgtgccgtgccgtttcgtttcgggttcaaaacccacccatgtccgggacgatatcgctgcttagcgccgg
gaactcaagcgtctttccattttcgaatcggacgcggacctttgcgtcgtcgatgttgcgaaagggaggcggttccacc
acggtcccctttccgagattcatgtggacgaccctgacgcccaccggaaagaaccacatcggatcaacgccgacgtcga
cgtcgttgcttccactcgcgggcgaagccgatcgcggccgggggagggcgttcttcgctgcggcgtgcacttagtggcg
cttgcgcttgtttgggaggggatcgggggttgtggcggngacttgcgcgggggaggtacccttgacgga
>30H1T71.SEQ
gaaaggattctacaagcgggccgaaatcaaggactgcctgtgctttctgcgctggctgtacagcggcaacgacgaggga
tccatgatccgggccatgaaaacacccaccaagggcatcggagagaagggatacgccgagttcaaggaatattgcgatc
tggtgcaatcctacctgagacaaaaccacccagatctcgaccgacccacctacctggatgtcttgatttccatgaccaa
caacgacggggtctccagcgacaaggattatctgctcccggaagggacaccgngtccccaggatcacatttcgaaacgg
gcgctcaacacctttctgcc
>30H2T71.SEQ
gacaattgagatctgcgcattgtgctggaagggccaacagagagagaatgacccagatcatgtttgagaccttcaatgt
tcctgccatgtatgtgaacatccaagctgttctttccttgtatgcttctggtcgtaccactggatgtgtgttggattct
ggagatggtgtttcccacactgttcctatctatgaggggtatgctcttccccatgctgtcgtgcgtatggatcttgctg
gtcgtgacttgactgactacttgatgaagatcttgactgagcgtggttactcgttgacaaccactgctgagcgtgaaat
cgtccgtgacatcaaggagtcattgtgtttcattgctgttgactttgaagatgagatgaagaaggctgctgagtcttct
gccttggagaagtcctttgaattgcctgatggtaacatcattgtgattggaaatgagcgattccgatgtcctgaggttt
tgttccagcctaacttgactggtcttgaaatggatggtattgctgacagcactttccagaccatcatgaagtgtgatgt
tgatatccgaaaggatctttatgccaacattgttctctctggaggtaccaccatgttccctggaatcagtgagcgcatg
tccaaagaggttactgccttggcccctgcttctattaaggtgaagattgttgctcctccagagcgtaaatactctgtgt
ggattggaggatctattcttgcatctttgtccaccttccaaagtatgtggatcagtaagaaagaatatgatgaatctgg
tccatcaattgttcaccgcaagtgcttctaaacagcagtgaacaatttgatggaccagattcatcatatacattcttta
cgaatccacatactt
>30H2T72.SEQ
acactttttgcacantgccattgtgctttgaagggccaacagagagagaatgacccagatcatgtttgagaccttcaat
gttcctgccatgtatgtgaacatccaagctgttctttccttgtatgcttctggtcgtaccactggatgtgtgttggatt
ctggagatggtgtttcccacactgttcctatctatgaggggtatgctcttccccatgctgtcgtgcgtatggatcttgc
tggtcgtgacttgactgactacttgatgaagatcttgactgagcgtggttactcgttgacaaccactgctgagcgtgaa
atcgtccgtgacatcaaggagtcattgtgtttcattgctgttgactttgaagatgatatgaagaaggctgctgagtctt
ctgccttggagaagtcctttgaattgcctgatggtaacatcattgtgattggaaatgagcgattccgatgtcctgaggt
ttttnttcancctaacttgactgg
>30H3T71.SEQ
cattgtgcttttaagcacgcacccacacacacacgcacacgcacacgcacacgcacattacatcacgacggggcgacgt
gatcaactcgaaacacactatcctcgttcgaaacaagaggaacaggtttcgttagctcgtacgtgcacaccaaacgaac
ccattcagaattcgatcgatcggttcgaacccaagattgttgacctgaaaaatacaatacaattttaaaaaatgagcga
gcccggacaatccgaatttgagtttgcgatagctcgggtaaggttagacggtcttaacttgcaatttgtatcagctgaa
atgaagcacaatccggatgttgtgatgactgcactgagacagaatggcctagccttgcaatatgtacctttcatacgct
ttgttcgtttgtgggttgtggtggctgcagtagaacagaatggcctagccttgcaatatgcntctgatgaactgaanaa
tgatcaggaggttgtgatggccgc
>30H4M13r1.seq
tagttaaacccttttacctaaagtaattagcttagcttagtttcgtattatatgtccgtagagatgttgaatccatcca
tacctcttttccttagacatcccgttgtgatatgaagatgttcaatccttgtgaacgacagtggaaacctttccaagca
tcttcaatctgttggaatccataacggcgaatcgtccaagggcggcgcacttggcgaattcttcaacgaatagaggcgc
ggtgggttcgaactcaacttcggcgttctcgaattgagcaagttcaggagggttgtcgaccttgacacctccggtcttc
tttccaagcttccacaagatcttggtcatcttgcacgcaaccttggcggtacgggagaagatgattgggcagtatccag
gcttgaggacaccagggtgctcttgtacagcaacaagggcagtgaagctcttgataggcttgagctcaccgtccttctc
gttgtagatgatgtcaccaggttggaccttctcgtccttggcaatacccttgatggagagtccaacagagttttcccgg
gtccggcagagtcgaggaccttcttgtgctgttcaatgggagaagatcttctttcccttgaggtttggaaggaacgaat
ccaacttgcacagtcgaa
>30H4T71.SEQ
caaaacattagtttaattcattcaagaagctaaatttttttcaaaatgagtggaaaggaacatttgtctttggttgtct
gcggacacgtcgatgccggtaagtcgactacttgcggtcacttgattttcaagcagggaggaatccccgagcgtgagat
ggtcaagctcaacgagcttgccgccgagaagggtaagtcttccttcggtttcgcttactaccttgatacgtgcaaggaa
gaacgtgaccgtggtgttaccatccaatgtaacaccaaggaattcttcaccgaaaactaccactacaccatcgttgacg
cccccggacacaaggattacatcaagaacatgatcaccggatctgccaccgctgatgttggtatgcttttggttcctgc
cgagaagggaggtttcgaagccgccatcgccaaggccgaccctaagttgggagttgatgaaggtcaaacccgccagcac
gcccgtcttctctaccttttgggagttgaacaaattcttgtcggtatcaacaanatggactcctgcaactggtccaagg
atcgtttcnaanaaatcaaggaggaattc
>30H5M13r1.seq
ccatgtgctggattacggggtggctgatcggcctcttggtctttcagtccctcagctcgttcatattggcacgaaacga
ggccctcctcaaggaccacacggtcatcgtacagttcctgaccatgctggtgggagccggcggcaacgccggcaaccag
gccagcgtcggcgtcgtccggggcatcgcggtgggcaccgtccaccggtccaacgcgaagcgggtgctggttcgggagg
tcgccaccggcctcgcgctgagcctgctgctgggactggcgggattcgtccgggcccgggcctttgccgtgccgtggag
ggagacgctggccatcacctccagcctggtgctgatcgtcctcatcagtgtcggggtcggggcgacgctgccactggtt
atgggaggcggtcggcatcgatccggcgcactccagcacgaccatccaggtggtcatggacatcacgggggtcgtcatc
acggtgcacgtcagcgggctattgctggagtgagtgatgtgtgatga
>30H5T71.SEQ
cttttaagtttttttcttaggatatcaatcaagtcgcttatcattacagtattttgttccggtgtagtgtggccaatac
tgtactcgtactaaaccgaggagattaccagcgtagacacagcactattacaatgtgttttgctcttctccaaaccgtg
cttgccgtgcgtgtgccgtggtcctcgtattacaaccgatccccatccgctgtgccgtgattcgattcttgtactatat
tgtggatcggccttttccgtatagaccgtacggacaccgtgtaccgtatcgtgggtacgccacgtaatgtgacctgttt
gttcgagggcacctcgtcccttcggatccaatccaatccaatacaatacaaagcaggacgccaatactacacaatccaa
tacaatgaaatacacatacacaaacggcaccttccgtctcgtttggttggaagccttgaaagaatcgtccggcctgaac
tcatcctcaccgaatcggatcggaggcagagttcctcgatcttctggttaagagatcggttgcatgcttccctatatcc
cttgcctgtatagtatgccacccacttgttgagttcgtcatatcacagatggaaccactacatactantcaagtgtgtg
tgcgtgtgcgtgtgtgtgtgtgtgaaaaa
>30H6M13r1.seq
aacgaacgaactaaaactacattacaatacagtataaaactacaagtgctactcgtataatacaacaacactacaacca
ccacaatgagcaccacagagacagagacagagacagccacagccacagccacagcggccaccaccattaccgctaccac
cgctactaccaccaccaccaccaacaacaacgacgacgacgacgagaaattacacgtcacggatcccgaaaaatggctc
aacaacctccgggacgcgaacgatttcgtcggaatcgtcatctttcgcggttcctggtgcaaatacgacaagtactacc
tgcaaaagctcggagattacagcaagggaaaaatggcggaccagaatctccacctgattgcctgnacccagcgaggggg
agggagggggcccaaaaggccgacgagcagtggtcgctgacgaaggaccacggctttgaccaggtcgtgggcgacgaga
cgtgcgcgctctccaagtatctggtcgaggacggcctgctcgaaaagctgaccacgtccgcctttgacgacatacggcc
gacgaa
>30H7M13r1.seq
agactggaaacacaaaacatgaaatatatagtactgtagttcagtggaagaactccgttgtttgttgactattctgatt
ggcaacaagacctgcagtcaatcgtcacggtcagtcaaaaaattcaacaaccaaggtgtaattgatccaataaactcag
ggcagcgaaattgtctcgttcgtcatagaaactctgcattcatatgtttgaactgaactggctgggcacacattgtgca
tgagatcaaaagatgggcggactccttacgcctctttctcgactgatgcagcatccatgtctaccttcttttcaacgac
cgcagcctcctcgccaacaacttcctcgtccagggctttctcagaaacagcagcatcggtggcagcggcgtacttcgac
aattcctccttggcttcgtcggtttgaggcaaagcgaggggggcatataggtcggggaggagcacaccgactaggaata
[truncated: 1,938,246 more chars]
