# Supplementary material for: Gene expression studies for the analysis of domoic acid production in the marine diatom Pseudo-nitzschia multiseries
Source: BMC Mol Biol. 2013 Nov 1;14:25. doi: 10.1186/1471-2199-14-25 (PMC3832940; doi:10.1186/1471-2199-14-25)
Supplement: Additional file 4 — Fasta file with all of the assembled sequences from this study. [file 1471-2199-14-25-S4.fas]

>PSN1724.seq
agccaatgtttctaatttattctgagatttcttttgctggtgatacaatggtgtcattcttttctcaaattgttttgtt
tgtttggtattggtctcctgaaaataatGGGCGAACAGCTCTCCTGGACCAAGTGTGGGTGGGCTCTATTTTTTCATTY
TTTATATTTTTTGAACAATGATTTCTGTTGAACTCTCTCGATATCGTTAAGGCATCATTCGTCGATCCCCACGTCCGCC
GTGCTTTCTGGCAATTTCTGCGTAGTTGTCTCCCATGCAATTTAAAATATCCGCCCATAGATCTGTTTCATCGTCAGCT
TCGGTGATAGGAGCGCCTGCGTAACGCAGCAAGAAGTCGGAAGAAGTGGACGCGATGTACCAAACACCCTTTTGGATTT
CCCGTTCCAGTTGCCCCcGATACCCATGCTGCATGCCCCTTGATAAAAAGAGCATGTCGCGGATCAAATCGAGATAAAC
GTACTTCTGACATCAGTTCTTCGGATCCTCCAATGTATACCCCTGGTGCCAATTTCTTGGAACCTTCTACATGGCCaaa
acccatgaaaggacgggcgaattcttccgttagaacaggaccaccgtatggtgacgggtggatgaaggtaaatgcaagc
ttgagcgaaggg
>5F7T71.seq
tgtgctgtagagagctttttttttttttttttttatcgataagtattacctagaggaaacactcgtagtgtatattgta
cgagtttattgttccaaatttcttcaaaaacaacaattctttgacagactgtttgcacaactgagggaatctttttgag
aggtggggccgcattgtccccttggtacgcgtatcgatgcttgctcccatatcgtcgtattgattggccttgatccggg
atggtcaaggcaagcactaggggccttacccccagccaccgtttgcgattttgatctgcgtgtccacgcactaacagtg
gtgataagatcctggcgtcggtaactgtgacgaaatgcaagagttcggggtaaattgttcccagtgcttacagtgaccg
ggaaaaggtcctacttccgtgactgtacaagattctaaggttagattgaaaagttcgttatgaatccacgtatattggg
gagaggagtaagggtgaatgtcagggtccatgtcctaaagcaaacgcagcgcgatcaccagggagttctctggtgcggc
aaattggtttccaaaaaacagggatcggggattttctctccaaaaacaaccaaaaccgttggatatgccctaaaattta
ggggacctctcaagtctggtccccccaaaaaggtattaaagcgccctcccccccaaatttggccgaaaaacccccttaa
ccataagagcgtttaga
>5G12T71.seq
aggaattcatgcgcattgtgctggaagagacggacagaaaagtattgaaaaatggtgaaagctaaggttaagttcgtga
tcgactgcacgcagcctgtcgacgataaggtgctcgatgttgccatgttcgagaagtaccttcatgacaagattaaaat
tgggggaaagacatctgcgcttgcagccaataacgttgttatctcgagagaccgaacgaagttgaccattgccagtcct
gctgagttgaaattcagcaagcgtcaattgaaatacctttcaaagcgttacttgaagaagcaacaactgcgcgactacc
tacgcgtagtggcagccagcaagaactcatacgaaatgcgatacttctcaatcagtggaggtgacgacgccgatgaaga
gtaaagcagtccccgtttacctcatggtaggcaaacggtttacacccccccaagaactagtcttcaacaaattggtagg
caatccgttgcttttaaactgaatgtgttctgtagctagttgtgtcgaacgtctgccatcgatttccaaagtccaggaa
tgatacgaactcgttgtgaggttgattcagttgcattttcgattaactctgattgaagggaagaccgaaccaattccac
tgatgcttgagatgcttcaactctttatcctattacgatgaattacattctcgaattgtttgtcgacaagacaacttgt
atagcctttcgtgttggcctagatagtgacataatcatttgagaatgtaattcatcgtaataggataaagagttgaagc
tttccagcacattagacgcgccatgtgagatcatggtcatactgggtttctgagaagaatgaccctgaatcaacctcac
acggagtcgtatcattcctggagctttgggaaatcgatggcagac
>6B11T71.seq
agaatacgtgtctggcgcgcattgtgctggaagacaaacttgtattggtagtttcattattattatcatttcatcgcat
ttgttttttcgcgcattcgacgaccactgtacgaataaaatggtacgaaataatagaattgcgttcgatcgatggtttc
gtccatcgttgtcgtggatagtggacaacaacagcaagggtctagttcaccgtcagtgctagagatgaaagacgagact
cggcgttagtaaccgacaaaaaaccgaagcagggcagcgcaggttcgtcaaactacggagcagtaccaaccgtctccgc
gggatcagtgcccttttcggtgccatcgtcgttgcttttgtctaccgcggtagttgtgaggaacgaagataccaaagtg
ggttcaaaagtaggcgatgctgtaggacttgtagaaggcgaggccgaagggcttgtagaaggcgaggctgaagggcctg
tagaaggcgagatcgaagggcttgtagaaggcgaggccgaaggacttgtagaatgcgagatcgaagggcttgtagaagg
cgaggccgaaggacttgtagaaggcgaggccgaaggagacgcggaaggagacgccgaaggagacgccgagggagacgcc
gagggagacgctgtggcgctggtagaaggaggggtggataacgtacgggggagagcctcttcaatatttaaactgacgt
cgcctgaaggagactccgaaggagactccgaaagagacgccgaaagagacgccgaaagagacgccgaaagagggctaga
taacgcacggttgatagggccttcaaaatctataatgatgttggttggaattacgtcgctgcagc
>6D5T71.seq
gctgacgcctggcgcattgtgctggaaggtcaagcagaagcagcgacgaccggtcggtgtgcatgcacactcacagagc
tctacttcccagcaacaacagcagacgagggacgcactccgtaaggtcatcgcccagcaacgcgccatccgtacacaat
cgagtgtagctcccgtcagtactacgagccaaagaatgtcaatgaccaatgacgaggcccgcaacccatccatggatgt
caacgaagaattgcgaagaagctcctcgtccaccgaagtccttcccggtttggaacctgacgacatctttcccggcatt
accgacacgggagtctggaagttcttgaattcccaagacgagcaggaggaggactactttgctggtcccaaccctgttc
ccaccggcccctctcggtcgtatcacgaacaacaatacagatcgccaacctacgaacaacccgagatgatggaactgat
gccacaaaagaacatagccgccatccgcccggcccaaggacatgccgtggtttcacttaaaccatccatggattctcga
gaagactatcgcgagagcttcgacgagagggaggcgatcaaggccgcagcgagggcagccgcagcctttgagttggata
tgtccttttgggaccatttgacgtgcaacaccatggattactaacttactagtcagcagcaacgaactcgaactcaacc
accaacacagcgggtattcgatgaccccaacgcagtacttccatttctcgccgaaaattgtttcggttggagtcgaagt
ggtaatagaatcgaatccatctagtgaaaacctctctaggtgcggtacggtgcagtactggaatctggacttacgctga
acg
>6F1.seq
caaatcttagcccagcggaaataggggtcgttcgaacacagctcaggtgttgccttcgcggacgaatacgggagtgctt
tcggtgacacctggactgacacttatggtggtaataaatatttttccgggcctagtccgtggcacgtctttgaatcgta
ccccgtttgtttggtagaggttggggaattaaattaagatgcctaggaaagtacaacatacccaaggtatgcccccacc
tttacagccacaatttcttatacggcttactatagggggtttaaacgcggccgccattgtggtggaaagaAATGAAGCA
TGACCCMGCCGCAGGAATGATGTGTTGGCACTTTGATACGGTAGATGCTAACAATAGCACTGGAAGTTTGGAATTCAGC
GTTGATGGGCAAAATACTGAAGCGTTYTTCCCGATCCAAATTGGGTTCCGATYTGAGACACTTYTYTGTCCTATTGAAA
TTATTGGAGTTACTAACTCGATGTCAGGGGCTCCTATTCCAAACCAGATGACGAAATCGTTYGTCCAAGAAAGCTATCA
AGTAGCTTAAAACGGAAATGAAGgCATAGAATTATCAGAAAAAAAAAAAAAACTT
>6H1T71.seq
accccccctccgcgccttggtgctagaaagagactaatatataacgatctggtctctgtttggtggggtcgaatactcg
ttttttccctcctcttgattccggggggagaattcggcccgtcccaccgccccacaatggccgggatcaccctcatgct
ggccatctacggggatttcaccaagctgatcaagatcaaaagcatgtccgacgtgaaacagttcctccaaaaaactgcc
tcttccatcaggtgagcgatagcctcgttatcgcggacattctatggactcccctggaccgggggaaaaccctctgaat
tcgagaagtgacctcggactatcccaagctgacgtccgtgtaactgtaattgtgactgtaatcgcgactgtctgtgcaa
ctgtgagtgcgactgtgaatgagactgtcagcaccatacccactacttttgcatttttattttaaatgctctcaccact
atatagttgtactatcaaaaaatctttttccatcctatcgac
>6H4.seq
aggatctaaaaaccagaacctaaggcgatggtgctgaataaacatctatcaaaacctcaacccactggaacaaccttgc
cgtacccccaggaacatacccaacggacgactataaacactacgcaatccgcattctatggatggtacggtagaacctc
tactctgttttctttcgagtacaatattgtagattcaacgcaccgacacatggttgtgttgtcgtttgaccatctttgt
tgtcactctatactttgcggaacgactatggaagcacatacgcaaagtatagagtgacaacaaagatggtcaaacgaca
acacaaccatgtgtcggtgcgttgaatctacagaattgtttttcgaaaAAAAACAGAGCAGATAATTCTACCGTACCAT
CCATAGAATGCGGATTGCGTATGTGCTTCCATAGTCGTTCCGTCCAAATATAGTTCCTGTGGGAATACGGCAAGTGTTG
GTTCCAGTGTGGTTGATGGCTTTTTGGATTATGATTGTTGTTACTTTCCAGCACAATGGCGGCCGCGTTTAAACGCCCT
ATAatgagtcgtattaaaaaatgcaccgaaatggggggggaatgcatcgattgctcctattgagagacggacctgtgcc
aggtcggagacgccggggacatccatgtggggggactcaacttgagacaaataaaactttaatttgatcccaaaaggct
ccaatatttcatcatacttccacacaagggctgctgggccagcaccgaaaacagttgtggggagtgtaaacggtgcgct
cgccctgacccgtggggcaagatattgacaagcagcatctagagaggtctgtttgtgtgggcctattactgagcagttg
aagatgtgtgtgcatgcacatacttgaggagctttcagttgatgagtatattatgaaaga
>7A1.seq
aagacgcgcgatcccatgtgcacggagctcggaaacgaggactacatgatcgaatacgtggaagaatacggtagcacct
ccctctgtgccgtcgataccgagaagggatgcaacgaaaaggagattggatacattgccaagatgaagtccaagaccgg
tgcnggaactGCAGGCACAGATCGAACGACTCGACTCGATGGACGAATCGAGCAKGACGCCAGAGCTATTCAAGTGGCT
AAAGCAGAGAAAGAAAATCTTGAAGCAATTGGCGGCCACGCCTGTGGGGTCCGATGAACTCTAGGCAGAGCGCTAAAAG
ACCCGCTCTCGAACAACAGTAGATAGTTAGGCACGAACCGATAGATCCAGTGATTTGCGAGATACTGCAATTTCTAGAA
TGACGCGTCATGAGGTGAAGGAAACCGCTGCCATGAWGCCGAACTAATGAGAGACACGACCCCGGCCCGTCGATTGTAC
GGAGTTTCACCGCACCTACAGTCCTTTGGGATCCGGGAAAGTGTTWTTCGAAgaaattgttgtggaagcaaaattctgg
tgtctctcgggatgtgactcgcatcgattaacgaatacaatnacaagaatttactagtaacagctacgaaatgaaaatg
atgatatcgcc
>7A4.seq
actgtgctggattttggtattgttcgtcctttctattatcctacacaataaattctattactagaaaatcatggtgcac
ctgttctgaccatggtgggtgcgtgctgattgaattgaattgaactggaagcagttccaacatggcatggtgtagtact
acttagtagtatatccacctcatccttgctagtactagtatgcatcctccagggtgtggataagaattatctggccctG
CTGTTTTGGATTGAAACTTGGTTCAATTCGTTGGGGAGCCAGAATGTGATTTGGAATGAAACTTGGTTCAATTAGTTGG
GGAGCCAGAACGTCGTTYSAAAGAATAATTGTTTCATGTTCGATAGTACCGGTACGTAATACGGTTCGTACCGGTAAGA
TTACCGTTGAATTACTAGTAAATATGGATATGTCCTCGTACCGGTATGGTACGAAGCACGTATCGGTACGGTACTCTCA
TGCGTACTCGTACTCGTTATCTTACTTTGCATGCAGTTCTGTTCCGATCCGGAAATTGATATCCCCTCTCTTCCCTACA
TTAGCACAGAGGCTCCAACAGGCACTATGACCCTTGAATTTCCATTCCACGTtAAgGGTTTGTACCTATTGtACAGGAA
GGTGCGCCCACATACCGGAACATTCTTTTCTCCGCAGGGCCCAGTCTATCnGCTAATTCtTGTGTTGTACGGGTACAAG
TAcActaatggcccccaaaaagtacgagctttgcacggcatttctcgtgcggaggctgttggcaaggtacgagtgctac
taccatggcacggattgacacaaaagaacgaaccttaggtgctagtcagtac
>7A5M13r1.seq
cgcgcactgtgctggatttggaaactccaatcccacgatggagaggatacgaacaatgtcgtcgggattcaacgccgcc
gtcattgacttgtgcttttgcttgttgtgcttgtgcttgtgcttgacacaacaactacagcacaacggagcagtgctgg
tatcggccttttcgcgagtcggttcaacgacccgcaatccaagagccctccgcagcgtcctagaagcaggcggtccggg
tggtggtgatttcggtgaactcacttccgcactggccacactggaacaacagtggcagatacagcaacaatcgagtgcg
gccgatggacggggcaaaccacggtggtcgaaattgatcttgccaaaagaagaagaagaagaagtagaagattcggacg
attcgggctacaaccgggaacaaagcccgtttgccaaaaaaaaccaagacgaatacgttttggaggttggatcctccct
cgaatgcgattccatcctgcgtcatcgtattcaccggaggagccggtctgggacaataccccgcaggtcgcttacaacg
aacttctctccaagatttccgacaaactcaatgcggtctgcatcacggcgccctacgaaggtgggactcgatcattttg
gcttggcaaaacaaaccggggaacgcacccgcagggccctgctggtgctgacgac
>7A6M13r1.seq
ctgtgctggattgaaaatagtaaanactcctagaagtaaacacaatatttttgtcgccgtatcctatggatacgcgccg
tcgttttagtcagagctgtgaaagctttcttttccaaaaattcatttgcgaagatgttgaaggttgtctggatgatctg
tgatcttcaccgtgatgttgtttggaagcaaatccgggcatccttctagatagtataagttgttcgtagaaacaggaga
cgactgtgtcttatagttgttgcgtgcgtgtgtgtgtgtgtgtgtgtcgtatgttccctctaactgcacagaccgtctt
ttgtagttgttctggtggtggtggagtctctctgttcgacacaataatagatgcgttcgaagttgccgttggccacccg
accacccatcccgtggtttccaaaatccaatgaactgttgttgtgcgatgtgattcgaattccttgaaaacccgattcg
gttcgattcgattcgattcgattcgattcgattcgattcggttcgcttcgccttcgatttcacggcggcaagagctctt
tcacccgatcgatgctaaaatgcatgaccacgggcgccaccgaggttgtcgagattccccggcgccgttccctccgcta
cccgccncgatccccccgtaggccagaacgatccgcagcgggagcagcggcaaccccatcacgtacagggttgaagtaa
caggcagtgac
>7A6T71.seq
tatttcatccatgatcagcctcttccgtaaggcccagttttgaaatacgtaacaacaacaacaacaacaacaacaccta
ctactactattcagcatgtcgataatttccgtgctgctcgaacgcttcccggaaaaaatcgagagcctcagtccgctct
cgaggaatgtgttggtgtcgtcggccatggtggtctactacaagatcgccatcgaagccgcctgctacatacgcctgaa
ctggatggaccgccaccccgatgtccccacgggactctcccgcaacgtcctccacatatccttctcgttcctgctgatc
ttctggccgcacttcgacacctcggacggctggtcgtggaaactctcggcgttgctccccgcggtgatctttggcccgg
ttggtctacaagggaatttttgtgagggacgcgggcgacgccggacgtccagaacatgagcctgtcgggatcaccggcc
gatttgctgttcggtccgctccagctggcggggatctttgtctggctgacgctgtacca
>7A8.seq
tctctgcgttacgttccttttatcctttgtACATCCAAGATTGACGTAACCTCTTTCGGGTTCACTTGGATAGGAAGGA
ATACCAAAGGAATTGGTCCCAGCACATTTTTCAAATTTACCAACCATCCTCGACTAAACGGGTTCTGAGGGAATGTGTA
GCTCGTCGACTCGTTCAGGATTTGCTTATACTGCATGTCCAATAAGATCTTGTTCTCGAGCGTTGTAAGCGCGGACACA
ACATACATTAAATGATACCCGAGGAAAATGGTTTGGAGTAGGCCGATTGCAGTCAGAAACGGAAAGACTACTACGAGAA
CCGTGTCTTTTTCCAATGTTCCAATCAAAATTTTCGAAAGAATCGTTGTTGCGGAAGGCAGATTAAGTAAGGCACTTAT
ATTGTCGTGTAAGAGTTGCCAACCAACGCCGTCGGATGATGTGTTCATTTGTTCCAAAAAAGGACGGTAAAGCATAAAC
CATCCATAACAACAACCCACGctaagataaaatagcgttaaaagaaaaaaaaaaaaaaaaaaaggctctctctctcttt
ccagc
>7A9M13r1.seq
tgtgctggattncaaattgtgtctaatcattaaagttacatattgggacggcgttttcaaaaagaatcccattcgataa
atcaaccaaacttctgtcatgagttgttgttgaatcagctacgtgtaccagttacttacacacttagctcaaagacgag
gcacgtgtttgtgcaggtgtcattcgtttgagcagccaagaactgattgaatcgttcactcgctaatccggagtggcaa
gcacgtacagtattatcccgagatgatctgtgatctaaataacgcaaaattgagatagttttctatcggagactgcggt
acgagtaccattacacacaacattgaacctcactggccaaatcgctcattttgactcgtctttctattctctttccttg
tagtactctttgatttcatccagtgactcgaacttttcgataaatgctttgagcttcggaaaatctaccaagcttttgt
tctcatccgaaatttccttcttgtcagccatattggtcaagctgcaataccaaacaaaatctgcgggtgaaggctcttc
tgttccggcaatccaaccggtggcactggcgtcaaagaatcgttccacctttttcaaatggttgggcagaacggtttca
ttaaagtgtgcgtacgacttctgaatgcttccggctcaatcaatgcaat
>7A12M13r1.seq
ctgcattcccatccgaagcaccaaatgcatctccttcaacaagtccaagtgatagtccaaacacatcaccaagtgcttt
gccatctgctatcccatcaggagcaccaaatgcatctccttcaacaagtccaagtgatagtccaaacacatcatcaagt
gcttcgccatctgctatcccatcaggagcaccaaatgcatctccttcaacaagtccaagtgatagtccaaacacatcac
caagtgctttgccatctgcattcccatcaggagcaccaaatgcatctccttcaacaagtccaagtgatagtccaaacac
atcaccaagtgcttcgccatctgcattcccatccgaagcaccaaatgcatccccttcaacaagtccaagtgatagtcca
aacacatcaccaagtgctttgccatctgcattcccatcacgagcaccaaatgtatctccttcaacaagtccaagtgata
gtccaaacacatcaccaagtgctttgccatctgctatcccatcaggagcaccaaatgcatctccttcaacaagtccaag
tgatagtccaaacacatcaccaagtgcttcgtcatctgcaatcccatcgggaagtccaaatcgatttcattcgtctact
ccgtcggatccgccaaacaaacggtttaccgttccacctagcgttgaagcctcgaaatctcccagcgagcatccatcat
cgaatctaacactgaagccaacgatatccaaacctacaacacacagaccgacaccagtgccaacaacgcaccatcaac
>7B2.seq
TTCAAGGCACGAATAGCAATCGaAAGAGTATCAGAAAAAACGTTGTCAGCTGTTGGGTGTCCATTATGTGACCAAAGCC
ATGGAAATAGAATTGATCGCATCGCCATCGTTGGTTCCAAGCATCCCACCTTTATGTCCCGGTACAGATTGCCCTGATT
TGAATTGCATTGTTTTTGGAGATCGAGTGTTCTACAATCACCCAGGAAATGTGAAATTCCGTGAGTATCTGAAAGGAAG
AACAATCTCACAAGACCAACGAAAAGAGGAACAAAAACTCCAGAAGAGAGGTGAAGAAAAGGAGAAACAGCGTATCGAT
GGAAATTTCTTGGACGATATCATCGACAAGGCCTCCACGACGTGTCAATTTGCGTTTTACGACAAGGGGATTGGTTGGT
ATGCGTATATTCGCACAAACAACCCCTCGGATCGACAGGAACTACGAAAAAGGATTTCGCAACTCATAAGGGACGAACG
GAAACGTGATAGGACCTCGACCTGGAGCATACCGATGAATGATGATGGAGGGgCGGAGTACGGAAGATAATAGCACCTA
CCTTCACTCCGAGGCTTCTACTATTGGGCTTGACGCGAAACGCTTCAAGACTAgtgaaggttgtggcggatgcggaaat
tggtcagaactgcggtagatacaactgagacattttcaatatatttatctcttcctttcggccgaagaaacaggcgctt
acttcacgccatgcactagatataggcaggggagtaactagaggacatatttgataatccagcacag
>7B4M13r1.seq
catgtgctggatttgtgaaaaactccaacatagatttaaatgcatgcggcaacgcaaggatccgagtgaaaatgctgat
atggattgaaattaccgacacgaataaacatactaccttcacatacttcttgtacagttctgcgattgtccatcagcag
aaatgttgaggatccaattgtttctaacacatccaagagcaacgtatccgcgagatccaaggatctgaagccgtttgtc
tctttcttttattctctagtgagtaccaggaaaccacataatctgtttgtgttctgattgagccacagcactgagtttc
aatcagactttttctcaaatgtgagtagaaagcaagcttgctggggagcaagtttgctttctactcctttccag
>7B7.seq
tacattgcattgtgcttttattgttgcaaccacggagtggcgaattcgaaatccaccactggatgccctgtggttgcca
aaccaatgacagggaaaaagcggaatgccagaactagcaatggaggaaaagcagaaaacacggggagaaaacggagtcg
ttccgtactcgaagggaagaaaaagatgggagggaacgatccttcgaacaacaacaaggaacgatgcgattccactgct
gtgttgtcttcaacgatcgaagagcagctctcgtgcgatagtatctcgggtgctgtggttggtgttgttGACGGCAATA
GGAACGGGAACGAAAATAAGAACGGAAATGGGAACGCCTCGAACGCCGACACAGGCATAGGCACAGGCACAGGCACAGA
CACAGACACAGACACCCATCGAATGCAACAATCCGTGGAAAGAGATGACGGTGCCACCAACAACGGCACGGCCCTCTCC
GACAGACACGAACTTTCGAGgCTCATCGCAATCCTTTGAATCCAGTTCGTCCACCAATAGAGACGCGACAACgGACGAC
GTCATCGAGTGCAAACAAAGTCTCTGGTGTGCATGCGAAAGCTGCGACAGCAGAGGAAAATACCnGGTACATCCATTGC
AATAGCAAATGATGAGGTGACCAACCCCACACAGccattcatgaaagagagtaactcgacagacgaacccgaagtcacc
gatttgacgggagatgattacaacgacgatgacaacgacaacaacaacgacgacgaccacgatgacgatgacaacgaat
caaaccgcaatccagcacatgggcgcgccaaaa
>7B8M13r1.seq
catgtgctggaatttttttatcataaaactgtagttactaatattgttatcaatcaatacttgggtttgaattttttta
gctttttcgtttcgtttcgtctcctccattttttcagacgcacgactatacattggcactgcttctttttggatgtcac
ggcaggtggacgcatctattccttttttccacggctctgaggttatcgagacgtgtattataacaacatggtcttataa
tgcggtccatcgcttgcctaccgtaggtaaatcatggcgaggcaactcacccacccaacaggatggatcaatccccgat
caatcctcgctctcggacgcgctggagtcgcacttgttgcagcattgcttttgttcgcactcctcttcttctttgtttt
cgtcgtcaccggctgtggcttcgatgtcgtattcgcggcctaccgtgtttttcagcttgtcggcatcgatgccctggta
ggccttgccggcgttgtacccgtggaagaccttggcggtgatttcgacctgggcatccgcgggaaccatctcgggagga
atttccaccctgtttacaaccttgatgccggtgtttacaatggcattgtacttcatgtcggacatggaaatgaaattgt
ggatctttgtgacacccagaaagtggagaggatcgggcatcaatgcctggaagcgagtatcttggacacctgcaacctg
ttccgtgcactcaaaatatcgttccgccgaatctcctccttcctgtc
>7B8T71.seq
gcattgtgcttttaaatacaccaccgagcacatcccaatcacgacccacaccaatgcctttggagtcgacccggttccc
attttgtggagccatcccaatccggatatccggggaccggtcatttctaccgttcgccactcggcccagcggaattcca
tcggtgcccaccagggcagctattgcatctacaccggtttggcggttgcggcaggaaaactggatccggaatacgtccc
gaatctgaagggaacttccccagtgttcaagatcggacctcatccggcttgggccgatccgaagaagattgcagccctg
gacccttttggccatgtcaccaccgaggtttacggagactggctgaaaaagggctgggacattcgtccaaccatggcgg
tgacaaaggcccacctggacctgccggaatgccgagaagcactcgccgcccggtcgtctcaaggccgacggcaagattc
tactcccgtccggacaatccattgtttccaaggccgccatcgagcccgtttggtaccttccggagattgctcgccggtt
c
>7B10.seq
tttttttttttcttctagtattgattaatgattttagaattattttcattgtgcactgcaattgcatttttcataatag
tgggatgcttatattattattttattcactacagtatcatcatgacagcgaaattcattcgaaaaaaaaattcacacng
gacacnggtagtagtagtatagcacccaccctccaaagtacggtataactttggaaaaggtttgcaatcgttttcctgt
attataaatctacccacgatatcttttggtgctgattgcttgtttgcgttccacgccttgcgtcatctttccccgttgc
tttcagaggttcctgccatcaccattctcggtgtttggttggaaccctcccATCCTGCCGCTTTCTCATATTTTGCGTG
AGGTAACTAGCTAGCTAACTAGCTAGCGGCTACGCCTTGATGGTGCTCCGCCGAATCGCCTTCGATAGCTCTTCCGACT
GCGCCcTTCTcCCCATATTTCATTGCGGAACGTCAGGACTATTGGTTTGGTCGTGCTCCTTGCATTCTCGCCACTGTTG
TTGCTGTTTTTGTTGTTGTTGCTGCTGTTGCCGGCCAGCTCTTCGCAGAGTCGTTCCAGTGTCCACTCGTCGgTTGATG
GCTTGcCCCGTTGAGTTTCATCAACCGTGCCCCcACnGGTAGGTTTCATGTTGATTTCGGCGTTGAAMCCGTCAAAACC
ACAAATCGCAAAGGCAGKgGTTCTGCTTCTGCTTCTGCTtCGTTtgatgaccataggtagtgttatcgtctagcgaacc
aatatcgatggatgcgccttctcccccgttctcgtgtttgtgctcctggcgcgaagatttgagttccaactccacgaat
tgcaggttgcagggtggcaccattttcaggttgtaattggaaaccactcggtgtcccaaaaacctggcaaagcgatcgg
aaagggaagatgccatgtcttgaatcgttggggcctcgtctttcgtctcgtcgtccgtgggtgatttcaa
>7C8M13r1.seq
tcccgatctccgtcaccgaaccgtccctcaagaaattggtgtacgacggggtcctcgacgagaactactacagggcgac
gacggaggtattggggggaggaacgaccgtccggccctcgtcgaggctgctggaggcctttggcagcaactattgtagt
aatagcaacaacaacaacaacaatagctattattatactagcgaccatactacaagcgcacccgttgtgacaacaactt
ctgtcggcagcaaaaagatggtcctggtggccaagcccgtgggagtttccaacgcggaatgcctgcgattggccaagcc
catcctgaccaacagagatgtttccaaaatgctcgaattgagcggattcaacgtatccggatggaagtccaagaaattc
ccgtcccgggcggccgaaaaagtcgacaaggccaacaagaagaaggcaacaacagcaggagcaacaacatcggcaacag
caacagcaggccccaagaaactcggggagcaacaccagcaactcgccgctgctatcgcatctgccaccccaccaccgaa
gaccaagaaggctgctgctgctgctgctgctcccccgatccccaactcgcccggttcctacctggcgctgggactggtc
tttgccctggtcgccacaatgctcttccagttccgtcgttgtgaaacccctttcccccgggtgcggttctcacaccggg
tacctacaagaccaag
>7C8T71.seq
cttgtgcaaccagcactctggactgcgtactaatggaaagtgtgaatcattggtctaatggaattacttgcgtgtagtg
tagtgtagtgaagtgtagtgtattgtacgtgtagtggatttgtgttgcagaaccgttgtaccgtacnggaacgatttca
ctattctcgaggtcaatcatccgttccgttccgttccgttcgacgaccgccgttgtgtatgtatgcatgtatgcgtgta
tgcattcctatctagctgatgggttagttcctcttcttgctggcgtgtctctctgtcggtctgtctcgttgtgcatcta
atgcaatgcgggcatctagcgagtgcaacgatagcggtttcggtgaaacgatcctcgtttccccgttggttttgttcgt
cgtggtgtc
>7D2.seq
cttttttgcaccccgccattgtgcttgaagttttttcttttttttttacgtagataacataatattttacattcttttc
attatttttggaagtctccacaactaccgggtacaccatggatcgatctattgaaggtggcaatgcatgtattacagga
tccctcaattgaagtcctttgatgattggaacattgtagcattcgccggcactgttgggggaaaatttccGAGACTTTG
ACGAAAAGACAACGGCTGAAAAGTCTCGACTTGTCAGTATTCAAAACTGATACTAGTTTGGGACTTTAACATGGCATGC
ATGACACGGTTCGAGGGAAATGTTCAATTCACTGTAGGCACTGTATCAACCTCGATTGATAGATGCTCTAGAGAGACTC
GGTTCCCAGTCCCGAGCCTTTTCGTCGGTATACATGTCAGTGACCGCAGTTTGTTGACTAGTAGAGCATATTATGATAA
CATCACATGATACTGTGATGGATGATACTGTGATGAATCGTCACTCTCCAGAATGATACGGGAACATCATTCGCCAAAA
CTCAAATCAACATCTCTCCGTATAGCTGATCGgTTTTGGTCTCAGCTTAATCGAAGGAAGCTTGgAGGTGTACAGcCCG
CTGTTCTTGAATCCCTACTAGCggtaggtaccccttcatcactttcgattgaacgcatcatgtagggtaaagaaagaat
attggataatggcatcttctccgatactaaaaaacggcttggatccgacgtagagcggctacttggatccgacgagtgc
cttcttagtggcggcggagtgagtgagtgacattcgccctccattgaacagctcgaggagggtgtcgtgcaaaatcgat
cgtgacccaatctcggtattgtagggacactcttcgggcggtaatctatcggtagatgttgcgggtgacgtggtacgct
catgcttatagttttcgttggcaacgatcccgacatgtaatgataatgaatgacgtcatccagcacat
>7D5M13r1.seq
ttttttttttggcaatcataacatttcctagtattatcaatcttgttcgttcctttgttattagtccgagtcttccana
tcattanttttttgcttcttgccactgggttgctcttcgtcgtcgtcgtcgtcggctgtttcattgttcccccgtttcg
tcccggacgacgatggcttgagctcttcgtcgctctcctcgtcgtcactgctgtctccaaacaaatcctgctgggtgga
tgtggcagcaatttccttgttttcctttgattcctccttcttgggttcggctacttctccatcctcgtcgtcgtcgtcc
gagtcgtcgaanagtcccgccgacgccggtttctttgattgctcgtcgcggtcttcttccagctgcatgctgtcgtcga
taaagtcggatgccgggggtgccttgctctggcttcgtttttcggccgcggccttgatcgctgcttgctcgtgctccca
tcccgaccgcaagtcttccacctttctcattttttgccgtgccctccgatcccgttcttcctgtttcttggtttcttcc
ttcatctttaactccttctgtancttttgttcctcccgcttggcttccgcggccatccgctgcaactcgcggatctcgt
tggcttcctcctcgcgcttgcgctcgtcttccaggtgcgacccaccaattcatgtt
>7D5T71.seq
gactggcagccggcgcagcagatctttgacggactgctcgggaagaaaataccgaacgtcgaagcctacgcgctcctca
gcatgggaaacatctactttgccaacctcgacatccccaagcggtacgcacggcatctggggtacgccggggactttta
caagcgcatcctctccaaggacaacgcgaatgcctacgccgccaacggactcggaaccgtcattgccgaaaaggcagag
ctgttccgggccaaggaagtattcaaccgcgtcccgggaggtcaccggcgacaccatttccgacgcccacctcaacctg
gcacacatctacctggcgcagaaaaaacaccccgaggcactccagatgtaccagagctacctcaaacgaaccggaggag
ggagccaccccgatcacctccaagagccgcctcgacgacaa
>7D6M13r1.seq
ccaatgtgctggatgcggcgatctcggtctcggtctcgatcgcgacgaacccggtggcgcaatagcaataatagcaaca
atagcaacagcaacagcgacagcaacagcaacagcgacagcaacattcaccacgcccagcagcagcagcagcagcagca
gcagtggttcggcgccgttcgatacgagaccggcaccgacactattccgttcctggtccgcaacgatagcggttggtcc
ctctacaacaacaacaacaacaaccaccgccaccgccacgaaagcaacttcgacgaccgcctgcaacacgaggaccgcc
tctatctgcggctgcgccggctgatcattcgtcccgcgatcgttctgttgctgggactctttgtatttcgcaacaacag
cagcaccatcagcagcagcagcagcagcagcaacaacacccggaaagccctgcaatcgttccggactcgtttcggcagg
agcaccgacccgagcgcggcgcggaggatccggggcccaccgatttattcctcgcagaaggagacggcagcggacgcgg
atgcggatgcagatgcgtcggacgacgaaaacaatgaaagcgatcccaacaatccagcagcagaagcagaagcagaaac
ctcttcctacaactcgctgacatcagtcttgtcagacgtggttgacacacg
>7D6T71.seq
gtatcttggcttaaaacgacaaccgtgaccgtggcaaaagtagtacaaaatataatagaagcaggtttatagtaccgta
cacgtaccggtgctcgtcgtagtggttgtcgaaataatgataataggctaggacaacgaaccataggatggggatggat
actggctgaatgcagtgctcagggaatcggtttcggacagccgtgtttcaacatcaacatcagcatcagcatcagcatc
ggcttcgagttcttcttccatcgccgtccccgccgccgtcgcatcggtatcggcatttgccatggcggccgcggccgcc
cgggctcgcctcgcggcacgtcgctgttctttgcgttgtttgctcttggacgtcttgcccacgtcctgccggcagacgg
gacagatgcagggattgccgtgtcccgagtgggcccagctcgccca
>7D9.seq
catgtgctggatttttttttttttnctaggttcaaatgaggttggcctacaacttccaataaagcatgcttcacatatt
cagtcatcggcgtccacgaatccaatgcaaaggccgcaaaggaaaaatggaacgtgccgtttcggaactcttgaaatat
tatcaatgcttcaatacattatcatagttcctcaatcattccagtgatatgttttcacatcttttctagtacacgtacg
gtacacggcacgcgtcatccactgtcgttgtggaacgccgtagctatatcaatgcatgattccacatcaaagagtgaat
ggacattgaatgttcttgcctccaactagatcctcgagaccttcgcctccatagctcgtcatgggtgagatttcgcaca
agctatccagatcaccggtcaggttccctccggcttcgacaacccatttctgagcctgcttggagaggtaggcacgagc
agtatccgggctatcggatgacgaacccGGGGCATTCTTTACCGGAGCAAAtTCCTCCTCCCTCACCGAATCCAATACC
GCCATTYGTTCCGAAAGCGGGAAAATGTCAAAAATGAAAGATTCCAATTTCATTCCATTGTTGGATTCGGGCTTCACGG
TGCTATCCGTCGCTTCGTTGTAGTGCGGAATCTTCTTTCTGGCAATGTGATACATGTTTCCTAGATTCGGAACAATTTT
GTCCCGTACAAAGTCCAGGGTGTARAAGTGATTGCAAATGTTTCCAGCCCCGTACACCAACCGGCCgctcccatcggtt
tgttctgccatttccgtcgtaatttccgagtattctacgatacagggcttgccacccttttccgcgagaacgccaactt
tttcgtgaggtcctgatttccacacaaccttattcccgcagtcggcttcgtgtttgacgcagtgtccaatgaagaccgg
atctgcaatttttgtcaacgcattgtcgatgctgaagacatgaatatacttcgtccctcgagctgtcatatcgtctatc
attccagagttttgcagcgatgggtaaatcccaccattgccatccggagccatagcaaccctgtcggctttttcgagga
taattggtccgtcga
>7D12.seq
TGCAACACTTTGTCCGAGAACGTGGGATCCGACCCTCTTTGTCACATGTGACATGTTTTGAGCACAGCGATCCGTTCTC
AGGTATTTCAGTCCGAAATAACAGCCTTGTACTGCAAAAGAAGTAGAAAGCATTGGACGAGAGATTTATTGCTGGAAAG
ATATTGTTAAAATTAGCTACCCAAACATAGACATCTTGAAAGCAAAAAATCTGCCTCTATATCAGCAGGAACAAGATAC
AATCAACAGCAGCAGCAAGCAGCGTGCGGCGTCTTGCGTATGAATTGGAACAGCGAGTGGCAACAGGAACAGTGAGTGG
TGACAGCAACGGCAACAGCAACAGCAACAGCATCGACAGCAAGCAAGCAGATTGTCAGAACAATGATTGTTGGAACAAC
GATTGGAGGAACAACGGAACCAGGACGATGGGCCGCGGTCGCCACAAGAAATCACCAGTCTGGGCAGCGTCTCCGGATG
CCGCTCCGGAGGAACACACAGACACAGACGCAAAAGCAGACACAAAAGAAGACACAAAAGAAGACGCAAAAGCAGACAC
AAAAGCAGACACAAAAGCAGACGCAAAGAAAGATTTCAACGACTACGACTATGACTACGACTMCARGGAGGACGtTCGG
GGACTAAAGCGGTgGACGAGTCCGTGGACATGAAGGGAGAAGCCGGGCAACCAAACACTCAAACGCACCCACACcGGGA
GGACATAGAGGATCCcTTCtTGGACAAAGgTGACGACGAGAACGACAATGAGGAAAATTGAACCATGGCAATGACggat
gacaaggatgatcggaccgttgccatgagcctagccggggacgacaacaatgacaatgacaatgacagaaccgtggcta
tgagcgtgaccggcaatcaagaggagaagaaagacgacgaggacgaccggaccgttgccatcagcctgcccggatatcg
cgacgaaacggacaaaaacgataccgcggcaaaggacaaccagaaccacagggacaaccagaaccacaaggaCAACGTT
TCGGGCATTCCCACCAGCATTTCCACTCCTGCCTTTCTGGATGCCTCATCCCCCAGCGGCGCTCCTCAGCAGCGAGAGC
GGCAGTGGACGGTCTGTTACATCAATCCGACCCATCGATCCGTCTCCTCCTCCAATGGCAATTCGTCTCCTCCTCCAAC
GGCGCTCCTCCTCCTCCAACAGCAATTCATCTCCTCCTCAAACAGCGCTCCTCCTTGCCATACAACAACGGTAACTGGT
GCAATGGGATTCAAAACAACAACAAAGCAATTGTCAGCACAAGGAAGGAAGCAAAAAGCAAGGAGAAAACACGAGAAAA
GAAGTAAACAGAGAATGTCTTCAAATTTTCTGAAAATTGCAGTACCGGTGTCAACGAGCCATGAAACTTATACAAACTT
GTCTCAGATAAAACCGATGAAGAAGAAAAGGAATACGCGTTCAACTTGCAAAAATGGTGCCAATACAATAGCCTTGAAA
AACAAATACCGAACAACTGTGGTGAAAGGAAAATACATGGAAACAAGTTGGGGTGGCAAAATAGGcttccagcacatgc
ggaacgagccaggtcctccc
>7E1T71.seq
tggacatacccccacctttcacggaccggacaatttatcatatgcgcatcgggggtattcttcttcagtctgctgtacg
gatatctacaagaactcttgtcggttcagctctgtagccggcagctaggtctttacctggcagcggtgcaattcatggg
atataccttcctggcctacatattacgaagctacgtataccgaaagcagaatcgcggaaaagcaatcggcaagtccaag
agctcgggttctctgtgccacctggtagttcccttcaaactctacctatgtttgtctctgctgcgtgccatggacctgg
ccatgaccaatctagccatgcaatacatcaattacccggcgaaaactctgatgaaatcgtcgcgcgtcgtctttacgat
gatatttggggtctttatcacccacaagaagtatagtctgaccgactatgccattgtgttctgcatggttatcgggctg
gcaatttttatgcacgcggacgccacctcctctgccatctttcaaccagcgggggtcatcatgctggtatgtattgtta
ttaattctagaaatatttatttgcagtttgttttgtttgtttgtttgt
>7E3M13r1.seq
aaccttggcgcnccttgtgctggatttgaccaatacaacagtattgtcccatacgataggcacagcgggaaaccgacaa
gagagagatagagagagagagaatgagtgccagatgtttgaatatgcttcggcacggcaagggcggaggtcttccaacg
atccgatccacggcagtttcgtcgttttcgaccttgtcggtgtcgtcgtcgacgatggccaacaacgtcagcggtagcg
gcggtagtgccagggaatttcgagtgggaccacccccccttggttcgaaagttctgcgctctcccaccaaaccacacgg
gtggctgtttctgtttcatcagacacggtggaagtccgggaaaatgggccacgccgtcgaatcattgaaggaaatggcg
cacagaccggaacgagaagcagctcaagaacgacgcaagaagaagaaggagcgaaaagctgccaaaaaggccggtggga
agcagcaacaacaacaacaacaacagcaacaagtttccgaaaccggagacacggagcacgagcaaatcggcgacgacga
cgaggatgacctcatcttcgcggatgtcgatgacgatgttggcgagaatctagacgaacacggagaaccgacgctcccg
gatacaattcgtcgtgcgcagcaaatggacgctgtcgtgat
>7E8M13r1.seq
ttggcgcgaccatgtgctggaattgtttagctttctctgtattattctgctttccgattgttcagccaacctttcggct
tcttcctcttctcgcagacgctgttcttccctctctttggcgattctggctttttcggctgctttctcggcttccactc
tctccctctctgcttcttctgcagcttctttctcctttcgttctcgctcctttatttcggccaaggcttttatttctct
ggcattcttttctgactcctcttgaagttcctttgcccgttccattgcagcttccttggcctcttccagtttttgagct
tcttccagttttctctgtgctgccgccttcacatactcgttcgcttttgctagatcttcgagtctctgtgcctcctctt
ccgcttcttccaggcgattctcttcctcccttttctgtcgctgtgcttctttttcagcttctttttcggcttctttctt
ttctcgttccatcttttcctcctccatctgctccgcctcttgcttcaacttttcttcgatctctttttgtttttcctcg
gcttttttagctagtgcttcagcttcctcttcgatattcctttgagcctcggctatattttccaactcttcctttttct
tcaattcaagaaccttcaagtggttttgctttttcggcttcctcccattctttttgctgggtcgatctttcgt
>7E8T71.seq
ctttattcctatctcacacaacggaagacantaattatttaatgagtgacggcgaagaggaaataatcgatgacggagc
cgaaaacgtcacgagtgacaacaacaataacgaagaggaaaacaacgacgacgttgtcgccgaagatgcatccgaatct
gtagctgcatctgtagctgcatctgtagctgcatctgtatcgagtgacagtgatagcgacgatgaggaaagcgacgatg
gtgccgaagatgtcacgggtgacagcgaagagccgaaggtcgccgctgccgccgccgtcgccgtcgaagatgcagcgag
tgataacgaagaggaggccgcggcagaaaaactcgcagcggagcaagctgctcgagaggaagaagaagaggaaacgaag
acgcgaacagaaagagaggaacaagctaggctagaggacgaggctcttgaatcgaagaaaaaggaagagttgtctgcac
cgagtgatagcgaagaggagaatatcgaagaagagaatagcgaggacagcgagaacagcgagaacagcgaggacaaagc
ctgaagtcgatagcgaaatcaaagccctgaaggacgcggctcggaaaaagacggaagaagcggagccggatggccgata
ccaaggcacggatcgagcaacgagcggaagaactcgaa
>7E10M13r1.seq
tgtgctggaattttttttttttgatgttgagccaagatattattatgatgtaccgtaccggtacgagtacctacgaggt
tcgtaaagtaccattacttcgtaatcggaaaaaagtgatcggtcagtccgatcgaaaaacgtacttcgtcgttcaccac
ggtaagaatccgcttctaaagaaggtcgattccagtaccgtagtacttcatgcttttaggtctagattggtattttttc
tgtggcttgaagcttgggaattgacagaatccaacaccccggaagacacaagacttaggaattgtagcactcgttaaat
tgaaagtgaatttcgactagtgaagtacgaatatgggatgggtggattttctgcaaaaggtagaccaagataatcattg
ttgaatatggcggtcaatactttgaaaagaagaaggcaaataaccatgtgcgatctgacaatagtatcaatcgccgatg
gattactagcatgacatagcatgtcaacaatctactgggtcgcaatgtcctccatacaaaagaccttcttctaccaatt
cgtgtagcaaccacgatatcgattttttgtttttcgtgtcctcgacgttgaacccggatgtcttagatcgtccacgaca
aattctcggctaangggggaaggtccgttcgcaatccgatccatcagccgcctatcgcccgagtctggtaccgaact
>7E10T71.seq
ctttttaaataaatcagtctgtcgtacccggcgggaggaatcgggccccacgtcgacaattacgacgtctttttaatcc
aaactgccggggagcgaacctgggatatactttggcacgacgacactgcgggcggcagtggtgatcaagacgccgagtc
gcacctcgaaaacgatggcgttgggaaaatatccgtccgcgacgaaacggacagtatcctcccggtgtcatcgatgaac
ggagttcggataatgaacgtcaccaagttacaactgttggaacagcaacgatttggcagggtgagaaccaaacttacgc
gactgcacctgcgccccggggactgtctgtacttgccaccgcgagttctacactgcggtacggcgttgaaggggtcaag
gggagagtgtatgacgctcagtgtcggctgccgcgctccatccggcctggaacttgtcgatgggttgtccgggctgatg
aaaaaagccgctgtaacgcccacgccaacca
>7E11.seq
cgccattgtgctttaaagagattgctgtcaccgtcgctattattgtcctcgaggttcttctgaggcaatatgccattat
gtgtgcatgatcgatcgttgcccagagtttcgttgttgccgacgtgagttgagtcgttcttcgcaggctatttcgtacg
gtctaccacccaatacagggatcatgaatccacatgccaagatcccggaaaacaatatagttccaccaataggatagta
cacaaacagagcgagtgttatttccacaaggtaaatagttacgaacatgaactccgatgcattgtcgacacgaaattcg
agctgatcatcgagcacgatatcaataccctgattgatggtgccttcgtcgaaatcaccagcattgttttcttgattat
tgattgctacccgaaggagtattatcatgatacagaaaacaacaCAACATACAGCAAAAAAGCGAATCATGTATTTGCC
GAACGATGGACAACAAGCATATGCTTCGAAGCAGCCACCGCGCTGGCAACAGGCACATGCAGCAACGTGCCACATCAAG
AGATTGAAGAAAGAATGAATACCTCCGCCAACAGTCCATATCAACAACATTCCCGTTGTTARAACGTACTGCGCCCCAC
TGKCGGTGGTTATCGATGCGAAAACGCGATCGAACTCGGGATTCCATAGAAACAAGAGGTAAAAGAGGTTCGTCATTGC
TAGACCAAACGTGATCGTGCCGATCAgagcgaaagttcgagcgcatgccttaattggatgcaatttgttgtgacagcag
attccgaagacggggtggttgtttgccatgaactgccaccaatcttggagccaattgttcccgggcaaatgataggctt
gaagggcaagcaattgtaccaactggtttgtttcggagtcttcaacgctctcatcggacgtactgcttgctcgcaactc
tatatcatcctcatcatctttgcccatcttacttgaatatactctgatgcgtgtttagtcttgttgaacgatgcatcga
ctcgatagcgagagggtaaaggacgatctatcgcaacggatagcaaatcgctggacctatcccaggtttgcctatggcg
ttttgaaccctaattccagcacatgggcgcgccaaaaat
>7E12.seq
acgcattgtgctttaaatatcactatcnccggacatctgccatcttctcccccgtaatagtgatgcttgacaaatcgtg
tccgtcggcggcatagtcttcgtctaagagcaaaagcattgtgtctgtgatgacgacaactcgacgcaccgtacctcga
tccccgcgtttccatcgttgctggacaatttggaaatgcatgatggttccGAtTGATTGTTGTTCTTTCCCcAGAACTT
TCaAATGACACTGTTCAACGAATCAAGTACGATATGCGCATCATTCTCGATGGGTAGGTCAGGAGAATTTTCGCCATTC
ATCGATGATAATTGGCCATTGTCATTGTTGTCATTGACTTCTTTGGCCAGTTTTTGGGTCTCCTGGAGAATTCGGACTG
TTGTTCGTTTGTCGCCGGTCAATAGGATATAAACAAAAGGATCTGATCCAGGAAGTGACGGATTACGAAACCTGAGAGT
GAGTCTCTGAAATTCAAACCCGATGCAGATGGCCTCGAGGTCTCCTAGCGGATGGCGAGCTACGGCATGAGGCCACGGT
GCATCCCTGAATCGGTCTCCTCGATCTAACGGAAGTGGGAATCTTCTCTTATTCGCCTGTTGTTGGTGACTCGAAGTGA
CGTCATCTTTTTCCAGTATGACGTATAgagcttttgttgacaggcacaacaacaccttacggcattcagaataagcgtc
gacatttccgttttcgaacagcttatcgccgtgaaagctaagtcgaatccttcgatttggggggagtcgacttaatgca
ggtttgccngcatgggatgatgtcttctgcccaaacacggcaaaaccgctctctatttgctgtccagtgggcgctatca
atcaaagaaacaatgcgcgtcctctcgagtaggcgtcggtcgtctggccaaagttgaatgcgaggatgatacatcgtta
tcaattgccagtcatcttcgtcttcttccaca
>7F1M13r1.seq
gctggttttgtatgtatgcctgacctagtaaattcacataaacgttcgatccactcttttactctacaagtgttttcaa
gtcggaaataaattcacccggattgataaactttgttccaccggcaatgatttctcgggatgttttctgcatgactgtt
ctagtcaccctgagttctggataagagaggccaccaaccataaatacaatgtttcttcctccttcataatgagttggtt
catctttttcttgtttctttccccacttgtcggttttcttggtgttaccttcgctaccaccttttcctcgacgtcgtgc
actactcgtaactgctcccgttgttgaattggacacgattggcatcggaatcacgctaggatactcctgggtgctgagc
tgatttgaaaccaaatccttcaatattttcttcagaggaattacatagcggctacttacaaagtcagggtcttcgtcat
ccgagtcatcgggggatgttttactacttcgcaaaccaagaaaaccttttttggcttcggttgggattgctcctccttc
cgcctttatgccgagctgtgtcatattttccaatagttgaatctctttctggcccagctgtgctgctccaagtaagcga
tctctgtcactgccactcaactctccctggctaattatgacaattaggaccaatcgaagcctgtctttaggcttcttcg
tcgattgaagtaccgactcgattcatcatattcggactctacctccct
>7F1T71.seq
caacaacacatttctagtgtagaatccctggaattgaagcgagcaccatttaaaaacttgatagcaatgtacgttctgg
cgcctaccaagagcagtatcaaacgtctcatggatgactatgccgacaagagcaaaattctatacnggtgacgccgtct
ttctatacttcctcggaccaatacccaaaaaaatgctcaaggagctcacgcaatgcaagcaactcgggaagcgcatcaa
aggtttagccgaaatcaatgtggactttttggtgcgagaacaacgttcgttcacactggacacaaaggatacattcgct
accatattcgctaccggaaccggaatgagatctctggaagtgaaaactgccgagaagcttgtgactctttgcgtaaccc
tcaacgaataccctcatgttcgcttcaaacaaagttcgaatgtatgtaccaatatcgcctccatattccaaaagaggat
ggacgattatgtcggcgcccacctgaactggtggtaccatggaa
>7F3M13r1.seq
cgcacggtcgactcgcgaaactgctcaccaccggggcacaatatcataataactcgtcgtacaaccggcggtacaactc
ccccctcgacctgctcaaccacatccggcgggaaaagcgagcgctcgatcgcagttcctccggtgtggtactaattgcg
tcctcctcggcggacgtctcgctcgcgagcaagctcctggatcgggagcaaaacgaaaacgaaaacgaaaacgccaccc
tcgacaccttttccctcgtcggggagatccgccgggtgctggtactggcggacgatattgtgcgatcgtcgatcgaatt
tccccgcgagcaacgactggcgagacggcgaccgatgctgcgattcgacgacgacgattatgacgacgattacgacgac
gacgattacgacgattgcgattacgacgattgcgattacaacgattgcgattaccacgattatcacgatcaagacgaca
gtcaccagctggacaccatcgacgaagagctttgccttccgcaaccatcatcgtctggatttcgggacggtgcgttcga
gatggacaaggactatgggtgcagaatccgtaccgatcttgacgttgacgttgacggttgacgttcatgtcgacatcga
agatgaagaagagacaagagatccacct
>7F4M13r1.seq
tgtgctggattcaaacttttccacattctgaaagcgaacgatttaatacagtatagtatcatacacgataacaattgca
catctcttccctctactactgccagagaacacagacgatccatacattcctagcccccattgaaaaacaacacgaccca
aaaaagaaacaaaaaaataatgacaatgattcgatccatcgtgtgttgcaaatcgcggctccgggcttcggtcaggagc
aacaagatccaacaacgactctttgctcacggtagcgtcgctggtaccgagactgacaaaatcggcaacaatccgaacg
atgacgaccaacgggcggtcttgaacacgattgtgaacgacgattcgctccgcaattctatggcctactcgctcgccat
ggcgtccccggaaggatccgacttttctccgctatccaggcgcttgaccgatcgcgaacgtgagcagatccggattagc
aaaatccagcgacgaaattttctcaccaacagcacaaactccgcttccgctcgatcgggaaacagaaaccgccaattcc
agcaacagcaacaacagcaacagcaacaaaggaaccagagcagtaccgagcaacactacgaccaagaccacgagacact
actacgagccttcgacgttgtgaatgcttccgacgattctggattcccttcgtggactcgttcctggaccgaggcggaa
aacgaaaagctacacaagccgcaaaacgatcgcatggtagcccaaa
>7F4T71.seq
tttgcaacccgccattgtgcttgaaggagaaacagccttttttttttttttttttttaataataataatgtagcgaaaa
tttctttgtgcaaacaccatgtattcgagcgatctcatgccgcaaccganacctctttcaaaactcccacaaagtggga
aacccgaccggtttcttcgtcgtanagcggcccaacactcagccgatttcnaaaccttctcccttccttggtgtaattc
gtaaggaccgtcgtggcttcctctccgtggacaaacaattggtggatcaaggccgtcacggcggtctggtcggtctctt
ttccacccaggagtgtcccgaggctcttgcccttcgattcgacgtacgagtatccacagagcccttcccatgccgcatt
gacgttgaacactcgaaagggtttctcggcttccgtgataacgaccgcttcggatcgtcnaaggagtgcctcctccagt
gtgcggggcaggtgttgttgttgcttg
>7F6M13r1.seq
gtaattacggcaagtcttacgcacgacactcgtgatctgcgaatacaaaacatctccacaataataatactcacaacca
agtatcgtaatcgtgtccgccaaaatgtcttctgatcactgctccgagctcaaggcaccgaaagagggcatcgaattcg
aggccttgccatggaatctaaatcaccccgaagaacactcgtacgtacacctaaccacagacacggaatggtcgaagga
gcattacgatccagctaccgaaaccggagcgctgtttgattccgtctacagttatagtgagacgacccttcccgtctcc
ccggcatgttgctctctcaactacggaacgactatctgggaaggcctgaagtgctaccgtgacaaggatgggaatgcca
tcgtctttcgtcccgaccgaaactttgttcgattttcgaacggggccacgaatatgtctctgcccccgccaggtcgtga
gttattcttgaggggcattcagcacgccttgcagcagaattcacacctcattccaccccacggagaaggaatgaagttg
tatgtacgacctatgctgctagtaagcggacagcagcttggattgtatcctctgtcgcaatacagcttgctcttttatg
tgtccccaaccggaaactatttcaaaaatgccaccggcggcctcaatttgcatctagaac
>7F6T71.seq
tttttctcttttcgctgggttgatacttagtaaatttttatctctcaatagagctttttacatgatgcacaaaaatggt
ctagattttgttcgcgtgtgcatgaaaattccaagcaggaataacatttcgaaatgatgcttcagattccaacactggt
cgtgtatcacaaggcattcatcgagaagttgttttcaaagtttttcactctttgcagaactcctcgggagacgaaaaag
ggtttcgcaaccatccctcggtgcctttggaggagcgagtgcctaccatcacctctcgaagcattgacagaacggtaga
tgtaatcgggccggcctcggattgtccgtgttcaaagacggcttcgaacgattcctcgcccgttccagtggccagccta
gcaatgggtacgacttcagctgctgttccggtgcaaaatgctttcggtggcactttcttacctctcccaccgtgacatc
tcgcgacgacacggtaatattggcatcttgaccggtgcttttcatcatggcctctttcaagtcgtcagcaaactcctgt
acaatggtaatgaccga
>7F7M13r1.seq
ccatgtgctggatttacgaagcgaantgcaacctcgactgattctccctcccaatccttttctgccatgctcgagtcat
cgagcagtggccagacggcaacattctttgaggcttctcttgtgtaagtcacccattcctctcttttcatagtttttat
gaccccgttgatcgcaatatccatttctaaatccgcaggtacgagatcatccacttttggtttaagctttcgctgccgt
tcactttcatcttctgatccatacctatccgtggccatcatttttctgttaccagtatcattccacggcgtcgtatcat
gtgtcattccgccattcactttcgtccagtccttcgtcaaagcgtttccgtctttataaccagccgcgcaccaccattc
catccgggccaatatgattccctcccgtactttcggtacagtgaataccaaccatccactgagactgttcccactcact
tccctgtgggaatcattagtaccataaagcaggcagtcggcttctttcttacgagagcattcactttgagccgatccgt
cacaaaaatcttcaagctccgtccaaccactcgccagccaaccacgtccgggcacgattgcatcggcgtcagatgtata
ttcatccatcttcctccgaagtaatggggcgtcggaaataaacttgtcgttctttacttttgggagaaatctgctgttc
acaacagttgatggttcaaacagttccggcaccttttcgaaaggcgacatttgaagcct
>7F11T71.seq
tctaataaccgcgtacaagcaccacaaaaatatactttgtaactttgaaagtcgcaactcaagggaaaaatgattgtca
acagaaagagtggattcgggaacaaccggggtcgtaccggtattgccgcgaaaccatcggcaatgttcctgttgtttct
cgcatttcttctaaaaagtggaaatgatggatcaaccagcacattcttcgtttcgggaacggtcacttgtactccggat
gatccaaaaatgggggactccttgtgcgtagagaactaccgcgaaggttcatactgtactcccgatggactttgctcga
atccatttcgcagtggttgcctaaggaatgtcctgccacaaaattacaccaaagttcgaacatgcaactccgaggacga
tgagagagctgaagcgaggggagaatgtgcagctagcccgtttgactcgnaagaggtccgaattttgagtcagaattgg
gagtcgccaatgcttacgagttggattatgcaaatagttttgtccgaattgcttgaagtgccggctactttggaaataa
gcaaagacagttcanagggctcaatggacttttatgatcca
>7G2T71.seq
gtaacncaaacatacctttangcacgtcgttacaaccgctcgtttcttcttaagaaacttgtgttcctccggtagcaac
ggcttcaagaccgtttcgactcccctaaacgtttctaccttcgtcttgatgataaagctctccgccttgagataccact
tagagaggggctccaatcgttcttgtagtcgttacggtagttgcggtagttcctatgcaaaagacggcgtaacctatgt
gaaggagggcttctagtccttgtcgaatagggagacaaggcaccggtgaacgggctttgagaacggttggagccgaaac
tgttccaagtgctctctcagggctcagttatgtagttcttacggtagcgaagatgagaccgtaggttctaccacatgtt
cctcccttgctctaagtagtgccgtgacggccttcgatctgaacgcctttaacgagacgcaatgtaagtcgttcttttt
cttcacaggttcgactagtcatgtgacctcgtctgtctctacagcgagctgctttttttcttctatgagctcgagaacc
tacgncctccccgagcttggcgagacgcggacttcctatacatttgtcattgaaacatgctcataagctctactatcct
actgttgttgtggggacggtgtgtgcttgtctaatctatctttatagtgatctattacaatctgaaaggtc
>7G5M13r1.seq
ccatgtgctggttttacattttcaacagcaaattgctcccccgaccatgggaatagaccctttccgctgcttcctttcc
tattacaacaacaagcagcccattcttctatcatactcaacaagaaacccatcctatcacactgtcctttcagcaacca
tggtttgaactgtaccacctcgaaagagcaaggctccagctccccagaattgatcttctgctgctgctcgagctccctg
aactccaccatcgaacgcaacaacaacatctgcagatgcaacaacaacaacccaacattgctctgtagcagccaggaag
tctacgatattgcccagcccatacaagacgaaagctcctcaagctgcaacaagaatagtaactgtgatacaatgatccg
cgcccctgtggtgcccagtcgttcgagcagcgtccttcgcaatggagggaaccggtgtacaacgtttgagctaaaatta
ctactaccgcactgctccagtttaggggactggtgtatccacagtgttctatgaactacaagcacactgggctgctctg
atctaggggactggtgtatccacggcgtccaaactacaagcgctgcttcatttactatgggacgaccgtagttctcgct
ccagcatncaaactacaagcgcacgagctactacaagctctgattttggcccaaacagcctcaatattcatcatggtgt
gctctctagcaagaaataggtctacagactaattctagctctttttttggcatcat
>7G7T71.seq
cctccattgtgcttttaantagtatcaccactgaaccatgtcgtcgaaacgattgttgaaggtgcgtacgtacaacgag
atgctgtttgcactcggttggttcgatggatcgatcgatcgatcgatcgtttgttgttgatgtcgttgttctcgggtca
caacaacaacaacaacaacaacaacgaccactttgcatcgaatcgcaagcatggcgatggagatggtgatggcgacgat
gatggagacgatgatggcgatgttgtgtctatccaccgcgtttgcaatcccttgcatcacctgtcctgtacgcaccaaa
aaatccctctcaatgttttttccttgtcccttctcgccacccgaatcgaatcacggatgaatcaatgaatcaatgaatc
aatcaatccttccaaccaactaactaaccaaccaaccaaccaaccgccattcaattccattccaccaattttcacaaca
acaacaacaacaacaacaggaacgagccatgctcgagaagcaacccctggaatacgtcgatcaaatcaatctggtgaac
gaggacatgttccagtgggactgcacgatcctcgggccgaccgattcgccctacgccggcggaaaatttcgtcgtccgg
atctnctttccggcacagtaccccttcaaggccccgaccctgaaattcgtgacaaagatctaccatccctcggtcaagc
tcgacacgggagacgtctgcgccgacgtggtgggaaatggggaccgcactgacaccaacactgctcacgg
>7G9.seq
tgtgctggattccgatgatatacctgatttgaatgttaaaattgatctggggattcctctgtaataagacaggttccct
tatttcggtgccgatcctagagttcggagagatactcctccgcactttactgttccctccagaaagtcagatccgctac
ccaccttgcaaaccccacccttcaatgacagtcgttcggggtggatagagtcttcgttgggaaatgccttcaacgtgtg
cgtatcggcaaagaggagtgtgcatttttcggactccaacacctgcagagtcgcctcggcgcgctgggacggaacgcca
cacccacgaatccctcctaccgacggcaacacgatggtagcaccctcctgcaagctcgagcacaccgccgatcccatac
cgaacgcatggcacaaggttatagcgacgcagacaacatcgtcttcgatcatggctacttcccatgcagcatctgctcc
cagtttcagagcctcctggtttgtaaaaggtgtcgtgttgttgtaaaaggcgtgtggtggcaactttgcagtgttttcT
TCATCGTCGTCATCGTCGCTGACGTAGCCCTCTTGGTCGTCGTCTTCGAGTTTGAATTCATCCAACCCAagcgaaaccg
cccactgctgcccctccccactggtcgtgccgtgaatcaaatctaacaaaaagtcgccactcaagtagggaagcgacaa
actagtttccgctaaatacccatctccagaagcggcaaccgctcctttcactttggtcagcttggccattccctctaat
ccctttgccgttgcatacgtcaccccgatccggttgcacgcaatctgaagcatgagattttcggcaacgttgggcagat
cactcatcatcacatcgttccgttcgtatccgtaagccctgagaaatcccgccaagcgattcgttttgtctcgaaagtc
gccgtacgtatagcgatctagaggaagggtctcacccatcccgtcgctatcggttgccngtgatcgtgcgcatcaatgc
ttcgggcgctgctgaaacaagggcgatacgatctggaattcgcaacgcggttgcatccagtgcggccgcaatggttttg
acagtcattcgggatgccatgatggatcctattcgtaaaattatgaatcaatgtaggtg
>7G11T71.seq
ccgccattgtgcttttaaagtttttttntttttattgtttattattattgtttattattattattattatataattatg
cattacaatccttccaactgaagagactacagtcttgcgtgctagtgtacgtgtgcgtgtgcgtgtgcgtgcgcgtgtg
agtatgagtgtgagtatgagcatgagcatgagtgggcaaagcattcattcacgttcattcgtatgagattagcgcttgt
tgttacagcttgttctgttgtgttgtgttgtgttctgttgtgttctgttctacggcatttccgtttcctcgaccacgac
aacgggtgaggtctgtcttctcgacgaccatcatgggtggtggtgccgtgggattcttcggcaggtgtcgcagccccgc
tgggatcgggaccgttgacacaggaccagatgagttcgtctccgcggcaggtgcacagggcatcgggtcc
>7H2.seq
actgccattgtgttttatggatccgcagcgaacgaggagccgacatcgagacacttcgcggaacgcacggccccgactt
tgagggacacgccacgatccatcgcaggggcggcgtgggcatctcgtgcggttgctttggaggcggcggcggtggcggc
gaaaagatcattctgatcaagggggcngtattgctttgtgttcgggaaggagagcgatccggctccgaaatacgctatc
gcttgcgcccacacgaaggcaaagatccacgctccgtcccacggtgtgcacccggtgacgatcgaaacatcgctggggg
ACGTGGAATGGGAGTTGGAATTTGCGATAAAAGAAATTGCCGAACAATTTGAGAACGCATACCGGAAACAAGCCcGCTA
TTGGTGAAGCCGACGAAGTTCGCAaggtgagtcgagtcgagtcgagtcgagttgagttgagttgagttgagttgagtcg
attgccactgtttcaatttacttttctatttggtcgatacttccctcttctgcaatgtactcaccccgcccttcgtcct
cgaacgtttctggtcgaccccgtcagcgccttggccacggaaatctgcttcagaagagatcttctgtgaaatacgccga
atctgtcggacaaaagaaattggaagaccaaccagaaaagaaagaaaatgtcttggtggcagacgcagatcgagtcgat
cccatgatgtcagcttgttgaataataatgtacggattgctaaataatagaagtaataacggagcccattacgtgtgcc
gtaccgtacttagtgttcccgtaaatgtgttactattatttcatgacagcaatgccaaatcttgaacaagccgaaaata
taaataccatggacggtagacaaaacattcataacttagacaatatacacgcatatggagtgggttagatgttggtaaa
agctctaaattttgctgtatggcgtgaagttg
>7H5M13r1.seq
cttggggcacccatgtgctggatttacaaaacgcggctgtttgacgaacttagacgtacggtaatcttactgcaaaacg
caattaatcagagtcttgttctgacgaaacaatctgttccaaatctcgcaaagaacaacaccagagaggactacggtac
atccgagctagaagtcttactttcgctacatttcagctgcacccttccaacactttgtaaaactgtgaaacaatcgcac
acatctaccatgccgggaatatttagcacctgcatcatctctacgcgacctggactgtctcacggcgatcgccgcgcaa
gacaacgacgacgaccactagggtttgacaacagcatcagcgttggcagcaccgcgagccattccggcagcatgagctc
ctcgaacgattccgaaggtctctcgcagtgcaacaacaacaacaacaacaacaacaagaggagaaagtcccaaatcggc
agaagcgaaaccgaagccgttgtacggttagcttacgatggggcatcgtcccgtcgcggattttattccaacaaggata
acaaagcgatgatttttgtaacgaaccacgaccaaggtcgcgaagacggccttggtttgcgatcggagcagcgtcccaa
ttcgcacgagagacaacgcaaacgacaccacttaatcgagcgttcttccggtccctgcgaatggggatactttg
>7H8.seq
cctgtgctggattttttttttttttcttaatggctgcgtttattcgtttataataataatatattgtaataaattcgat
agaattctcaaaagtcgtggttagatagagcttgtttccaatagatgcagcaatattaggtgcattcctgcccgccttt
ggaccatggaagattccatcacgacactggcaggacttggggagcaacattggcaacaaatgcgtgcaatttttgctgc
ctccactccattccgatccttgtacagcagcacttctcGAAAGAAAGACATGACATAGACAAGTACATTGTAATGAACC
GGCGTCAAATCCTCCAGAAATTTCCGAGACATCGATTGGATGTTTTCGGAATTTATCTCCACCATGGGGgAACAGATTT
GGGGGGATCACCGGaAGCGGAGAGCGACGACAAGAGTTTAGTGAAACATTCCaACGTAGGAGTGAATCGAGTGGGGAGA
CGCAAACCGAGAGCCTGTGTCCAGTGCTTCTCGAATCTGCGCGACCTCGGTAGATATGCCGGGAACCGAAAAaGAGTTC
CGGAGTGTGCAATCCCTTTTCGTTGATGGCATCTACGATGCGCCACAACTCTTTCGGAATGCAGAGGGCACTGCTGGGA
CTGATTTCGGATTCGTTCGGAAAATGCGCGGCGCGTTCGATGGGATCGAGAGGTATCGTGCGGgATGGGATCCTTGTAC
AAGACCATTTCGTtCGAGGGTcATaCcgaagcaggatctcgcatacgtcccggtgaccgtgatgtaatgatcgcgtccg
ttttccaacctgaggatgagtgcgtcatcgaatacttcttttcccccattcagcaattgggcggtcttgttgttgatcg
ttaccgtaacgttgatggtggcagccccttctcccggaatcaacataccatacgttggggttatactgatccaagattt
actcaagcaattctcgtcgagtttgggaacgaatcggaactgggcgc
>7H10T71.seq
stttattgctgccccgccattgagctntttaaagctcagaatcaatttcaacacaagcaacaacaacaacaacaacaat
aacaacaacaacaacaacaacaacgatgacgacattgagccggttgaatcctgccgttgtccttcgcacgatgagtcgt
ccgtcgacgcggcagacaattcgtcacacacngacgacngtcggtttgcttttttgccactcgacgcaaataattggcg
gcagtgtcggaatttcgccgcagtcacttccgtcaactcggatggaagcgcaaccaataataacgcccttaccggtgtc
gctctcttgttgctcggtgcaacttccctagttgccaacaaccaaaatcccacgaccggctgcgaagctgtcgccattc
ccagaaaagagcccgacgacaacgacggtgacgatgattccgcaggtccggagtacaccgcgggaagaagtcgggaaga
acaacggcaaagacgggaaaccccgtctggatgacgtatggcggaaccgtntacgacgtctcttcctttgtttcgaacc
accccggaggggaccgactcttgttggcagccggcggtcccatcgaaccccactggcacctctatcggcagcactttgc
atcggacctcccgatgcgactgctggaacccctggcgatcggtgtcctccgagaaagcgacca
>7H11.seq
cccgccattgtgctttaagtaacgattnacaaaacgtttatttagctttatttctagattgattggtttactgtagctc
tggtactaccttgttatttcctttggtgacaagacaaataaagaatgcaaatcagacaaatctagcaaatctttctctt
ttcatcataacgcngagaccacccgcaacacngaagatgattactgagcatatcgatgGCAATCTTTtGGCtTGACCCA
GTCTCCGAGTTGATGATCACGTCTGCCTTGGTCTTTGATGGTTCGACCCATTCTGAGTGCATAGGTTTCACGTGTGATT
CATATTGTGCGATGATTGACTCTGTAGTCCTACCACGTTCGACGGTATCTCTCCGTATGCGTCTAAGCACCCTGGTATC
ACTATCCGCATCCACAAACACCTTAATATCAAGTTCATTGCAAAGCTCTGGGTGAGTAAAAATCAAGATTCCTTCCACA
ATGATCAATTTTTTCGGATGGACCATTGAAGTGACAGGTGTGCGAGAGTGGGTTTTGAAATCGTATGTTGGAAGAACTA
CGATTTTCCCTTCCTTGAGCTCACGTATGTGCTTGACGAGCAATTCAgtttcgagactatctgggtgatcaaaattggt
cttctgtcgttcctccaaggttttatgcgactggtctctgtaataatggtcgtgcgtcaaataaacgcaattggattct
cctcccagagttttgtagacggccttcgacaacgttgtctttccagctccggtaccaccagcgattccgagaacgattg
gctttgtcattttgatgtgttgagcgatctttccaaccagcatttaattggtgagagattntggtatgttgaaagaact
tctgatatcggtggatgcctgatgcaccnaaatccagcacagg
>16A2T71.seq
gttgaacccgtaatatctgtttttaatatcccacttgttctaattttgaacacacctctctacacaatagcaacagggt
ccctagatagcgcattgttcaaagaatcgtttagcaccagatgagtaggtcgttcgatgtggatgtctatgtggacgga
accatcacatcatttactgtaaaatgtttcaacatcgcatcctctgattgtcaacagtacatctctcaacatgggacaa
atccgatttcgaagtcttctacaacaccagcattcaagatgcattcttcatggaaaagaaaataaactttgacatattt
caccctacggcacagaacgttaatatggctccaagattgtcaactctgtaccggtatttttggtaggcatttatcatca
cacccatttgacgaaaggttgacgtgtcccgtttgttattgagcaaatgattcgaaggaaaatatttgctttcgctgca
tta
>16A3M13r1.seq
ctggatgtttttaaaactaataaactgaactctaaatagtgaatacttgatctttgtcggcgctgattgtccaagacct
cacaaccttgccatccacttttacattccacttatgcccttggtaagtattcgcagccaagtttgggtcaccgtgtccc
aacttgccccaaaacattgcttggtcgtagtagagctctgcattcttcatagatgggtcagttccggaattagtaaaag
ttgcatgcaattgagtgacctgtctcgcttgagtgaggcgctcgacttctttcgctgataaatcatccttcaatggagc
tccaataaaatcttgtcggggtgtgttccatacccacaaattggcagcccacttttctcccgtcaaaactgggcagccc
ccgtgcaaggacatatgatcttcctctccgttcggaagctgagaataaaaaagtatggcacgtccggcgtagggccgca
acgaaagtcgagatcggcacgttgcaaccatttcctcttcccaggatcccgttacgataccggctcgttcggcgtcacc
agatgctcgcaactgtttcagcgcattcttgt
>16A3T71.seq
ctcttttttgcaccctgccattgtgcttttatgtgttgtccttctattctaaacttgcagaaacaatatgaggctccct
ctggattcgactgccgtggtatatctaaccaccctagctatcgtctttcgcacggctaaatgcgaaaaagcaacagaaa
atgattcttggtattcgaatctatcattggtcattcatcgaaatggtgaggtcgacccctgtggagcgaccgaagtcgg
atccgttaatagtgagttcgtagagaatttgtctgctgcaaaggataagtacgacatggagacgcttttgacggataat
atcgctagaacgctagagagcggatcgtccaaatccaagtgcggacgcgagatggacaactacgacaacggcagcgact
acgactacgagtacgaatatttatacagacattgcgatcgaggtcccgagaggactcccattctgttggaccacaacca
actggtaaaaactgcggtcgatacttttccctgtcgattttatacccgagaagggttgagaattcaaaacgta
>16A4T71.seq
ccaacaacccgtaaggaaccccattggtaacaagagcaagtggaagcagacttggagtggcagaggtaataggggggaa
aggaacagcactgatcacaattgcacgatatatcactgtgacgcctcaactttttgtatagggcgcacacaaggaacga
agtctttcaatggcaagcaaagacaacaatggagctgccgtttgctgtcgaatcgccagatgatggggtggaaaacaat
attggaaggaatagtccgctacaacattcggattcggattctctagttatcgcgagctcacaaggaagtttcacggacc
tggatgacgacaacaacttctcggataattattccccacttcctcccaacactccccaagatgttttactaccgtccca
tcatcatgcacaattgcagcagcaacaaggacaacctagtggtaataccggcggaatccgaagaacacaacgttagcgt
cacagatggtggatattggagatcccgaaaatgatttcacgtatgtgaatgtgaccgaaatagatgcagacgacgatga
tggattgttagagggagacatttcggtggttcacaacaccaggtgaaaggcgatatactaaccgttctcattggtggaa
tccanggaaatgatagtggttcactgttgacac
>16A5.seq
gctggaaagagaATAATGAATGATCCTATTGGTTAGATAAATGAGACAAGTATGGTCACAACATGAGATGAGCGTGGTA
GTGCTCATGTTGTTGTCTATCATCTCATGTGGTTGTTAGCTGGGTGATTGTTCTGTGAATCATCTAGTACATCATcCAG
TATCCAGTATTGTGATTGGATGATCACCACATCTCCAGATGCTCGGAATTTGGACGATGATGTCCTCACTGTTCTGATC
AACCAACTTCTTGGATACACATGTGCATTCTATTTATGAAATGAATGTGGTTACAGCCATTCGTTTTTGGTCAGGGAAT
CGAGTATTGCCAACAGTAACCGCGAATTGCCAACTTGAGCTTCTTTAACAACATCCGCAAATCACAATTATCATAAAGT
ATTTGACCAAACGAACACATATTGGAAGCAGAGTTTTAGACTTATAATCAACCGTAGTCCTCTAGTAGGTAGAGTTATT
AGAAAGCAGAATGTATCAGAATATAGAGATGATCGCAACTCATCTGTGCTGATGGgATTTGTGCTGCCTATCTTGAGTT
TTTGTTCCTT
>16A9M13r1.seq
tgtgctggaatttttttttttttntttttttttgcttcagaagattttttcgactgttgaactctattattcttaacca
gatctatttatatcgtttcgattatcgtttggacattctacccaaatgacagttatttgacttaatctacaatagtcat
ataagagaattagtccgatcacctttacagtaatagcctttcgacaacagaaaaacgaatttggtcttgtgtgttcttc
accgagatcaagccgaatcttcgtcgttgcgtgtttggaaagcgaaatccagttcagttcagttcagttcagttcagtt
catttcagttcagcccagtccattccattccataccattcctacactacactacactcgttccaagacgaccgcaatgc
cctgccctccaccaatacangcggnaccgacgtggatcttgctgtccggattgtgtgcgaatgcgtgcgccaggtgtgc
cgtgatcctcgacccgctcgctcccagtgggtgcccgatggcgattgcgcttccgtggacgttggtcttgtccatgtcc
aggttgagttcttttgcgcaggcgagaaactgtgccgcaacgcctcgttgatctc
>16A9T71.seq
cggcgccctgcttgacggtcaaccggttgtgcggaagcggctttgagagcgtggtgctgggcgcccagtccatcaaact
gggggaatcatccgtggtagtgtgcggcggggccgagaacatgagcgacgcccccctcagcgcggcgggcaacgatgca
cnggtggggaatcggcctggggaagggactggcttttcgggacagcctgtgggacggtctgacggatgcctacgccaag
actcccatgggaatgacggccgagaaacttgccaagcagtacggaatcacgcgagaggagtgtgacgcccacgccctcc
ggagccagaggggctgggccgaagccaacgagaagggactctttgcggccgagatcgcacccatcgaggtccccggcna
aaagaggggcacgacccgcatc
>16A10M13r1.seq
catgtgctggaattaacaccatccgaaacaacgcctcgataagaaagcagaaagaacaggaaacttactgcaaacatgt
cctctcgaccgattagcgatgaagaagccgtcgccagggcagacaaagaaatggaggaacgagcgaacagagctaagga
gcttctttctcggcgattcgtaggactgaagcgacaacaggtacgtagtaaagtcgcattcttcgttcttcgttgccaa
ccgcatcaccgcaactgatgaagatgaaacttcgtgcattgttgtaatgttcactcattgatcatctgctcctcgatgg
gagcgcatcgattcctacctatatgttcatgcaggaggccaaaaaaggtcgtcaagttcaactcgaacgccaaatgatt
gggttgactgaagacaagaaacagcaactccgtcgccatttagagcacgaagaaatgctgattcaaaaagaatctcgaa
aaaaaatcaccacggccgattttgaatctttggcggtgataggacgtggtgcatttggggaagtgccggttggttcgaa
gcaaacccaaacgggacgaacctgttcaaatctatgcactgaaaagcatgaaaaaagaaatgatgattatgaagaaccc
aagtaggccatgtacgagcagaaaaagaggcactccagtctga
>16A10T71.seq
cggtttgtctattggagattttttatgtgtttgtgcgcgtttattttctctattcatacatgcagtaggtgtgggctac
accatttcaatcggaaattggtggcaagggaactctcggttttcggactctgcggtagttgtagtcatagaattgatcg
agttggttccggagaaccctggttcgaccctgttgttccaaattagacccaaaatcttcgaatgtgtcaaaattctgag
taactctattcttcaattgcggaaacctaggatcatccttcgggcaagttttaaggtattcgaggtattcgggaaagtc
tcgagagccactaggcaaaagcgggccttctctgtctggtaacccttcccagtcgaaaccattgaaccaaggatgctga
acgacctgcttaaagccgttctcaaactcggttcctttcttgctagaaccaatacgagactccggcccggccaacaagc
aggtta
>16A11M13r1.seq
tttctgttatattgtactaatcaaactatcggcgtgcgtagtgactaccgagtaaaacccaatgaccttgaaaatacta
gtaccaaactcgtaatatatacgactttgcaagtcgagatcgaactctagttatcgtcattccaattgcgtttcttcat
catcgttatcatcgtcttcttgttcttcattaataccacttcttgcttctaccatcgtttcagcaacgccatcatagtt
gttgcgatcgccatcgctgtactccgcatcgttgctgttcgtgtgttcttctgttttgtcggctcccaccgacggcccc
tctgccgacgccgacttatctagctgcgaagcaactggttttgcttcctcctctccgttctggatctctttgattacgg
ccgcccattcctcgacggatagagctccagtaattttctggtcttccaatgcaacgcccgggatggttgatgtgcgtag
cgaatttgcgcgccaccaaacaaccattttctctcgcaagcttgcccactcgtttcaaatccgttgccccatactgata
gtggctgggttcttcatgccctct
>16A11T71.seq
ctcgtgcctcgtgccaggtaaattacttccaggtaatacggtacaggacccgtgtacgaaggaatagtacccgaatatt
acctaggccgtagcatggagatagaaacctgcttccatgctgttcgctccgagatggaagacgcgtttttggttaatga
tgacgaaggatacaaacgactccttttttttggtaatagcntgggcggagcattgtcaccgaagcttgcggcagaccca
gggaaaaacaaaacttcactgcagttttgactctatctagtaactttcgtatcaactcgtagaaacagcgtgcagagat
ggactttcgttcgcagctttctgcatttcagagcaagtcttcggatggttccaacaaccgaggaaatggtggaagcagc
agcagcaacaacaacaacaacagttacagcagcaacagaggaggccgagggaactacggtggaaatcatagcacctacc
acaacagcagcagcaacaacaacaacaacaacaatcgatacggctctcctactcgcggtcgtggtgatggat
>16B3M13r1.seq
catgtgctggttttgttaatgtacactcttaactacgttacagttttagcatgtatgaaaattgaatacaaaagtacag
caccccttcttattaccactgataccttgaacgattggtgtccattttggcagattcgagaagcactgattgtcacaga
ctgtcgggacttcttcggaaatgatttggtgggaagtttggaagacatcggtttggtaatatcccaattgaaaaatacg
acgataaacggattttacagaaacagcattccgcggatagctaagaacaacgatttccggcgtcgttgctgtttttttc
aacagaaatggagagaaagggaaattggatttcagcaggagcttgttcgtgcatttccctcgcgaatacaacttccctg
attcctaacggtatatcgtcttcaacttcagaatgctcatctgcttcggccaatgtctcctcgtttgactcctgctcat
cttcgtccgctaaaagggcttcgagatctgcgatcccctcctgccataatgacaattccctttccatcattatagccgt
ttcgattgccgtctcgcgctccttccgttttgagttcttcacgtaaattttcctgtctttccctagcgacgttactgcc
ggtggattaggaggtctc
>16B3T71.seq
cttttattgcacaacaccgggtgcgagttgtaccgtacgcagtatctttgcaaataattgtttgttacggccagatcgc
gcctcctgctctgcagacaggagataagtagcgtttgcgttgccgttttcatcatttgttgcatagagattgaacactg
atacgcttcgtcactactttacattcgacaaacatcgcatcgtcgccgctaacaaagacgatatcctggatcgtgcgga
ggacccatcatattttttagagacagaaggcaatctgcctcattccgacacagaaaatctgtgtcaaacgcacacgaga
aggcgcgtgttcgagcgggctgacccaatatagaaggaactgaagtgcaagacttaaagggtagtggatatgcaattgg
tcgtcccaatcgaagatacgagcagtggtaacagcagcagcagcagtaaccactgcatagacaaacaaaatcggtgcga
tcatgaagcagangagtcggtcggcatcggattcgctggaaaggaatccaataaaacgttggtccagtattg
>16B4T71.seq
tcaaacagcaaaggaaacagcaacggatccaactccaaaggacgaaacagtaacagaaacagaaactgcctgctagaaa
gctagctagctagctagctagctactacactggcaacaacaacaacaacaacaacaaccactactaccgggccacaacg
caacacaacacaacacngaacacaacacaacacaacacaacacaacacagcgcaacgcaacgcaacgcaacgcacacta
ctacaacaagtgcgtgtcactggttcgagggaagagcgttgtttggttgtttggttgcttggttgcttgtttggttgcg
ggaatggaatgaccccgagtagagccccaaccaacgatccctgttcggcgtgtggcgtgggtgtgtggtgttgggttg
>16B8.seq
gcattgtgcttttattgccgcaaccgcacagataagaaatttgcttctcccctccacctgataaatatccatgagaaaa
actaggttatttaaaaagatcataaaatgtcatctcttcatACTCAAGACAAAAGTGCTTCAAGAGACGATTTACCACT
ACGCTTCGGATCTTCTTCACTCAATACAACCATGAATCTAATTGAAGAGCCCAACCCAACCAGTATAAAGTCTTCTGAT
AAGCCGACGCCCATCGACAAGAACGACGGTGACAATGGAGATGGCGACTCTTCTTCTGAGAGCAAAGGCGTTGTCGCCG
CCGACAAGGCCAAGCGTTTCCTTCCAGCATACAAGAAGGCAAATGCGGCGTTGACCTTTCCCGAAAAGATGATGAATTT
GATGAAGTATGTCGACGAGAAGAACAAGACAGAGAAAGACTTCTGTATCTCATGGCTTCCAGAAGGCAAAGCGTTTGTG
ATTTACAACATCAAAGAGTTCACAAACACTGTCATTtCCGAAGTTCTTCAAGGCTTCGAAATTTTGTTCCTTTACCCGA
AAGCTCTACcGATggGGGGGTTCCGTCAATTGAACCGTgGGAATTGGTCCCGACGAACCAATCATCTTTGGAAACGAAT
ACTTTCAAGgATGATTGGTtC
>16B9M13r1.seq
ttacataacaaagctgtgacatgccgtgacatgccgtgccttgacatgccttgccgcacggcgttttgttatgttattc
catgtcgaatccaacgtaggtcatcgagacggcctgggtcaacctttccttcagctctttcttggaagtatagcccggc
aggtcgatgcnggttgaagcaggtgtgtgccctcgggtagacgtactggtccctcgagaccccgtggattcgaaagtgt
ttgattttgccatcggttccctgcaagacggaaaacccctcgggagggaccccggaggttcccgtggcaaactgcagga
ggcgggccctcatctcctggtcaaagtcgttggcgacctcccagaaccacttgactaccgtgttgcttctgccctcggc
ctcgcaaaatcccgagtaccttggtgttgttcatccagtcgtccatgtcgatagtgggaaggccgcaaagaatgagctc
gagctcgttgggatcgaacaccgtcagtgccgacgcgggaataacatcg
>16B9T71.seq
ttaatctcatggccaacaaccagagggtcctggtcacctgccctccgaacgtgcacgcgggatccaagattcggttcca
gcttccggtgcccgcgacggacaaggaggacaagccggagattcgtttggcgtacaaggacgggaatggatcgtttggg
tggcagcgaaccattcgcgtgtcggacatgaagtttcagtgggtgcacgtggacgacgacaacgacaacgacgagaaca
aatcgaaacacgaaaaacgaaagtccgacaaaaactcggaatcatcgaataccggtacaggtacaggtaccggtacccg
gtacaggtggtacgaccaccgaggcgaccttcgactttatcaagaagggatttgtcgcggatcttcggttcatggaggg
caacgacgcccgaatgcggaccggtgttctcaagttggtgccacccgccgatgcgctggtggattc
>16B12M13r1.seq
ctgtgctggattaccaacactcccgcaaatgcaaacgcaaacgcaaacgcaacgactcagtcctcctacaaccatagca
tcgacagcaacagcaacagcaacagcaacagcaacagccatcgagacgacgacgacgacgacgacaactgggacggaaa
cagcgccacgacgggtgcctcgtccgtcccgtcctttctgatggtcgaccggccctacgttcccaacagctcgctcctc
ctggccaacactctccggcgttctttctcgctcgcggaacaacaacaacaacaacgacagcggcaccatccaaatccaa
accgccaccaccaaaaccaccacaacctgcacgaatggatcgcttctacggattcggaccgggggggcatcccatcgct
tcgggacgaggacgaggagtcccggccccgcgacgactacgcactgtcccagacgatcatgcgggagctccaggcccgc
tttccctacagcaaaaagggggattcgctgtggttgcagtacagcctcatccgggacggtgcgtccctggaacggctac
tggacaagggtgggggcaactggcaccgcaaccgt
>16C1.seq
ccagcagtttttcgggtgttcagaaatcgtgacctgctctatttgtagggcacgacgtctccatcatagtccaaaaata
cgcattcacctgaaactttaaacttgtccacaatcattgcggcgacatcctccatgtgatcaccctggataatgatttc
tttgcccttcggaccatcttttacactagaacttccggcaaatcgttttgaaaacgccttggaaacgtcttttaatttg
attccttctacagattccatACCAACGATGACAGTAGTCGCTTTCTTTCTGGATCTAGTGAGCTTTTGGATCAAAACTC
GTGTTTCGGATTTCACAGACTTTTTGGCCTTGATTCCTCTGCGTTTTTTGCCGTCAACTTGAAGATTGTCCACGCCTTC
AGCCAACTCGTCGTCTTCGTCTTCCTCATCCGACATGTAATATGGATCTTCGGGTTCGGGGCCGTatttttttactagc
gccatgaacaacttttcctctttcccagcgtatttttcaaggagcgaaggaacgtctgatactttctccggtacataca
tttcataaaacttggtaagcctctcttcggtagtccatggttcctctggtttgttgggaacgacttcatcgtcttcccc
gtcattctctttctcgctgctatcaccacggagtgccttgagtttactttgcagctcgggatgagttttcttcagccat
ggttcgcacactcgctcaaaatcggggccgtactcgcaatactccggtggcatcccgcatttctcacaataaatcactg
tcgttgctaccagtaccatcttttcaacttgatttcccacca
>16C2T71.seq
ttgtttgcgacaccacaacaacaacaatgctgatggcgttgttgttcctggtggcaacaaccatcaccgctgcctctgc
taccaacgcggaatacgacgacggatcttccgctcccctgaatcggagaaagccgtggttctttgcggaatgcccattg
gtggatatcccccaaggtgtccgctctatactcgtcggcctggtcgcatcggtgcttggattgggatccgacgagtacg
actccgactcgtcatccgcagccgaattctgggttccgacgacgctctgcctctcgccgtgcaccatcctgctcatcct
actggtgctggcaaacttccactcctggatatcctaccatttgtcgggatcctgggtcgaggcctcgcacatactggtc
aaggacacgtccccgaaaacgctcaaggcgctggtcgggctcgcggaaaccctgggaaaagacgccaagacctttggat
tgaccgcacagcagtactcccagtgcccgtcggcggcccaacgaggtgctctgggacgattc
>16C4T71.seq
cattgtgcttttantgcggtaaccgtactgttaataatgattacttccatgctgcaagccaaagcatgcttctacttct
actagagtagtgctgcgtctagactttagcgtcaatggcggtgctgtcttccttcccgagctgcatcagagtgtcatcg
acctgctgcacgatttcggacttgctgtaggcaggaggcatcgccaccctccttctcgatttctcccttgatccagaag
tatgtttttcttagtccgtcgcagatcttgatggagggttcccagcccagtttttcgcggatgagcttgttgttggagt
tgcgtccccggacgcccatgggcccgtcgatgtgcttgattgggagtttcttgtcttcgaagctcatggcgatgtttgc
gaattcgatcatgtccaccatttctgtggatccgaggttgatgggaacaatcgcagtcggagaacatcaatcgcaagac
cccctcnacgcagtcatcgatgtangtgaaggatcgggtttgctttcc
>16C6.seq
GAGAGAGAGCCYTTTTTTTTTTTTTATTTTTTTTTTTTTCAAAACAAAAGGGTCTTTTTCTATCATGACAATAGAGTCA
CACATATATATTTGCAGTTTCATGAAGTTTCATCTCGCACCATTGCTCGCTGTCGATTATAAATAATATCATAATACGA
ATTTTATTACACGTACGTGTACGCGTACCGAATAGAAGAGGAATACATCATTATACTGTAGCACATATTGGTCAAAAAT
TCATACCCAAGGTCATTTTTATCCTCCATTGAAAAAGCAAAATGCATCAATCTCGGTTCGTTTTTGTTCGCTGCAAGCA
TGAATGTGCATAAACACAAGGTTATGCATTCGTTGAGATAGtacaattgtagctttccag
>16C7.seq
catgtgctggatttttttttttttcttgccaatataagatacgtttatcacaggtttattcaagtctattattcctcca
tcttttggaagtctggactcaggaggaggaaggcagcttcgatggatttcccttccgagatgtaattggcctccttgtg
aaacataacatatccggccttttgaaattcattgaaaatgttcacaatatttggcaaatgcgacttgtgtatctccaac
aggatctgtcggacggtcactcccatttctttccaatcgtccaaccactgctggtactgctcgtattcgcatccctcac
aatcaattttcacgatatcgagcgtgctctgttggtgcttcagatcaacaattatttccttgaaggttttcatgttgtc
gaatttgggtcgtgggggtccaagcccccagttgtgaaatttcactccgtgcttgttggcttccacggcaaaatctttg
ttgcggcctgttgcaacgatgtcaaacgtgtggattTCACAGTCCTTGGAAATGTGCTCGAGGGATTCCACTTCGAATT
CATAGTTCCCGTTGCTGCCgatgctgtatatgacacatttcccgtccttgttgnttcggatnattcggtggggatcgca
cacccatttcccaccgtctccgagcttgcccaagcgaaattcgtgggggcaggtaaactcgggttcaaaattttccgac
cagaaccaattggaatacctggaatggcgttcgaacttaacgtagttngaatcatcgtaattgggttgggtgaattgga
atcgttgcttgtacagcttccatgtcgattccgaaacgtccgtaaagaataccaacgattcttttcgagccaactcgac
ggattctgtgccacctcctccgacaatgctttctgtaagttcattagtccgtgccgggaccagactctgcatcttctcg
ttttgatacgaggctataacaaatagaagtccccctgccagtgccagggcaaggatgacacgaaacgggtgtttcgcgc
tgtctntatttttcctctggggtttcattgtgcaagatgctccgcttcactaatcgttatgcaaatgcttaatgtaagt
cctctttggtc
>16C9.seq
tgtgctggaataaaagtttgccnctatgactcttagcactacaatggtgatcttaacgaggttcaccagctaccgtttt
ccatgctatacgaccttggacgtttcagcgtttcggtccaggccttctttgcaagagttttattttgtaggcatcgggt
gtcaacatatcgctggccttgtcgtagttttccgcatccgacaaatctccgttcacactcaagtcggaatcgtcgtcgt
catcatcgtccgagtcgtcgtcgtcgtcgtccccatcggtctcttctacggaatcgtcatccatataaaaagtgggatc
gccatctctttgtatctcgtcaatcacaagcacgtcctcctcttcgACGGGCCCTcCCCCAGTACTTGTAGAGAGGCTC
GATGTACTCGTGGGATTGGCGAAGTAGCAGCGGGTCGAACGGGAAAAACGACTTGAGCGGGTTGGAACCTCGAaCCCAG
TCCCCCTACACCCCCGGTCTGCCGGCGACGCTCTAGTGTTGCTGCCGTCTTGATGGACGACGCCGCCTTCTTGTTGACC
CGCCCGGTGGAGAGGCGCTTGGCgtcggcgaccagtttgttcaaaacggcttcgtcgatgaggttgtagaagtgtgcca
tgtgaagaaattcgctccggacgctttccaagcaaaatcggagcggttgcagggcgtgcccgcacagagccgtccatcg
cttgccgtcgaggttgatgcattctaagtccggaaactgtggctcgtcgtcgtcgtcgcctgggttgccatcgagtgtt
tcgtgagcgtttgcggcttcgtgcgcaacggcttntctataatactcaaggttttcgtaaataaaacacaatgcat
>16C11M13r1.seq
ctgtgctggaattataaccataacaccttgaactttccgagagagttaccgtactgcaggaaatacgaagcaagatgtg
ggatgtcatcactgcgacggcaaaaagttttggtgacagcgccaccaacaaagcgaagcagggaaagctgaaggcggac
attctcatgatcgagcggtccatggaatcccgcaaacgagcctttggtgtggccatgtacgattatttgagtcccctgt
cgcaatccgctgatttttatgcggcaaccgataaattgaccgagttggtccgaccgaacctcatcctggcccagaaaga
aatacaggccctggctgccagacgggtcaaacaaaaggaatccctggccatggcagaagccgatcgcgccgcggccttt
cctaccaaggccgaaacttacggtcaaaaacttattaatttcggcaaggcgggaatctatcacggaggcgaggccaaaa
tcaaaacggaattgtccgtcacagatcgattgattaagggatacaaggaggaatttggagtggccctgtacaatgcttt
ttccgacgccgaagataaagaggggttttttgccgaccgatcgtcagatcagaaacgtctcgatacgtgttcggcagga
cttgacatccctggaacaacaacgcaaatcaaaagaagacgaaattgtggagtttaggagggaaacgaagctcctccga
aaccccctcgataaccgaacagacaccatcgacaacaacagcaatcca
>16C11T71.seq
tttggtcaccaagaaacgcagttctaaaattgaatacaattgttcgtccgttcagttcgtccatccgccttgattgcaa
aatgatcaaaaccgaagaaggacatctgaagactttccctgctccgaagacggttggttatcgctaaaggtgttgctcg
atgtgaatgttgaaaagggatcgactgtcgttgatgacgccgccggggcaaactgatctgcattgttcgaataaccaac
aggaccagcagatgaagtaaccacggggtgcgaaaaaattccactcccggcaatctgtgtcgtcatgggagattgtttg
ggtgttcgtcggaaatggcggagtttgttggggtgcagtgaaatcgccatgtccgggattgtaatcatttgtcgaattt
gctgttgttgtc
>16C12M13r1.seq
catgtgctggantgtttttccttcangcccaccgattcacaggccttggcaaagtccgaggctgcgttgtcgccggtca
acaaggtcagttccatggggaaagagcgtccagatcgctccgaaacctttccgacattgacatatgtttgcttttgccg
ttcgaggttgtccatgaaaatatcgcaattgaattccaaaccttccaccacaatgactcccgtctttccggtctggatg
aaaccacccaagttgtactttcccgccatgccctggacctccttggcgttgtcgacattgaggttcgtggttttgatca
agaggcggcacagacgaactccagcacgatcgcggcttcgaggagccgaagaaatcgccccgggggtaccggcggcagc
cggtgtggtaagagcgttggctccccagtcaatgttggtcttgggcgtcttggccaagaattccttgagggattccatc
ttgggctcgtcttcttccatgttggtgtcgatttccattccacctggagctccggaatcctccgatttcacttccagtt
cggaacggagactggcaaagtcaataccgcctccggaaatatccgcagaggcggctgcaggacattgcctcgataat
>16C12T71.seq
cttgtgctttatgataggtctcagcatcatggacggaaacccgatcaccctgtgcgaaatgtttggcaagtacgccttt
atcgaattgcggacaccgagggaaacgacaaacgccctcaacctcaacaacatcgagtttatgaattcaaaactccaga
tcacccgtcccgccaaataccagggagaattcgaggaccacatgaactgggagcaggtcctggcccgctacggaatcaa
acccgaagagttcaagctcggagaagtcatgaactcaacggcactgttgaccagcgctgctgccactgccgaaccgatc
gacggagaggacatcaaggtcgtcaaggcccgagctggcacaggtcaagcaggcgctagaaatcacgcgccaccaattg
gaagaatgcaacaagaagtcggaagcccgaaaggaacaactcatcagcctcaacaaaaaatggtccgaaggcaagacgg
agctttcggaacacaaaaacgagctcgaccaggtacgcgaccagctcaagaacaattcgcagaacgttactcgcattac
ggtcgatatggattcgcgattggaagcccgaggtcctaaaaaagaaacacgaggaaacccagggcatntttcgcggggt
taccgagtcacttctcaaggccacggagaaattgcanaatgagcgaaaagctcgcaagtct
>16D2M13r1.seq
taacaaggcacccatcgaggtcagcaaggacatccgcatcgtcgcggacgaagccgaagcggctccgaggtccaagtgg
agagaaagcaccattgccgcctccaagagcctcctctcgaagatctttcagggacccgccgtcctccacccgctggaat
taaagttcggcaggccggaagacgtctgctactaccccatggtgggctttcggtacatcgagggagtcgacaccgtgct
gcccacaaaggccagcgcgtcgtgttccatgccgacccgcagccagcgcgaggaagagctctttggatggttcagttcg
tcctgcaagctcgacctcttctcggacgacgtttgcgtcaatccgatcggaggaggaggcaaacagcagtaatcccgtt
cgttttgtgttggtaaaacccgagccaatccgaaccgaaccaaaccaaaccaaaccaaccgcatcgttttgatattgta
cctctaccaaaaactaccggtacgaacaaacatgcgatccaacgaaacgtgatgtaatgcaatgcaatgtactgtactg
taacgtggcccgggtgtttcattgtcgtggatcgctgttcgacgacagagaccgagacatccaaaccaacaccaaccaa
ccaaccaaccaaagcctccttgtaaattctattgacgcgaccgcgcgaaggcttctcggttggtttctccatacaatga
ccccgcaagacgcgaacgaaccca
>16D5.seq
cccatgtgctggattgttctttttgncatattcgtttacagttctattataataagtaaatcaagataatcttcagtcc
gaaagcaaatcataatccatatatgcaatgcccttttcgatctcaccgtcatcgtcgaatagaacgtcaacggacccat
cggccaataccagtattacagtgccaggccaaacattttctccttcttcttctcccagttggaccgagaccctggaccc
ctccgaaatcggttctcgtggcttgatcgactctcgtttgatttgagctagaccagcgactccgatttctggaacctcc
tcaccgttaaaagtaagctgatagcgggctcggccatcgcgacttttcttgcgcgacataccggtcacggtcgccgcaa
acgattttccggcggaagcaaagaaaacatccctaccaggaaacatggatggcggactgtttcccaacaaaaatctacg
aactccgttttcgtcgagagagttcGTCACGGACAGACGCATTGATTTCCAATCATGAGATCGATAACCGGGTCCCATA
GAAATAACAGAGAAAGAGGGCAGGAGCGATTGAGATGGTGACGAAGAGTCGTCTCGCACAATCTTGTTGTTCGATCCCT
TCTCGGAAACCTTTTTATTCTCTGGAMCAAAGAGGTCTTTGGACAAATCCGCaACAAAGAGCTGAGAATTCCAAGCCAT
CGATAGGGTCTTTCGTTGGACACCaaatcggtatcgattcagcataagatcggtttcctctttgaggacccccaacaat
gtattttcgttcccaacgaatagtcttgagtggatgtattccatgcattcgttgtcactcaaaattttccaatccccgg
aacgataatcttgcatcacgaatcgacctccgtggcgctttcgaatcgtgtcaaacgccgacaaagccaattggccggt
aaagctcgcgggcaaaagcgatgcggtttgattcttgttcttgttcttgcgaactaacaacgaatggtaaaattttccg
ttgcctccatacgagtcgacaaattggttgaaaactcggtttccgggatggtaatcaagccacttgttgtaggctccga
ttgctttcgtatggtatcgggtaccaatcaatacatccgccctcgtcggcagcggg
>16D6.seq
aaggcatgcatcaaaatcattcactatctggagtcccatatttcagaaaacgacgacgtttcttttaaacacgatgatg
gtacattttcgttgagttctatacaaagcgaaagtgacgtcgacgaaactgtacagaaactccgcctatcttgcctccg
acctttcctcagctgcttgtcgcacatgtcaaattccgacgaaaacaactcaagtgtgtctcaggggcttattggcggt
atacttggagcactcgcaaaagatctaagagctggtttaaacggaaatagcggagggcttcctcaagaactatatatca
cgtactgcatcttgattgaggaatgcgcatcgattctattcagccagagactgccatcctttgattgctcaattttctT
GTTATTCAAAGAGGTTGGTTCAACTCTTGCAAACATTCTTACCACAATTCCACTTCGCGATGCTGTTCTTTTCAGAACT
ACATAWATACTCGCTGCCGCCGTTTTCCCATCAATGTGTCGGGATCTCACCCGTCGCAGCCTCTGCTATTCCTATTCAT
CAGCTGCGATGGTTGATGACGAAATGTTCTGGGTCCATCCAACTGTATTCGACGAGGTTTTAAACGATTGCCTGGGGAT
ATTGAATCGATGGGCGGCGCTGAGAGAACCATATTTGATCCCTTGGTTGGACATTGCAGGACCCGACCATTtCCGGCGT
TGAAAATAATGAAATAATAATACGGGACGACAAAAGTGACCTCggcaagcccagcaaagttccgttcggtcgtacgcaa
gcgcgcgatggcgagatcccaaggtttgttcacgtgccatctccgtcgagaaatcgtcgcaattccgatccttctcctt
gtaccaagcgtcggtggattcgcttgcaaacaaaagaagtttggtcgtgggcattgtcttgctcccttcttggcttgga
acagaagtggctggagtcggaacggacgattcaagcatcggatcccatggt
>16D8.seq
actctttttgcaccctgccattgtgctttttaataaacaaacccgattgtttcaaaagtgctgtttttgtggccagagc
acacagctgttttgtcgccttgggaaaaagagaactcgaaaccggaatgtttcgaaaaataactgcgtgtctggacatc
atggaatcccatttagttgattcgttagtgccgaactacagcagacatactaccggtgctgctggaataactacccctg
tcactgccaccactacagttgataagaagaggaaaatgccaactccggatgctgttttttcgacttccccctcgatctc
tgcctcggtctcctctcaaccgtctgtaccgggaaagaaatcgaaaaccgcgtacaacttgaaccagagttacgaatct
gttgtgaaacgaaaaaggggcagaccgccgaaaaatgtcaagcatcagctaatacaacgacaacaggggtctttctcga
acgctgcaacgattgaggcttcgccgccactacagcagcccgggatttcaaaagaaggaaggaaatatagacgaagaat
ctacgatatcattcggtgtcttcacgacacaaccgtcgcccgcaatcaagcgaagcgcgtccatcgctgcacganttgt
gntcgcggttcgaggcgCAGTATAATRAAATGGGACAACGTTATGCTtgAgatgggaacccttttggcccaaatgaaga
cagcgttgaaggataagaggcagcggacggagcaagaaattcgaagagagcttctcgacgagattcaaagcagtatttt
agaaagccttccgaaaaaatgatgacgcagagctcgaaatgatcgaatctgattcgtttgcagtgtctaccggtacgta
catgtaccgttgcggtaagacacgctcaaccacaacggtcccacttcngggcttcaatcatatgcaaattttcttcggg
attaaaatataggttggaatgggntaacacagacaaaccagcacagtt
>16D9T71.seq
gcttttatttagcaaaaccctttctttcccatcttccacttaccgtacggtacggtacaagacatcacactcgaagacc
caagacggaccgggatactacctatagaagaagcttgccagtaatcattccgggtcgaagtcaaacaccgaactgatcc
actcccgagcatccctcacgcattttgcaccagtcaccaatcaccgcaagaaagaatctcgcgtgccctacagtatcat
accgtaccggtataagcttatattattattttattatactgtacatcatacgtaccgaatggtcaaagcgcgcatagtt
ttggtcggagattccgacattgccttttggccgaaggaattgcttccttctttgtcgaaccacaacgccggggagggag
gaatcgagatctcggatccaacgctcgtcagcggccattcgggggcaaccctggccggagttgtgccgcatttggcgga
cggccctcgatcgggccgagtcgacgagaacaagaacaagaacaagaaccgatgaatcctg
>16E2T71.seq
ttgtgtttgttagtacaaaccaacctgtatagaatagaaagatgaagttcagcctcgcccttactgctttgaccgcagc
tgttgtctcggccaaccccttcgctccggcgaagagcgccaactctgctaagacaaaatacatgtctaagttgatgcga
aacgcccgacccacngtccaactctcaactcggacgtaaactcgacgaagacgcagaagaatacgaagttgacatttcg
ggctactctctcaaatttgagcaatgtcaattcgtcaaggcatacgatgacgaattggcaggagaagattccgaaacaa
ttctcgccactaagcgtttcgtaattttccgattgtgtccctccgattcttgcgattcgtgcaattacaactttggtga
atacatcgttgacctcgaggaatacttggaggcaactgtaaattatcagcaagaaatgcaagaggaaatgtgcgattcc
tgcgaagaaaactgccaatgggacgaagataatgaagaggaagaagatggagagcggtcgtcgtcgtaaacttgagaac
tacggttctgactggcagcagttgctacgaagaatgtatgaagattgagaacatggaagacaatggatacattgacgcc
accgaattccctcgagtgcccagatggtctccnaccccagagggacgatggcaagtctgctctttacgcaggacctatg
tgcgccagcaatggatccaaaatcaagattggaatcttcacggac
>16E5M13r1.seq
ccatgtgctggatttatactaaagagtagtatttaattaatagtattgcaacaatgcatgcatcggcgacagcagcagc
agcagcagcaggaggaggaatacccttgcgatttctacagcgggccgggactcttacgggagccgtcgttggcggcagc
ggcacgcattggaatcaccgagcgctcggttactctgttcgtgttcgatgccacgccgcaaacgaacggattctcgggg
gggttcttctttcaaaccaacagcaaaagcaacagcaacaacggtcgtttgcttcgatttcggcttcgacttcgacttc
gacgacggagcgaatgaatctgttcaccgctatcaacgacgcactttccatagctcttcggtcggatccgagctgcatc
gtctttggagaagacgtggcgttcgggggtgtctttcgatgcacacagggactccaagagaaatttggttcggaccgag
tgttcaacacacccctgtccgagaacggaatcgcaggcctggcgattggctactccagcatgtcgggtggaaaccgcgg
tcggagaaatccagtttgccgattatatatttcccgcatttgatcagattgtaaacgagatgtcgaaatttcggtaccg
atcgggcaatcaatggaactgtggggggtgtgaccctgc
>16E6M13r1.seq
acggtacggtaattatttgtacggtactccattgttcgtatcgatcaatccgtccacgcctgctctgtgccgtgtgttg
tgcgtgacgaacgagattccctcctccagcatgatccgaaccctcgaccgaacctccaccgttcttgttcgccgccacg
gacaacaacaacaacaacaacgacgacgacgctctctcgtgcaccatcatcggcgacgactactcgccgatgatggatt
gggatcgtcgtcattgtcattgccattgtcattgccattgccgttctcgtggcggcgtctcccggtagcgattcggcgg
accgattcggtggcgtcgtccgcaaagcgtggctgttcctcgacatcgaagtcgacgtcgacacccgaaacggtccggc
tttgtcgcgtggtattccaaacaactcgacgagcgcccgtggaccaccaagatcgtctcgagcgcactgattgccaccg
cgggggacctcatcgggcaggcactcgaaaccaacctcgggacggcgaaggaaaagcaatcgcgaacgc
>16E6T71.seq
tatagagcattttaagaattttgggatggagggagtgcgagagagtgccctttcggattcatttgtgattattgtatta
gtattcatccccttgtataatagcccggataaggttgttccctgtagtcgaattcttcgttcgtgacccaaatattgtt
gacacaaatggcttgtggatgcgatgcgatgtgccaatgttgttattgttgattttactgctgctgctgctgatgatga
tgatgatgatgatgatgatggaaagctctcatcggagcaggcgctccgtgtttggcaacccatcgttcataactgctcc
gtacttctgcgcgctccggcaaatgaatggttcgcacccatcattgcaaataatggtctagatcggtttccctacgtcg
aactccgctctctctctttcgctgtctgttcactcgacctgttcgtgatcgtgatccggcgccagctgcgtcgacgcgt
agctcatgtagacagtccacaccagtcccaccagattggcatagacgacctgaaaggggagcggaaccaccgcaaacat
gagtccctgcgcggggatccacagcttccagttggaggccacgagggtcgggaccgcctctacca
>16E8.seq
cgccattgtgcttttaaagtggtgtactacgaacttgtagagtatattatcgatctatgcaaaatttcctggatttccg
tgggggttcgtctgatccgttGCAGGGTTTCGTTCGTTGGTAGTATTCATAATTCAGTCTGTCTTGGAAATCAATTGGG
AAGATGGGATTGTTTTTTTGGTTCGAAAATAGAGGATCCATCCcACYKGGCCGTGGTTCGGTTTGTATTtGTGGGTTCG
GGTGCnTTGTTTTTGATTTTGTTCTTGTGTTTTTTGTTTGTTGCGTCGTTCGGGGACGTTGCCGACCGCGATCGGGATC
TCGGCcGTTACATTGCACTGCGCAagcgccatcccgttgctgtgttgtgttgtgttgtgttgtgttgtatcctgttcta
cggccggagcgggggttccttctcgtaaaaggcatcgggcacctggcaggcggaatcgacgggattgccggcatcgtcg
acgacctcgtcgtcaacgaggacgcactcctcgcaaaacttgaggacgtcctccggaccgagctcgtaaaagtcctcga
aaatgtcgcagttgccggtcgccacgcaccggtcggcgcagtacttttcgggcttcaaaaaggccatgcgctcgtccct
ccggtgctcggcaaaggcctcccggtcgctgccgtcgagcatggccgaggggtatccactggcgctggattcgttgtcg
gacagccgcgacaagacggcggccttgtttttcttcatccactgctcctcgtattccttgtggtggtgctggcggtaga
gctcacctaattccagcacatgggcgcgccaaaaat
>16E10T71.seq
tgctgttgctgttgctgttgttgccttcnctgccgcttcttttgtgctcggagagcatacgcactctgtaccgcaacag
cagcttcattacaacgcttccttagcagtgctcgcctccggaacgtgcactggaccgacgggtacngggcccgggtttg
gtaaccgcaccggaaaccaaagacacaaaaacanacacaaacataaaaacgaacaaccgggtttgcacatacaacagag
ctcaataaatgcaaaccaacctctagcatcaaaaacaattttgaaaccgctatgtatcataataatatacaataaacat
gtttaag
>16E12M13r1.seq
ccatgtgctggattatagtaaatcntcgtagcatctactacttctacttgtgtagcaagcaaggaagcaagtacggtag
ccttgaacccaccagctcattcaatcccaaggtgttcattgtgaaaacggtattacaacaatggtgtgatactcgtaag
atttacaggtatggatatggatcgttctctgtctaactagtacgagtacttacggtgaagcaacaagtcttcgtcacag
aatcatcatgacgttacacacaaacaacaacagcacatacatcattctccaaattactttatcaacgtcttcgaagaac
aaccacgaatcggcatagcatacggtagtagcgtttcgtaattcctcgtacgaatactcataccgttcgtacggtaccg
ccgagcgttcgaaaaggtttgcagcttagatttctttctctcgcttgcgtttcttgttcggtgtaaaaattccgtggct
tcacttttcatcgtcgtggtttctcgactatcggtcgattagatacgaaagacggaagacgaaatactactaagcaaca
ctaattgaaatcaaacacggtacttctttctattaccggcacggcacggatactacctactaatactcacgcgactatt
acgtacatctctcgattgagtatctgccacaatttacgcattatattcatgctgtaacttgctcattacctacctacct
acctgcctacctacctacattcatgccccaaataaataaattgaataaaaaaagaatgccgttcttgac
>16F1M13r1.seq
catgtgctggttttttttaaatagaccgatagccaactattttaatctttcttcgcttgcttcaattcgaacaatcgca
cagtaccatcttccccgatttgcaggcaacgcccggcattgacgacctcgtccgttacaaactgcgggtcggcaacctt
cgagatcacggtagtcaattttttgcttctccaaaaacatgagatctagtttttcgggagcctcggccacggcctcatc
gacgcagctacaagccagggcgttgaaaatctttcccatttccgcctttttcttgctgtcatcgttttcggcttcgacc
atggggaagcccaccaccaattttgatcccatggccttcgcttgcatccagaatttcancgtcttgtggtccaatgatt
tcaattttgtaccagcattgacgtaaagaacacgcttagtgatcttgcggcgaacactctcgtatgccagtggaacagc
caggaacaaaaatgatagacccagataacgagcccaaggcaaaataaagagagccgtcccaaccatttcaaaggtttgc
tttgcctttccgacatggtcagcctttaccgccgacgtcgaaaaatcgaatccttccaccttaggagcgggaacagcca
cggacgtaaagtaagctctgaaccggatgcatccactggcgacctcggctagtatcagaaagaagagaataaaatactg
aagccaccgaaggtagttagactcttggacaacatggagcaaagcgatccagcaggggaactacaaaagctttg
>16F3.seq
tttttttttttttgaacgtctcgttcagacttaaagattcattagatctaaaaaaactgctggtctcctctttgttgct
cacaataggccaaccgggtgtgcgatggtggttcacgaagggaacagaaaacggaataagtacatttgtagtttcctgg
tattgcttgtacaatcgtcgccgcttgacagaccgactctctgcaggttctgatcctgtccaatacaagagacaatcgt
agaataaccgcgaagtataaaacaagacaacaaataaaccaagcttcgaaacgagatggaatgcattggtcgctaacag
atcgaaagctgatgggatagccataattatgaaggaattccagcacatccattcacagaagtaatttgggtgtcggcat
tttgtccacatccaatacatcctttcatcgtagggagggtatccgataacagctgtttgagcatcaccctttttcttcg
cacgacgtacaaatcttatcttttgaccatcagccagactttccaaaacccaccataaaagccagcatccaaaccccat
tatttccatcggacgaagaggagatgtatttgggttgctcgccaccaagaggaacggaacagcgatatttacactgttc
gcatatgcttgcataatcngggtcgtggttgctgcTTCAACCaCCACAGATGTTCGGCGcCCGGTTTGCCTCAACCAGC
GTGACTTTGCATACTGATATCGcgagaggtctccattcggccaatcaaatgggaaaaacaatacgaatgcacctacagc
cattcgtcccccatgtagcaataaggcaatgcccataaggaaagtccgatgaagaaatatatggtggccgtcgtctatg
acatcgccttcgttgttgttttccgtggtgctttttcgatggtaaagtacttgcgcagccaaaagaacaagtcccgacg
gccagactaaatccacagtgctcattcgtcccgtaacataacacggaatctgtaccaagaaaacaaaaaggacgaattg
tttgaccgcatttgtcgttgctagacggacaaggttcaccaccccaatctccagcacccgccaatgtatacaaccagaa
ggggaagctgtaaactacaacgttttcaaagggatacatattccctccaatctccactaaatgaaacaataccttcaac
gtcatctcgcagcgaagattccgagcttctttttggcgtgttgttcaccttttttgttggggtcgtctatttttcacca
cagtgcgagaataagtcttagattggaaggagcatttgacttcnagcacaatggcgg
>16F4M13r1.seq
gcgcacactgtgctggattgtatcgtattacnataacgaaacacatcttaaaattacatcccggtacaagacaaattac
atacactacgacggaacaatcccacggaacaatcactactgctgtattgaataggtgtactgcagctggtgtggagttt
cgagtccattgcgttgattcgacattggttgacttttggcttttggattcggatgattccaccactcctcattttgctt
tcttggtttcctcctcctccttctcgttgttgttgttgttgttgttgttgttgacgacgcaaccgctggtgtaaaccac
cggcattttgtggttgtagcttttgtcaaaggcgctcgaatccatcgtggccagttccaccatgcaggccgccacctgc
atccgggacgtgctgtccccaccaaatagcgatccccggggggtggtccaggagctcgtatcccttcggatcggtgtcg
tcgtcgtcggtgagatcgcccgggcggacgacgcaccacttctttgctgccgctgttgctgccgttgttgctgccgttg
ttgtgctg
>16F5T71.seq
catttctttagttctcaaactagcgccgctttgtatgccgctgatgtcaccgtgaaggggttgacccagaaactgaccg
ctttggtacagcgcgcttctgtgaatgatgaggccgctgctgcttcccctgacccttgtctattttgtagggcattagg
gggaaagaagtctccttctgatactttattaagaaggaggcagactgaggggatggtgataagtgtgacaatgccgaag
tagctgtcgaccttcatggccttaataggttgcgtagtttcttaccttggaagttgcttcataggttgctttgggtcga
gccaggcaggtagtcgtgcctgcaaacggcttaacagctttcttctagggctagttaacctcttcctacggtaagtcgc
tcgctaccttgataggtacaaacctacaccgtgaccacgtgatagtagtagttgtgctggttgtagctccgttagtaag
tgtcgttgatgtcgtcttaaaaggtgtgctttagaaacccgcaacggtctttacggtcatactgtctctagttctgacg
aatagcctttgagcgatccgacgtacattcacttagcttagcttagcttagctacgtagcccatcagcaagctctggag
acataagagcatcgacataagaagtggcaaagagaagaaaacgagcaaccgaatgaaaagttaaacacgtgccgtagga
tgcttgtgagttatgttgagaccataatatcgtaggactg
>16F7M13r1.seq
gtgctgganttattcgganattttgtgaagagcacggtatggaagtgctgacgaatgaattggaagagcaagaagatac
aactccaaatgaagggctcatacattcttcacaaaatgtgcttcaagatacctctagtaataccgagcacccattatat
actcaaggtacccaagaacgacagtccaaatcacaattagttactgttttggaaggccccgaggaagagtgtcatgata
tggagcgtgttggcggcgcgatacctgtggcggaggtggggtttacaaaggaatctttgttgcaagctgacgaggcaga
gcgatcaagaattatcactcgaatgatcgatatgattcgtggtgtggcacgagaggaaccgacgcaagaggaagataaa
tacctgcatagagatattcgagagcgaggacgaaagaatacccagcatggtgcccataaagtagtcgtaacatccgaac
acggattncgttgttgttggagttgacgcgcaggaccgtcccggtttgttattggatatttcaaagggtctcctgcggt
taaacttaactttgcgccattcggaagcttctgtggttggaacacggtcgctttcgatttggagatgcgaggtcatcga
ggcancactacctgatttggaagaaatatggactgtaatgcntgtttacttgaatcgttcgatagggagt
>16F7T71.seq
cccgccattgtgcttttaagtttttttnttactgtattagatttttcaagctaaacgtatgtttccattatggtaaaca
gtaaatataccctaatagagtctatccttggactcgctaatgccaacaattctaaatctaaatggactactctgtggca
tcttgtttggggcgcgacgggcgagcctttgaatgttctacaccgcgttcatctgatgagcgcatattttatgctggca
tccgtatgttctcatgatatctatctattgaattgtcgctttcttctttcctgtattcagcaaagctctaacatcgcac
gacgtgacggccataacgagtaggaggactccgagggaaacaagccagcttacgtagaaattcgaggtggtcgtcgttg
ctagtagtgcaacagaaagaaaccagagaacgactgcattcggtgttcctatcactaagaagtcgttgtatttgtaacc
accggggccataaatcatcaagtttggttgtgtagccaaacggcgacatgaatgaggcagatgctcctagcattacaca
gtacgacatgagaattacatccngtgtctgtctgctctgcagcatccatggcaattggaaaaatcaatgctgnncggcg
ttgttggtaacgatgttactgatca
>16F11T71.seq
catttccaacaacgacaacaataacaacaactaatatgacatcaactactccaacaactacgtttatacaccccaatcg
taagaccttgcctaacaccaaacaactaacgacgtttgtaactaaaacgacgcctaagacgcactgcaacataactaaa
acgggtccgtagacaacgctccgttatacgacgtcgcaacggtaacgctggtttccagagacaagtatgcagccagaga
cccctcgacctttgcttccccccaacaagactcgtcgctaaaccacgccaccaacgaccaaggccacgacaccgactat
taccacccaaacag
>16G1.seq
gttttgttaggaatggncggaggtcttgcagcaagaacacgaagacgccgccatgcagaattcgcagaactactattcg
accgcgaaccgcttgcaccgggtttggaacgatgctttttccggaaagggtcacatcctagaaacctcgcgcaatcatg
tgggatttgtggcccacgtcgtggccatgatcatggagacggctatctttgcgtacctcggactgttcttgttcaacga
caacgaatggaacttctggctcaactttaccgcgattgccagctgcgtcgccagccgattcctcatggtgatcggcctg
agtttgttggtcaacgttgccgtctttttcgactttgaaaaccggatctctcgctgcgtgaaagccatcaatccgttcc
ggaggatcaacctggcggatgacgacgacgacgacccggacggcagctACACCAAGGCATATCTCGACCGACGGACGCA
GCTCATTTTGTTGCTGGCCGGGGttcgcggtgccgtcagttttgccctggtggaaaacattccccgtctgggacaacgt
cagcaagacgggatcgcagttcaaggccgagctcaaggccatgacgtcgtcgtcgatcgtcttcaccctgtttttcttc
ggggcgctgacctacatggccgtaaaacacggatccgattcggactcggaccgggcgcgggccgcgctgaccaatcgct
tgttgagcgagccactcgagagcgggttcgaaacgcaatcgcaatcgcaatctcggttttcggagtcgaggagcgatgg
gcaccatgcggccatgtcgaatggtcaaccactggacggcacgggggcacaacaggtcgaactgaacaatcttgattcg
aggtaccagagctcgaacgagtggataagttgatatggattcatgtgtggttgttttgctttgctcacacacactatac
tgcggagggggtgaaatcctcggttcaatcgaaaacgatcgtaccttgcgcaaaattccaagactgtaaatttttgtaa
cgtaaaataagcatactagctatattgaaactgggcaaaccagcacat
>16G3.seq
GCATGTATACAGTACTGAACAATTTACGTTTGATCCTTTTGACCGATGATATGTGGTAGCATGTGTTAGAGACCACAAT
CACGAGCGATCGTCTACTCGGTATTATTCCCATTCAGTGATACATTTGATATTGCTTCTGCAAGATCGTCCTCGGCGAT
GACACAAAAGTTCTGTCGACACGTGGGGCAGGGATTTTCGATTTCCTTCGCACTCCGCAACAGAGGGGTTCTCTTTCTG
AAACGCCGGTACGAATTGGACGCCAGATATTGGACCATGCACTCGTGATGAAAGACATGCTTACATCGATTCTGACTCG
AATCGTTTCCATTTTCCTCGTTGGTTTCTTGATTTTCCGAAGTCGCATCATTCGACGCCCAAACGATCTGGTCA
>16G4M13r1.seq
ttcaatagtaccttagtagtgtgttttggtggttcgttattgttcttgtatagcgtaattagttacatggtagcagctt
tggtgattagttgtttggtgtcagggtagttagtggtttggcaaagagatcaaaaaataagcaataataataataatgc
atcctacctgcgggcatggcttggttggtgttggtgccatgcctcacgcaagctagcggaatgctgctcgtctctcttt
gctttgtttagctatacgattgttggtttgttgtagtcggcggtgatgcgattgctggattggattggattggatagga
taggactggatacgattattgtggacatcatctctcgcttccatttccatttcctttccttttacttcacgccactctg
ttcgataacgttccattcgattcgattctggatgatattcgttgtgtgctggtttcattctg
>16G4T71.seq
cttttatggaaaccacggcgcgccaccggggggacaacaacggtgacgacggcgagcacaagcgcgagcagcaccaggg
acctacactcgccgcaagtgcagcggatcctcgttctcgttctccccacggtgccgatggtgttcatggcaaacacgaa
cacngagcacngagtgctacngatcaccacgtggatcacngacgacgatgatgttcatcatcatcatcatcatcatcat
cgcggttgtttcccccacgagggtgataatgactggaccgagtactcctccccgccttcggaggagcattccgctcctc
cctatcaccaccagcgcacccattacttcgacagcggacgccactatctccacgcaacgaacgcgaacacgaacacgaa
cacgaacaccgcgaatcaacaccaccctatgcatacgcatacgcatacgcaaccacattgccaccatcatcaacaacac
caccaccaccccagcagcaacaacaacaatgagaattattccgaatgggaacacatgtacggagacgtcgaagacgaag
acggtcatgccaacggggagtttggttccgatcccaccatctttctctttgacttttgatgccatgccacgggaagcgt
gccatcacccatactacnatatcatcaccataaccatccaaaggaacacacagaatgaacc
>16G5T71.seq
accgccattgtgcttttaatgcaaaacacnccaaaccctatatccaaaacattccacaccaattcataaacgatgaaag
tacaaaacgcggcaattctccttggccagctcatgattgctgcctgttccgtttcccctgtagtagctcatggattgag
tatcaatagcgagcagacagaagatgttgatagtgccattgtccagaagctacaagaagacctcgtgttcgatgtcccc
gtcgaacgcagtggttcactccgaggtagtagtagtagcaacgtagaacgagctcttggtggatgctccgaaaataaaa
aggtgaccttgtacaaattttgcattaaaggagactgtgacagtggggcgtatggagagcataggttgagactcgacgg
tcactggctgtggaatggatatcgtgattttcgcgagggtcagtgccacaatatccaggaatccccgaggattgtgaat
ggatgggggggagtcttacggttggcacggaagaacacgatagtacttca
>16G6T71.seq
gagaaaaacgtggacgtaacacgaacttcagcctggtagggcattgctataacctgcggccaacgcggcgctccttacg
tcatgatgccatgtaacgaattgctgccgttgctcgtaaccgttgaaacaactcacggctgcagcctcgaggcctctct
gtctttgtgccaacagcagacggcttttgctagcgttgatagcaaagcacctcatgttacgtaacctaacgtaacctct
gtgctctaaaggttagccggagacgtagtgtgtgtgtgtgtgggtctacgtagcttgccgtaatcgtaatctgcggacg
gaagacaatgtaactgcaagcgcttactaaagtaaacctcggagtatggaacgtgttgagctatctgcggttccgttgg
agtttgagggctacggtgccctgtgtaaccttgctctgtgtcaattattagacggttaaatctaattttcttactcttt
gtaacttttttttttttttttttttttttttttttgaaaggac
>16G7M13r1.seq
ctgtgctggatttaagcgctcttgccgacacgaactgataacactcaacaccgttctacacaaatcattgtcttatcca
aagtgtttcatcccgtccggctttcatagcataattgttacgaaaagagcaagagagaaacgaagaaggaaagacccac
gaatgaacgaacaaaatggcacnggattagcatttgtcgacaaccgcgaagatgcggccgcaaccattcgatgttgatg
gtgtggatggtggcactcctgtcgcttgttgcgatggtgaagacggcatcggcgtcggattccagacccatgcaagatt
acatcgacgacgagacgggagaaatcaagtccttcgatcccaccgaacaattcctggtgaccgtggtgaatctctcctc
gttccgagcggacgtgcactgggacgacggccacctgggaagggtcattactaacgtcgaaccgggagaatccatcccg
ctgaacagctttcagggacacggctttttcgtcacgaggcacggtgttcgagaaaatttgtacccctttagaggtcgag
ggagaagaggacaaacctctgcgattcattgtgcagaaccaacaacg
>16G7T71.seq
acgcattgtgcttttaaggtttatncctactcgtatttgtttttgtttttatttttgacgagttccgctcgtgcggtaa
tctgacgggtaactatggtctccacttcttttggggactctacgaaaaggatcccgtgcaaccccagagatttggagtt
tcgtaatcgtacaaatggatccagtgattggcagctcttttctctccacgaatgacgtcccgtgcctcgtgatacatgc
gtcggtcccacatgtcgggattgtcgtccatcacggatggccaaacaagggcccttcccttcttcggtgtgacatcgat
tcccagtttggaaaatcgtgtggcgcctccttcttccacgtccgacaggtacaaaaagaaggtcatgattcggtgtccc
gccgggttctcatcggttccgggcgaagaatcgtggtgcattcgatagaattggttcttttggtattcca
>16G8M13r1.seq
actactttactataaatatacaacaactaacactaaaagaattgcaagagctaccacaaacatacaacaacgcgtatct
tagaaactcagaagaaagctgaaatctccggtattgttcgagaatgatggaaggaagatcggtattccttttcggaatt
ttatatctttgccgggttcatttcggttcctgttttatttctacctcatccaactctgtacgagccacgagaattgcaa
agcctctcaccagttcgatcgataccaatggcgtggacgcagttgattacaacgatgatttcgacgacagctcttggtc
taaacctaataacgactggatgaaagatcccgccagcaacttagagttcgaagcggaaagcaacgaacaggtcggcgag
agaacggttcagagctcagaagaagatgtttggatccagaatgcgatcgacgagattcataacgtattttcgactctgg
atgatcatttgttggatgaaaagcagttctgatgatagcatcgaggcctctattgacagtgagatggacgacgaaatcg
cgatgctagtacggtgcaacgagagccctgaatcgttnttngattggaggaaggaagggcatatgcgcctttgactata
gatgaaaagaacgatgtctcacagctt
>16G8T71.seq
cccgccattgtgcttgaagttttttcnaatgtttttatgttttgtactatatttagatcagtttacaaatctagtgctt
tcctaaaaggatctgcctctccagtctcgataaaatgctgtgccctcgtgtgttcagctcgtttctgcttggcgatgaa
ataggggttcccaccaggtttcgaatagaatgggcaatcgaagcatccctttttcgggcaacctggactcataaagcat
ttgaatttcaaagtgtgataccacgacgagcggcgattatggtcgctatccattcctgcgacatgtaacggaatagggg
tgaatccttgcttgaaagttttcggatcaattgttaaatctgctttgtctcttgcggtctcaaaagcactcaattcgtc
gtacgatacgtgatgcatgcatgaggcgggacaggaatcgactgcaaagtcgacatcaacagtttttctctgggagtaa
gtcctcgcgcggcccgaatccatcatagaaaatgaggacggtgccatatcaacacacttcctacaacctatacaggatt
cttcgtcaatcagtacgaattctccatccttcattctgaagaggtgtctttttgtcgtttgacatctccacaagcttgt
gactactcgaatttctagtactacttctttgatctccttttctttaanttcaggtgctctgtaatcccaatccagaatt
tcgcattcgtcaacaatcatctgatcaatcttcttgctaccattatcgccatgaactgtcaat
>16G9.seq
ggagttcctccatcaatcaagagctccaggcagacgaagatcctcccttttgtttgttgccgggagctcttgattgatg
gaggaacttataatctacagctcaccgagagtgactcggggcaggactatggagctcctcgccgactgttcgttgttat
ctagatactcgagtaccgtcgagaggtccgcgacggcggcatcgtaaaattgcagaatgacgcgccattcgtggtcggg
cacgcttccctggtgttggagcaccgccgcaccgaccttctttaggcggtcgagttcgttccggaggtacagaacctgg
tcctcttggattgctagcggctcctggccgtactcTTCGCCAAAATACAAGAGCTTCTGTCCCTCGTTGTTGTCGCTGC
CCTTGCCTTCGTGAATCTCgatccatgtgtacggttccatgaatacccatcgatgcggatagttctcgacaaacccaaa
atctttcagtatttccggtgttcccacgtaatcctcgaggtcgaagcagtccttgcacaggtcgtaactcgcaaatatc
tcttcccccgcggctagatctcgtttcgcccggaccctgaggccgtcctcgagatgcatgctgtcgtcctcggtattga
tgcgtccgttgtcgtggtttaccatgtcccagatcggtatcagggcggtatcgaaacatcgctgtatcgtcatctccaa
gaggtgcacctcgtaaggatcatcgcctatgcaattcgtttgttgaaagtaccaatcgatccagtcgaccatagggctg
ttgggaatcgcaacgtgccgcaaaacgtccttgccttccttcgaccagttcgctggcaactgacccgggtttgttcttg
aaatccagcacaggcgcgcaagagat
>16G11M13r1.seq
actgtgctggatttttttttttttacccgtaggaaacatatgaatttttaagccaaggcattgacattattcttattgt
acaccatgttattttgtaaatgctgagtttcacacaacacgacgtacagctacgctttttaacagagagcgatcctttc
aggtgcaagaataaataaacctacatagtgatcgacgtcgttccagtgttcggaaacattcgcacaccatcccgagtct
accatggtaagaatcgtagatactttttttactacaattctttctcttcctcctcctcttcgtcgtggccgcccccttt
tttgttgtagttgggtacataatattcttgatcgtcgtatttaccttcattcaagcctttgatgtccgtttgctcccgc
caactgacaaaatctcgaatgagaataggcaaagtcgtcaggtctttgatgctttccag
>16G11T71.seq
gaaaaagtntgcgtaacacgaaaatnagtagtttgggactgctgaaacggataagagtaagctctaaaacagtcaaccg
ccctcgtttgcctgtagtttccgaacttacttccatttatgctgctagttcttataatacatgggttgatgttgttttt
tcccccgccggtgctgcttctcctcctccttctctttcttaacatcatttttttcatagatgctaagaatggtaccatc
tgagccctaccacacgcttacaaaggcttgtgaccttgctgcagctagtgatacatccaaataaataagaacgtggact
ttcctagcgagagacaatttttcgcatcggacatgcagcacaacacactttgagtcgtaaatgttttattgtaccacat
gttattcttattacagttacggaaccgaatttttaagtatacaaaggatgcgcattttttttttgaaaggtc
>16G12M13r1.seq
stgttttttacaataaagagcgcataatctaatttgctttccgtaccataataatttggtattaatactgagtcaacaa
ttattttataactcatgaatagaattaattgttgcgggtacggtacgggaataataatttataaattatttttcatcat
gattttgcatcacacgcaaagaaataattttatgttttgcgcgggggagggaaattcacgaagttcttggacgaagtga
ttggaaaaataatattcattccgtattggtctgcgtcaactcgctcaagaccttgctacactcccgctccagtttcaaa
tgtgttcgggttcctacttccagagctgtctgcactaccgttttcgctccaagctccttggccttgtctcgtgccttat
tcgaggctttgcacagcgatctcagacatttcgcggaaagacaggcattatgcggcttcaattgggctttgccgagttc
gctgatcaaagttttcataatctcttttttctcagaaccgtcgggacaagagttcaccgattcttccaaaaatcgatcc
gaaatgctctccgaggtgtcgagacgacgacggttgatagattcgacttcttcaggagcttccgccaccaaattgtcat
catcagaaatcacgctaagggcgttagcaaggacagcaagtgccaaattgtgcagacgggtaatgtgctctggttcnat
gtcgttacctttcgaagtcatcatcatcgccaccttcttcgccaatgcgacgaaattggatcagagacaaa
>16H4.seq
ctggaaagttttttttTGTAGTTGGATATTATTATTATTACTTCGTATTATTTACTGTGTTGGCCCGAATGAATCAACT
GAACTAATCCTCGTGATACAAGTGCCGTGTGCGGCCGCGATCCACGAAGAGCAGATTTGCACTAACCGCTACATAGAAC
ACAGAATAAAGAACACAGAACACAACCGTTCATCGGTGTGCACGGATACACCTGTGGCATTATAGTCCACCACCTCTTA
TCCCCATCCATGAGGTCGGATTAAAGATAGTACATCGAAACCGCAACGACACCCCCACGATCAGGGTTGCTCTTTGCGG
GCATGGTTGGTTCCGCGGTATATAATAATAATATTATATTATTACATATCTGGTACGTACCGTATATTATATTGTATAT
TGTATATTATATTGTATACTGTATATTGTATACTG
>16H6M13r1.seq
tttggctacaaatcctgatactacataactactgataatacgtgttgggtggggtttcccgtgtgcgcgccgtgcgtaa
accagtagaatgcacaacaattctcgattcgaaccgcagatccgtgcggggtgcattcctcaccgtttccgtcgggtct
cgttgcatcatcaatcaggcttagttccaatccgatccgatcccgacacgctacgggttccgctagttcgattcgattc
gactcgagggtggcaatgcaatccgatgcggcacgcctcaaaccgaaccgaaccgaaccaaaccgaaccaaaccaaacc
gatccctactagacacagtgcgagacgagactacaaacaagagacacgttgtttagataatgtccgtattgctgctgct
gctgcggcggcccttgaacgatcggttggccttctcttcctttttccgaaagcgggacatgaatccgccgttcttggag
gagccaccgtgctcgtctcggaaggaatcatcggtcgtcgtccgagtccgacgaggaggacgacgaatcatcgttgtcg
ctgttgtacatggtgcgta
>16H8T71.seq
gaacttcgggttgaatttagttaaccttctctttagtactacgcttaagtaatcttcctgcctctgtctttgcttttat
ggtgtgcgtaggaactcactttttacttgaggccggtttgtcacacgctcgacacgttagtgggtccaagcctagaagc
agaccaacctacaccaacatcttaagtacgcgccacataagggaactcggaataaaacctgtgtgtccttccctgcttt
gtcgtgccgctcagttatgagggtcggcggttgtgcagaagagtgaaaggcacaggacatacggtaaggccataacact
taccttaaaagtagctcggaaatacaaagttgctgcagctcgctcgttatcggaacttcttctcgctttaagtcagcgt
tcgctgtttaagcttagcaatagtaggtgttgattttgttgtcttggcttttgtacgtgcactgcttctatacctctag
cttcgactttcaggtatagaagataatagattgcctttcagaagataaagtacgtcaccggagagatctcccgtcgtcg
cttgacctgccacctgtttgcttctctcacaagaacatctaaaagagcatagttgtaaactagttcctaataacggaga
aggtgtgccgtagtttgagttgcttaaaaatccactacacgacgagacattcagctcggctaactgatttttctacttt
ttacgctttgactcgtgctcttgaaaacaaaacccgtttggcagacgagtcaaaccgt
>16H11M13r1.seq
ttaaagaactccccttcaacaatccccactactactacgcacggtacggtagcagcatcaacaacaaacaacagtaaca
acaacagtaacagtaacagtaacaacaacagtaacaacaactgaaacaaaaacaccatcatgtcttgcgatatcggttt
gtatggattggccgtcatgggccagaactttgccctcaacatggccgagcacggattcaaggttgccgtttgcaacaga
tctcattccaaggtcgataccaccgtcgcccgcgccaaggaggaaggcgatttgcccctggaaggatacaaggacgcca
aggaattcgtcgcgtctctcgcggttccccggaaaatcgtcctcctggtcatggccggaaaacccgtcgatgccaccat
cgccttgctgtccgagcacatggaaccgggagacgtcatcatcgatggcggcaacgaatggttccctaactccgttcgt
cgctccgaagaactcaagcccaagggaatccactttgtcggaatggggatttccggggg
>16H11T71.seq
taagtttttttttttttttttttggagatgaaaaaaaaacatactatttcctaattactgtactcaatttgacctggct
tcgcatcgcatcgcatcgcatcgcaccgcaccatttactctctgcgtcgcattcagtgaaatgttcacggaacacatcg
ttggaatgttcagaagccttgccacgactcaattcactggacttactcggggtcgagaccaccctttgtgttgtgttag
attttactgtatttgcgaattcgaacagacgttgcatgcatgcatgtatgcatgtatgtatgaaccggtatgtatgcat
tgctcggttgctctgtgcgtgatgacgatgaagcacttcttgctgcttagacttcaccggcggttcgtccaccgagatc
accgatatctttgtggctgttgtccca
>17B10M13r1.seq
attgatgcgcgcatgtgctggaagacaagatcgacacaaattctattattacggtgccacttagcaattcctttatttc
ttcgcagctggttttcggttgtgaaccatgtgcgcctggactaacgtgttggcggcaagcgctgccagcaaactcaatt
ctcccgccattgttgcggcggcaacgacggtcgccagcttcttggcgttggctcccggtgtacttcccccacccttgca
tccaatcgcctcgagacaggcggcttgggccggcagggatgttcctcctccgacggttccaacttcgatgctgggcatc
gtgcagcacatccataagtctccgtcgtcctgttcttccatcagtgtaatgcagttggacgattcgacgttttgtgccg
gatcttgtcccgtggccaaaaatactgccgtgacgatattggaggcgtgcgcgttgaatccgccaatggctcccgccat
ggccgatccaatcaggttcttgttgagattcgtgtgcaccagagcggcaacggtagtcttgagtgtggttcggaccacc
tccttgggaatgacgcactccaccacaacggatttgccgcgtcccagcaaccaattcgtggcggcggccttcttgtccg
tgcacatgtttccggacagggcaatcaattggcacgtcgggaattgtttttggagcgtttcgatgacggcgagcgatcc
cttggataccatgttcattcccatggcgtctcccgaaaagcagaccaatcgcagatacacgttctttcccgcaacggtt
gggttgcactccagcaattttccaaagctggtcgtcgattcaaaggcctgtttcaaaatggcaaagttttgcgggagtt
cgcaccaaa
>17B10T71.seq
ctggaagccgaagagcacaaagtacaaagcactagcaaaccccaacacaaagtacaatggctgaaaccatggggaccat
gccgacactcggcatgcgattggacaacatgattgcccacatcgatcaaattccatcgactcagatctacggtttgatt
gttgccgctacggtcggcttgtgtgtcgtcctgctcggaacgggcaattcgaacctggagatccaccaccaacgacaga
tgcggctccaacaacaaagccagaacgacgacctcaagaagcccaagatggccgcatcggctcgttccggcaagcaacc
caagtggcatcttttcaagtggatcaactttgttgccgtaggcggttttctgtacagtgttttcaccttttgctcgaac
gcctctcggtacctccaccacgagtcgcagggcgttttggttcagttcctggtgggatggtctatctttttgatgtatt
tctttggcttctttggcgtatcgttgatccacgaagacattccccgtgaagaggaagagagtgcgagtattccaaggtg
cgtgccggatgcttatgacgggctttagcagcagtgcagatgcagatgcagtgattcctttgattcgttcgcattgttt
ctttgtttctgattcttatatatatatatttttttttggtattccagcaaacccgcaaccaagtcggtacccactacca
atagcagcagcagcaacagcaacagcagcagcacctccccgaagaaggccgtccaccctcccgctgcctgcacacccgt
cggcagcgatccttcttcgttcaaaacctcgaaagcgtcgtcgtcgatccccgaaaacctcaaagactcggcacgacga
gattgccgcgttggtcctcgacacacggtcaaggaccacatgctggaaaactctggatcccttccgagccgttaccgtt
cgac
>17C9T71.seq
tacgagagagctttttttttttttttttttttggacattaataagcgttaaaagcttaactaaaaaagtgggaattcaa
agtttttgttcttccaccatatgggaacaaaccttgattcccaagtcttgattcgtaaaatggtattgaaacctaaaat
ttggcggtaccattgcctctatatccacgagaagaaaagaagctgcttcacaaccagccgaacctctcaaaaacatccc
atcaaaagaatttgagcaaagtccctcctcaattgaggatcccatcggcttgcaaaatgataccggtatggcctgcgat
gggtgtttcccaggtttttcgagtgtacaacctttctagaatggcaacctcttcgtcaacctctgtattgactctgact
tttctcttgcaggggagggtctttcgatgcttcttcctcactatccttagtgggtacttgctggggcggaaaacaggta
cgggactgagacagggataccaaacccagccttggggtgaaaatcgtcctgaaaatcccttctcctcctttagggtagc
cccccacgccccacaaacccccgaaagtaaaacaaaaacacctttttggaaaatgggtagattctgcccaaaaaagcgc
cccgattggcaagtgagactaaaatacccctgcccctccagaaaatttctggaaaacccacacccttgggagcttgaaa
aataaaaaacttcgcaa
>17D9T71.seq
agcctcgggcgcattgtgctggaaggagagagaagccgtttttttttgtttgtttttaaaaggatttaattttatgtga
gcctaaaattcagtctttccctttacccccttgttgaacatgaaaaccacccgtaccgggccaatgatattgttccgag
caacctttttttgtaccccccccccttgaacttccggattccaatccccaagaaagtgacaaaaaattttttcgtgtag
gcgggagggactggccgatgttctgtgttgttattatgctcaagcgttgttggtttgccatcgtgagagtactccgaaa
gatccatgtcgatctcaacattgattttttttctagcgatgccagaccagccatgctggatggttccacgtactacgag
cttcgtggattggaatcctacatctcgccaaccatccgactgactacggtacaaaaacgcaagaatgtcgtggaagcgg
tgctgaacgaacaggaccggcaacgaaggcaaacacacgacgacgatggcaaggacgacgagcgcctgcggctcgccag
ccaaacgggcaccgaatggtttcgccaccgggccctcgaggccgccaagcaagacgccaggaacgctcgcgagttttgc
agcgagatgatcgagccctgggacgactatgagaacgagggcattgccatgctggacgattccctccacgagtcgttcg
gtctcatggacatggatgacaacgacatcatggacaacaaccacgacaactcgactcttcaatactgggccaattcctc
gtggaccagaaatctgatgaaagaatgaaccgtcacgagtggatgggatgggatgggatgggatgaatccacgaaatcc
gtagaaagcagcgatgattcaccgttccattcgaagttctgacatctagtaaagattcactgtctggctcatg
>17F11.seq
tgaaaaagagctcacgcgcatgtgctggaaggttggcattacaccgacatggacaatgctctacgggatttaacggaac
atcatttcgacccgacgacgatgtctttgctcccatcgaagggatgggaatcgccgcccaattactttatcgcgaccac
tccggggcatccctggatgcttatgacactgcattatggcatcggttccctaagcaaaatcgtcagtagtatgagaaac
aatccagcgaaacacacggggccgagtgccttcaagattgggttcattcttttccagcgagcaatcggaatcgacaccg
atggatacttaccagcggggatatacaatGGAGCCATGTTCAATGGGACGATCCAACAGTTTGCCGAAGCCGGTATTGT
TCTCAGCGGCGAGGCYGGCGGCGGCAAAGGCAACGGAACGCACTCCGAGCAAAAACCGCAGCGGTCCATCACCCTTGTG
GGGAGCAAGGATAATTTCCATCAGTACGTCGACCGCAAGGCAATACGACAGTATAGTAAGGAGCTGAGAAAGATGAACA
TGTCTCACTGGCACGAGCAGGAAAGGAGACCAAAGAAGAGGGTGTCATGCCTGGAGCACATGGAACGCCAAGACGAACG
CGTCAGTGCGTTAAACCTTACCCTGCCGTCGGTTTGGGTTCCTCCGACGGACATGGATAGCTGGTGGTACCCGCGGTAC
CAAAAAGCAAACTACGACTTTAACGGGACCTTTATCGAACCCTCATAGCACATCGCGGTGGACTCTTAGGCAGATCACG
CAAAGAAATTGTCACGCAAACTGAATGGAATGGAATGAAATTTTGACCAGAAGACTCGTTTCGGTTTAKGATGTCACTG
TTCCCGAGTGCACGTTGTGATTAGCATTTCCAACAAACGAATGGAATAATTGaatacatgccacaactgtacttgtacc
gaaccttctttgaggaagaactgtttgggttcctatccatgcccgctcgagcgacttccacgactcagcacgttactat
caactggcatttgacagtaatggtgcaattttatttatttatttcaagttccttattccttactaccggtatgtgcgtg
tacagtattttttgaagatcccgagaataattgcccagtaggtagtaatgcacaaaatcgaaaaatgggagcatagatg
gtagactagtagacgagagcacataatgatattcccacctacaaacaactacttccaagcacatggatgttggcgttcc
ttcacg
>17G12M13r1.seq
ggggttcgatcccgcatgagctggaagctccttcacctccgtcctctcatttacttactaacctcttgtttcacattat
gttcatactcttccatttcatcactctttcaataacgtatcttgctcatcaaatggaatgtctttccccctaatatgga
acatggttgttcgtctacttcgggcaactgtttaggtctggtacattgcgagcgattgggctgaacatgatgatcgtac
tactgtttcccaccgacttgtgtgttaagctgttcacgttgaactttttgaagctaactgcgtcgaccatgtaaataaa
attgaatagcttgtttcaatcgatacatctttgcctcggaagagttcacaatgccctgcctatgttacaatccatgtgt
caaatggatctgcatgaccacggctaagtacatgccgctcacttcgtcatgttttccaatcctaaatgtcctattgatg
ttttgttcttgtgctaaatcttctttccccttaggagaagaagtagaaatgggactgctcttattgctacgaggggggc
tctgttccttctactgtatgcatcgatatattgggagatcttttttccaagagggcagtttggatgcatgttctaacct
cgtcgtgtgcccttgattatgcaattcggacgtcccggtaaatccactaatgaccagatagcgtacacatgacttctag
gtatatagccagagatagcttagagtgatttgtgactacagactatcgacatggtgcttgtttggaaactttcccgata
tggatcgatgtgcgcaacttgtacaaatcgactctgctgactttctcgagatgaaccagactaactttgcaaattgact
cttctgacacgggaaatagggacctgacgaagtcagacc
>17G12T71.seq
gggctttcacgcgcattgtgctggaagttaacatcaaatttttttttattactctccaacggctgttcaatcactttcc
tttttcccttcagagggtggccgcagattcctccataacctccctctctgagaatatgagtcaaattgcgaggccgatg
ccctgcatgtttgaagattctaagaacgaagacaagatggatgtttgtgctcttggtgttcttgttgccttttgctttc
ctctttaccctctgctaagcttccgtgtgctcggaaactcacccacaggctcgagaatgtgaacaaacctggaaggtga
agcaacatcgtttcttgggtggactaacggaaatccttcaaggtcccttatctccagagatttgtggaagaaatcgttg
ttcatgatttcttttgctttccttacatctcctttcaacgccaactttacttttatggatttaccccctgttctgtatc
cgtgaaacaagggcaaacggtgggttcttatcgccatccaaactttgttcgtggaaagaaaacattgtgtttatccatg
ctcccaatgaattctaagatgataatggctacctataatatcatttcttcttctacttcttccgcactggcgtgcaaag
attcactacaagaacaaaacaactgtccgacctctactatcgaagatgatgatgtactgagcggcattaactatgacga
ctacacgccgatccctttgacacgtcatttctgtggtacgcggcccattgtgcacagagaaagctcaaatgtgtatcgc
gagaacaagccaaaaatgtatattcttctcgtcacgaatgcagcttctatacttcaacgggtacacttttcgacttact
cgactacaacagtcttacctcatcatgttcatgctgatcacgatgcaacgaacaagatctaaacacttgttacatgtag
acgacaccatgcttcatatttagaaggaaagacatcccattctgtgagcagatacgttagtttta
>17H5T71.seq
cgaaattcgcgggcgcattgtgctggaaggagatttttctctaaatcgactgttcgtgctttgtgcattactataatat
tgtatcgcattgtatacaatacgtaccccacgaaagacaaaccgaacgaataaatccgggttgttcggagcacacacac
ccacccgcacggggaacgcacacatacacatataacccttgtggggcgacgtgatcaactcgacctcactatcctcgtt
tttttttcttcgaacaggtttcgttaaaccgtttggggcgccaaacaaacccattccgaatgcgatggaggggatcgaa
ccccgtgcccccgacctgaaaaatacaatacaattttaacaactgagcgagcccggacaatccgaatttgagtttgccc
cccctcgggtaaggttggacgggaaaacttgcaatttttattccggaaatgaaggacaatccggatgttgtgatgggcc
agtggccccaaatggcctatccctgcaatatatacccttcatacgcttgcgtttgtgggttgtggtggctgcagtacaa
cagaatgttctaaccttgccctatgcatctgttgaaatgagggtatataaggaggttgtgatgaccgcagtgagccaca
atggcctatcgttgtaatatgcatctaatgaactgaaaaacgataaacaggttgtgatggccccattgagaccgaatgg
cctagggttgcggtgttcatcagacccaactgatcacaataaagatgttgtgatggccgcaaagactcagaatggagta
gtcttgcaatgtgcatctgatgaactcaagaacaatacagatgttgtgatcgcctctttgagacagaatgggctatcca
taccatgtacatcttatgaactcaacaaaaagcaagaggttgtgacggcctcaaatc
>24A1T71.seq
tactcgtacgagtaccctacggtcctaatgagcaacccgaacggtcgatgatccccttttttgtcggatgactcccgcg
aaaatcgcgtcggccgcgcttgagatcggaaattgtaccaaacctgaccctctaacggtagtaaagtttcccggattat
tttggtcagcatacggtaaaatgctgtaggagttttgtacttttgtgcgtaagattactgattttaccacacggttcga
tcaaaaattctcaaaagacttttccaacatcgtcgttcgatatgcgttttttcactgtaaagctggattgcttcattct
acgtttccagtcacaaccggattttgataccattccactacggt
>24A6M13r1.seq
ggagggaggatggggatccgcgcaatcttgtttgtncgtgccggacgagcccaatgcgataggcctcgccattgttcgg
taccgtacgtnggtactcgtgccgttccaaatcggttgaagctgcgtncggtgcnccactgcttgatatactacgagcg
ctagtagtagtataccgtaccgaaaacccgtgatgcgatagttccaaaataatgccgcaacacagcattccgatccaac
cgcgttcgtaccggtacgtacttgtaccgtatggatgctgctgctgctgctgctgctgctgttccgtgcccaatccgtt
cggaacgcntcccaaataattgttgggtgcttgcttgcctgattgcttgcttgcttgcttgcctgcttgcttgcctgct
tgcttgtcttgctgttgctgcccattctcggaacaatgatgcaagactcgttgtctctcaaaaaaaggtgtggtgttgt
tgctgttgttgctg
>24A7M13r1.seq
atctaattcccgaacaccttccaaaatcttgcgaagggcaccgtcgttcgacaaccccttgtcttccagaagactcttt
gggttttgcagcaaaagctgactttccaacattttttgctcgttgacttccaggtgagctcggagacgggcacatcgcc
gtttctgaatgtccaaaatttcttggtgttcgaatatttcttcctgacgaacgattcgttcggatagccattgctccga
tggtagatacagttggcgctcttgcaacaatctgtattctctctgcaaccgcgccaagcgttcctgtcgcatgatcaat
atttctctgttttccaagagctcttcctccaataactttttctccctgt
>24A8M13r1.seq
acactttttatatacttttacaatattacagtagtgtattacctacggtatgcaatgaaacggtcgccttttccttctg
gaatcaataagtttgcgacatgcgtgtacgtacgaacttgcgtgtgcagtacttgacttgttgattgagtgtatctcgg
tcacggtctatgatttcatttcgtttcgtttcgtttcgtttcatttctctatgatttgcttgttcgttgtgcttgtcgg
ttgtgtctgccgtaccggttgtaccgtactgtgccgtaccgaatcaacaatcattcttcttcttattattattattatt
atttcagcacgaccgagcgtcttcggtgagccgg
>24A8T71.seq
gcttttaaaggtcaaaacctacgattcgatggattcgtttcaagaactgcacaaaacctttggcagcagtccttctcca
ttgccattgccattgtcgtcgccattgtcgtcgtgccaccgcggagaatcggcgctagaatcggccctggagctgttgc
aaaaggaccggttcgactgccaacaactcgggatgcaaagcctggtcgatctcaccacccccgacattagtggaaacga
tatctccaggtatgtcagccggttgttgctctcggacggaaaaagaaatcaaaatcaaaatcaagaccgaaacggaagt
gatggtgacggcgatggcgatggcgatggcgaaaaccctgccggtgcggcggtggtcggctt
>24A9M13r1.seq
ggtccttaaggggaaaacacgaaacacagctgctaaagcgatcgaagtgatcatngactattttttcgccatgatagta
tcggtctgttttagtcaattctgtactattcgtggcaacgtgggattgatagtttctattcacagacggtagatatgca
aggtactttgtgtgggcccttcttctatagccaggttgattgttcaattggggagggtgccgagttctgtgatccgact
gaagagtgtgtgacgctcgagttggacactcaacttcttaaaccgcattggtgctcatcatacattgatatcgacatgg
aactgttttgcatgagtatggtatgacttcggaacaagcattggattcccagcataaaaccgcgtcaaagtgttcaaag
catacaaaggcagggcattatagctgttgtgggcctataagaaggtataatctggtgctctttcatattattacctact
ctgctgtgttttaggcttctatcattattattatttcgttagtataatagatacatcctgggtacgtgtaaacatccca
cgcgatgtgatgcgagctaggcgatttcaattagaagtattatactccgtaatttgttttcagccctatcggaaagtca
agtaccggtacatacatagatgctttggcctccgagcgccatatccttcc
>24A12M13r1.seq
cagcagcgtcaaattggatgccatccgatcatattttacacctctgagaacnccacagatcctgagacaactcgagcca
ccgaaaaatactgtctaacatgcctaaccaatccctcatcgctactttggctgtcttggccgtcgccgctcattcgacc
gaggccttcgccccctctgccggagccttgaccagcctcaagccatcaacggcaggtctttcccctttgttcgcggagg
aatcccccgatgctgtcttcaaacctcctgcagagtccgaaggagagcctgctgaggagggcgacatcggacttgatac
tgttgagatgttgggtcgtggagccgccaaggtgtgtatcaatattgtacatatttagaatttttcgtgactatgtgta
gttctctcctccttctccgactatgtcgatactcatttggttttcttcttcttcttctctgtcgaacaggccaagcgtg
gaaaacgtaagggaggacccgtcgccaaaaacgttggtaaggacaaggcctctgtcacccttgctcccgaggaagtcca
ctacgagggacctcctgccatcaccgaaaccatcatccccaccgtctccattttgaaccgttgtcggaatcatccccgc
catcgcctcgtggagtcgccaagcttgggtacgatacaagatcaccacccgccgtatccgagtcacatccggaattggg
aggaaaggacatggccgaaattgtgtacccggacattgtc
>24B1M13r1.seq
ataaaccaaatacatgttatactttattgttgattactattgaagtaccataaaaagaagaataatactggcacggcga
tgatgcgtagttgagcagtggacagcctcggttgcctttggccttagccatgatctaaaccaatgcaattttaatgcgt
aaaatttaggtggtgtatgccttccgtgttccagtcaaggcccctagtactataggtaacaccccgtcctccgttttgg
ttggcacgtgtcatcccctctctaaagaaaaaactctcttaagaaaaatccgtggagggtgacgctgatggtgacacag
atggtgacgcagatggtgtttgggatggcacatctgacggtgatacagaaggagatgcagaaggagatcttgatgggga
tgaagatggtaatccagagggtgatgcagatggtgattcagatggtgatccagatggtgccgtggtgggtgacgctgat
ggtgacacagatggtgacgcagatggtgttccagatggcacatctgacggtgatgcagaaggagatgtggatggagatc
ctgatggggatgaagatggtaaaccanagggtgatgcagagggtgatcca
>24B1T71.seq
aacttggtacactattatttggttcacggcaacaagattctcgtccgttccaaaagacaacgacaaacaaacacacaat
tatgcgaggaatactaaatctcagtctcattggttccgggtaccggtaggaagcaactaccaatgagaaaaacaacttg
gtgctacactactagaagatgattcatggtactaacgcgattctcgtccgttccaaaagacaacaagcaaacacacaaa
catgcgaagaataaatctcagtctcattggtcccgggtaccggcggtaggaagcaattaccaatgagaaaaacaacttg
gtacactagaagatgattcatggtaacacgattctcgtccgttccaaaggacaacaagcaaacacacaaacatgcaaag
aataaatctcagtctcattggttctgggtaccggtaggaagcaactaccaatgagaaaaacaacttcgtacactagaag
attattgacggtaacaagatcctcgtccgttccaaaagacaaaagaggaacaaacaaacatacaaacatgcgatgaata
agtctcaatcggagaaataaatctcagtctcatgggctccgaataattttttgtttgtttggggtgggggtatgttcaa
gccaaaacaaccacaccacaacacgagagacctgcatttcgtggtgc
>24B5M13r1.seq
ggggaacacaggagtccaccttgggaatggagtcgcgaatgatcggtgcaaactcggaatccgttgcaaccgagtccgt
gatctcatccttgcatgacgaagtctccagtgcaatgggtagcgatgttggtttaccccctctgggtcctgaggattgt
tcctcatcttcatcgtcgtggtttcgttttggctcgaaaaaatccangttcccaacatccaatgactcgaagaccaatt
gtgaaactatggcatctgtccaagaaacggaggttttgagtgatgatgggatgctcccgacgcctacaaagttattttc
actctcacaagatatgggagacgaaactgccaagaccctacagaaggacgattataccggaaacaatcaggaagaaact
gattcagagggatccacttctcccccttcgacttctcgaaattggtttggatttcgga
>24B6M13r1.seq
taacacggggactgttcggaggtagggttggagaagactcttgtcccttggtaaattgttggtagacatcggggacaag
acctccggagtatcgaagagtgtatcggttgtccatgtagtagtcaacaagcttcttgtatccgggaacatcttgggcg
acacgcaagttagcaggagagaagatcttggcgtcttcactgatggagatcttgttcttggagcagatccatggttccc
acgatccgtcaggaagctggcaaccttcgggagtacatccgtaggagaattcgtaggtaccatcgtcaagggcgacaat
cacagtggttcggggtccgtaaagggcaacgagggaggtgacttggtcacttcccttggctcccaaaagaccggtgctc
ttaggccagattcccatcaaggtnccaacagccccagttgtttc
>24B7M13r1.seq
aaacctgcctaggacagatagttacagtgcaatttcaagtttgattggcatcatgccgtacggtatttctatcgaggca
aaaatagtggtagaacaaatccttgtggcggtacttgttcgttggctactgcagtattgaaaaactggaacgtagctca
tcttgaggtaagcatactttttttcaaagtcagtataatattaataacagcacttgcaatttgatattatttcttttcc
aataatatgtcaatgaatcaaaagtcatattttgataatcgttcctctccagagtcaaacctgttctcaacagtaaccc
gaaaccacccttccggactcgtgcacttcccatgtgatctgttgtaggtgtaggtattaccagcttgcagcggttggga
catctgttggcaggattgcgtatactcttcaactgcactgcaggtaattacacacccaccattagtagtaggctatcaa
gtagagcaacaagcggagcaattggttttgtttcccacggtagggtggctagtagaggctttgactagttgaagaaatg
ctcgtagctcttttctcgcaatagcgattccagctcgtgttgaatcaagaacaccagagccttggtatcggcat
>24B9M13r1.seq
atacaccgaaattgttattttctaccagtaatcccaaagcttattgttggttcgataccgggtctaacgattccaacaa
gcagaatttcctaagctcgatatttgatagcttctctgtcaaaggcaccaacaacggtatcgagacccaatgatagaaa
gtgagtgggatactgctgtttcaacgtctcgacgtaatgttcgacgggtttgtgttggtattgagaagccacgatcagg
ttcacgagtgtatctgcatcggtggctccaaattcatcccgggcttgcgaaagcctttgctctgcttcggcataatttc
ctgcctgcatctgagcgcacgccatcaaattgagcaacataggcgaaggtccgtattgttccgaaatctggttcaacgt
gtggatggcgtctctggccatgctggaaccagtcgcgagtgcaacctggaccgaagcaagctgcgtcaacatagagtct
tcgtcggttcgacgcatctgctgaagagcctgctgagcgagatccaaacggtccaacattaggtaaatttggacgcaaa
gactantctgttccatggtcaatccctgatggacgcattggagagcttctttcttcatacca
>24C5T71.seq
aaagcggagaaatggttgtgctagtacggaggctgattggctttgtacgaggaggaaactagtcaactcctccgccggg
cctacgaatgggcccaaactcgagacgaagagcaacaacgattgtaccagcgggacattggtgacaatagggttcctgt
atttccaaagcaagcaccagtgcaaactagtagcatcgctgtcgatgacgaagcgaaacatgtcgtttcggaaatgtct
tcggacgatgacaacgattttggattggcgacgatcgagtccgaggatgaaagcgatggcagcaaca
>24C6M13r1.seq
gttataaaattataatacatctcgtggtcaaaaatatcatctgcccgcgagttgttcgagggtagcattctgcaaggca
agtgcttcgttctcaccctccaactgcgcaacttttttcttactagagtatagctcgtttttatgtgctgcttgcatct
tcacaatgtcgctattcagttgcgaaatcttggcttcaaaatcgagattctgctcttcgagcacacgaattcgaatctc
ttcgggcgacaagtcctgattttcctggccattcttgaatattttccatggggcagctttcttttcaggttttcctttg
tccattgcagcctgtaaaaacattccttggggtgcctcatcggcagcatctgcagatgactggggatcgccaccttcgt
ttccatctttatctttgccatcgccgttctctttcaattttcgctctgctgtttcggcctttcgtttccagtcgtaggt
cttctcggtccattcatatacttttttctccagatcgtccttctgtccactcaggtccttcaccgtttttcatgattcg
ctgcctatata
>24D1M13r1.seq
ggtaatcagtctattttccaaacgatggctggtcaccatactacaacagtgacgagcaaaacaagcaatccggccgttt
ttgactcgattacaaaagcccggaggcttcctagaggctccgtatttgaagcaacgaaacgtttggaggcatccaacgc
cttcagccaaggtgctgggctgatcaaattatccgacaacagcggttgggcaattattcctcggcaacacgaactcaat
gaacaatacagaggttattctggcgcgctttcccatgctcgcgatggagagggatttcgtgctgttgaagaagttggga
actcaatggggaacagaagtcagaatactatatttcttcgtgtagtatcaagaggtggcattacggtctctttgcctcc
gatatcgaatggcgagtcggacgttgacacatcgcctacttcgtctgccactggatcatcgattgtcagtgcgagtgga
ttgccgaatctgaacgtaggggtcagctcagactccgatgtcgcatcatctgtgggcagctcatttttggattccatgt
ttcggacaccaaggaaaaaggagagacaaccggaatcgatcaatgaaaataaa
>24D1T71.seq
cctacgccatctgtttcagcttcgaaggatggtcctctccgaaccgtaaccctcgcatccaacacaacattgtatctcc
aaccttgtcgatgtcgttcaattcggggttctgttttgcattcatccaaaaatcgatctttgtctccaaatacttggac
ccattctgcttgtgtagtaagactggataagggtcgcagttcaccgccatggagttgaacatgtcggtttctgtacaac
tttgcgaaacattcgtacttgtaatcatttttaaagagagtgacaacctcggatgctctcagaaattcaccgcattcga
atcggaagtatacaccatcatccgattttattgatgatgctttcttcgatggtcctaggcggacttttatgccccttct
gtcacacactcgaaaccaaatcgaaccgaatcggaactcaggtggcgatatcgtatcaacgactggttttccgttagcg
aaccgtggaatccatccttgacctcctcgaatgcgggcatattcattcttgaaaagatgttgttccgcntcaagtgggt
ctacccaacgatctacttccacc
>24D4M13r1.seq
ttcgaaaggaacgggagttggtcctgtagtctccctttcaaatgttagggtaggggcgggatcttcgccatcattgcat
ttactccatccatttgtggggggcagattttcacagtccacccctaccgaagcagagtagaagtcggtatcctgaaccg
ttcccggttctcgattactaggaacaacagagatataccaatgctgcgtattgttgctcacattgcatttgaaaagcga
gtacttcgaattttcccccttgtacaaaccgaacctactgtacttgcctactccctcgcaatggccgtctctctcatat
aatccatttacatcagcatggccggcatttgagacccttatacttactacatcgcatgattcgggaacttcatcaaagc
gagaatcatcatcttcttcctccgactcattcataccaggcatgacatcagaatcagactgatgattgtggtccgagtg
cgggacaacctcatcgttatcccttctaccagaatagtcgccccgagattgcctattggtaggaccggcgtgcggggta
ggttcaaaaagatctctctccaaatgtgtcc
>24D6M13r1.seq
gctctcgttctcgttgtcattctcattcttcttctcattgttgcaactgctggatgattctacccacggngcaacgaat
cactcacttatgttccatctattttcttatttggccttcttgtcgactcgtacttcgatagtntttccttggaattcgc
tgccgttcaacaactccatagcgctgtcggcgtcctccttcttgaagtagcgaatggttccatttccacccttcttgaa
gacatcagctcgtttgacatcaccgtattgcttgaaatgatccttaaggtcacgccagttgcagtcctcggcaagaccg
ccaatgaacaactgggtaccaggaacaaaaggttcttcgtcctacttcttgtctttcgattggaagtttcggcgacgtc
cgcggtagtttttcgcagttgcctccgcc
>24D8M13r1.seq
tattgtaccaaaccgcattagactccaatatagtacttcgtactgtacactgtatactgtattgaaccatggaacgtcg
ctgtacaacccaagacgaagaacgatgtctgcaacagcaacgaccaaagcgagagcactcgtcgtatccgctaaaaatc
agcaagtgcagctactactttgttgacaccgtcattgtcattcttatcgttctcacgataacaggaattgaaagagcca
cagctagtcgcagcgactgtactacgcttgaaaatatcccttccccttcatccttcgtcgtggacgccttccaaccaac
agtaacaaaaatgggtctgagttccaggtcaaggaagaacaaaaagcggaacggtgacagcagaggcctaacattccca
ctatctgcccaggagccaacgctgtacggggaatacgacatggtcgtcatcgggggaggttccgccggacttaccgctg
ctaaattcggtagcggaacaatgaaaaaagatgtcttgatcattgaggaggaacgcctgggtggagattgcacctggac
gggatgcgtcccgtcgaaatccttgctttcccaagcaaaggcctcgaaaatggcacggaactatgccatccagcaatac
cgccaatcaaacccgaacgaaaccgaaaaggaaccttcgatgactctcatcgcagccagagccg
>24D12M13r1.seq
ccggacccacaggangccacttccacacacgaatatncagaaaacttataacaaaagatactcgtgatgcatgattgag
caaaggatgtctctttgcagcatctggatgatctttgaacgtgttcacgatcgccaaaggtacagaagaaatttcgaag
acaccaaaaaagaatggtaaccaatatcgaaatccaaaatggctgaatgccccacacgaagcagcaaacaccactccaa
ggtggtgaagaatcatttctttggattcatttgcgtaaaaaactccaactgggatcgaccagcactggtacccgagttg
catggctggcatcaggtaaaattcgttgaacaggcccggtattttttcgacgctgcttgttccactataagcaggcaaa
gttggaaggatccaataattgagatatactcccacgcaaccaatagtgaagttgaagtaaagattggtcatctgataac
aggtcttttgcttcttccaatctggcgtatctttcgtggaaacgaatttctcataaatgtgtaaggacaaaaaccaaac
ggctgtgcacgaaatcgctgtcacggcgatggcgatgaatgccttcacatattcacgggagctttcgaaccagaaggga
ctgccttcctgcatacttcggaactcatttgttaagcgattncattcgtccgtgaaacatttatgctgaagtcatgatg
gcgatatctncggtgaaccaccaaaggaggaaatctcaaattgtagtataaatgcacaagagatccaagttggacct
>25A2M13r1.seq
cttctacattatttattcctttgtttggtcctctgaaacccaatttttttaaggatatggcttgtacatcctctattac
ccagaggtgacaaactttgctcgttaataccagttgtctctgattaccctatcagaggtagaccgaatctgggctacct
cgcgagggataccttggtgtctccatagttgttcgagtgcacgaaagcgagcatcgttcaaaaacagaggtcggccacg
tcgaagaccaggatcttcttccccgtgttcgtcgacgtaaagactggctgagtacgccgacttgttgttgtgcattaaa
aggacggtacatttttgaatgaggaagaaaatgccaatcccagaaccgtttttcctcgcatggatcgtgcaagccccag
gaggacggtagtctcttcgcgtcaacgaacgacgttgacatcctgatcgcataaccgttccagtcagcagacaaatagc
ggtttcggcgttaccgatttcttcagcttcttccaaagatgccgattcttctcggcctttgaccttgctaacaatgcca
taaagttcaacgaatgacttnggtngacgaatcaaactgaaagtccgagcgtctttgc
>25A2T71.seq
gtttgaagaaaaaccgatgcggtagactgctgataacgggacgaatgattcaagccctgataacgccaggtggtttcga
ctcggttgatggtatggaaattgatgaggaagacgaagaaggaagatgggatcctagcgagatattgtcagaaggacaa
gctctggccaaacttcattctcactgcaaggcgagggtctcgtcgggctcactagataacgaagtcaaaatgaaagcag
gtacctcaatttcatcgccatcaaatctatttggtaatgttggaagagcgatccttccttttgctcgttctattatttt
attgatgcgtgcatgtaatgcagcaacaaagagtcgaaaccgaagaaaaggaatgtttgtcgaggaccccaattccgca
gcgcttgaattaatactggacggtacggagacgatgtcatccaatgatggaatgttcctgttgaaagagatgggaggtc
caatgccatctgtaatagttgacgaatccaatgcatactggggaatcactaatcggtggctaactgcagtaatcggact
ggagaggcatcatggatcatctggaaagtcactccttccggacctgtactcgacctcaggttctacgcaagaagataca
tcgatgagaattgattcncacgaagatagccgtactaaccggagaagaaaataaagttacgactgaaaactaccaggaa
atgggattctgtcacacatcangaagcatcgattcccgccgaga
>25A6.seq
CAGGAAtGAAYSCTGTTCACTCGCAACTCCAAAACACCGACCTCGGCCAGTTTCTAGCAACTTTGCAGAGCACACAAAC
AGCTCTTGCAGCTCAAGTTACAGGGTCAATTTCTAGCTTGTCACAGGTTCCTGTGAAACAGGCTCCGGCACAAAAGGCT
CCAGTTGGCGCTGCCATTGTACCGGCACTCGGTAATATTCAGCAGCAGTCTAATCCAATGCAGCGAATCGGATCGTCGG
CGCCTTTGTTTCCAAACAAGGGGAACGATTTGTCCCATGAGCTTGCTCAAGCGTCATCTCTTTCACTGAACAACGCCAA
CATTCAAAGTACAAACCAGCAGCAACGCCCTCATCAGCAAACACAAGTGAGCGCACTGCTACAAAACTATTTACAGCAG
CAGCAGCAGCTGCTGCTGCAACCAAATTCGCTCTCGAATTCAATCATCCAGACACTGTTTCAACAGCAACAGCAGCAGC
AACAACAACAACAGCAGCAGCGGCAACAACAACAGCAACGACAGCAGCAACAACAGCAGCAACAGCAACAACAACAGCA
ACACCACCACCAACAACAGATAAATTCAGCTCTGCAAACGTTACAGCGGCAGCAGCAACAGCGATTCGCCTCTGCACTT
CAATCTTTACAGCAACCAATGCAAGCCAATTCAGCCAACGAATTACAGCAGACGCAGAATAGAAATTCGTTTCTGGCAT
CTTTTTGTCGAATGTaAACACAAAAACAGATACAACTACAAGTCaACAGGCAGAATCAaTGCTtCCTaATCTGGTAAGC
CAGCCTCCGTCCACTATGTCTCCGgTAGCGAtTGTGACACCCCAaCCAAGTCTGGAAGTTGCAAATTCTCTCCTAACGT
CGTTTTTAGCGAATAAGATGTCCGGTACATCTACTATTCAACAATCTACGAATCCTGGCACTGGAGTAGCGAATCAGCT
CGTAGGGCGTTTGCTTACTGATATGACAGGGCAGCAGCAACAACATCAAGGATTGCGTGGAGAAAATATTCTTCAGGCG
ATGCCGGGCATCGGAAATGCGAACGTGATCCTTGCATCAAACGCGAACGCCACTTTCGGCAACGGCAACAATTATCAAG
GGCAAAATGTTAGAAATACGGCTAAGAGACCAAGACTGTCATTGGACAACATAGATGACAATTGAGTTTGAATCATTCG
CTCGACTGCTGAAGGGGGAAATCGACGAGCCATCTAGTTTGATCCAAATGCATCTCTGAACCGTTATACAATGCGAAGG
ACCTGGCCTTTTTAACTCTTACCCTCATACGACTACTATTCCATAAGATCATGTTTGAAGTCGCTTCCAGCACAATGGC
GCC
>25A8M13r1.seq
tatttttttttttttttttcaatagaaacccatgagtattactttcgcctttcttttactttgttttggcggttgcaac
tcagttgaaaacttcgctgngtcctttttagttctataataataacattcaaccctacgacctctgcacctcattaacc
gctttgtcgaaactcggaattcccgcctctcgngtgcataaccatacttcgaaagtaattcaaaagactccgcaaagga
tggatgtactggaattcgagcacgaatanaatcgtttcgctcatttcttgcacaatatttgcgttttagcttattctta
aatatcatcaaaatcatcatcatcatccgcttcatcatcaccagcatcgtaaaaaaagtaatttccactcttcttttgt
tcttgatctttctgcgaaccgngcttgttgattctcggacggaagttcacgggatcacgacggaaggtaacttccaaac
tcttgaggaactggttcattcctgtcaagagagactgcggtgacggtc
>25A12T71.seq
tcgatgtttgtgtgggagttaaaagagcccactccaccaaactaaacgcttccaactacgaccactttcgagaattcgt
tggaacctttaaatcattatatgaaatgtccaagtctgccattgaaaaggaaaagatagtctcgagtatcatccaaaaa
atcaaggaccaaaaaggctatcgattagaggcttcgatgaacgatttagtgaaagagattcggtctatcctctgtgaca
aaatccaagaaagaccttccgaacgaaccgtaactcaacagtctatcaacaacaataggatgcccgtgaatgttgaaca
gaatgataggaaaagatcttccagtatttgccactcgaactcgcgagataccgataaccacactccacagaaacgtcaa
cgtctctcacaaagaaaagaacgaccgcattcgatcgattccgcaacggtctgtctccccactgtgaggacgaagcgag
ttgtctcgagttgtacaacatcgtctacagcgctagtatcctcggatcgcaacgtcgcccccaactcttgtgatgatga
atctctaagagaagcaccaccttcttttcgtcagcaggcatcgatcactgccaatatggcagatattattgcctcgaaa
cagaggttaatggcaacgtcttcagcatgccgggacttttccaatggttgtgggaacgtgagaagggtcggaataccgc
caaccgtcaactcctcagcgtaaatgatcaccc
>25B5M13r1.seq
ccctctttcaccttcagaggataattgatgaaaccgaaagcgcaaagcgacgaagcaaatatcagtgacaggaaataat
aatgggactctttgggcaaatcttaggcttgccgttgttggcaatgtcttacggactctggctagctggtacgctctaa
tattcgggataacacgaaagtgacacttgctgctcgctcctttcgttcgagattcttactcttctttcgcattgcgtct
tgttctttgttcgtagccaacatcagccggccattgattgtggcaacccttctgtgcatgttggccaatccaaaagcag
ctcacgcgaaattgaaattgactataaatacttttcggtacttggccctgtctaaggataagaaatggaagaaacccaa
agacgatcccgcttcttttttctccaaagacaacgatggagaatacattgtcctcagtaaaaaaacaatcgtatttctg
cggcatggagaatcgacttggaatgatacctttaataagggtgatcggaagatgtcttcctttttgctaggattcattc
ctggtatattccaaagtcttgcaacagaatggtc
>25B6M13r1.seq
ctatatgcatattanctcattattctgacaccattgacagtcacacgttcggngtctacatacatattgtatatttata
ttggcgttgattgcgttgcgcagcttctctgttgcacacggtaggcttgagaggcattccttttactcaacaacatcca
tcgtattcgtccacttttcgttccaaaagttcaaaggcgcaaacgattccgagaaacagaagaacgtcttgttccgcag
ctacggtcatttgccacttgttgttgcgaaaacgctgctttttgatcgtggcaacgttgatacttgcgggttccagttg
ttttttcgcatcccgattctcggtgtttttgttttcgttttcgtttttgttttcgctttcgctatccgggcacgtgaag
ttcatcacgtatggccaacagccgtggcaggtaaccggagggtagtgcgtatcgtngggctccagcacttc
>25B6T71.seq
tcgcctccgngtttaagggactacccaattattatcggaggaactacggtgcgcagtcagggtagataagaaagcagca
gcacaacaaangagctgttgtcgtcacacaggttgccatttccaatccactacaatcgacgccaacgcttgctatagaa
caaataagaagagcatgcccaccaacaaatctcaaaaaaaggccgataatgccgcagcccgaactaaagcaagtagtcc
ggtgatgcctttctctccgaagtacaatacgaatggcagcggtaagagtacgagtatgagtgcgagtgcgagtgcgagc
aaggaagaactagagtttcaattcgttcagaacttccacaaagctgttcgaaccagcaatccaaaatacgacccttctc
tgcaccagcagcagcaacaactttttatcatgtcctttgatcatccactgaaattcgcgatcgacattggaaaaggaaa
aagcgagggcgacgatgcaaccgatgtcgttgtttcgatgggagacgggtctaaaccttggttcaagatcgcccgcgtc
gaggaattattgatcgtcacgagcctgaaaggagaaccctttctcatgatcaaggagatcacatccgaccgcgaaggag
gcttggcaatggacttgtaccggtacagtcccgttggccctggcatccgaaaacgcgaaccg
>25B12T71.seq
ttttcccaggactccatcaccaacagttgccaaaaaacccacgtttcacgtgcggacgccttcgccaaccatccgccgc
acggcatcacccaacgttgcgttgcatacggactcacccacccacacaaatgctccgacttcaatgattgtcgagtcct
atagtttcgagccatctgcggacacatacatatacttggatggaccatacacgggccagaaatatgggaacgaagacaa
actctgggtgcagcgcgggaacaaagattcaacattacccggtcacgaaccgacaataccaaccatagtggggatcatc
aaattcgacacaaccaaagaaacggaaaccagcaaagctttgcccaagcgatcccgatggccggaaaccgagaacaggg
tgaag
>25C3M13r1.seq
cccctcaacttcagattgcttttctgaatacactattagtaccgaatctatcgacatggtatcgcccatccaatacgat
cctcagttattccgattgaaacaagatgggagctgggtacaattgtacgaaacggaagcggatgccgatgttgccttca
tcgtcggtgatcgtaaattcaacgcacacaaatccgttctcggtgtagccgccaagccactcttcgatatggtaatggc
agaaggattgtggaaagacgagagcggcagcagcaacaacagaaacagaaacagcagccaagatattgagaacaatagc
catgatagcagtaatagtagtgccaatacaaacagctgctgtgacaaagtattggagttggaaaacataactgaagccg
agtttgccgctattttgcaagcaatctatctcgccaaagaaccctcacttactaccaaggacgaggccttgtccctcct
caccgcggcagacaaattcgggtgctcggatctcaagcttcacatcgaatacgtaattgtagaacaataccttactccc
tctctgaaacgcaaacgtaagtgcaaaccattgacggaaacattttctggaaggcatcaccccagacagccacccgcaa
accatccgttatcctcctcccgatcctccagtgccgtggaactgctcgtgtttgcgcactaccattcctgtgccttgtt
gaaggaagccgccatggaagcgtgcgtcctgcatccagcgatcgtttc
>25D1.seq
aaccgcagtagcactgagaaccgatcgaactttactggattccacgtatggttatcaacaagccaagagcttccaagat
tcaactgcaaatgcatgctatcgctttatcgatagttctctcaactaccaaccacngagaggtcagtttacttcttcga
gctattcaagaaaatgatctggagatgcgttacaattactttgttgaagtcagaagtaatcgtcgtcgaaagcagaagg
atccttccacctcagcgttatcgaaggttttcattaccgcggatgagcatcacatgctgaactacaagatagctgcagg
aaggatcacagcgatgctcaaggcgaggggtatgtatccacgagactgcttcaacgcaattgatcgggatcgagatggt
cttttgaattatgatgatgtcaaacgtggtctcgcatggctcggactaccgcttgatcaagttcttctccttggcttca
tgaaagaattagataaagataaagatggctacatcaatcttgatgagtttaaagcggctgtcggtttcgaagacgacgg
cacgatgactgccaacgctgccgcttttaacaatggtatgccattaccaccgatgccatcgaacgacaacaagaaaaag
tttgtcaATATCCCTCCACCAGTTCTCGCTGCCGTGAAGGTGAAAGTCAGGAAGGTCAACAAGTTCAATATGATATGGA
ACAGTCAAGGCAGTATGTCACGGCAGAAAATCAGTATTTgggagcccgtcattcaaaacggtgcattccgtcagaacaa
agaatcgttttcactcggtcattttgcaggatctggatatgataatcccaaccgcgatggaaaagatagattgtgtatc
gaagctacggacacaactggaagctgggttggaggtagcagttggttgcctcatgtgatggataaatttatgcctcatc
cagcgcgcttccgtcttgcatggagtgtgacacacggcagtaatccattttacgcctgggaggccgttcccccaggtga
tgaatttgtggcgcttggtttcatagggagcaaagacgataagcaacctgacgtcaaatgcatgcgctgcgttccacga
cactggtgcaaaccaagtggttatcttgccaagatttgggacgatagtgggtctggtggacgacaaggtagcatatggg
ttttcaacactttgaatctaattggttttgtcagcggaagcgatccaccagccaagaaagggcacgatttaaagagttc
acgatttttcctcaaagaatacagtgatacaaattcgaaaaatgttgctcctgcaggaggctatgtcaatccaaaggga
taagaatgaaggattcatcccacacaatacangaaatatgaaaaaataagaaaatatttatttctggttgtcccgcaaa
ggac
>25D3.seq
ctggaaagtctattctATTCTATTTCATCGCATTTCATTTCATTTCATCCCATCTCTTGCTGCGTGCTCTAGCTCCAAA
GGAACGGACGGGCATTCGGCAGAGTTAGTGGGTGGGTGGGTTTCCTACATTCCATTCTATTTGATAAATTAACACCGAA
GTAATAATTATACCGTCGTACCTGTACGCATGGTATCGAATCCAAGCGAGGGTGTGTTGCACCGTACGCACGCACGCAC
GCAGGAACGATCCGATGGGGGATGAATGAATGGATGGATGGATGCATGCTTTGCTACGGGACGACACGACATAGCATAA
CATAGCATGGTGTTATGGCACGGATGTATCGATCCATATCGTGCTACCGCCAACAGGATTGTatgaccatcaagaatac
tttacacaagaacacatcacacacgtgcgcaacacgc
>25D4.seq
acacccaagcaatatcatcaacgatcttacctacacttcttaatcaaaaatggatttccttcgcatcgttcccagctgc
atttccGCCACCAAGAGCGTCAGCTATTCCTGCGAACTTACCaAACAAGTGGTCGAATGAAAACCATCCTGTGGATTAT
GGATCCATCTCGGGCTCTGCCCATTGGACCGACCCTGTCCTCGTTGCCCATAGTTGTAACTATGAAGTTTGGTCTCCCG
GAAGCTTCGCTACCCTCGGTGTCGAAGCTCTTGCCGAGGTATGTAAAGCCTTTTTTCAATGTACGCGTAATTTTATCGT
TGCGATTCGTAGTCTCAACATTCCATGCCATGGTTTGTCATTATTTCCATCTATGCGTTCAGGGAGGGACCACCGGCAA
ACTCGAAGCGGAGGTTGGTCTTGCTCAAGACAATGGTACTGCAGGGGAAATAGTGGTCGGTCGCAACCAGTTCAATGGT
CGTGATCCTCCCCAAGtattcgagtccatttcgttgacccccgactatccctatttgtcgacaattaccatggcagggc
caagtccggattggttcaccggattgtacaacgttcttcctattgacgctgggcaattctggtacgaatcatttgaaat
tgcaacatacccatgggatgcaggcaccgaaacaggtacaacttattccctcaac
>25D8.seq
aaggacagacctatgtttttatctaaaattcgcgtaatgattttgccgatcattgaactaactgcgaagaggttccttg
tagccctatggttttctgtgaaaggatatgcaactgaactcaatttgagtgcttcgtccttccgaatagcttttgtgta
tagttaaccggtcttgtaaagttgaacaagtcagagctgtagtcgagtcgatagtgctgcagtaccaatcgttccgttt
tggtggaataatgctctttcatcttatccccggacccagttttgtggtttgcgaggttcttttcgaaaatggataaagt
tgcattcttctcgcttctgctccatccggtggcgccaaactcatcgtatgcaccaatcagttccaataatctgcgggta
tcagcttggtttttttcaaagtgacctacaaaattaatccatttcaaattctcctttttcactcgaagatgttgtggtc
gccaatgcgcatccttgcattgggtcatgaacgacgtgacaaacgtctcaaatggaaagttttcctcagtcaacggatt
ctcgtagggtactataggaaacgttttacatgctgggttattaTTTTGCTTTCCATCTCCGACMCAGCAGGCTCGTTTT
ACATGAGCCCCCGTTACTATAGGCTTccattcaacggggccacttttcaatcctttatccatgtaagccgataatgctc
tttctaatggatctcgaacaaatattgctctcgtccactctggggatgtcataaattctctctgctgacccctcgaaaa
ctgacccaggtattttagtccgttagtcgagggattgtgtggattgctttccaaccaatctttgtatcccatcattcgg
cgaaagagttttttgaatgtactgcacgcattttttggaaccgtgaagaacagaagcttgtgtgattcgatcacaatgg
gatcgttgtcccaggagtgacgatcaaaagcaaaaatgctgtccgtccaatcgatcacatcatctgattgttctttggt
gctatccttgattgacgagtcgtgttcagagctctggttcggagtactatcgtcgcggtctgctgtttcttctagtagg
acaggtggatcatagatcactttcaagtgcaaggtgctgaatgatagtgttgcacaaagcgaataaagagtgaccgtac
aaatgaagctgaaaatggaacgcccacgcatgatgaatgatgaatgatgaatgatgaatacggagtaatggctattttt
ctctactcctgtcgtattgggttgtcaaccgatgaacacttcctccgtcgagagaggaaaatcaaagcaacgagcaatg
ctggaataacaaaca
>25D12.seq
atagcatatattttgtgtcgacagaaaaccntagaaaaaccgatttacaacaactagtttttattacctcaaagagtag
agtctccattcgtactgttacaaagcaatcatgattcattctttctccgatagagatcgacgactcagggtgacacaat
ctccacttcgaaatgcgtgcgcttctgcgctagcgttgtttgcaatgtgtatcgaatggatatggtttttggagcatgt
ggttgattggttgcgattcttgactccttcccggacgggaggaagacaactggtattcctttgtccgttggaagaaatc
gaatccgcccatttgtcctatgaaaaagatccatgagaaagtaagcaaatggctgtagtgtgtgtatacggaaataatg
tagggaagtgtggcccttcgtttttgttagtgttcagttgtcatcgtcttctttaaatgcgagaagGGATTGGGTGTTT
GGTCGTTTCGTGGTGGTCTATAAGCTCTAGGCAGGCAGGCAGGCAGGCAGATAAATAGGATCCATGGTGTAATGAGAGG
CCGCGCGTagcgtagcataaataaggtatgaatgtaggattctgtatcctacatctattggggtgcaatatttttcttg
acctttttttgcgagtgtatttgtcgtctctttccaatcgtgacggtgcagaatggattgacaagataggactgtaggt
ggtggtttggttcgaggagtatttggagagtgattttgcgtgatagcattcacaatcacatcccgattgtttcattggt
tttgccgttgccttgtttgcagtgtggtgcaatcccctaggttcgggttggatggtattgttggtacgtttagttgtga
tcgagagtttgcacaattgatacaaagaaaagaaaatgccgaggatgatggtccaccacagttttcgactagccctgct
tcgagtattcttttttcattcgtgatattcgtgggggtgggggcatctctgtcgttcctctgaggtggtcacggtagtg
attctttttggttttgtcttcgttgttgtacgtgttcgaaaactagtttgggtcgctgtcgtcgggggttgaagtcgtg
tccatggtgcctccatgcctcatcgaacggaattccgtgaccgcggcatggcacctgcgggttgcgagagaattctgtg
agatgataccaatacgaacccttaagactaaacataaataggtttggatggaa
>25E2M13r1.seq
cggaacatcactacccacaagcaatactaacannaagcagccaatttatttacaacaaacaaacaacaacatgcaggta
cgtgacggaagcgctggccgctgcatttgcaatcttcaaaagcaccaatggaagacagtcatcggagagtttttgttga
agatgaccgtcgacgaaatcgacgcctgacgacaacttgaaagacaggctccgcattgttggctagggttgcaaagagt
agccagttcggaaatggttgagacatggcgatgtgaaacaacgaaagcacaacaacacaacctggaagaggatgggttc
gcggtcctgtgtcgaagcacggtgacgaccctagacgtcccctcggaaattgtcacctatggaccttgattccttgttg
tcacaacatcatgatcactcattcgctcgttcactcactcactccgtctcatccttcgtttactgcctcttgctgcctc
cagattttcgtgaaaactttgaccggcaagactatcacccttgacgtcgagccttcggatacgattgacaacgtcaaga
ccaagatccaagacaaggaaggaatccctcctgatcagcagagattgattttcgccggaaagcaactanaagatggccg
aacccttgagtgacttcc
>25E3M13r1.seq
ccgcgctggtcttagggaacacactcattctcatgttgacgtccctgttgcggagccttgttcttgctggatgttgcgg
ttaccgtgatgggctcatcgtcgtacaaataaggttcgatccatccccatattgcttttggatcgccagcgaatcgcag
gtacaaaaatccaatcccacggatgtaggggctgtcgacgtggtccaagaggagtttcatttgtttttcggaacaccgc
aacgtcaaaaggcgcaggagcaagcaaaatgcagtagacggttgcctccccacggtccatggttccaaatctttgacat
tatagtaaacctcatccacgagtttgctccaatcattgatctccctgcaacacttctgaaagtagtgcgatttgataat
cttttccaaaagaactggattgaaatgaaatgagtcgtcgggtcccc
>25F1M13r1.seq
gggaaaaccagttaccgaaagaagctaccgaactccttaaaactagtttcaatcccttcatccgcttgttgtcaagcat
aatggaaagttctggaaccgaacaaagcgcaaactccaattctgcaagaccggtcatgagtcgcagtcaatcaacgtcg
tcgtttggtagaggcaccgtcgggggacaatttcgtcgtcagttgaaacggttgcgtgagaaaattgacgttatgtcac
cccactacgtcagatgcctgaaaccaaacgatcagctcgtgcctgatcacttcgacaaagctgccatagcagaccaatt
aagttgtggaggtattcttgaggctgtccgtgtggctagggctggttactccaatcactattcgcacgaagatttcctt
cgtcgataccgatgcttaggtggtgattcattgaaaccttcgaaaccgccaatcgcaggagaaagccctcgacctagaa
agaaatttttcgctggagcagttcctagctctccatcaacgaatggatccagcagctctgacaagtctacctcgttcag
cacattggcctcgtgtacgacattgggttaagcacttgtgtctgtt
>25F1T71.seq
caaattctcctgggggaggactcttggtaagtgcttggtttaaattaaccancaacgtttagtatcaacttgtctgcct
tttcaccgtcgagctccctagatttgcacacgtccccgtcgacctcgctggggctgaattatgtttacgtgttttatga
gaaaacatttgagaagtgagataatcacgaaacgtccccggtacacctcaacaattctgcatcaaaggaatgtataaac
atcataagatgctaaggtaagatactaagatcagatactaagtttaaaactaaggtaagattctaagtttatatactta
gtttagatactaaaatcagatgttaagttttactttgaaaggtc
>25F3M13r1.seq
cttctgcttggaaaatagcaaccgtcaaggtatctttgactgaaatgacctattttctacggcgattgggagacaagga
gcccgatctcgctcccgagttcacgttgcgcgtccaaggatacgaatcatccgaaaataataataataacacaagtaca
agtacgagtgcaaggacaagtacnggttttggtggatcattccaagcgcatcaccaacgcatacaccaccgggcgaacc
ggcaccggtgctatcaacgacccgatcgaagacggtgaggaacaactcgttacgatatccatgttttggatgggggatt
ccaatccggacgatccggttgggatggaatacatgaagaacgaaatcatcccactgttttcaaacagtagctcgacgat
caaagacgatgttgtttactactacttctcgtggtcgggcatgtcccgggaacgcgaacaacgccccgaatacaagtcg
gtgtggtcggcacaatcctggaatggctttttgctgcccgagaagaacaca
>25F5M13r1.seq
ggggaacacaagagtgtagaaggaatcttgacagccttgatttncatcgccatccttatcccggttgctaatcatgtcg
gatggttggacagatggatttggttcatcctagaaaaggaggcaaagaaggctatgaatggcacggaactgacgatagg
aagcttcactattgactggtcagaggttctgcagggacagattactttgcacgccagcaatgttgttatccacactcca
caacgagaagaatggcaatgggactctcctctgatagcacgagttggaaaagctaccgtagagtgcaacgcaatcataa
ccgtcttccacgtagtatttctgcagagagaagtcccgatcgaagcgtacactattgtcgtagccgatgtccaagtctt
cgtagaacgacgaaattcggttatcaacgtataccttctcaatcctatgctccaactgccacctccaccgtatcccaag
aagacggggaaaaatagacgtggaaatgattcgatggagacggatgatcaacaaaaacaaatctctaccgatgacaaag
actgcgaacgaacaggtgccgaatcacgagcgtcaagtgttttaccagtgtccaatgattcatcagaaacgtctcca
>25F7M13r1.seq
tttttttttttttttcatcattgttattgtttcgactacttccatttatctctggtgcacagngtaactgtactctatg
taattgtatgctggtctcgagccattgatgttctccgcaaccgtatcatttgtcaaactctgcatcacacaatcgtctc
cgttcactgctattcgtccggcatgtcttcttccttctcattttctttgtctccagcggaagcanatgatgcggcggct
tgctttgtttcattatcctcagcactatctaatggcaaggcaatgtctaaacttgcaacgtcagcctcgttggtgtctt
ctattctcggagtaccgaacatgccccaaagaaaacctcccgtatttttttcattcgcggtatcctcaatggcgtcgng
ctttccgtttgcatctgatgtgcctactccctcatcatttttgtcgtctctgacggcctcatcacttttttcatctctg
actgtctcatcacttttttcatctctgactgtctcatcattttttccgtctctgacggcctcattgttttttccgtctc
taanggcttcatcgtttttttcgtctctgacggcctcgtcgtttttatcgaaaatgccccaaagaaagcttcccgtttt
ttttttcattcgcagtatcctgaacggggtcat
>25F7T71.seq
ggccaccgccttgtgnttttaagcttatcnccaaacaagatatttcaataaaagaagaggagaagggcaaggaaaagct
aaacgccaaagaacaggatctgaccgatcaagttaatcaattgacttcaaaggtatcagaactacaacatttgaatgac
gaacttcagaaagcaaatcataacgaagaagcagaagatgccattcttgaagttgaaactctacgccaagagattgacg
aacttcgaaagaaatgtacccatctggaaaccgcttcaaacctttcggagcgaaacgaaactatgtcatcgcctgaaaa
accggttgataacgaagacgaccaaatgaactgggaggtagagatagcaaaactgcgtgaaaaggtcgtagagctagaa
gagcttgcccaaaaactcaatgaagggatcatttcaatggccatagaaaaaggtgaaatagcagaacgactagaagaac
gcggagatgaaataatagaattggaaaacctcttttctacgtctgaagacgcatgggcgaaaaaaatgaaagagaaaga
agagactattgccttgatacaagaccagatgaagataatattggaagaaaagcaacaactcgagaaggaatcgcgtgat
agatcgcaaaatggaagcaagaataaggagtttctttggggtattttcagtccacaggcagaagacacccgaggatgct
aacgttacagatttaaaaattgacttaccattagagaccgctgaggagagtgaaacagagtcaactgctgcatcggttg
ccgtcagaacgacaccca
>25F10T71.seq
aagtaaaaatcncaatagcaagcaaactagttccgccaattttgttattgcgaacggagcaatctccccccatccaagt
gcttcggaatacatacaatatcggtaccagtgacagttcgtaattacccctacggtagacgaacaacacggaatataag
cgcngaaaacaccgtcacgaattaaattaaagaccttgcatccaagttgcgcagagagaaaaaaaacacgaaatcgact
gttcgtgctttgtgcattactataatattgtatcgcattgtatacaatacgtaccacacgaaagacaaaccgaacgaat
aaatccaggttgttcggagcacgcacacacacacacacgcacacgcacacgcacacgcacattacatcacgacggggcg
acgtgatcaactcgaaacacactatcctcgttcgaaacaagaggaacaggtttcgttagctcgtacgtgcacaccaaac
gaacccattcagaattcgatcgatcggttcgaacccaagattgttgacctgaaaaatacaatacaattttaaaaaatga
gcgagcccggacattccgaatttgagtttgcgatagctcgggtaaggttagacggtcttaacttgcaattttgtatcag
ctgaaatgaagcacaatcccgatgttgtgatgactgcnctganacagaatgggccta
>25F11T71.seq
gcttttaagcgacgacccatctcctcccccgaaagaagatgccaaggagaagaccgaaacaaaggttgacaaccgagcc
gctcgcccactggcgaaagaagtcccacaagacacgtttgacgtcaagtctcactttgattgggggacctattacgatc
cgaaaaacatcttttgcgggaaattcgattgttacnggcatccttgggttcgactacgagagctttgcctcggaaaaac
caacgcagaaaatgatcacgaagcgatacagagccctctcgcggcattggcaccctgacaagtccaaacaccccgaggc
gaaagaacgattccaggtgcgtagcgaggaaagatttgtcaaaggatgattgactctgtttcatcgttgtgacctggtg
gcttggaagtgaagcaatctcatgaccaatgagattgacggtcggtcgacgaaaaaaataattggcaagacggagatag
ctcgaatcggattgacgaatcgttttgggggagctcagttggaataaagtaatggagtttctgcccttctctccttgca
acacaccggttacgtcgcctagagtgtcccagtgggacattgctgtgtacaattccacc
>25G1.seq
tctctggtaacgttcaatattcctaacgctgactcaagttcctctggtgatgccaccgaatctgctctatacggggttt
cgctttgttttcagcgcatATCGTCGCAAGGGAACGAGCACGCAAGTATCACGACGaAAGCTTGTGAAGGACGAAGAAA
AGTCTGAGGTAAATGACAAGGATTGGAATTCTCCAATTTCATTTGAAGAGGACACGACAGAGGGGAGCGCGAAATACGT
ACGCAAGGTCAAAATTTCGTCCGAGGTTCCTGTTTACGAACAACATTTACAAGAAAAAACATGGATCGAACGAGTTGAA
GAAGAAGAATATCGAGATCATTCGAAACCCATCTCCATCGGGATCGCACTTGTCAGTCGCAGGAATGTGATTTTTGCTA
TGCGAAATGCTTTGTCGAGACTTTTCTTCGATTATTCGAGGCGTCCTGGACAATCGCTAGACGAAGCAAAATCGTCAAC
GACATGTAGCGCTCTCGTCGAAATACTTGGAGCTTGTTCTTATCAAGATCATGAAGTATCGGTTctgaaggaccttctc
ggaccttacttgcaagtagccgtctgagccttgggttgaccgcccacttgccgaacaagaatcgatgttttgaagcgca
tgcactaagacagcttactgattgcttgccacctacatctctagcactg
>25G9.seq
cgagtacgggtatgcacgcaatcatacccggtagcaacatcaccccaaactacaggtccaattccaattccaattccaa
ttccaattccaaccaccaccaccaccaccaccaccaccacaatccatctaattagaacatggcgtacttgttgccacac
ctgcacagcggctgggaggtcgatcaggccatcctgacggcggaagacagagtggtcgtgattcgattcggccacgaca
acgattcgacgtgcatggtgcaagacgaaatATTGATGAGCATCGCCGACAAGGTCAAGAACTTTGCCGTCATTTACTT
GGTCGATATCACGGAAGTTCCGGACTTTAACAACATGTACGAATTATTCGACGACTGTACGACGATGTTTTTTTACCGG
AACAAACACATCATGGTCGATCTCGGAACCGGAAACAACAACAAAATCAACTGGGCACTGGCAGACAAGCAAGAAATGA
TCGATATCATCGAGATGGTCTATCGCGGGGCACGCAAGGGGCGAGGTTTGGgTGGTGTCCCCCAAGGATTACTCGACCA
AGTATCAATACTAGTTTTCGACCGGAAGTACGTACGTACTGCGTGTAGTATTTCgaacagccagaaaggaaaggaaagg
tagggggaaagtgcaagccgatacgcttttcccgggtcgagtgtacggtacattgtggcgatggaatgtcgattgggct
tttgtgtacctttcacacgacacggccgagaacttgcaacgcatgggatagcatagcgatcgacttgtcgtgtgaa
>25G11.seq
cttttttggcaccccgccattgtgcttnaagaaatttccnggaacatcgatttgatgatcggtagtctaccaaaggatt
tgtcgatgttccctgaaatttttgttccggaaataatgatttcttccaagctatctagctggaatccaaattccgcggg
aatacgcccgctgagatctggaactccactgatagatagatagcttaagctgctgaggaagcccatcgttgttggaatg
gttccggaaaagaggttaggaccaagtgtaagtctggtcagcatacttagcttcgagaattcttccgggatgtttccaa
caaacttgttatttccgaggtgtagttcctgaagtctcggaaggtcgaaaagttccagagggagctcagatgcgaattc
attcgatttcaagttaagaaagcccagattggatgtcttcccgatgtttttggttagccgaccactcattgaattgttc
tctacatttagagagttcaatgaaacagcgtctcccacactaggtggaatgacacctgtcataatgttgaaactaacat
ccacagtcccaagagatcgaattgaaaaaagcgatactggcatggggccactgatttgattctgagctaccatgagaaa
ttgtagtctgtccaacaaactcagctcagatggaagaacgcctgtaagattgttatcacgcagaactagctccattacg
taaccctgatcatcgcatattactccaaaccaagtacatatttggtgtatgtaaaccAATTTTCGTTGTTCATCCCWTT
CAGTTCCnCCAAGARAGSCAAAACAGTAGCCAGCGCAACCTATTTGSTCTtgctccttgcttagtggtgcgtcgtcacc
agatgaaatccagactagagcttggttttgggggctgcaggagctaatatcgccgtcgtgatcttcaaaaataccccgg
aatgaaatgttcaagattatattgataccgttctcttacatctgtttgaataaagctgatttctcccgcacacttgcac
tgatcgattggattcggatttgttccttcaaagaagacgcaatcgcccgtaattgaatcgaatcgtgtcgaaacggaaa
ttgatggtgcagcggtaggtggattagtgtattctggtgcctcaaagtttgaaactttatcgccatcgacggtcgtaag
ccaatatcctgctcccgcactaccaccaaagattaaggcgaaaatcgaacatgcaatccagtaccaacaggaacttgga
gagggctgaatttcttcgggcgtttttgttcgcagagataggctttcgacgtcgacatccgaaattgacctgccagaga
cactcggtatcttcgtggtagaattaggcgaagcgaagttgtcggcggtggtgacattgtaatcggtttcatactctct
atcaaccataggaacgtaggtatctgatgaggcaggtccgagggcatcagtattctggtcaatttcaccctcttnaacg
tcatcatcatcatcatcatcatcaagatcgg
>30A3M13r1.seq
atatctcccctctgccattgtttccttcgtcggcatccgaacgccaggacagtttctcaacgacgaaaattaacgtacc
tgcgaaaggcgagaactgtgtagcgaaacaactttgctcccaactcttttcagcacaagaagagcgaccgcagaaactt
ccaatccaaccgcaacacaattttttcccagaaacaatcacatcgtcccttcgtagaactccacctacatacgaggctc
cgtcatgggctgttcctgctaccggggaatccagattagagcctatctgtgaatcgatagatcgacaaggtcctgtaga
tctaacctcccgagcagtattccgtgtcgggagatccccccaatcggatgtacagctgatgcacgtaacatcgtctcgt
cgacacgcaatggtattccatcacacgaatggctcgtgctacctggtagattgtggcagtgcgcacggtacttatgtca
atggtatccgcattacatcaacaccaaatgatagcaacgtcgtggtacccacaagggtccgacggggcgcaatcgttcg
ttttggtgggcccggagccccttcttacattctcaagtccttctccttcgacctagaggagatgagggattgcccccta
cccatggttaacacttttccaacttccgtaccgcccacgcccgtcctcacggctatggtggaacacaacacgcgattga
actcgcttggaaagaccgccaaggaacattgacg
>30A3T71.seq
ttttttcctttgagaaaaaaataaagctctaacaatgttttacaagcgtacgtgaatatttttctggagtttcttgttt
ttggtttttctttgttttcgtattgtctcgaggttgtctcgttgttttagacttgcgttgaagtttcatttttaaaaaa
attgattgtaagaagttgtcagttgcgtcttgttccgccagctacntggtgtatcggaacgaagactgagaacatgagt
gtaaccctggatattatgggaacgtcttgctgcatcgaaccttcatgatgaagcataaatcgtggaatggtgtgtgtgt
gtgtgatacagggaagatcccanttttccattgaagacatttgggtatttgaactgactgcttta
>30A6T71.seq
agtatccccaacacgactctctttccctcgacggagccaaccatctcacctatgccatcttccagtatgagcccgagcc
aacgtccgacgacaaccccgatgccttcctccactacaaatacaacggttcttccaactccggcaccgtcggatctcga
tgggctatccaccagtatgccttccgcaaaaaaaagtctgcgctgggagtatctgatagagaccgtgggaccctatgtg
gttccgcccgagttttcggacgaccctgaggcttatttcgtcgcggatggcgatggcaccaacggtgctcgatatgccg
ccctggattggatggc
>30A9M13r1.seq
tttttttttttgtcnaaggattccattttctgataattctatgcttcatttccgttttaagctacttgatagctttctt
ggacgaacgatttcgtcatctggtttggaataggagcccctgacatcgagttagtaactccaataatttcaataggaca
gagaagtgtctcagatcggaacccaatttggatcnngaagaacgcttcagtattttgcccatcaacgctgaattccaaa
cttccagtgctattgttagcatctaccgtatcaaagtgccaacacatcattcctgcggctgggtcatgcttcatttgcc
cgtctatgctttcaatagaaggagcactctgagttccaagcggcaacagaatattgacatcgtgganaacgatatccat
tcgggtgagctccatttcaatgttaaccatgattctttcccccacctt
>30A9T71.seq
gcattgtgctttattgaccttnccaaccaaaggacactgtgcatttaaacaatggtcgtcttatcagcatctgtgtgta
caagacagggcaaagccctcgtctctcgacaatttgtcgaaatgaaccgattgcgtgtagaaggtctcctagctgcttt
tccaaagctgattgggcatgccaaacaacatacatatgtggaaactgacgttgttcgatacgtctatcaacctcttgaa
aacaatctgtatttactgctgattactaccaaaacctcgaacattgtcgaagatcttggcacactgagacttttggcga
aagtagttccagatgtggcaggggggttccaagagcatgtcatcaacgaaaatgcattcgaacttatttttgcctttgg
acgaagtgctgacagcaggaggatacaaagnaagatgtttccctttcggccatccgaaccaacctgttgatggactctc
acgaagagaagatcgcagtagcgctccagaaatccaagcaggacgctgcgagagcagagatgcaaaagaaggccaagac
tcttcaagaagaaaggatggcgcaaatgcgaaatgcatttgtcacggggcaaccantttcanggccaactggacgtatg
gagggctttggaggga
>30B2M13r1.seq
ttcgggaaataatcacaacaacaacagcagcagcagcaacaacaacaacaataacaataacggcaccgacaacattggt
tttagtcagaatcaaaacggtaccgtagaaactttccacggtaatgctattgctattcccagtaatcccgcaatagatt
cgtttcaacttccgaatacaatgttttctgtttcggcatcgtctcagcagcaccagcagcagcaccaggagcagcagac
ccaagattcctttcaccaccaagccttccatcagcagcagcagcaaacagcaacaacactttccag
>30B5M13r1.seq
gtgctggatttaaaaattcaatccngatagttattgcttccgaaaaaccgattcatatcgaaaatttaggccgtagcga
agacttccgaggcaaattgaagatagaactcttggcagagtgcaatccatcttcgctggacaacgattttttctgtggc
gttcagatcaactaattccttctcttcgcaccggactcgttggccataggctccatttcgacgtcattctctaacaatg
gttcatcgctatcaatctctgccttccatgctgcgtctgattcgtttctttcaccccgcattggtgcttgctggtaaat
cataccacccccaatgcaaacaaatagacagagaatacctcccggcttcgcatgttgatcccaaatcaaagtattggag
aaagacggtcaaacacttgttcattacaccaatcaacgtaaagcttggtagcccgagacgagaccctctgcaccaccca
actactggtatccgatacctgtaccaacgaaggagcctatggcaaggaggaagagaccganggcaggggagtttttccc
tcttcttgtccccaataaaagtccagacttgagta
>30B5T71.seq
gccattgtgctttaanntcattgaccactcgttttgctcaggaaccctcgtcctcttgaacaagttgacgttgcatttt
cttccgtttccatccttggtagtttcgttccagcttcttgcatgcatcatcatcatcttcagtgcaaaaatagcgggtg
ttgttaaggtggacgacatccaatgggaatatgtcaagccatatctcctctacattcttttcttcagcacgggtgtcta
ctgcaatatgagatccttgaacgtttccaacgtcgaaacgatcattgttttcagagcactatcgccgataatcgtggca
tttttagatgctctctttcttggacgagaatggccctcctaccgttcgtgggcaggtctcgttaccctggtcattggcg
catatggctatgcttcttttgacgtgcagtttcaaacccaaggcttgagcgcttactcctggccaacggcctacgcttg
tatcatcgcgatggaaatggcgtacgggaaaaaaattgtcaagagtgtcccccttcaaactctca
>30B6M13r1.seq
tgttaacaacaacnacaacaacaacttgatgaccttgaggaagaaggaagccatcgccgtaccgtacgcattatttcat
aacaacaacaacaacaagaacaccaagaatatcataagataacacaacacaacacaagatgggtcaggcactctccatg
gccgcggtctactgcttctgctcggccggatcctccctctgccagtcgtgcttcggaaccaacgcggtgggaaccacgg
gccgaaaacgctcggtcctgctcctggcagcggtgatcgccacgtcgttgtggttccagtacagcgtcggtccctcgat
cgtctcgcgatcgcactggatctggaagacgcccacgtttggcacgtgggcctacgaggcctggcacgatccctgcgta
gcggcgaatcccgacgccgagttcgacgcggacgtcctcgaagaatgcgcgggaaacgccggggtgtaccgcccgacgg
cgctatccacgatgtattttcgcggccaacgcggccgccaccaagatggttcccaccctcaacccgggaggcctggccg
gccagtacgcggtctttggattcggctttgctggtcagcctgattcttccgtcggatcccctcttctcgtccgtgtatc
tntggattgcccggctgggagcgggaat
>30B12.seq
AGTCTCCCGTTCCGAAGGGAAGCGGCAGCGTGACGTTTTCGACCAAGTTTGTCAAGGATCCCAATTACGACGAGGGAAC
CGCTCTGGCGGACCTCCCTCTGAGCACCCGGGCCGCCCTCAAGCCGCACCACGACCAACAACACCAGCACCCACCTCTC
GCTCCGACAACAACAGCAACAAGACTGAACACCACACTGGAAACGGTCGAAATGAATTCCTCTCCCGACACGAAATCGT
CGAGCCACGACGACGAAGACGAAGACGGGGCGGCACCGAGTCCCGAATCGTACCTTTCCGCCACGAGCAGCAGCAATAG
CTCGCGTGCCGCCGAGGGAGGACGCAGGGGCGGTGCAAAAGGAACGGGACCATCAACGCCAACAACACCCACCGATCCG
GACGCCAAGCACATCAACCGAATCCTCGGCAAGGGCTCCTCCTCGAGCAGCGGGAATCTAGACGGGACGATGAATTCCT
CCCAGTATTCCCAGTATTCGATGCAATCCCGATCGACGGAAGACGACGAATACTACGACGTTCAGGAATCTCCCCGTGC
GAACGAAGCGATCGGTGTTTCCTTTCCCAGCCTGGCGTCCTCCGCCTTTCCGAGTGTGTCCCAGAGCAATCCCGCCAGC
TACAACGAGAGCGCCCACGCGAACGATTTtCTGGGGACGGGCAACTACAACAACATCAACATCAACAACAACAGCAATA
GCAATAGCAATAACAACAACAGCAATAGCAACAACACTAACGGCGAGTTTCCGAGCTCCATCTCCGCCAAGACCGGGTC
GTCCACCGCGTTCTTCGGAAACAAGTCGAGCTCGTCCAGTTCCRGGGCCAACTATTCCAGTTCGCTCTTGTATTCGAGT
GAATCGGGAGCTACCATCGTCGACAGCACCggttcgggtaacctcagcgacacgaaccggatgtatttcacggcgctGA
AGGGAGACGGCAGCACGCGTCCTCCCGAGCGACGAAAGCACAAAAAGACCTTTGCCGAGCGAAATATGTTCTACCGGAA
GTTCATGGGGGGACAGCAACAAGAGCAACAGCAACAAGGACAGCAACAACAAGGACAAGGACAAGCACGGCAACCATAC
AGCGGTGCCGAGGTCGACAGCGACTTTCCCATTGATCCGGAAGGCCAGGTTGCGTTCGACGACAACTATTCCACCACCG
GAGAGAGTTTGGCTCCCACCCCCGACGACGAAAACGATCTAAACAGCGGCAGTTACCAAAATTCGGCAACAGCAAACAA
CAACAA
>30C2T71.seq
cactcgcatcctaaccctgggcctgtgctagtatcaacaagggaagcaacgatacccatacccactttcaaattcacct
aacaataatctggtcactgaattaacaccattcaggttgtaaattttgcggagcccaacgccacttaggtctaaacaac
atgttcagacgacgagctagcctcggtggaaacgatgcaaagttttttccgaaatacgaggacccaaaggaatcgatac
ttgacgattcggaaagcagcgacaacttgtttggctcgatactctctaaacccattgaaaaatcgaccaaaagttcttt
ttctgataaagggttcaatatggagcctgcggaagatttattttctgatatcgcaaaggacgggcagaaagaagtaatt
acagattcattccccgacctcgaagaggaagggaagaaagataccgcggtagatgcagtcaccgacatcgcaaagggaa
gaaagaaagaagaagtgagaaaattatcgggtcacggccacgatagaccaagagcccgncggtggaaagtttctgagga
caatgatatccacagagttcatgaagctagtagaaaggagccgctcgtcgacggagatgaaggcgctgttgttgaagat
tttgaacaaaaacaagcttgaagagttgaaaccattcctaaagagcagcagtaggagggagaaaaacagtcta
>30C4M13r1.seq
tgtgctggattcgcacatattacgccccganattacaacaaaagatattatgcctatnttccgagagcatttcctgaga
gacaccgacgaatcggtgcgattgaacacgattcgaaatttcaacactctggtctcgctcttggacccacctctacgga
acaaatacattgtgctatggtgcgaaacgattcgaggtgaagaagttttgggtgccatgaaacgcagtgccacaaaccc
gttggtcttgaactggaggcaaagagactacgtttcgaggtgcctgccggatttgattgtgatggttgatgcagtcttt
gtatacaaccatctgtggcccattttgaagatgcttctaaccgatacggtgaatttggtgagggaagatgcaatttggg
ccattccgctattgttaaaggcatttgcggtcgagaatgttactgatttagagggcgggtcgagtcaaaaagcaaagga
ggtatggagcaatggggcgtgtcaagaagtaacgaaatggctgaaagagaccataccgaaaggagcgacaaccaatgga
aaaggaaaaggctcgtcggggaagggcgggaattttagtcaaaggcaattatactgccaggtatgttcggccatggctc
ttgctatccgtttagggggatggttctgaaggaccccagaggaccccagttgtcgaatttggagtccaaattcncctct
gccttgcaacaaggaactctaataat
>30C4T71.seq
ctgaaacctgctgcactatgaatattaacaataattcaatgattctttttggatacgaccttccaattacgtatgtaac
agatagccttcatccatgtttatcatcatatgtgcgccataccagtatcgcttctgtcactattgtctcgctgcgtgtt
gccattttcagaacctttcttcttgtctcgttttgatgctttcttcttcgcccccttcgcaaccgagtcggttccattc
atcgtagccactatcgtcccgttttgttgcttcggattgacgtttgacgcattggctttcgctggctgcatcggttgtt
cgcgcggttgggaactttcaatcccatcgaaactttcccaagtgtcgacctcttcctgcagaccccgcaatgcttcttg
gtaagccagagattgggtgagatcactcggcatcaaaagcaatgtctttctcaagcttagacgaacattagtgacccta
tcatcctggaattccaatgccaatggcaaaatatcattggtcaacaaacgcaagatgtggttttcgttcgccctttgtg
atcttcntataaggnccgtattcctcaatcattatttta
>30C10T71.seq
cgcaccattggtattcattgccacaacgattgcgggatggccgtcgccaacagcatcgcgtcgtgccacgcaggagtcg
ggttgattcagggaacaatcaacggaattggcgaacgcacggggaatgccaatctctgctctatcgttcctagcttggc
ccttcacgtcgagactggaatgacgtgcaatgacaaacttcccgaactgacgcaattgtctcgcttcgtggacgaggtg
ctgaatcgcagtcccgatatttcttctccatttgttggccggtcggcctttgctcacaagggggggattgcacgttgca
gcgatggaacgcagcccgctatcctatcagcacatagaaccggaatcggttggcaacgaaaatgagggtattgatttcc
gaattgagtgggcggcagaacatcatgggggaagatgcacgacatgtttggcaacgacatggatgccagccaaaaatcg
accagatccctggtcggttttgaatcgagtgaaagagctggagaacatgggttaccaattcnaaggagcggacgcatcg
gtccatctcttgattctgtacagcacccagggctactgcccgccctttccaggtcctggattactctgccca
>30C12.seq
ccctgtgctggattttcaacacaacacccaacacaatacaatacaacacaacactcaacacaaaactcacaatgtgtgg
caagtgcaacaacaacaaCAACAACAACAGAGCCGAACTCGCCAACGACATGGATATAGAGGTTTGCTGCGGTAGCAAA
CCGCAGGGAGCACGCTGTGTGTGTTTACCCTACAACGATTGCTTCGTGATCACCGCGCAAGCAATTTCGATTCTAGCCC
TCTGCATTTCGTGGATCTGGTGGGTTACTTTTCTCATCAGCATCGCCGGCCTGGTGATGCTCCAGATCATTTGGTGTTG
TCGCCAAAATCGCGCCGGATTCATTGCTTCCGTCGTTGTGTCCGGCGTCACGGGGTTGTTGTGTTTGTTTGCTGCCATT
TATTTCCTGGTCGAGTGGAGAACCAAGAAGTGGTGCAACGTCTTTCACTGGCGGAGCGACGACGACGACGACGACGACT
ACTACGACTACGATTTCAACAAGAATACCAACGACAACGACAACGACAACAACGacattccgactttccag
>30D1M13r1.seq
cgtaatatgatattataatacgaagtaaagtaatataatgtgaatgtaataggtgctcgtattcataaacactatcgaa
aatgaccataaactggaacatgaaaatatgtgcggtccgaaacaaataaacaacttactggtgatatgtacttgtactt
taaagaagtttgactgctgaacacactacgcgtaaacccatcgataatgtttcaatatgattcagaagttttctgggat
ttcgatcgaaacctgtcaaaggatgacgcccccttacgaaaaggcaagaatgagaggcaaaccccaataccatattata
ttccctgtagccattgtagaggaagaaaagtctgcgtagtctgatcccaattcggtatttgaatcaaagtacaatcctt
ccttggtgacatcgattgcattattgtcgaggatggattcatcgtcaaaaagaggttccaaatcgattgtccacagatc
cgagaagtacattcgcttgctgcgatcgtaccctccaaacaggtaggctcgattcgacccttgaaggacaaacgacccc
ggagcccaacgagaaaatcccggatggggtgggcagcgaatgccaaatcgagaacgaggcatcattcgcggcaggatca
aagacgtgaaattcacccggtttccatagagtcgtgattgtcaccgtctcgt
>30D1T71.seq
gtcaaattcgagtttcgccgaagagcacaatcgcaccatgagagtttcccaccgtgatcaacaaaggtcccaacgatcg
cgtctcggtgccgcctcgacttggcatccacagccactatggaaggcgggactgatggttatgttcgggggatccatca
cgacgagccagaatcgggcagcttgggcctcggccatcgatagcgcggatccagattccctcgtgtgggaatcgcgaca
agaatttcccggcggtggtcggcaccaccccattacctttgccaatgccacgcacggctttgtgttatccggattanca
ctcgagcaaagttatacatctgacttttgggtgtacgaggaagccaccgacagctggaccgacctgagcggaacagatg
ctgcgtttccgggaggtgatcgcnttttcggatacggggttgcatctacgaccgactgtgggaatgcaatggcctacct
gggatttggggtcggcgcggattctcaattggttcaagactggtgggagttc
>30D3T71.seq
catcgtaccccacacactatactagttaccacgattttaatcagacgctttgcaacaacacaaccatgagtgacgatat
ggatttttttggaggggacgtttccccggaggctcccactaccgacgaaatgggcttcaccatgctgggagaagccgaa
acccccccgtccgatgacatggccgcctttgtcggcgacgtccaggacaccacggacggagacatgggattcgctggcg
ccccggaggaaatgggattcgccgccgcacccgagcccgtcgatgatagcgctcccatcatctggggagcacccccccc
gctggaggacaacgcccccattgttctgggacctccccccgtggtcgaagacgcccccgcacccgaaccgatcacaccg
gaggaaccgagtgccatgaa
>30D4.seq
CCCCCGTTGAACTGATGCAAGGAACATGTATCGTAGCTTATTTTTCAGTGGGCAAGCCTTCCTCTCGATCAGCCGAAAC
AACGGGCTCACAAATCCAGTCAATTAATTCCATTCCGGTCATTCCCTTGAGATCTGCGACTCGGTTGTTGCAAGAGCTG
CTTGTTCTGCCCATCGCAACGTCTGCAATTTTCGAGTACGCCACAGCGAATTCTCGACGAATGCGATGATAGTATCCAC
CACGAAGAACATGAGCAACGTCATAAAATGTTTCGAAAGGATCTTCGATGGTGAGAGCTGCACTGTAATTGCGCCACCC
ATCCAATTCTGCCTTCACTTCACGCTCGACAATTCCGTGCCCGTTTGTTGAGTTTAAACTAACGACGTGGCGCTTGTAA
TCGAAATCATAAGCATAATACCGGAAGAAAGATGCGAGAAGAATTGCAAGGGAGAGATCCTGGCCCGGAAAACGTTGTC
GCAATTTCTCCAAATGATCCTGGTCCATTCGATAAAAGTAGGCATTCACTTTTACATTTTCTTCTCTGGGATGCTGCTT
CAGCAACTTTGGAGGGTCACGAAATTCAGTGTAAGGCGTTCCAGGGGGAGATTCTGGC
>30D6.seq
catgtgctggattcggcgcacagcattgtatcatgatcttatgcttcgtattatattcgaaacttcattcgacaccaat
tctgtgcgtccgcgacgcattccctccctcccaccaaagatagAATTCGGTTGAACATGGTTGTGCGGTATTCTTCTTT
TATGAAAAGTTGCAGAGGAAGTCGCATCGATTTCCGATGTAACTAGCCCCGTCAAAGGTTGGGCGCAGGGGAGTATTCT
CGACAGTTGAAATGTCCATCCTCATCTTTTGCGCCATCCGCGCACCCTTGCGTCGCTTTCGAATGCCGGTCAACAGCTG
GGTTATTTTGTGACGAAGCACGTTTTCATCGGTGATTTCCGTGTACCATAGATTGACCTTGTCGTATTCCATGTACACA
AATTTGCGCGAGCGGCCCGCATCGATGATGCAATCGTTGTATTTGTCACCTTTCAGCGCGTTCTTCGGATACATCTCGC
GTTCCAGTTCCTTTTCTTCGATCAGATCCCGAAACTCGATGTTCCCGGGATGATCCCAAGCCATTGCCTTGTTGCCAAA
CAGTATACAGTTCACTTCGGGGCATTCCACACCGCATATTTCACCCGATACCGATGAATCTTCTTCCGATTCCGTTTCC
GATTCGG
>30D10M13r1.seq
catgtgctggatttttttttgaaccagtcgacacatgggctacactcggcatttatatatttctcaacgataaatctag
tttggcggcggcggcggcgtcctatctacaaagggtcgcacactctaagatagaaaccttgtaggattttgttgttact
ttttcatcaatatccctagaaagtataccattatttcatttcatcgttatcattgctttggtttggggaggtctgccca
tacgaatgactgaaaaacccttggatcaaaatcagccataacatcgtcccaccgattctgttcgatgtatttgatgttg
ctgtcggagaattttcccgtgcagtaaaattcaaggtgcacttctaaagcatctatagagtgacaccgagtgcggctcc
ctctaccatgacacgtgggcatggaatcgatcatgtcgtaaatggcctcggttgcacttgtaggaaactttacaatact
gatcacgtgttccctgaaaaaaagtgttgctcctgccttaagatgcgacgtcttgccctgttctcctctcaacaatgtg
atcacttctccaagatgaacagggttagcaatgtttccacctgcaactccagcaaatttgtgctggtaaagcaacttgt
gatctacaagatagtccgtgcacgtcccgagggtataatgagagatgccccaccgagaccaagctttcttcgaatcgct
tgcaacaacggtacgcattccgtatcaatcaccgattgggatttgactatcactgactct
>30D12.seq
TTGGGCGGCAGAGTTTCACGCGCATGTGCTGGAAGTTTTTGTTGTTTTAATTAATTTAATTTTTACACAGTTTTACTAC
TAGTATGGTATCTACATTCCTTCCGTTCCGTTCCGTTGCAACTCGCTCATCACGTCCGCCAATTCGTCGTCCTCTAGCA
GACCGTCCTCTTCGGTAGCATTAAAGTACAGATCGAAGGGGTCGACGTCGATGGTTCGTATCGTCGGGTGGAGCTCGCG
TTCCAGTTCGTCGTCGTTCAAAGAATTGAAGGCGGCCATCCTAGCACGATCGTCGCTGTCGTCGTTGTTGGATTGGTGG
AGACCGATGTGGCTGCCGAGGTGCTGTTGTTGCTGTTGCTGTTGCTGTTGCTGGTCGTCGTTGGATAGATCAATGAGAA
TGTTCATGTTGTTGTTGTATTGTCCCGCGGTATTTGTATTGTTGGTGCTGCCGATGCTGTTGTTGCGGTTGACGGCACC
AACCCCGTTGTTGTTGTCGTTCCCCGTGCTGTTGTTGTTGCTGTTGCTGTTGCTGTTGATATTGATATTGCTATCGCTG
TTGATATTGCCACGTCCGAAACTTCCGAGGCTGTTGTTGCCGATCGCAATGCTGCCGATGCTGTTGTTACCGATGCTAC
AACCGATGCTGCTACCGATGCTGCTGCCGATGCTGCTGCCGAGGCTGTGGCTTTTTTCGGAAAATAACATCGTTGGTCG
TTTTCGGCGCTGGAGCGCCTGGCGAAACAAAAAAGGTTTGTCGATGGTCGGCGACGCTCTGGACGCTTTTCGGGTCGCA
GCGGCAGCGGCTGCAGCTCCCTTGCTGCCGGTTTTTCCGCCGTGGTGATTGTGGAGGGCGTTGATTTTTTGTTGGAGGC
GCGAGAGGTTTTTCTGGCCCAGCACGTTGTTGTGCGACGCTCGGCGTTGCGGGATGTTGCTATTGCTGCTGTTCATGAT
CATGTTCGTGTTCATGTTCATGTTCATGTTCATGACGTTGCTGTTCATGTTCATGTTCATGTTGCTGTTGCTGTTGCTG
TTGCTGTTATTGACGGCATTTTGGTAGAATCCCGGTGCCAGTTTGAGCGRRRGCATCRGCCAGCTGTTCCGCCTCAGCA
AGGTATTTRCATTRgTGATGCCGCTCATGCGCAACGCCAGCTTGGGTTTTCCCCTCACAWAGAGCGGGTGGCTGAATGT
ATCCTTGTAGAaTTCCCtTCGTTTTCGATGCGGTAAATCCTTATTCGAAGGCCGGCTTCAAACTTCCAAGCAAAATACG
GCCAACTCTATTTTTGCACAT
>30E1M13r1.seq
ccttttagagagcaacataatattactaaatcatcactgtattggattcgacggcataattcatttcgattcatcttca
caagcgttactattaatgttaagtcgctacaaaatcgtatgtatccctcgtcaagacgggtgatcatagccaagagtct
ccatcaacgagccatcaagagcagtgctcgcaacgttgtagtccgcttctgaaaatccataccgttccctcgtattagg
cttagaatactttatccaagcctcatagattccagtcgtttggtcgtgcccgggaccacccttggcgctgtctgtgatt
agttcgaactttcgatccgtccggattttcccaccggcacattcacaaacccgcgtgagtgtttcctcgggataaaaga
tcatgtcttccatccttacgacaacgaacggaaaatctgcaccgtttttcttgtctaagtaatacgaataccagtcgtt
ccaaagatgcgccaaagacgtgtgatggtcctcccggttctcggcgtactttacagtaacggtattccagggagcagtg
ggactcgaactttgtctcaaacgagggcaatcttttggtttgccatcgccattttttttagtaggaatgtgttcccacc
tggcagagtaacaatttttgcacatactcccaaaccatgaatatggatgacgaatcgttacgaccggaagaatg
>30E1T71.seq
gtaacttacctcgatgaactacgtaccgtacgtaccaatattttattgaagacgaccaatcgacacagctggtaccggt
agagttgaatggcaacgtcttttctttcgtcgcaaaatctcatgttcaagacgcaactgccacngatatttgtgcagtc
gagaccaaagggtacaagtattccacagtgtcatgcagtaggaaacatttcaaccgaaccaaaagtctcatactgcatc
tcaagcactgttctcttaccaatacgatggcatcgtcgtcattgcattcgcagaggtctacggcatcgccgttccgcat
ctcaacgcaatcggtggcgtgccttcttgtgttcctagtggcgtctacggtattattcaacttgatctacctagttccc
catctctcgggaatacccatcaacgaaaatgtcttcagcgaatatggtcacatgcacgttgcggcatcccgcagagtac
acgaattcagcacgggtacgggtgcacacaacaataacaatatcaatatcaataacaacagcacggcagatcgatccca
agtcggatcaaaacacaacgatgacaaagaatcgatcagcgattggtttcaaaagaatgccgggatcgacctgaccccc
gaaatggaggcaaagctcccgacatggtctcaggtggaagggaggtcgtcgggtaccgggtccgg
>30E3M13r1.seq
ctgtgctggatttttttttttttctttgatttctgttttcttccaaagctttgtacaggtgtagtattgtcccttaata
atatcattatttaatggtggcatgcatgcaattccggtgcaaattcgaactcaaattccaattctgattctgattccga
tggcggcagtgggccgacggtgacaatgacctgtcgatggtcgttagcgtttcggtatcatcatcgatgtggtcgttgt
cgtctgagtcgtctattatttgtccaattgattgtcattcgaatcgaaaatcaaagtggctgtggttccgtcggtggcg
gtgtcgtcggccgcttttcgagcgggaaggcaccggtggcggtgctggtgctggctcatcgtcgtcgtcccaatccaag
ctgaggcccagttcgagatcgtcgaggacaacggtattggtgcttccgcgatcgcccacaaccgatggtggagatggga
gattgtggtggggata
>30E3T71.seq
cctccccgcttgtacggtatcacagactgcaacgtcccttcagctgacagatcatccatccactcggcgtcatcgccaa
acacaaacagtaacatagcacacgatacgtacctacacgttgcaaacactagctctagaaagcaaacacaaacaaatac
ggtactgtaataatacaaatacaaatacaaatacaaacgctaacacaaacacaaacacaaacacaaacacaacacaaac
acaaactcaagcacaataactgagagctgcaaaacactcgcaaaacacaacactcgcaaaacaacgaactccatgcccg
tcgaaaccatgtccatggcttcccacgcctcgtacgtgggagaaatctctccgaccagtgtcgcggtagacatcaccca
agaatatcccagtggcgtcgaggaactcaagcggatgctcaactacaactacaactacaatcattacaagcaacagcag
cagggagttgttcctcccggaagaacctttggtgcgaaacgatctcatcaaggtctggaacatcgaggacaacgagctc
gagatcgaacacaagaatagcatgagcatgaacatgagcatgaacatgagcatgaacatgagcacgagccacgtctcgc
tctcgcacccc
>30E4.seq
gcttttattcaacacacccgcctccggcacaattcctctcccccacctcgaaagagctcaacaacataatcatgtctga
tcaatcacaaacggcaacaaacaatcaatcagaaccgtctcgctgtgtaaaggggtgtggtttctttggaaatgccgct
accggaggctgctgttcgaagtgttggcgagatgtacaaggtgcagaaaaaacgaagtcggcagttgcggctgcggtac
tcgcgccatcatcacccgaaccatccttggtaaaacctgttgagaaggctgcccccccactgcccctggtaattgacga
gccttccgctcccgagtcatcgttgaccaagacggaaacccccagggcgttcgccaccgattcttcggaaacgacggcg
acagagacaccggccgtcacagcgagtgctcCCGCTGCATCGGCTGCAAATGCCCCCGCCAAAAAGAAGAAAAAGAAAA
AGACCAGCTACAAAAACATGATGGCCAGTATGATGAAAGAGAAGTCAACAGACAAGGACACGGCCAAGGACGAGGCCAT
TCGAAAGGTTACAGGAGGTGGAAAATTTTCAAAAATCGATAAAATCTAAATGGACAATTATTCCTCAATTGGTGGGAGA
AATAAgagactgaattcgaagcaggggcaaactctcgaaaatgaaatggactcaatgcgaaccgctcaactccaacgac
aagaaagcgacagtttcgtacatgtttatcatgtacgaattggatatcaatcgcatcacaacaccaaaaacgaacaaac
taactgatagaccttcgcaagcaatgattgggacatgtatgtatgtatatacaaattttgcatatgtaaaggcgccagg
tcactacactctggaaccgaagatgtgaacgagctaattctcgatacaggaacgcgttgtatgtatcatcaacattttc
atcttgtatgttagtgggtgtttccataatatgacaaaatactggttctaaacttttgggtttaatttcttaaaaacca
gcaca
>30E5.seq
cccatgtgctggattcaaaattataatcttattgttattgttattgttctaatgttactattatcattgccgtgatcat
ataccgcaccgcacacgcagtgtcgtcgctcggtggcccgaaacaaactttgtactattgcgcaccattgcagggtccg
gtgctcgccccgggttcctgttcctgttcctgttgctggtgctggtgcagttgctgttgttgttgctccatcgcttcct
tggcttgcttcatcaattcttgctggtcgtcctgggtcatttcctgcccctgggccttggccatggtggccatggctgc
cacgttcatctgcagcttgatgtcgtccgcactcatcttggcgttcgtgctcggattgacctggagggccgccacgacc
tggaattcgttgcccaggatccgaacggcctcggcccgcaagacccgggattccttgggaacggaggcgtcgtcaaaga
gtttcttgcagacccccttgagggttttctggatgtcccgcttgttgatggccagagcgaattccaaaaaggtcggcag
cGAATCGTCCATGGCGTCCTGCATTTcCATGGCCAGTTTCATCTGGTCCTCCTCGGACAaGCTCGGgTCATCTTgggtt
gttcggtgacatcgtgggtggcctcggcgccgccggagtttgccatggctttctcctgaatgtctttctggattgtttc
cgccgtctgcatggttcggacccccgcagtagcggccttgatgccggcacccagcaaaccgacggttgagctgaagcca
ctggcattggccttggttctcgccaggtggcctcccaatcccatgaaggatcgttcaaagcccagatactcgtcggcgt
tgacctccagggaaaaaccaatgatgttcaggtaccagtctccctgggccccgttggcaatcgtcatggcctcctttcg
gcactcctcccgaaaggcgtccttgacgacttttttttctgggcttccccgcttcggaaatttcgcggcggccatggca
tcgaggtacggcaggacgcgctgccggnggtgtaattaaagcacaatgc
>30E6.seq
ttaaaatatagaacagaattagaacaaaattatgaagtatccctattctagtaaaagcaacgagttagcgagttgtgcg
agtattgtatcgtattgtattgtctgtctaataatcaccaccctcgtcgcctccaaagagaccaccacctccggcggga
gcctcggcttcttcttcctcttcctcttcttcctcctctgcctcggcagcacccgccggcggcggcaccaccgccgcca
cctccgCCGCCGCCTCCTCCGAACTTGGCGAGTTGTTCCTTGCCGGCTTCGATCAACTCGGCAACGTCCTTGcCCCTCG
AGGTCGGCGTAGAGCTTGTCGAGGGAGGCGGCGTCGGCTTCGACACCGACGGCGCTAAGGGCTCCGGTGACGTCCTCCT
TGGAAGGAGTGGCGtttccaccgatttggagcatgaggtaagtggcgagttccttcattattttttattatttttggat
cgactgttggttgcgacgatgaaaaagagatggggtggggtgagtgagtgagtgagtgagactgactaaatagcttgct
ggggaaggaaggaacgaacgaacgaaggaacgaacaaggttctagacgggaacacggatcgtttcgtggcgtgtggagt
caaggagttgcgcagaggatcggaggttcaccaagacggcgacggncgggatgcataatccagcacag
>30E7T71.seq
cattgtgcttttaancgaaagaccgattttacataccgactgttgttgtaacagtaataactgctgtgggctttttcga
cgccaatttgatcatcgaactttatcaacacaatgcattttgcaacttctaccctcgccgccctcgctgcccttggctc
tgttagcagtgaagtaaataacgaaggaggcttatccgtccataatcccttgctatcanatccagagtctttctcaact
tcgcattcacatacacaaggaatcgctgcaaatgctgggcaccatgtcaaggttcttcgcaacatccgatctacatctg
gattggaggtgtctgatgacggaaaaggagatcgaaatctttttcaagacgttggtattttacaaaagcaggatcaaca
aaatccaacttttgttgctgaaaaacatttccacgagggccttccaagcattgctgttatcgtcgatgatccaattagt
gaattttttcattacgaaccagacgtggtatctcaatcctacaagatagaagagagcttgaatcattatgtggatgcga
ctccacaccatgatagaaataagctaagcggccagcaaactcacaatattggataccatccaagcaagatcggtcgtga
gctttctacttttgactgtactacttgttcttcaaggccctgtgatcttggttttctggttcagctcttcaaaccctca
tttcaggttgccttggtgcca
>30E10.seq
ACAAACACAAACCACCACCGAAGGTGAGGAAGAGGAGGAAAAGATCGACATCACCAAGTCGGTCGCAGAGGAAGAAAAG
CACTTGGTCAAGCCCGCCGGCGTGGGAGGTGCGATCGTTGGGTTCATCTTTGGTGGTCCGCTTGTGTCTGCCTTGGTTG
GATTCGGAGCGGCGTATGCCGTTCGAAAGAAAAATGGCACGGGCGATGCGGCCAGAGCTTTGGGAGAATTGACGATCTC
GGTCCAGGAAAAGGCGGCCAAGATCGAGGAGAATAACAAATACCTCGAGAAATCCAAGGCATCCATCGACAATTTTTCG
GAACGCGTGCCCAAGGCTAAGGAATTCTTTGTCTCTTCCTGGCGCTCGGTATCGACCTATACGAAAGAAAAGCAATTGA
TTGAAAAAGGTGTAGAAGGTACCGGAAAAGGGTTCGAATCCATCAGTAAATCTGTTTCAAAACTGTTCAAGAAGTCGGA
TACTGAGAGCGAGAGCGAGAGCGAAGGTTATACATTTGTCTCTACCCACGAAGgTACAACACGAACCTCGTAGTCGAGA
GCAAAGGCGCACAGAACCTGTTCTTGATTAATGGGAGCACGTGGTTATAATTGCGCTTCGTTGTATTAATAGAGATTTG
GTAATGGCAGACTTTTGCTTGTAATTTTAAACAAAAATTCTTTTTGTTAAAAAAAAAAAGAAAAAAAAAAAAAATCCAG
CACAGGGTCCGCCAAGTAT
>30F2.seq
tgggaataaccacctctccctgttcatcgatgccacaaccaccaaggaagaagcaaagggtccatgataacaataacag
tcacgataacaatcacaatcacaatcacaacaacaatcacaacaacaattccaacccgttcgacgaccaaagcatatcg
ttggtagctctcccaaatctgccgatgatggaaccgaaatacatttctacagctataatcaacggcaccgttgctgcaa
ctgcaactgcaactgcaactgcaacttccggtcgtctcgggattcgtactcaaagtagtagaagttgttcggcaccgtc
ctgcaacgatggttccaaaaaacaacaacaacaacaacaacaacaacgcagggtatTCTCTGCTGCTACTGCTGCTGCT
GCTGCTACTACGTGTGATTATTCGAGGGAACGGTCGAAATCAAAATCAAAAaTCAAAATCGATTGTGTGTCGCTCGGTG
GGTgGTTGCGGTTCCCGCTACTACTACTGCTGCTTGTGACAGTGACAAAAAGAAGGTGCCACAggaacgaggtcttgct
tcgaatcaattccccctgccatcactgtcacggatcaaagacccgtgggcgaacgcaaacgcaaatgcaaatgcaaatg
cgagcagcagcggaacgaatgatttcgtccaagcgaaagcaccgtctctggaatcgtttcgccaccaatggaaattcct
ggcaaaccgcaagggacacttctgcgaacaccggatgagcgagtcggaacagcgacggctgctttgtgaatccttcgcc
cgggctatcacccgtcggccggagaattgcatggctaggaagtacggtaccggtaccggtacggtacggtagtattaag
gactactagtactcctactattacggacgagtatggtacgagtacgagtgggcaagagcctgagaataggtttttaaaa
tttgcgtcggcctcgtcccctgtcaaaaatttggttattattgctactgggcctgaccgtaggtattttacctgctgtt
tatgttctgctggacctcagtgtcggtttgatgagcctcatgataggttcctctcctatgtaaacataactgtctttga
ttgatcgtta
>30F3M13r1.seq
attaaatgtaataccaattaatcttatttgtttatgtagaggaaaagaatgtaaatcaactattgcccggctttcctgt
tgcggctggaaacccatatagatcaaaccgcaattcacaatcacaccggattgcattgcattgcatcgaactagaattg
gtgacacaacgctacgctacaacgacagagctaaaatgccaaatcctaggatgatcgaaaaggctagtgggacgattgc
ccttgcccttaccattccaacatctgcagaagaaggcttcccgattccaagcttatctgctccttgccttagcttggct
gctgcggcaggtccccaattgtcaagcgagtcaccggcctgactttttgctgcatccaatagattattgatggtgtcag
aatccacattaccggcatgagtttttaatgcatccatgagattgttgacggtgtcgggtcccaaatcatcgagggatac
accggtcagattttgtatcgcatccttcagaccatcgggtcccatatcatcaagggattgaccggtcagttcttctaca
ctatccctcagatcatcaagggtatcattgagtcctccgttcacccggccttgcaccttgtccttcaggcccccttaag
gtggacttgaaattgtcaaggtggccaccggcctgactttttgctgcatccaatagattattggatggtgtcagaatcc
acattaccggcatgagtttttaatgcatcatgagatggtgcgg
>30F3T71.seq
cttttaagggtttaacaacgaatatcggcccgagtctggtaaacgtctgcaaggacctgggcgatggtgaaagttgtgt
tttggaatacgaaggtaattatgagttgatttgggatctcgtagaaggattgaactatagtagtgtggaatacccaatc
gaaaccatagagagcgccgtgaccggtgtaaccatcgcgatggttttcgactatgtgttaggcacctgtaaaatccaag
tcggaagcgatctcaaaagggacgattgcagtgcgtgctccatttcggcttgcgacaatggaaacacaaccgacagaac
cgtatatcattctatgcatacaaccaacattgcttacgactgtacgaacctggagaatggcatttcttctgaaggcgaa
tgcgaacaagttgcgaatccgaatccattcttttttccttttgtttcgggtactaatttaaccattcactacgtcgtcg
aagccgaagacgaaggttcgaacatgacactggcaggctcctcctccatgtcacaggctgcgcccggactatcatctcc
ttttgataatttggtntggaggtttcatggatagagcaaccaatatcaacataaacggtca
>30F4.seq
ttgggacagcctttgctaccgggtaggtactcgtaccgctgcgatagagtacagtttactcatttcgaatgccattcga
aaccgcacgacttttaaaaaccaactagaacgagaacgagaacgagaacgagaacgataatgagggtgttgatggcagc
atcctcttggttggggttgcgcccctcgaatcgccgtgcgaaccttgtccagagcaccaccgcagcgcgggttgttgtt
cttctactgctaggaatcctctcgatcaccaccacaacgaaccgatcttccatcctggtttcagcccaaaaaaatactc
tgttttcgtccaacgtcgtgacactcacgtcttccaattggaaggagcacgttttggacaatccgcatctagtgctggt
caatatctgtcgaaaggggtgaggatatttgccagcttctccaaccagaatgggagaagctggcagcatccgttaaggg
catggtgactattgcctactgggacacggaggggtgggtctcggcctccccgactattgggtgactatcggggAACCCC
AACCATCCGGTTGTTCAAACCCAAGCGCAAGCAACGTCGCAAAGGATCCAGCGAGGAAAAAGAAGTGGTGGACTACCAg
cacggcgaacggaacctgaaggacatgcgcaagtttctcgagtaccagctccccaactttgccgaaaagctcaaggaag
gaaagccagatctcgacaaggcccaggccaaggccgagaagtacggattgccggtggcggttctattcacaacgaaagc
gagcacgtctaccaccgtcaagtggctgtcggtggaagtccgccgccgaatgctgctggtagaggttccacccacggag
aaaaaccgagggttgcgcgagaaattgctgggagacggagccaaagacggcgaaggaaacctgccatcactccacgtga
ttcctcccgcgt
>30F6M13r1.seq
ctgtgctggatttacaagaatacancgaatcaacactccttggaatagtaatctacgctcatttcgtctttgtattact
tcgctcattgacctgggtctttcgatcagcgttgggagcaaacatggaagcagtactttcgagcttcttgctgacgatt
gacaccattatgactctcattatctattttgttcccaagctcgagaatgcaagaacagcccatggcagccatcgtgatt
cttctgtttttgttggtcactcttcatttttctctgacaagtcatctatggaagaaatgggtgtttgcgcctacagacg
tcgcagctcagtagaacaaattcgaataaatgccgcacgtagtctacagctatatgaagagggaaaagtctcgggaagg
ttgtcgtcgacctcagaaagtcaaggggacagactggaatacgtatccgatgctaaggcggacgaagaagtacagaacg
aagtgtgtgcattggagtattagcgggtcgatggaccaatttagtgatcttaggaaagagtggattcatccactcagaa
tttcaaataattttcaattcagtttaatgtcgtaagaaagtaaacaataataacaaacaacagttagcgaaaaaaaaa
>30F9.seq
ctttttgtacacgccattgtgctttaantgaaggaccacttaacatccgcgttcacgtccacgattcgacggataaggt
gtatatgtaatggttaatcaagacggctcgcacgcgccccctccgactcacaactccacaagtcacggggcgaagcaca
accttgccgaccagagatggtcgattcgcaaagatggtccgcacatcacatcacacaacagcacagcacatcacaccac
ccgttcctttcccacccactctcacgcaccgtacatgtacatgttccgtgaaacatacgtacCCGACCAAGCCGGCACT
GCACTGCAGTGACAATTCGTTCGCACTGCGTCCCAAGCCAATCGATCGATCGATGCGTTCAATTGAATTGAATTGAATT
GAATGGAATTGGATGGTCGAATCTGTCCAAGCTTCAAACACATTCGTACATCCATTCATTGATCCATCTGTCCATTTAT
CCATGGATTTGGATCCGACCATTCGAAGATGTGATGCAATGCATCGCATCGCATCGAGATCGACTCTTGCATTGCAAAC
CAACGGCACGGGAATGAACTCATCCCGAAGCACCCAAACAAGGAAAACGAGATGACAGACGGTCGACCCGCAATCATCT
CCTCTTTCTGTACCACTACTGTATTGTTTTTtCCGTATGAATAGTTAAAAGTaGATCAAgCCATTA
>30F10.seq
aacctcccattgtgcttttaaatgcttcaacaccttcctcttgtatgctgattgtgttgttgtgttgttgctgttgttg
ctgttgctgctgttgctgctgttgctgttgttgtgcttgtgcttgtgcttgtgcttgtgcttgtggtggcggcatggac
actcgctgcgggctcaccggttgtggcatggcccgctgttgctgctggggcgttgggggaaggatgtggcggttgatgt
tgttgctgttgctgctgttgtggttgcagcggcacggcgcgctcacgcccgatacccccTCGAAAAAGACGGGCTTCAA
TACCACACCcgggggggccgccagggtcggtccggtccccttggtgccgttctgggtcagctggatgatccgtatcgcc
acggcgaatttcttgtggtccaaactcgacgtcgagggctggtcggacaccgtccagatgttcttcaggacctcgatgg
ggagcttggagcgggcaaaaaactgcacggcctccaccccgccaatgactcccttttgctggacgtcggcggcccgaaa
gagggccaggtaataggcctgttcgtgaggcgcgggagcatacgacaacgacatcctttgtggtgtgttgtgttgtgtt
gtgttggttcggttcgcaacgaaagctgaatggatatctatcgtatcgtatcgtatcgtatcgtctttttttggtttcc
caactacggtacggtactcgtactcgtactcaaagactcactcactctgtcaatcttttatcgactctcgttcacttcg
aatcaaacacacaacaaacttgttgtttccttcgattttcagtcaaacaatgccgatcctgtcgttgtaacagtaatcg
taacctatgcttgttttgtttctgtccaataatgtacgctatgttcgtaccgtaaatccagcacatgg
>30G3M13r1.seq
cgcgaggtacaggtacagaaaccaatcaatcaatcaatcaatccatccatcaatcagtcttgcgtctttggtctgtcga
accgcacccgatttgattcaattcaattcaattcaattcaattcaattcaattccattcgatcgacgcttctttggaag
agtctcctggtctcctctgatttgcttgacttgacttgacttgactttacatatttcacttcaagcacacaaattcgcc
gacagacacaacgacataattacacaacacaacacaacacagcacaacattcaccaacgaatcctctgagcagttggga
acaacaacaacaacaacaacaacaacaacaacaaccacaaaggaaccacctatctatctatctgcctgtcctttccag
>30G5T71.seq
cctgccattgtgcttttaangtaaagcccgaatttgttccttctcaccccggactgaaggaccagatcccgaaaggagt
gtgggataacgaggaagacaaggcagccttttgcagcagttacagctgggacgagactactgcggaggaagatggtgct
gctactggtgctgccactaccggtcaagataaaattcctccgatcgccgaggacaagatttatttcaacgagggagaac
cccaagaatccttcgaattacgcaccaagccgtatccaatccccattcgcaccacaacctatgtcgattttatcttcaa
ccttccggagaacctgccggacatgatgcacattgtccacgcggaagccctcgtgagccaacccgatcacctgcatcac
ttcgtgttgattggatgcacggccagggtcgatgccgaccaagagggagtacccctcgaacggggcagatccaccgact
gcagcatggacctgggggggggtgggcacccggatcgaacgtattcggggaaatgtccctcgacactggcttcgccctc
ggagccggtttaaagatcgtggcgctcatgttcaacgtgcactacaccgatggggtatacgccgatccggagaccaaaa
caccaaanatggccaccgatggaatga
>30G6T71.seq
gcgcttgtgccgaatattggttgccggacggtgttgacaatgcaacggacttgctgcatcctccgcaaaatggtgactt
tgaggatgacgacgttagtgaatgctacagcgagacttgcagcgaagagggcaacgagagacaaagcggggaaaacgat
gtggagatgaatgatgggaccagccatgtttccgaggggaacgagacatctcgagaagacaacgttttcgtcgaggaag
gaaggatcaatttggttgtgatggcagctgattcggtgggaacgaatgacaccactgcagcaagcaatgttcgcggaga
agaatcgacagacgagcacgtgggcgattcctctgccaggcagcacacatcgcccactcgacctgcgtcgtctttgtcc
ctctttccgtcggcaacccctccccgcattgcggtccgacagcagcaacggatatcgagtccccctccaacctttggca
caaccgcgggaaccattccgaatgcgtccacgaacggtggggtctgcccacgactccaatccaagcggtacggacaccc
cagacccctcctcctcctgtgaatcctctccattcgttggatcccccccctcccc
>30G12M13r1.seq
gtgctgganttacaagcatatccctggttggacagtattcaattgctatctcacccggtctgtcacaatgaagtatctt
atgttgatgtgtcgtgtttgcttgttaccggaattcttcctgttggtctccaacttgatggagcttgtgctgtcctgat
ataggacgttcttctctcctaaaacctgactatgcgagtaatccccatcaattggattacaacctcttgcgtgataccc
ttgccattgcaaatagtatcaactcaagaggttaaaagcaaggtggccatcaaccccggccacttctgcttctgtcgaa
ctctttctattgatctttcttttttgttggcatggatggtactatgtactgcaccctggtgtcccattgtcagtactgc
accagtttgactgcacatgtcagagtgtgttacaaaggttgtgtccacaaaccagtaagaagtcctggtgccatctcaa
ccaaggaaaagcagcagtgcaattgtctctcgctattatgccagcactctttttaatttcttcacatcctggtgagtaa
gggtgctgtacccttgttgtgcataaagacgcaattgggtgtttgtatatcccggccgtgcactctttgctacaaaaag
tagctttaccacacaggaatggactcctcttggccaggcacacttcagagtggcagcatcattggacacatcaaataag
tgagctgctgcgggggctgggtgctgtactggcatcatcatccttcaaagagttggatagactctccaatacctcagca
tggtagtttg
>30H1M13r1.seq
gattagattaacttagattagattagattagaatagaacgtactatctgcccgatccgatcctatccaatcgccgtccg
tgatgcaatcgtgccgtgccgtttcgtttcgggttcaaaacccacccatgtccgggacgatatcgctgcttagcgccgg
gaactcaagcgtctttccattttcgaatcggacgcggacctttgcgtcgtcgatgttgcgaaagggaggcggttccacc
acggtcccctttccgagattcatgtggacgaccctgacgcccaccggaaagaaccacatcggatcaacgccgacgtcga
cgtcgttgcttccactcgcgggcgaagccgatcgcggccgggggagggcgttcttcgctgcggcgtgcacttagtggcg
cttgcgcttgtttgggaggggatcgggggttgtggcggngacttgcgcgggggaggtacccttgacgga
>30H1T71.seq
gaaaggattctacaagcgggccgaaatcaaggactgcctgtgctttctgcgctggctgtacagcggcaacgacgaggga
tccatgatccgggccatgaaaacacccaccaagggcatcggagagaagggatacgccgagttcaaggaatattgcgatc
tggtgcaatcctacctgagacaaaaccacccagatctcgaccgacccacctacctggatgtcttgatttccatgaccaa
caacgacggggtctccagcgacaaggattatctgctcccggaagggacaccgngtccccaggatcacatttcgaaacgg
gcgctcaacacctttctgcc
>30H5M13r1.seq
ccatgtgctggattacggggtggctgatcggcctcttggtctttcagtccctcagctcgttcatattggcacgaaacga
ggccctcctcaaggaccacacggtcatcgtacagttcctgaccatgctggtgggagccggcggcaacgccggcaaccag
gccagcgtcggcgtcgtccggggcatcgcggtgggcaccgtccaccggtccaacgcgaagcgggtgctggttcgggagg
tcgccaccggcctcgcgctgagcctgctgctgggactggcgggattcgtccgggcccgggcctttgccgtgccgtggag
ggagacgctggccatcacctccagcctggtgctgatcgtcctcatcagtgtcggggtcggggcgacgctgccactggtt
atgggaggcggtcggcatcgatccggcgcactccagcacgaccatccaggtggtcatggacatcacgggggtcgtcatc
acggtgcacgtcagcgggctattgctggagtgagtgatgtgtgatga
>30H5T71.seq
cttttaagtttttttcttaggatatcaatcaagtcgcttatcattacagtattttgttccggtgtagtgtggccaatac
tgtactcgtactaaaccgaggagattaccagcgtagacacagcactattacaatgtgttttgctcttctccaaaccgtg
cttgccgtgcgtgtgccgtggtcctcgtattacaaccgatccccatccgctgtgccgtgattcgattcttgtactatat
tgtggatcggccttttccgtatagaccgtacggacaccgtgtaccgtatcgtgggtacgccacgtaatgtgacctgttt
gttcgagggcacctcgtcccttcggatccaatccaatccaatacaatacaaagcaggacgccaatactacacaatccaa
tacaatgaaatacacatacacaaacggcaccttccgtctcgtttggttggaagccttgaaagaatcgtccggcctgaac
tcatcctcaccgaatcggatcggaggcagagttcctcgatcttctggttaagagatcggttgcatgcttccctatatcc
cttgcctgtatagtatgccacccacttgttgagttcgtcatatcacagatggaaccactacatactantcaagtgtgtg
tgcgtgtgcgtgtgtgtgtgtgtgaaaaa
>30H10.seq
CACTTTTTGTACACTGCCATTGTGCTTTTATTCAACAACACTGACCATCACGGAGGACAAAAAGGACGAAAAGTACTCG
TACGATGATGAGCTCGTTGTAGAGGCAACTCCCGCCGCGGACAACGGACCCCCGATCCCGCCGGGTCACCGGCGATTCT
ACTGCGAAAAATGCCGCTCGGTACGTACCGTACCGTTGTTCCGTGCGACACCTGCCTGTCTCGACAGAATGAGTGCGTT
CGCCTCGGTAGAATACAGTAACGCGGAGCTTTCACTTTCTCTCTCGGAAAMCAAACCAAACCCGGGtTTTGAACGGGGT
GtTTTTTCCGGCGTGTCGTTTGCCGTGTGAATTGTTACCATCTTCGCCTTCCGAATGTGCAAATACTGTGATTGTGATT
GTGATTGTGATCCCAATTCCGCTTGTTTGTCCTCACGCACACATCGTCGTTCGTTTCTTTCTTTCTTTATTTWTTTTGC
GTTCGGTTTGCGGATGGTTTCTTTGGGTCGAATGCGATGGTTTGAATGTAACTTTGATCCAACCAACAATGCACAATAC
GAATGCGATGGATGGATGAAAATGTACCTGTACAGCCGTACGACTTGCCAGGGGGAGCAACATCGTGGAGATGCGCGAA
TTGCTCGACGTTCAATTCCACCGTACCGATGCAATGTCCCTGCTGTGTTGTGATGTAACTGCATACAACGCGCAGTATA
CAATACTACAGTATGTAATATGCATGTATTGGTATTGTATGGACGCCATTGTCCGTTCGATAGCTAGTGTTCGATGCGT
TGGTTCCACAGAAAATACTTTTTCGATTGGAAGAAAGAGCACCGTGCTTGTATCAAAAGCTTCTACAAGACTGTATGTA
TCATCAAACTCGAACGAATGGAAACGCATTCCGTGTGGAGCGATGGCGTTGTGTGGGATGTGGGTGTTTGATGAGATGG
AAACGGACCGTTATTCGAAAGGAACGAACAAAGAGAGAGTGGAGCATGAATTTCCCGGTTGCTTTTCGTTAGTCGATAA
CGTTTAATACAGTTTGTTACAACAATNCCAGCACATGGGTGCCCCAAG
>30H12T71.seq
cctggtacattatctactttcattccacatgcgaagagtcgaagacctggaactatcatcaacagccagaaactagcta
ctcatcagagtagacgtatacactaactcaaacaaacacaagacattagtaaacatgggcaaacgaccaggaagagatc
caggcgctccaaagcgcaacatgagtgcgtatctgctctaccaaaatgccatgcgcgaagaattcaagtcggtcaatcc
cggcatgacatttggtcaactggcaaagtacacctctgctatgtactcggaacttcctcccggcgagaaggaaacttgg
gtgcaacgggcagaagccgacaaagcacgttatttgcacgagctcgcgaactatgtggctccaccgggatacgatccca
agggtgatgcgatcgtttccactctccagaagaccggacgaaagggaaagcctgagaaagatccaaatgctcccaagag
aaacatgagtgcctatttgctttatcaaaatgccatgcgggaacaattcaagcgcgaaaatcccggcatgacttttggc
caactcgccaagtacacctcgcacatgtacaagaacctgactcccgacgaaaaagcgacttgggaggcaagagctgccc
aagataagggt
>45A12M13r1.seq
aaccgaaaataatatacttctaataattgatcatgtaaaaagtgccattatgtgtagattttttcaacaatgaaactca
ttctccgcgctcgttgtctcgctgcgttagaatagagccagaaccgctgaaagcaagccaagacccacgaaggcagttg
caaatggtgcacgagcaccaccactcgtgcctactagcttatagctgctctcgacctcaagcaacttgagcatcactga
gaaacccgtagctttatctgctaggacttgattcggtgttcctgccaacctacgagacactacaccgttgccaactccg
agttgcaaaaaggccattccgttacctatgaccacgccctcccttataaagaaatcagctgtcagcaatgtttcaaagg
cgcaaactgtcgaccccggtcggcaagagacaaccgtcaattcacttgccccaactccaccagtattgggaatgacgac
>45A12T71.seq
tcgctactgtatttcttcttacttattcctttcacgttaactcgacagtacgatatcctttgcaatatgagattcacta
ctggatttacgattgcgtcccttctcgtttggtgcgatatctntacaaggagtatccatgttgaaggaaaggtacaaga
ttaccgggccagaatttgagtacgacgatctacaatttactatggattttgaagtcagtgatttcgtacaggatagcat
ggttgagtttactctgtacgacggtctaaactgcaaagatggcggcgacaatgacatcaccgaaaatgatggatatctc
ctttccagactccgaaccgacctgacaccactgggtgacggaagtggtgttcgattgatcaaagtacaatcggagattg
ttcccaaggctatgggagactccaacatttacaaaaaagacgacgacggaaacgcagtgattgaatattgcgtccgctt
cagtgtctacaacatgcctaaggatcagacctattcaaccgaaacaaattatcttgaaccttccagtcaagctcgtcat
caatttanncagctggctttccaggtcgatgccgacttgagcaatgccgatacggnaatcgccccaggcaacgaaaaac
actg
>45B2T71.seq
aattcaattgctaccccgacgtgctttcaacgcaatggtcgatgcaaaccattctgaaaatcgccatgggtcttgattg
tttcgttcgccttttcctcatattgctatgtaccatgccgggattaacttggaatgccttcctaatgccgctacaaata
cccgattgacacattttttgtatcgccgcgggtgtttttttacaaacgccaaaaaagtcagaacgattcaatttaacac
acttttttttcgttgtgcttttgtcgtgtcgatgctccctggctttttgttttgttttgttttgttttgttttgttttg
ttttgttttgttttgttttgttttgtatcttctcatctcgcaaatagattatccttcttgtccttttcggaaatcttgg
acgacgcgcttttgtttgtaaaaagactggacaacaccgaatttttttgaatggcaaaatccaccctcaattgtacctg
ctgccccaaaaaagttggtgtttgatttggaaagaggagcttctctgtggttgctttcttctcatctcgcaaatagatt
atccttcttgtccttttcggaaatcttggacgacgcacttttgtttgtaaaaagactg
>45B4M13r1.seq
attccgctcaaccctttggtgtcttggacggtntggattacaagttcagcggctttgttcgtcgccttgaaacgagcaa
aattcatcagattcacaacaatagggatattgttcttctcacaactttgggattcagtccgaccggagaagtctacaac
gtcaactcagagtacttagcagcttatgttgctggggcactcggagccagtaaggttatttacttcctggaaaaggatg
ccggccttcgccacaagattcacggaagtgtcattcagcacctgagggtcaacgatggccgcaagcttttagaaaaaaa
tggcatcctaacgaaagcgaaaggatttgtctacatggatgcttgcccctatgattacggcgccgagcaactcttcttg
atcaagatggggtggggtatgaatgcattgaaggccggtgtcaaacgtgtttcacttgatatcgccttataatggggct
ctccttacaagaactgtatacccg
>45B7T71.seq
cgaaagttttcgcctgggtcgttcctttnccagtccctggagggggggcaaccgggcaccgaggcgccaccgcgtggaa
ggagggtcgctctctgtcngccccgtaccaccttacccggtgttcctcgcntaactcactgaagacatctgccaccgaa
aaggaggatgcctccaatgactcancaacagcttccacctatctctacggcgttgcgacgcaactcatggatctcgtgc
tggaacaacgaacccaggacctcgaaacgtcgccattcgaggcctggaatcgtcgacgtcgacatcgaaaaaagccctc
cccgcgatcacgttctgagcgcatcgaatcactgatcgaaacgctgacgcgtccgacgctgggcgaatccgatcgatcg
gacggaagttacccgcggcaaggactcggactcgaactcgaccgttggtttgccaaggcatcgaaccgagactccttt
>45B8M13r1.seq
catttgtgacgagcaattacaanccaaatgtcagatggtatatgtcttcttcgtcgctggccataaaaacgatactcaa
aacgtcccacctcttctcctgaacgaatccataactgatttccgcgacatgcnttctgccatacaatagagacaacacc
tcaacgctcagcgtcccaaatcccgatcttcgcgaaccgggaacggtgtacttcaatattcgagaaaatcaattcgacg
ggaaaatgacaacctggttcaaattcgctagtcttgtggccaaggaatacaactcccgtgcttccgtctccagaaccat
agactacatattcaaagtagattcggacttgttgttgctgactccgcattttttcgattggttcgatggtgttcacaag
gagcagcagaagcttgttgaagagcaaacaatgaacagccatcctcgttctactggcgagggtattcggcgcgtttatg
gcgggattgagtttccagcgacaaactgtgtagtcaaccatacctttgaccacgcctgtcccctcccctgagcggcccc
t
>45B8T71.seq
gggaatcactcattaggttgaaaacggatgcattctttggtaaacagtgttcactaccagtctgctttattgaggaaaa
tgcaagcgttttcttttctgggaacttatctcactccatttgctattcacttaaccttcacatgcatttcttgtggngt
tattttccaaatcctcatgcattgntgctgcctcaaccccacataatctagaatagtaaacatgaaatgtttaatgatt
gacacccttgtctgaatcatgctgtgattgaactctattggtaatttctgctgatgccaaccatctcgttatcatgtac
atgtgtgcctcttgacttacagtttcttgcgttctaaatccaaaggaacgtgccctgcagattatgtcactcgtatgcc
ccaaagaacaaaacgagacgattcatttcatttcatttcgggtg
>45B9M13r1.seq
ccggttttgnggggacacacaatantgtaatagtgtaataacaattgtatagatggtagacgtgcttgnngngaccaaa
agacaatcaaaacagatgtgtgtgctgtgtgtgtgtgtgtgtgtgtgagtgagtgtgagtgagtggaacggaccgaccg
aacaggattgcattgtatcggatggaacgcaatgcaatgcaatgcaatccaaagtgacgcaaggcatggaaaggaaagg
aaacgaatcggaatcattctgcggcgcgagagaagaacggcacgagtgatttgccaacgaccaggccaggcccagcccg
gctagaccagtccagaccaaaccgtatgtcccgggaaacgagcaatccccatccgagacatccctccaatcaattccat
tccattccattccattccgatccgatccgtcccttcgttgcaattcactccactccactcaactcaactcaactccact
caactccactccgcgacggtttgtacggtngtttttagttagttagtgagttaggctttccagc
>45B9T71.seq
ctcacctcaactcacctnaactcaactcaactcacctcacctcacttaacgttgcttccctgcctagcctagccttacc
ttaccttaccttaccttaactaacctccctacagagcctacccctaacgagcaaagggccctgtatgccaaaccagacc
tgaccagatcggcccgacccggaccggaccagcaaccgtttagtgagcacggcaagaagagagcgcggcgtcttactaa
ggctaagcaaaggaaaggaaaggtacggaacgcagtgaaacctaacgtaacgtaacgtaacgcaaggtaggctatgtta
cgttaggacaagccagccaggcaaggtgagtgagtgtgagtgagtgtgtgtgtgtgtgtgtgtgtcgtgtgtgtagaca
aaactaacagaaaaccagtgttgttcgtgcagatgggagatatgttaacaataatgtgat
>45B11T71.seq
ttatatggttcgagatcgcgtactaacagggaggattgttatantgcggctttgaacgtaccacgagagagacagggag
gaattgtgaagaagaagaataattataatcgtggtagccataggcatttcaggacggtatggttccgttagttactacg
cgacatgnccatcatcgatggtagtttttgaacgaagcagggagtgtgcgcaccctgacttttgccttgtttttcatag
gggtagctaacagaacagaacacaacttaacataacaaacggggagactgactgactgactgactgacgtacggacaga
cagatcatccggggcgcgttcttctctggcgccgctaacgctaactggttgcggcggcaacaacaccgacacagcaggt
gcgtgggcccttgcgtgtactagagctagagcattgtctggaacccgcaccacccaccctggagggggaccgtcgtgaa
cccttaccaccgcaacagtggccttcgtaggtctgtggaaaggtc
>45C3.seq
tttttttaatctaaaaataatagtattactcgttttattgatattttcttcttggtgtggtaaatatacatgcatgaat
ttctcttaagtctctatgaaatgcggtgatgatggcaagtttacaaaaaatagcatgccgtgtgattgtttgattgtgc
ntggatagagcaacctgaacctgacttacaaactgataagtcagtactcatgataagtctatcctttcgtccttctatc
taccagtaggagcaaatgtctaaaaatcagtgcgttgtcttgataatccctgagcttgtaaggtagcgtctgtccgttt
cgtgataaccatgatgatgatgatgatggtgtgtgtgtgtagacgaattacatcgatgggcgtctcacattgcgaacaa
cttcaattctaacattttttatgcccggctatatcctcccctgtgtgcggacccaccataggatcctcccgtggcacga
tcacgtcccccgcttgctacgctatgggttccagcagtaacatcttcagggttgggctggcatctgaaacctaggcaca
tgttgcTGCAGCATGCACTATTCTTAGTACAGTAGTTCTTGGCTGGTGCGCAAAGTTGTTCTTGGGCCTCTTCCAAGAA
ACCCATGTCACCGATCACAATTCCCTGGTCAGCTGAGGGTGCGGAGGACGTCGTGCCACCAACGGCTGTGACggggatt
tcgaaggcgtggctctggctttcaccctcgaagagaccatcgcttttgtagacaattgtttccccatcaccaataccac
ttcgttgctgtctgtttaggtaagaaagttggtaaaaattaaaagcacggtactcgtctgtaccctttcgatcggaaat
ggtaaatttgtattgacccacaggtagttcaagttcttccgtcacatcattcccgtaacggtagtcgttggcatttttc
gaggcatacaactttgtaccatcagcagaggtaaccttccaagcagcgtcttcgtgataatcagcaaacttgatataga
ttttgaagggggcggtaggccccgcaacagctgcgtattcatcggtgacgacgtcttcgttcgctgcacgaaagtaagc
agcggtgttctcaccaaccagaggaatgcggaagtcctcctccctgtgcgttccaaattgtccgttgcctgccccgaaa
accagcacat
>45C6T71.seq
cacaatcacttcagagaaaaaaaagatggnttacaacaaacgctccatgagacaaacaaacaaaatgtcgacaacaacg
acaggcaaaaacggacagatccgtggcaatgttcctcccaccagaagcacacttttngtcactcaaggcagacnggtac
gaaagtatattcgtttcgtgtgccaaaggccgtttgttggaaaannactgaaaaaagcccggtatccatcggtggagat
ctcggagagaaagcctttttgacgatagatagcacgcggtgtttgtttcggcacaaacaggcaacggaggccgtcttgc
tccacgatttccgggctcgagcaatacatatatgctcgttcactccaccgggaacccatcgcggaggagtcccgttatt
cgaatggggaaggatcgaacggacgaagggatggtctgcgattgctgctgctgctgcggggcgatacgcgtcgtacaca
ctgactaccccccacgatggacggtattccattcgggttggaataggggaccgacgatccaatggaacgcgcgcgcaca
cacgcacacaccgccgaatgatgctggtatcatcgtcgaacggcggggacagcgtgtgcgcacgattttgaagagaatg
agacttcgtgggactgtaggaccctatccgggattgatcctgccatgatggtgtgtgtgttggtcggcatttataagct
tcaaacaacgaaccaacgacatcacaaccccagtagtgacaat
>45C9T71.seq
ttttttttttaaaaataatttgaccaatgtggcctgtggcttttattttaactattgtggtgtcaattgggcggtcgtt
agtcctcccctccctcgaagttagcgttttcgtcccgggaagatccagcgacagctgggattgatgggaagcaaccccg
atcgcaaaccgttggacgtggccgccgtagcatttttgcgaccttnnatctcgttgtttccttctgcggaaggacacac
agtgccccgatcgttaaattccagcgattgctgctgctgctgctgctgctgctgccgttggaaaccatcgtgctgttgc
aaatcttcctgctgtttttcgaggtgctcgtgaaatcgtctcagatagtcgtattggtactttaggcctcgatcgtctt
gttctaccggcgatgcagtttggaatggcaacaacgccaagtcggattgggaagcaacggatgattgcagacgcaggct
tctcgcgttcggaagcacggtagaatcgctcgtggctgtagcatcaaagagacgggattccgcagattgtggatcgatc
gttggaagagaagaatcgtgtcgtcgacaatgaacgtcatcatcctttccggatttctgctggtgatggattgaagtcg
atctcnacggggaaaacctaaatggaacttcggtaggcgaccgtccctcggaagaaatgctgtcgatgtgtgttgagag
attttc
>45C11M13r1.seq
tgcggactagcagctaggcctacagtagtagtgtttttcccaatgaattcttcgcttattggttttctcggagaacctg
gacgacagacttgaaggcgaaccattcagggatgtcttctcctccacgaagcatttgtcggaacttggttccagacaac
ttcttgaggtgcaagtccttttctttggcttcgtcggcagtaacgtagccctcttcttcggtgtagacaaggttcaacg
atgggacgggtgtgactccaagcttctcacagttggccttggcaatatcttgcgcatcgtaagcgccgtagtaatcttc
tccggtgatggaggacttggatccagccatgtcacgtccaatgatgaagtgggtgcatccgaagttctttcggatcatc
atatgctggatggcctcacgcggtccagccatgtgcatggagtaaggaaggtattcccagaaaacacgatcgttcttgg
tctcttccttgaggacctcgtaggtcttgtaacggacaactccgggaatatcatcagcctggggtaggtccgcaaggtt
>45C11T71.seq
accctattcaagatgaanttctttgtcgccgccgctntcctcaccgccagtgcttcggcattcaccaccatgacccctc
gcttcggaggaaacgctgtcgcttccattcctgcgtcgactgctatggcccctatcctcaccggatctgctttggaaat
ggccaagcaagttccacacggaggaggtgaattggtggacttgatggtcaagtccgacgacgagaaggaagccgccatc
gctaaggccaccgtcacccttcaagccaccgaacgtcaattgtgcgatgtcgagcttatcatgaacggaggattcagcc
ccatcaccggattcatggacgaagcctcttacgaatccgttgtcgacaacatggcccttcccgatggaaccatcttcgg
acttcccgttgttttcgacaccgacgatgaggatttgcagcctggaaccaccatccttctcaagcaaggagatttggcc
attgccaccgttgaattcaccgacaagtaccaacccaacaaggtcaaggaaaccaaggaatgttacggaacttccgaat
tggagcaccctggaactctcatggttgccaccgaacgtgggaaagtactacatgggaggaaaggtcaccggattgaacc
ttcccgtccgtgacttnccttgcaagacccctgccgaggtccgcgccgaactccccgacacaaggatgtgtcncttcca
gtgccgaacctgtccacagaccntaatgtacggct
>45D2M13r1.seq
accttggcgcccaatgtgctggatgacaagcctggtccaaatcttgaaattcaagtccatcgatagtcctacaaccaag
gagtctaaccttgcgtgctaactgatcaatacaatagatcatgacaagtaaagatacaatgccgcggcaatccttagac
gacgattctagtgatgaatctgtcgaagaggtgtacaatgctaaggaaaacaaagtagagcaaattattcgtctcttca
acaaggatgatacggagattcaaaaacctgattacgaccacggagacgacgccaaaactacnttcgagtatgtctactc
tattccgtgatgggaagccgggtaaacagagtagttccagagctacggattacagaaattatcaatttgatgacgaggc
aacggttgatagtctttccgacgttttcaaaaactccggtaaaggaagtgggagaggttcagctcgttcatcgaagaag
tacggcaagagtcagaacagttctaagagctataggagcagcccggaaggcaataccgagggttgagccacggaacgat
aacttccaggaaaaaagacggcctgatcaagatcatcgacaacgtcggaaatttcgcagggccaagtagatctcacaac
aatcgagaatgacgaggaaactggagctgcctgtgtgcctaaggatcttacgaagccagatgaggacggaacgaaanna
gggtgttaaaccaatttcctacaaaactccatctaaagaaagaaagaagaccaaaaagcgccccatgtctccaggatgg
catgttgnatttctttcatttttgtg
>45D3.seq
tcgccttgagttttgttggaaaaccctgataaattcttccatataaccaaacaaccaaatnaccaaacaaccaaacaac
aatgacagccatcaatacatccagattcatgctctctctgatgattgcgttcatgttcgttgtgaacacctcggcgcgc
anaaagtctccgaggagcnttctatgacatcggttgcgctacgcagtgccaggaccacatgggtgatgcggtggatgta
tctggagttgactttgccgatcttgttatgttgtacctcgacggaaacattaccaatagcacaggaaacagcacaggaa
acatcacaggaatcgtcacaggaaacgtgaccgatttcgacgacaacgatgcgtacttgatatatggagatattgaatg
ctgggatgtctcggaAGtTACCGACATGTCGGGCGCTTTCGCCTATCAAGACGACTTTAATGTCGCCATTGGATGTTGG
GATGTCTCGAGTGTGACAGACATGTCCGAAATGTTCCTCGAGGCAACGAGTTTCAATCAAGATCTGAATGTTTGGCAAA
ACAAAGTGCCAAGAGACAATATTGACACAACGGACATGTTCAAGGGGTCCGGATGCGATGTTACATTCGATCCCGATAC
GATTGGACGGCCATGGTGTCGATACAGACAGCCCCAATGGTCGCCCGAATTCAaTTGCTTTTtctttaagatctgttga
gcatcaaatcaccattaaatttcaatgagatgaattttgagctgtgtcgctctcaactatttccgaacgccgatgtttt
gaggctgacactaaaaaaatcaccgatacgatcacatcgatgagtaaattcacgtcgatgacgttccatgtcgggtcct
ctcggggtttgtt
>45D5M13r1.seq
cgccttcgttttccggaacggcccggatataaaattacttgtagcaagtggtgacgccgatcgaatgttgcatgacatt
catcagatgacatgagatgacatgacatgagatgacatcgtgccacgtcacgtcacgtcacgtcacgtcacgtctcatc
gtatctgccttgtaccgtagttaagttctatcgtatctcttacgatgcactgagtgccggaagaataaagtggaaaagg
cccagctttgcctgcagggggttcgagctcaggggtgtggttccgtcttcgcccaaaatgacgaagttgtactctcccg
acatgcgggccaggacgggtgtcttgtccagcataggcttgacattcaatggtgccgtgctggtgtattccaatgattc
ccccgggttttgagaatcggcttgaccacc
>45D5T71.seq
tttttggaaaaccgaaacagcaatactaggaagacatgcaaaacccntggattgaaagaggagcgagaggccaaggagc
gccgagaacgcaccatgcgaagaatcatgggagaaatcgaggaagaccgcaaaaagcaacgggaacgagccaaggaaat
cctcggcaagtatcccgatgcgcctaattccagacacgagctcatgcaaaatgccctcaaggctgcacaagacgatgtc
aagcaagcacgccgcaaaaaactcggcctggccaaagccggagcaagtttgggggaagatagcgccggtgagggcgcca
agaccggtggaagtgccgccagggcacgcgaagctgccgcggccgaagcatccggtggaagaccccgtcttcccggaga
cgaagacgtgacccgaggagaaatcgattttcccgtggaatcgtcctcgagcaccgtcaccggacctctcaaggtcgag
gtctcctctgtctacaacaaggaacagtccgacccgcccatgcgcaaacactgcttccagtacacgatccgaatcacca
acagttcgcctacggacaccatccagctattggggcgtcgcttcgaaatccagaccgtcggatcttcgatgaaggatgt
cgtccagggagaaggtgtcacccggacgcacttccatcctcaaaccgggtgaagt
>45D7M13r1.seq
caagatcccttacaataaccctcacaaggtgatcttttttcacagtaagcaccaaaatacccatctgggcactcgcagg
tagcctggttttgattcaaagaaacgcattttccaataccgcagtcgatattcaactgagcacagggattacgatcaca
acgatctccttgccaagaactttcgcagacgcacgccttctccactacaggcaattggcctccaaggtatcgagcagag
caaaatccatgttcatcacaccccgaactgtcgcaaatgtcaataccacagtttgatccactgaatccaggtttacact
cgcatttccccgtaccgcaatcgcagtacgagtttgagttgcaacctcctccacatttctctggacaatgggtaggttc
gatttctccctcagacttgtcgttactacctatctttgagcagtcgacagaagattcatctgaaggctggtattgaggt
ccagcacccacacatgcaccgtgcctagaccaagcttggtctacaaggaacccattccataaattcccgccccagataa
attttcggtcatgttggctagtaatcanaccaccgttcccgcattgtcgcccggcgacggtcaagatcaactcatcttt
agaccatcggttcccaattacgggatcactgaactcgatcacccagtcctgtggcaaagaaccggtnccagaagcaagt
gagattctgtncgaatgacctctaccggggtatcacagggga
>45D7T71.seq
ctacccgaccaggctcgtttatcatcgataatactntagtgggtgatgatgtnacgatgcaagcaaaccatcactgtaa
cgtcggtgttaccgggttcttgtgtatgccacaatatgttttacatgatctcgaatggttaaacggaagccgcagtaag
aaatgggtagaattccaataccataacgcccaaggtcacaatgcaaatcagaatcacggtggtatcttcacgttgtccc
cttcgcacgcntgctaccatcaaagctggtggtacagtcaaagactctttattcccgcaaggttatatttcgttggtat
caaacaaattcaactatctactggaaactccgaacggtttgtgcatgaattcgtctaccaagtatggcactctctacga
caatggcattttatgcaagacagaactccgcgcacttaaaatctataccagagggctagtttcgggaagtgcaccgcga
ttgaaagtcgaagtttggttcaaaccaaacggtaaccaatctggaagcccgagctcgtcacaatatattggattccatc
>45D8.seq
ttcacacttttttttcttcnagcgtttctattcatacaatacacagaccgcaacgatggcatcgatttgggcacgatac
aacaaattgctggacacccagcccctcctgaccaagtgtctgacctccctcacagggttcactgtcggtgatattttgg
cgcagaaattcgtcgaacccagcgacaagccctatgacatcatgcgaaccgtccgattgggatcgttcgggttcctctt
ccacggaagcaccggtcactacttttacggattcttggattccaagctccccggaaccAAGCCCGTCACGGTCGCCAGC
AAGGTCTTTATCGACCAGACCATCTGGAACCCAATCTTTGGTTGCTGCTTCTTTGGATTCCTGAACTTTGCCGAGGGCA
AGTCCTGGACCGACTACACCAAGAAGCTCAATTCGGACCTCAAGACCGCCGTCATGGGATCCTgggccgtctgggttcc
ggcacacaccgtcaattttgcctttattcctccatcccagcgattgttgtacattaacactatccagatcgggtacaac
atcttcctttccttcctcggaaacaagaaggcagattaatttgatgtgtcattgtattcaataaattcatgaacgtgta
tgtatttattacgttatcgaaacgaaaaaaggacgaggcgagaagagacgacgcaatgcgaggcaaggcaaggcaagat
gccgcatcgggtcgggtcgnaagaaaacaangtcgtgccggtgtttggtgtgacacagcggcagcgttgcgtggggcga
aagggaganngtgggtgtggatgttcccctctgctatcgagacaaacagcagtcgaagcacaaccgaagaagtgttgcg
ataacggatagtgggttggtaggtaattac
>45D10M13r1.seq
ccagctcatgatgtagtgtagtatatactcgataacatctaatgtattccgaggcaacggacgacgtctacttcatact
gtcgaatcgtttcttgttccatagaaacctcattgaatgcccaatccacagtcacaagtatcgcgagaaagaagaaaca
cgacgatcacattttttttcgttgccacaacaattattgctaccggtacgatggatgcgttgttagccggatacgggtc
ggattcggatgattcttcgtcttcggaccaggcaccaaaagcagatgccgcagcaacgggacatcaaccgccaacgagt
tctgctagcacgaagcaagaggtgcgaaccgcttcgcttccgagtttgttgggagacggcgtggattcgtgctcgtcat
cggaggacgaagagaaaacggaaccaacacaaacacaaacacaaacgcgaatgcgaacgcgaacacaaaccccgaagca
cccgcattcgccaaccgggcttccgagcgacaaagacggcaccaaaaa
>45D10T71.seq
atggttgaactgctcaaagattcgttttttatgtttgcgaaagctcaaatttcctacacaaccaggatcaatgaggcct
acgaacgcatgcttcctagtttggacgatgctggttccaaagcaactgaggattcttctccgactccttcaccatcggc
tcctccaccaccggctcctccaccatcgccaccgccatctcccaaagaatcaacagaggaaaatagtgaaagctagaga
tctctctcaactgattcaaccaataggttaccgacgatcagaagatggcttgaaaggccaaatttagaagatgtttacg
gagagtaaagatttagaattgtataggtttctgtcaataaacttgaattagtggactcgaaaacgtttgggcattgaac
atcctcgatcatagagtat
>45D11M13r1.seq
actgtgctggntttaaacaaagcaancaatattatttcaatcgcacatcaagcaagtcacaatacaaataataaggtaa
ttcgcaaccatgggagacatgccaaagaaatacgtcaagatcaacggggtcatgaagctcaatcccgagtacaagagat
ggaaagatggccagaacgcctccgcgacacctccgggtgtaaaacccgaaccggctacaactgttctggctagctctca
ggcgttgcccgttgtatcttctatcgaagaccacatgcagttgaacgaagatctgaaacaggatatccctatggcggaa
tccaccaacgcaacgatcgatatgctgcaggagccggaaattgccggggaggctggtttgccgccggacgaaatgatcg
acgcgctcggcgagcttctggccaagtacgaaattcccatcggtttgaccaataagctgatgatgctctcggagttcgc
gagccctggagtttatcgtcgatgattccggaagcatgcaaatgggcgacggattccaacgatccggccacgcgccagc
caatgtctcgatgggaaagaggcccatatccgcgtcaagggaaatggtcgaaatcattgcctatgtccctcagcaatg
>45D11T71.seq
caaacccattgaaaccgttcnagtagagatcgagatgagcncgagacgaccataaaatattgtaatcgttactctagtc
attcttaaatctttttcaatgaaccggtatatggagtgtggtcgttctttgctttcttcatctgaccacaatattacca
gctttcataatggttccatgataaccaacaatcggtttgaggacatacattcatatacacacacggaaatgtatcgata
caagataacgtaatacttcgcatgaattaatgcattgcgtcggcaagttgcctcttgaaatctttcacctcaggaagga
gggtagccggcccgtgcttcgataagaatgttctgtagtcccagtgagcgttcttgcgaacggtgtccattctgctagg
tagtcccgtccgttcatcgatttccagggggcgatttctttgggagttcataaagccgtcgaagtagtgtttgtacgac
tcttcgttgctcacaattcccaacaaattgtcaagtgtgaacttggtgaagggaatggattcgtccatggcatccaaat
cctctggacacatggcggcaaccagctgacatataagatggaatcccttcgaatacggcagagcagggccctggtcttt
taagacctcacgggcttcatctgcgaagtcatcggattcgctgcagtagggtgcaatctcctcggcgtctttcatccac
tcgacggcctcgtcctcgttggtgcaactcaaaaagtaacnggggtctgattccgggttcggtcgatcgccaa
>45D12M13r1.seq
ctcaagtccaggatgacgcaagtgtggccgataccatctctcagttcgcaaaagccgctttcaccagccagggtctcga
agcagcgggtcgttatacaagggagaaggcgatggaactgaagacacaggcgcaagagggagatcgttcattgcgcttc
ctagcacttatcggcggcgtcgcgtgccttgtcattggttcgttcgagttgacttcgagaattttgcaccttcaactgg
ttgcggctattattgacgtgtacatcatcatgctggggttggtcgtcgttatattggaaggcaaggatttgttcttgtc
gaaaaaattggtccagaacatcaataagtacgctttgtttctgaaattcctttggggtagaggctctttatactttatt
tgcgggacgttgctnctgagccagattgatcttttcaattttatttgccggtggatttatgtgcgctggtgggaatcct
ttac
>45D12T71.seq
tacagcattacccgtgctaccagacgagccctctgggctcagcaatacctgaatcaaagtcactggaacctatttctca
cgaatgaaaccgaaagaaaaancatattcgatcggttgtttcaatgattagtattactaacatcgaatcgtattcaatg
ttatcatctttnaaacccaatgcgttggagaacttgtgatagactcccgtcacttgaatcggtgaaaagaatcatcatg
acttatgaaaaatttgcaatcatttaaacatggcatggcatgtcaattcatcacccatcaaacaaaaataaatgcattt
tcatcgatttgtccgtctccttctaaatcattccaccattctttgaaattctcgtaactgagtttctcgtttgtgtcat
cttccgatttccgaataaaatcgaaagctgcttctatctcacgggcgggttaaatcaagtcccaaattttgacagagaa
atcggaattgtttcagatcaaggtcccccaccagtcacattcgcttcttg
>45E3M13r1.seq
ggttttttcaacatgtaccaatatcttatacttcgtatttactacctattgcttccttcatactctcaaggtctcaact
tgttacttgctggtcgtagcggcaacggaggacgagactttctcgatggacgaataaattcgttctgccttgacctttt
cgagtgctgcttctgcgtcttcgcccaatccgacccacgtcggaggcgtgtgcgaaggcaaactggaaatccatgcagc
catgtcgtcttgagacgtcgagtcgggaaggacgggaccttccgcaccgatggcgggcaccaatggaaattgcaggtca
aacgcactcttgttgaaaagagattcaatcatgatgccaagaatctcttggtcctctgttttcgcaattcgggaaccaa
atacatcaaccttcagggtcgtgcacagggcgtcgaacggaatttggtcggcattcttcatttggacatcaatgaaatc
gtcaatgaccttgagggcattgatagaatcagcttccgccagctcataagtccaaccatatcggaccctttcttcgaga
acggcatgagtccaggccaccaacaaatacaatcgattgcgaatcaggttgttctggagtcgggcttttgaaaatgcgg
acataaatcgtgtcatcgatgccttgataccactactggcttcggct
>45E4M13r1.seq
gggatcaaatctttcaattgtaaatgaagttgcgtttgcaatgtccttggcgtaatgaaacgacaaaagtttctaccaa
aaattgtttccttaagctttcgccaatctttcttcgattcttttttcaacgaagtcgtgaacttcttgcaaatcattgg
cgcattcagagaggcgtgtcggtaggtcgagaagacatgcgagttgttccgggggtgttggaagaggatcaattgcctg
cttcacggcagctgggaactttccttcgtgagccgtagcaaggcaaaccattgtttcgtcgacatcattagtttgatgt
atagcgctgacacccacggcagtatgtgggcacattacgtagttatgcttttcattgtattcccgaatgatctccaaag
tcatgctcgtgtcggctcgagcagagccaaagtcacttttgtgcctttttccaagtaattcccccttnattcgtgagtt
tcttttgttttcctccaaatgtggacatccactgccgcaaagttttggcccg
>45E4T71.seq
accagccttaggaacgttgacagcaattcgagtttganggaaataggattcaattcaaccaaagaaagaaaaaatggtg
tccgtaacatactcatcaacccgtggcggtcagcacaacctcgatttccgaaccgtcgttatgacgggtctggcacacg
atcgcnggacntttttgtacctgatgcctttccgaccgttgagcccgaagaactcgagagctggagatcccttgactat
ccaagtgttgcagtcaacgtcatttcaaaatttgttgaggaggatcaagtgcccgcagaaaaattagaggatattgtca
gacgatcatgtgctgcctttcgacacgaagaagtaacccctgtcattgatgtcgcaggacacaaagttttggaactgtt
ccatggacccactttcgcctttaaggacgtggctctccaaatgcttggtaacttttttgaatatttcttggagactgga
tcgaatggcggtcggcttgccgttcttggtgcaacttccggagatactggatctgctgctatctacggtcttcgtggga
agaagggagttgattgcgttattctcttcccaaaaggcagagtttccccaattcaggaacgacaaatgactacggtcca
ggatgacaatattcactgtgttgccatcgaagggacattcgatgattgccaagaccttgtcaaggccagtttcaattcc
cccgaattcanagatcgcgtgaagcttggagcagtaaactctatcaactggtgtcg
>45E5.seq
catagctagtatatctgttattattataaaataatnaattattccgcaagacntgctcctatgtatgtgtgtactcgac
acacacactcagaacggccggtactccttttcttccttgagccgcttcaccttgcgcactgtcctcctcgaactgccgc
cgcaggtcttgcatggttcgtttccgggtgtccgcccgctggaaccggtaaaagtccgtgagctcgccggcgccggccg
cctccttcttcttgcgggtgcgcttgtttcccttgcggcggctgggggtcgtcgccgtcgcgctctgctcgaactcgat
cttgctgccgacgttgctcgaacccgaatacgacaccgtgacgaATCCGTCGTCGTCGGGTTCGGCCCTGGCGGCCTCC
CGGGCCCGGCGCTTGGCTTCCTCGGCGTCCTCGTAGGCTTCCATCACCGCGTTGCATTCCTCCAGGAGCCTGGCGCGGT
TGTTGAGGATTCGGCAGCTCTCCCGGTATCGCCGGGCGACGGCCTGgattcccgtgctgcggggtgggttcgcggtggt
gtctcgcgctgcgtgctcggtgtcgtcgttatcgttgttgttgttatcgtcaatatcaatatcaatatgaatatcgctg
tcgtcgtcatcgtcgttcatctgtgctcgcaccagttccgcgtgctgccgctggctctcgtccgacagggtctgcagct
cgagcttgtcgagtaccaccgcgcgatcgtttcgttcctccccctcattattgttggtgttgccactgttcttgcggcc
cttgttgcgccgtcgcgaggacgaaaacgaagacgcgnttgtgtaggacgacganaacgccccggacatgatttgttcg
agggccttctgg
>45E8T71.seq
caaataacctactagggtaacttatgctaagctacaatcattatgattagtaactttgttggctagcttatacaaaaaa
gaaagccaaagtaagcactctttatccaaggtcactgaaactaagtccataacgactcgggtctcccgagcanaccatc
gtgcccattacgnacatctgtgagatatcatggcatcatatacaattactacattttttactaccacaaagatcatcat
acttattcttcagccttaaaccgctgttcggttacaagatgttctcaacaccagcgtagatgttctcaacaccaatgtc
ttgttctacgtgctagacggcttccccttacagttaaaatgtctttcaaagcttagtatgaggactgtagtttcaacat
tcaaacttggactaacgtctaaaacccaaag
>45E9M13r1.seq
cccgacttcaggccaaagtgactttttggagcattacacgtgccctctagatctcccgccccgaaagggggggggaaat
tcccctccccgggtgccctcccaggtgcggggaagattttcgcaacgcgtgtgctccatgtcctaaccgaatcttcgtt
tttcgtaccccctgctagtttcagatgtcccactctcctgggagtggtgagaagaactcgggttcggaaaacctggcgt
tctctccgttttgccgctctcttgtgtatgcttgacaggctagtccgaattaaaaagttccggggagcagcatcatggc
ctcctcttgatcggattccgacctgccaaatttccccgggctaagattaaaggcctctgtgatccaaagtcaccctgag
ggtcccaagcttatctctaggcgggattgtcatcgcaatgcatcgtcaaacagtcgtattcggatctccgtcataggcg
gtcgggacctctatgcgacttaatcgatcatgtccg
>45E9T7.seq
CGACTCGGAGCTTGTGGACAAGCGGGAAAGGCAACAAGTGATACCACGACCATGACACTGCCTGTATTTACATTATCGA
TTTGTGGTATTCAACGATTGGTTCCAATGTCCCTCGGGATGAAACGGGGAGGATCTTCACGGGGAATGCGCGTCTGTCG
TTCTTCGGGAAACGCATCTCCCGCGGCGAGGCAGCAGCTTGTGGAAGCCCCGTTGCTGCGGGGTCGATTTCGAGGGTTT
TCCAACTCGTCGAAGCTACAACAACAACAACAACAACAGCAGCAGCAGCAGCATCAGCAGCGTCAGCAAAACCTGCAGC
GCGATGTGGTTCGTCGTCCCGTCCGTTCGCAAACAAAAACGAAAACGACCTACGGAGGAAACGGAACCAACGGGCATCA
GCATCAGCATCGTAGTCGTCGTCAGCATCAACAACACATTCCGACGTACGTATACGTGATGGGGGGAATTCCCATCGTG
GGAGGAATCGTCCTCTATTTTCGATTTCGGGACTATGCCCCGTTGACCGGACGTCGCCGCTGGATTGCAATCGATCCCC
TCACCGAAAAAAGCATTGGCGATCAGGTGAGTCTAGTCTAGTCTAGTAACTAGCTAAGTCGAGTTGCGGTAGGTGGTAG
GGGATCTTCTCGTCGATATCTCGTTGGCTCCGAACCAGACGAACCAAACGAGCCAAACGTCCATGACATCGATGTATGG
AACAGAACCGATTGGTAACACGGAATCCATAACGGGATgccgccgaacgtgtcgagagagtgtgacaatgacaattaaa
tcgaagatcgaatc
>45E10.seq
aactgaaagtctctttctttacacacagttaggaggtggcaacttggctcacatcgccttggagggttgaaacacactg
aaagtttccctcgaaatcagacttccacatttgtaccaccccgcgatcgccgctGCATGCCAAGACCGTCCCAGTGACG
TTCCATTGGCACCWgCCAAGCATTTGAAACCGGAATAGTTTGGGTAGCCTCGAGCTCCAGGGCATCACCCTCTCCATCG
CTTCCTCGAGATAGCTTGAAAATACGCAACTGCTTCCCTTCCGCTGATGCGAGAAAATGGTATCGTCGTCCAACATTGG
GTGCCCACGCTACATCCAAAACTTCCCCGACAGGAGGCGGAGGCAAAACTATGATAGAATTCCATTGTCGAGAGGCCTC
ACTGTAACGATAAACAATCGGATGTGCTCCACCAACAACAAGCGTGGGTGGCTCGAAACGGCCGGTTGACCAGCTCAGG
CACGTTACTCCCAAGCCgtctccgaagcattgaagcgtagaagcattggcccactgcgcaaggtctttccag
>45E11.seq
acctttttttacaccgccattgtgcttttatgcgtcgaccagaaatcaacattggcagatttgacagcggccgaaccag
aggcagaagaacttgaaacccaagcggcattgaacgcccccgtttcggacttggcaaacgactggcaggaagaagcatt
attggaagttgatgctgcttgacctcgctgctccagctgacgatttggacttttggcgatgatgattggggtgaagatg
atgatcttgatgaccttgctgatttggcagacgatgatgatattgtcgtggaagacgatggctttgataatattgctga
cgactctgggttccaattgccacctccaggacgccctcctacagcttgctgggtcgcaaactcgtctcatgcggcagat
cacgttgccgctggtgcaatgtcatctgctatgcagttgttgaaccgtcaaattgcagcttcggaattttctgtgttgc
aaagcaatatgatgggctgttacgttggttctatgatgagtgtacctggaattgggggaagtggaagtatggccatgcc
cttgatgcgaaatgatgccgacggacatcccggaaatgcttcgttgcctcgaacctacatcacagtaaagaatttggtc
gatggtgtcaagagtggataccgcttcttncagggaggtaaattcaacgactcaaaggctgncttcacgaatgttttga
ctcaagttccaatgGGTATCGCAACCAACCCGAAAGRACAGGCGCAATCAAGCAAATGGTTTCTGTCTGTcgagaatat
atcaccgcaattcgccattaaaggagctatggctgaagctggtagtgatcctgttcgagcgaccgagctttccgcttac
ttcactcattgcgaactcgttcctgctcatatgatcttggctttgaggtctgcgatgggaacatcattcaagcacaaaa
actatattctcgctgccagttttgcacggcgattgctggaattacctgaaatgagtagtgaacgtaatgctgatctgag
gaacaaggccatgaaggtgcggcaaaagtcagaacagatcgcacgtaacgaacacgaactgaactatgatgaaaccaaa
tcgttcaagatcgattgcaaaactttgaggcctatctacactggagaaccagccatctcgtgcccttacactggatctc
aatacgcaggtgccgatatgcaaaacaangttgtgttctacatccggttttactcaagttggaatcaagacgttgggct
tggttactggttaagttggtgagatattaagttgaagcattttagctgcgggagcaagtcataaactaaaaaaggagtt
ctttccaagggtt
>45F7M13r1.seq
gggaaaccggtgcgatttctttcgatgaacaacggtgacnttccccggtgtacntcgactccgccgttcttacaaagaa
atacacaatacgacacacacatccgaaacgaaagcacacacgcacacacacacactcacacgcacacacgagggggaga
gagagagagagagagcacatctatcggaactcctctattatcaagatgacgtcgcacgcaagcgaaatgcccccgtcac
cggggtttgttcctcactacgacatgtatagcaaccatttcagacgccgcgtcgtcgaggaggaggatccgagccagga
actctcgttgatcaagaacgaaaaccagagactcaagcagagtctgacgagagttcaaaccgaatgcgaggaattgaga
gacgaatcgaactacaatcgcgccaagatcatggaactctccgatctagtgtcatcatcgccgtcgccgtcgtcgccgt
cgtcgtcgtcgtcgtcgaattcacccaaacagacnacgacgaccgcaatgaaagactcgtttgattgccaggaagaaag
aaaanggagaacgcgga
>45G2.seq
ttggaaggaagtctaattttttggaatcccattcatgtttcataatgcagcatcgaaaaaattatacttcgtatcatgg
atgaaaatgatcatctagggtgacacctgtaccggtacctccaatgtttcattgtcggtgagccgcgggttacaaaact
atgaaggtctagtcctctttcatttccgcatctccatcttcgctttttttcgtatcttcttctcgcccatctgcttttt
cgttctcaacactcgccagaacgcaatCGAGAAATGCCTGGATTGGAGATTTACCATCGGATAGAGCCCTTTGTCCATC
AGCTGCATCCAACTGGAAATTGGCCAAGACCGAATGATACCCGTCTACGCTCCCATTGTCATCTGGCAATAAAGCTGCA
GTCAGAGAACGCAGCGTCTGTTGAACTTGTGGGCTGCGGAGGCAAGATTCGAGGTGCTCCGGTGAGCGCTGCTCTTCGG
GTAGTTCTCGCATCAAACGATTCCGAACGTCTTCGTTCGCCAGAAGAGAGCTGATGGCACCAGGTGTGACAATTTCGTG
CAATCCTGGAGGGTTCGTGTTTCCTTGGTGCGTTTGGACACCACCCATGGCGCTTTGCAAGTCTGCTAGAGTTAGAGTG
CCACCACCACCAGCCGGAGTGGCTCCCGTAGGAGCAGCTGGAGCAGCTGTACCTGcactgctttgatcacccccttgtg
gcatgccaagattttccaaaatattgctgagggcagtctacctgtcngcgtcgttgttgaaacgcttgatggagagcgc
gctgaaacgggatcgctggtactcgtagtagcgtcagcagcaccttctggttcagaaggtgatggtttggttggctctt
tcaatatattattgaccttgcctagtatctgataaaaccagcacagagt
>45G4M13r1.seq
cccatgttttggtctatcaaaaaataattggcgcnntcgacagagtctagtnatatacctagacttgcatccagaataa
aacaggtttcatctgactgtaaccaaaaacagagcgcttcgtccgtttcgtgagacagaagaagaatttcgtcactaca
cacagaggtcatcgctgtacgacatcggtcatgactaccatgcaacgattatccagcggcaggacggccttttttgcaa
tgatgttctgcatcgtcatacaattcgcacagatcgtcgacgcggcatacgtcgtatcgattccggcgaaggacgaaca
ctgcttcctcattgcatctccgggggccgcgggcggtactctcaatggaaacttcgatcacctggacgacagcctgagt
tccgagcccctcaacgncgtcatcgtcgacgcaaaggaagaacacgttctgnnccgatcgagacggncgggccccggaa
ggaaacttttcgaggtcattctaaaacccggacccagaggg
>45G4T71.seq
ttttttttttgagggaaaaactaaattgtactactcagaagtccatggttgtagcaatattaccaagcgagaagcttga
atcatccaatagtaacgatgataaacacaactagcacaaccatggaacgatgacgatatcattgccagtgctagtacat
ttttaattggcttctacacttcgaaaaataatgattgcgcacctgcatcaatacatagcagtacgatactttttagcgc
tgcaataatgatgtcgattctccatgttgtcgacaatatcggaggcttccttgaacatgtttgagcgaaccaacgcatt
gatgaccaccaaccagttggcaaactagtcgggttaattgaaatgaaagatagagcccagtcgtaacttcaacgacaca
aatcgagcagccttgccttcgccctgaattcagtaatgttccatctacatataacgtcttcgttccaggaagtttcgga
agtacatgatctgtccaccggcgattgctaccacaaatactgcttccaggatgacccaccacatcagattactaaaagt
tgtttccacaacctgtcggtgggtcccttctcggattcgcatgtattggtggtggttgatcangtcgtttatcgaacga
aaganatcgcgcgccgnctttgacgttacgctcgttttgcgtatggatctcctgg
>45G5M13r1.seq
acaaggaccccgaggcacggaagacctttgttttgaaggtcggtgtccnagatgacaaggtcaagaaatctttctggaa
caagaaaatctctccttgagatagatccatcatagatagatgatcgtaacgatggtactattagttatctataagaaga
tatctcattcgcggtaaaatgctcctcttatccttcatctgtgaaaacgcacgctcgcacgctcacacacacacacaca
cacacacacacacaaaggaatgaaggaaggagtagagagtatgtgtgagagagagagaggtgtacaatagaagaaatgg
tattataaataaacatgaacggaaaaaaaaaaaaaaaaaaggctcctctctctcctttccag
>45G5T71.seq
ggcaagtacaaataaatattatggtaaagaagataacatgtggagagagagagagtgtgtatgagagatgaggaaggaa
gtaaggaaacacacacacacacacacacacacacacactcgncacgctcgncacgncaaaagtgtctacttcctattct
cctcgtaaaatggcgcttactctanagaagaatatctattgattatcatggtagcaatgctagtagatagatactacct
agatagagttcctctctaaaagaacaaggtntttctaaagaactggaacagtagaacctgtggctggaagtttagtttc
cagaaggcacggagccccaggaacatgaaaacgtactctacgaaaggtc
>45G6M13r1.seq
gcccatggtcacgtcatgtcaatgctattactttctgacactcacgacatctgtggtgcacagtttatattttttcatt
ttcattttcattccattcgtgtattcaaacttttttttttctttttcgtaaccctcttggattttttaaaattgtttgt
ccattggatgcatgttgttggatttgtaaggagaactacagattctcgatccaatttgtaaatggggggtgaggagata
tgagctactcaactctatattctctcgagaaccgattcaagatggcttgtcgcatgtggtgttgtgcttgatctttcgc
tagcgggatttcggtgcctttctcgccggcgcttactgtccgttgatgattttgggtttccgtttctccaacggaaacg
caacgaacgagtcgaagcgagcgggtgcagacagtgggaagaagttttccattccattccattccatccctcatc
>45G6T71.seq
actcgccttgattttgttggcgaacccaacggacttcaagcgcagcttgccaaaatgtcnnagaatatggaagaattag
ctgcggttgtcggaaccttgatgaaaaatcaacaagaagaccgtcatcaccatcatcacacgggatacccaatctttcg
gagctgttgcgttgaaagcnggatcggagcatggcgttgccagattctgtatcaagcaagaaacgcaaggtgtcagcat
taaaagcgatgcctccttctcctgtgaaatcaatgagtcttttagaaacaccacctaccgatgttggcgccaacaacgt
cgcgagattgtatcctgaagttccagatctgtctctgccaccgcctacaccgtttcctgacaattcaattcaattacca
gaggatttggacctgatggacgctgacctctatgcagcacttatgtgtcttgaggatgaagacacgtcattgccgcaaa
gcgtgacagggactgaaatcccagacactactgtgtcactacctccagccaagtcaatgccagaggaaaacgttgacgg
acagcttgtagagcaattgcggcactccctgagcaaccttcccaagaaattacaagagctctttgtcgagcgccttgtg
actgtcattgccagtcccgaatcattccagacccaggtagaagcccgtgagtgctctggcgcaagccgncgcacaacaa
gcaaaaacgcacctcgagaaaaacaccctctgcgcgagtgatgattaccgtngggaacgacattgccaagaataaatta
gccaccgt
>45G7M13r1.seq
aaccaaaactccgattaantgcggtgatttggtttggtncgcgtaaagcgacttacnaagattttgggagttcgtgttc
gtaccgtaccgcattttctgtttcctttttgtttttgattaagtccacaacaaaagtaaattaccggtaggtaagaaga
atgattgtaagccttgttgttgttaccttgaaagtacaacaagaagcatctgaaggtatcatttccatcgcacactccg
ctcttcgtttcgaaaaagcgatttgaacaaagagttattacttttcttccaccattggtcttgtttgccattcatcctc
tcttaacgcaacgtagctatcggttcattggtccacgtagaagagaagtacacttttcgataatcggtcgagttcgcat
tgcatgtgacttgagtgaaaatctcgagccgtttgcctgtaatacggatggcaatggaatttaccgatgatttattgaa
cgatgtcgccaggatggtggaactcgcacggatcagagccaatacaattgaatattcaccatcgncnngcgaaacagaa
cagaaaccggagagggagagtctaataatccgagaaagt
>45G7T71.seq
cctcaatgcaatagtgtgctaatgctattatttgtacaattggtatctattacaacagtaaactcgtgcttagcctgct
ttgcgcaaacgttgcacctatttctgccatacaaagtttcgtgtntaaaaacttgtgtgtcgtgtgtcgtgtgtgccgg
tcgtagcttcggtataggtctgtcatgatatggagaggaatgccacacctgtttgccgttttcttcctcgatgtcagaa
aagctctgggtcgtacatccgaaattgctttggtattttcatacaacatcgagtctcctgagcttcggcgttttggggt
ggggtgtggcgttgtggggtgtggcgttctgctgtttgtgtttgaatagttcgagtatcattgccaacttgatctctcc
gagaggaatgactgctgccacctttacttcttcttttgtcgctcatcgactttcttcgtctggggggggttcc
>45G10T71.seq
gttttatgaacgacctttgacgcttcgcctatcatccttaatgatccgagaagagctaacactcgatcaaacattcagt
atgtcgcaggataaaacattcgttgtcatccagtcaggacaaatggaggttcctggtgtcgaacgaattttgaacccaa
aggattatttcggctctcgagccctcatcggttcgctaccaaggcaaagcaccaacaaggcggatttggtggctcgctc
tgaaaaggttgtcttgtttcggattgacaatcatgcaatggggagaattgttggtcccagccgattgcaaaatctcatg
gatatgcgtagatttgccactagtaagctgattcaacaagcgaatctatcaaattcatcacatgatttaatggctcaaa
aaatttccaacaaaaagttcgacaagcagaatgagaacacgtgggaagttgacccgagtgaccctgcagccgtgtatgt
ggttcgagaagggatcctaattgtttcttccaacgacgaaaacactggaaaagagattgaaactgtagtaaagccagga
tctgtttttggccatgagcaactcaagttgtcagaggaaggtaagattcaaaagtacaatagagttgcggggttgaaag
ctacatcccctgaagtcatctgcta
>45H2M13r1.seq
atgtgctggttgactggataccggtaaaaaccacccaaaaccgaaaccagtggacggtagaccggcatgcaacccaaag
acatggtgaagaacttgaggcgacggataatgcctcgaaggtccagcaccggaaccgctgactgttttgatatcagttg
caattctactgcaacaactcattctggtagtagcaacactctcgcacgggaaatagggactgatagaattcgcaatagt
caaatctgcattccacataaatcggcgtacaaccagttagggaattcacaaaatcaacagcagcagaagcacgatggcc
gtgctaggaacaaatctggaacacgcaatggtcgctcacgtcgtcgacacacgatggattacagctgtcaaatgagcga
cgaatcaactgctacctcgtttcactcaacacagtgctcaacactttcgttggacggtgtagaatccttcagcatcaaa
aacgctaatcatcgcaagagcaccaaagttgggattttgggccgtttcattgtttcctctaattacatcgggaaaagta
atgataacgcgcagtcaattggatcggagtcaaattctggggtccggaaacacaagccaattcacagaggacggagagc
ttgatgaggggcaacctgaggaactccaaaaggcattgatagcggcacaaataacacatcttgattcaacctcctgtat
actacagaattcatcagccccaaaagcccaattacatcatcaagaagaaccg
>45H4M13r1.seq
ggttttagagggaaaccgatgaaatcaaaaaggaggccgaggagaaacgtgaagccgttgcttccgagtaaacctcttg
aaccgcagcaacaacagcaggggagcatcggtacggtcgtctttgttttagctcatcttcttcataaatacgcattgca
tctatcccccaacgaaagttgataacctgtggtggatcacagcatgatcgacagcggtgacggaaatttgaaactactt
ttgtcgctaaacggaagtcagcaccagcgttgctctctgcaccccctaccaaaacacacatacaacacattctcacaac
agtccaatgacatcacaccaaatccatcagctacaatcccatccgtgtgggttgggggtgtttgctcc
>45H4T71.seq
gaaaaacattgagcggtaactcaaactatcgggtttgnaacttggatcgctggcacctgtcgtacgtaaaaactatcca
agttttagacccataagttatcttctctccttgcctcgtttgtgggggttgggtgtgcctaccctaacatcgactacct
aaaccacactacagtaacctgacaacactcttacacaacatacacacaaaaccatcccccacgtctctcgttgcgacca
cgactgaaggcaaatcgctgttttcatcaaagtttaaaggcagtggcgacagctagtacgacactaggtggtgtccaat
agttgaaagcaaccccctatctacgttacgcataaatacttcttctactcgattttgtttctgctggcatggctacgag
gggacgacaacaacgacgccaagttctccaaatgagccttcgttgccgaagtgcaaagaggagccggaggaaaaactaa
agtagaacgtagaaaagagaaaggtc
>45H7.seq
tgcctgtaccgaagttcgatttaagtagcctcaaagtactcggatctgttggagaaccaatcaaccccgaagcttggcg
ttggtattatgaagtggttggcaagtccaactgtactgtcgtggatacttattggcaaactgagacaggcgggcatgta
attacgaacctacctggtgttacacctatgaaaccgggatcttgcacgttgcctttctatggaatcgacactgcagtat
tatgtcctactactggcaaggaattgaccgaacccgacgaaaacggaaatttccagggtgtcatggctctgaagcagcc
ttggcctggcatggcgcgtacgtgcttgggcgaccacgaaaggtTTCTCAACGTTTACTACAAGCCTTATCCCGGATAC
TACTTTACGGGAGACACTGTTTCTCGGGATTCGGATGGTTATCATTTCATCATTGGACGGATGGATGATGTACTGAATG
TTAGTGGCCATCGCATTGGAACTGCAGAAGTTGAATCTGCCTTGGTTGCGCATGCGGCTGTAGCGCAAGCGGCTGTGGT
TGGTAAGCCGCATGATATCAAGGGCCAGTCGATTTGTGCCTTCGTTATGTTGACTGTAGGATATGAAGAGTCCCCTGAA
CTTATCAAAGAACTACGCATGGCCGTACGGAGTGAAaTCGGAGGATTTTGTAGTCCTGACATGATAGTGGTGTCgccaa
gtctacctatgactaggtcgggaaagatcatgcgacgaatccttcgcaagatagtgtgtggtgaaactgacagtctcgg
cgacaccagtactttggcagatccttccattgttgaacttttgatcgaaaaggtcggataatcgtggtaaaaagacagc
attgttttcgttgctctgtttgttcctcngtgaccgttgtgttgatgaatcccaagatgtaaaatgaaataatccatgg
ttttatgtttcgttttggcaatcaaatctaagtactgaaataagtcgtgccaaatgcattatctacaggaaatagatga
gattaccaacatgaagtttaaatgagtgattcccacctaaggaaagtgaatagaatcgaaagttaat
>45H8M13r1.seq
acctttggtgttgctatttctattgttattattgttactgtattatactacttcgtattgtcttggagcaaccaccact
aacttcggtggggtttcctcgcaattgtggtaccaaaatggaagacaccggccattggcttgtgcaaggatatacccta
tcttacaggtaccagcgcatgcagatcataagatgcgttccgtgttgccatcgatgtgcatgtactgcaaggagtcagt
cgaatcgaatcgaatcgaatcgaatcgaatcgaatcgaatcgaatngaatcacccgatggcacacgtttgctttcgtct
tcatcatccggancgagacggttcgaagttcacctctttattgtttcaatcggtctgacgaacgaaatcaaaaccgcgg
gggcattagcggaactcttggtttgtcgaaaccgtgcaccggagactagagaaccgtagctgtggttgttgtatttgaa
tccaagcaatcaacccacccaccaagtaaccaagcaaccaacccacaaaccaaccatccttctgtgtatggatattcaa
aatgttgcgttggaacgatggagatcgatgggatcgttcatataaaatatcgg
>45H8T71.seq
cgtcgagtcaagcaagaacagccaagacatcaaccaccagaaccatcgacaagtcgtcttccaagctccacatccagta
agatacgataccaatctcttgggacggaccgatccttgcacgctattgcagtccgtaaactaacgaatacgagtaccgt
acgtaccgcaccgtacttgtacgatagtcacgccccgcactcattactcatagcatccatgcgaacacgatcgctcatc
gcggcattgacctcacggaacatcttcgctcgaactctcccatccacggtcccgtttggtgctagtattctcggtattc
agatccatactagtttttgctggacttctacgaaagctgtcacccacagacccaccatgtcgac
>45H9M13r1.seq
ccattattatttggacttaaatatactattatgtacagggaaaaatagatgcggtgacgttgtgtgcgggtgagcccaa
ccgatcgatgtcaatccatcgatccattgggggattctaccacagtacgacaacaatgagggtgatgaccgtgcggtgc
ttgtaacaaaatcaatccagcgttccaaccggaaaatatcttggatagggcgagttttgttcagtaaatgtaatatcaa
tggaagcagagataccgatgcaccttggttgtccaagattcttgcgctcggcacgttctcgattgcgtcgtggtggaaa
cagactgcattggctctcgagaaaaaattcgaaatagtttccaatacagtcgtacttggtgtgttggcgcctttgcaag
ccgaaataccactttttcatcttgttagctaagacaaagaatatagcgtaaattagcgtagcattgtttgcgacatgta
agatcccagtgtcctcttgaacaaagtcttcgagaacgaaccccagcataaattctcatgcggaggtaaaaccaaacaa
tcgagtggtt
>45H9T71.seq
accgccttgtgtttgatgacggncccggcaagatctaatcttgtttctcccccggttttcaagttcgccgcacgaccga
ctcttaccgcggaagtgatcaagcctcccctaatacaactggaaacagtctctcctccggtcggttctctgaacaagaa
agcttttgtttcgtcgcccttgacactcgggactcaaatcatgcagcgaccaccagagcccgttctcccgttttcaaga
ccacccgcagtagttgactctgtcaccgaaacgccctctgctatctctgctacctctgctacccctgcctccgtttctg
cctcggaaggggaaatgagcgattcgggaaacacgtccgatgatgcatcttcggaaggcgcaaatttcctgctgaacga
cctcaagttcatcaatcttaagatgaaaaagaaacacttcctcaagtctagagtgacatgcattgaacctacaacgttt
tcttccgagactcccgaggagaatacggatggaacgacaagccatgctcgcaatgtaagcttctgcagtctcgacaaga
ttcctcgagcactccagtctcgagtcagaa
>46A5M13r.seq
gacacggccgcaacagaaggccgcagcagccttcgtcagttcaccatgtcttcatggaagagggatgccgggagagcca
gcctccccgtgatgactcatggaggagagcacccactggatgggaaggaacctacagataattctgttgtaaacgaacc
tcgacactggaagttccggttgaccggaacaatcgcaaaaacgaaaacggcgatcgtccaatacgaaactacggccgaa
atcgcaaatacagccgaaaaacggcgaagcgaatcgaataacaatgcgattgcaacacagcagcggggccaacgcagct
ctgacaaagactcagacaacaggtctgtccataacattgaacgcgtcacgttgacgcacgacagaaaagaatgcaaaac
gtggcatccggccgcgacgactcaagagataaataagcagctggaaatatcaaattagctacctaggattgattgatac
ccattctatctgagaaacaaggcatttgcaacatgaatactaatccaactgcaaaaatatacgaaactgcgcatgaaat
acgtgcactttttttttttttttgatatatctaaaattttaaagtgaacatattttttgggccttcccaccacaatgcc
ccccgtgttaaaacgcaaaagagctctcatatcagaaatttcgtcaggttccgtcttgtcccaagtcagcagagtcaat
cttgtccaagttgccacatcgatccctatcctacacgtttcctaacaagcaccatgtcgttcttccgtattcacttttc
acactacgcattctatgaatctattccccgcagatatgtgttcagtatccggtcactagttgactcttggtggcgtcca
aac
>46A7T71.seq
cggttctagcgcgcgcgcgcattgtgctggaagatggagagcatcggcggatccaaggtgcacatgccgcgatcggaag
acgacaaggagacggagggatttgtctcgtactgcacgcaatccccgtgggtcgtgaacgacacgctcaagggaaacat
tctgtttggccgtccctacgacgaagaccgttacaacaccattctatccgcgtgtgccctcgtggacgacattgcggtg
ttgcccgcgggggacgaaacggaaatcggcgaacgcggtatcaatctttcgggaggccaaaaggcccgcgtctcgttgg
cccgcgccatgtactcggccaaaacccgcctcttgctcatggacgaccctctctcggcggtcgattcccacgtcggaga
gcatttgttttcgaatgccattgcgggtgagattggcgagggcagaactcgtattctcgtgacgcaccacgttcacatt
ctttctcggtgcgattccgtcattgtcatggagggcggaaccatcaaacaccagggcccttaccaggagctcatcgatc
aaggggtggactttgccggtgccgtggatgtctccaagattcaaaaggccgacgatgctccggacgtggtcgcgcccga
cgacagcaaggggaagagcgacaagaaggaaaaatcgtctgcaaagggcggcgaagacaagagcgcccaaaagaaagcg
ggcgcaaacttggtgtccaaggaggagcgagaggagggagatgttgccatcgatgcgtaccggcaatacatgaaagcag
tggtctctgcatcggcgttctcaccattctgatccaagcatcgggcgtgcgttcgaaattctttccacgttttggctcg
ccgtttgggccgaacggatgcagcagcggaagagc
>46B6T71.seq
ggaaggactgacggccacgcgcatgtgctggaagggccatcttcgctgctctggcttaaacaaacatagttgaatctga
ctttcacattcaatttattttgaaaacatgcaaggaacatctttttgctgaatttgtgtaaaactgtattattattact
ttccagcacattggcgcgccatttaaatcatggtcatagctgtttcctgaccttatttcaccaaaatttccggggttgg
atcctatggcctagggggtttccggggctttccgagtaaggtattaagtccaaattaaaaaaaataggggggtgtgttt
ccccccccccccttgaaacccccccccaaaaccaaccttctatttgagctgagggaggctaatcccttgaaacttccca
ggctaccccttcccgggtacatgccctttgctttgcaacaaaaattagggccacttgtcaatgccgtctttcccactac
cggggctgtgactgtttctttataaatacccctcccttctttttggtctcgtaggcccaccatatgggcggccaaaaaa
cttttctctgtgtgttcgaagcactcattggcgagccaattctgatcaataccaccccgttctcgtgggcggtattgtt
cgagaaggacggcatttctagctgtcagctggatcagtttccaacctttcgcgccttctatcgttctccctcccaaaac
aaaaaagcatgtgttcggggcgtctccctcagtcatcttgttcgttagctgaaccgcaagtctctcacaaaaacgttga
accttctgtcgctgtaaggttcctctctttgaagcgagcgataaacaaacactccgggagaaaaag
>46G5T71.seq
tttttttttttatttgaacgtttttatattactattgtacggcgcttgtaaacctttaaaagtcatcgagtgttggtac
atcgaaaaatattggctgcgtgttccatttcaacgagaacgccttattaccctccaaacaaaggttctgtgacagataa
gggcacaattatccgtaagaccagggcttcgcgaaatcagatcaaatctaccacgaaaagctctcttgtgtcaacgctc
gaacccggctctcgacattccatggcataccgggcggcgaggccggacatcttagagatattgggaaaaccgtttgggg
tgccacgatggatccctggatgataccgcacaatagaccgtaaatcccaaactcccgccatgacaacggaatgatattc
gcatgaacaaacctgggttctgacacccatagagagataccaactccggacttagcagttccgtagcgcacaatggtgg
cgaaaacagggccgaagtgacacccttgaaccgagaaaggcgcaaaggttattggttggaagatataaaaagctgtttt
atgaagagtgcgttgtgtttttttgtttccttgtgtgtgcagtttgatgaaagatgtgtttgagatgagggcaggcaaa
aagaacggagacacgaggtgagagtgaagaggaggtctttacattggtcggattcagttatcccaatttgaacag
>47A2T71.seq
ggacgtcgcgcgcattgtgctggaagggtcattttgttgttggaatgttataataatactgtgtgcattgtgattgtga
ttgtgatggtgtgtgactatgattttgtgtatgtgtcttggtgggtatgacggtatcacacacctgggatgcctaaagt
gcaaatgtattgtgtggttgtgtatgtttgggggggggggggggagtttcgcacaccatacataccttcgaaaaatgtt
gctttcgcggtttataagacagggaaaatgggttactgattcttccgttcgaccgatgcttgtgccgctgcgagtctag
caatcgggacacggaacggagagcaactgacgtatgtcaaaccagcttcatttgagaagaaatgaaccgaacgagggtc
accaccgtgttctccacagacaccaatcttcaggtttggtcgaacctcgcgaccgcgctcgactgtcattttgatcagc
tgtccgacaccttccgtatcaagcgtgacaaaaggatcatcttgtaggattcccttgttcatgtagtctggtacgaagc
ttcctacatcatcgcgtgaatagccgaacgtcatctgggtcagatcgttggagccaaaggaaaagaattctgcttcttc
ggcaatctcgtgg
>47A5M13r1.seq
acccttgtctatattattatcattattattatttatgtattgagtatgtagcagtatgttttcacatttgatgaagact
ggtacacaaacaccagtcaactcggcttattcatttctttcatcatcatcttttctttttcattacccatgtagtgcgt
ttatcatttattccgtgttctctaaagatcactgtcataaaatccttcgtcgtcgttttcgttgtagccaccagcgcta
taaaattgacgcattaacggattcgcaacttcctccactacctgttgctgttcacgaagatcttctttcaacgcctcag
ggttgtcatccatccatttcagcttttcgtccaccaaatttaaaagg
>47A11M13r1.seq
aaaatgctagttcaatgttcgatggccgccatttgaattcttcacaacatcagtgcaaaaatcgggaattataacgaag
gttctggagaaggtggcttccccccaaaattcagattctgccttccgctctttctacaccagtatttcttgctcagtat
tcggggttgtttgcgagtctgagggagcgatagtctcttgttcgtcaattggtggattgttttgctcctttggagactc
ggctatggtctcgttagcagtttgagcatcacctgaagaatcgccgcttgatccaacatttgtttctgtacttgacggg
gcgacgatcttttctctaccaccaagaanaatttcttgttccttttgaggatcagctgcagaactgtggtcctctgaca
ctggagttgtgcctgtagttgacgga
>47A12M13r1.seq
aaccggttgtttgtgctgtattatctatctctcgtctatatatcgaaaccggtgcttgtacaattccttccgttgtaat
acatacaacaacggtgccttgcctcgtgccgaaatagtcttttctaattaccgtttgcttgcacctaccgtacagctgt
tggttagtagggacattttttgtactgtgttctctatctctcgtctatctatggaaattggtacaatcgattccgttgc
aatacaataacagcgccttgcgtggtgccgaaccgcgcttttctgccgtttcctgtacatgcaactgtacctgcaactg
caactgcagttgcgcaatgcagttgcggttacggttgcggttgcggttgcgctattttcttgttggttaggggcgttgc
tgcaattccaattccgattgcaattcctgctgtcggaatttccatcgtccgtattcttttccaatccgtctttccagc
>47B2M13r1.seq
ggactactttttttgacactatgtgctgnttttgcgggcaccncgcatggaagcacgtcgtatcgagagatcattgtgg
atgcaaccagtaagtacggagtcatagatagatcattccaacattcctaccattcctcggcaagttagtctcgcccatc
gtcacacacaaacgcacacattctcacacacaataaagcatcatgcgcatcacagcaaaatcttgctacgcctccgcga
ttgtttcggctgcagtcctagcgataatcgactcccgggaaacgggcgcattcgtaccgagctcccagtcacagcacac
acagaacgccccgatccatcgaaccacagcgacaacgtcaaggattcgcacgtcgttaaacaccg
>47B6M13r1.seq
cctcaacttcacacgatctgtttgttcttgacttaatgtccctcctatcaaaaggtaggcggaccagatcaaagatgat
gttgaaccaagcccattataaattaggactgtacatttttttacaacagtcgacacaacaatatgccacggcacaccat
ggcgagagacatgttttctacattcatattctttctgctccccattctgtgcatggcggtagcgacaccgacaccgaca
acgacagcgacatcagcagacatcaattgcagcgaacatctcaattgccaacataatgggaagacaacgacacaaatgg
gggattgcacctttccagc
>47B10M13r1.seq
ctgttatccagtatcataataaataatacgagtacttcgtacttcacaataatggaaaaacttagaatagcgcgggtgc
tcggtaaaggtgaaatgatggcggagccaatgtggtggatgttgtttggctaagtagcgggtgggatagtatgatgggt
gcaacgcggaaatgcgtgctatgtggcagtgctttttttgtggtggtatgtccacgagttgcaataggatgggtggttg
gagtggaatggactgagatgggatggttggaatgggatagagtggagagacggttgatgaattgataatcctggatgca
tgtgaaattgaaagatgtaatatatataccacggaagacgtggctttgggaagaccgaatcaataatcgaaatcgaacg
atgagaaagtcttcagtgagcaccgtctccgtc
>47C5M13r1.seq
tgggcctgaatccgcatgtgctggaagagctatgcactctctgtgcttgtcacgacttgtgctaccattgtttgggtta
atttttctgctcctcaaaatcgcgggcccatgctctcctacttttcgccatgtggtcgggaaatccctcttttgcgtcc
ccgtaggctgacttcgaatccacttcgaataaaatacacagcgagactaacccgttccttctgtccttttttgcatctg
atctgaggaatgcaacgtggtctgaaacccggtcgttttctgcccctgactcagagttcctatctgcctccccggattc
gatttgggaaatttcgcatccacttccccgtgccattcatcacccctcacgaaggacccctgatgttaccgtgtatcat
tggccgacgccgactcccaccacctgtccactcccaatgacgaactcgcagaacctatcaaaattactatcccctcttc
ccctaccaacggaacatatcgaatatggtctgaaggtctaccatttgcttctcccgagtctgattttgtattcattaag
gacacaaacctgtctgaaaggattcccagtggtaggggtataaatatgaactccattcttccccaattgtacttccacc
attacctatacctttcacctgagacatctgtagggtctggcgcatacaacgaattgctcgatgatttcattggttatat
cattgctctgcaggaatgcctactaactacaatgtatgatgccttacacaaccaacgtcctgtcattagaaaaacatcg
aatcaccctttcatgtagtcgacttgcatggtgcttgggaaggcctctgtgggtaccaccccgacgactccatctctcg
gaacataagaagtctcttgcat
>47C5T71.seq
cggccgtctcggcgcattgtgctggaaggtttttttttttttttttctaaatcacctattcggatggcccatcgatttc
cagacctggattcaccagacaaagaatttttacgggtttgaaaaatctttgcaaagttgacgatatatccgccttgttc
atcgatttcaccatcgaaaaggaaaaattcggaagctggccaaccaccgacctactccccattggaagcgagatctacg
tatccaaccaatttttgacccaatacttgaaagccgccctcaaatacaaattgctaaacaattgcaagcctcaaattac
ggaactaatgctgggattccacgatgttattcccgcgtcggcactgacggtgttcgatcccaacgagctcgggctcatt
ctttgcggccttcccactatcgacatggacgactggatgaacaacaccaagtacttttttattttgcgaggccgagggc
agaagcaacacggtagtcaagtggttctgggaggtttccaacgactttgaccaggagatgagggcccgcctcctgcttt
ttgccacgggaacctcccgggtccctcccgaggggttatccgtcttgcaaggaaccgatggcaaattcaaacacattcg
aatccacgtggtctcccgggaccagtacatctactcgagagcacacacctgcttcaaccacatcaacctgccaggctat
acttccaagaaagagctgatcgaaaggttgacccatttcgtctcgatgacctacatttggattcgacatgttataacat
atcaaaacgccgtgcggcaaggcatgtcaaggcacggcatgtcacggcatgtcacagctttgttatgatgtcgaaaaag
ataatga
>47C6M13r1.seq
ccccgacccaacaaaacgatcgatctaattgctccagccagcacaacacccaacttttcaattcaaattttaaataccg
attccgattccgattccaagtttcaattcaccatgacggccatttccgaagaacacgcccactaccggtacgaaaaaga
gcagctccggaggagacacttcggtggcaaagatccaaaagtcgaacaacagctggtcgaacagcccggcgttcatcat
tggagtgtcgcttgtcctcatggggatcgttgccttgttcgccgccctgatccacgtgacgtcgtcgggagtggtgaat
gcgttttcgccgccgagcatcaaccacagccatcgcactcgct
>47C7M13r1.seq
ttcgatgtacccgaatcaggtaataacaaaaacgtcatttctaaggtaggagatgatggtgcagttgtacccatacctg
tgggtgatggactcttcggaaccattcccagcgaaattataaatttaagctccttatcgaagttggaactttatattaa
cagcatcaccggttcgatcccaaataaaattggtgctctgtcagctttgactcgtttagccatangcggaaatcttctg
actggtactatcccgactacggtggcagaattgccangattgaattttctgggattgtcctacaatttacttactggaa
ccattccnactgaattgggtctgttgacagcacaacaaggaatacctgtcatattcaatctcgatacaaccaactgaca
ggatcggtcccctccga
>47C9M13r1.seq
tgtgctggtatttgtgttgcaaccacccaactattccataaaacaaagctttgccttnaagttcactcaccctccttca
tcattcattcattacttcgtataatttttttgggtgtgtgtgtgagagaggtcacagaactcgctcgaaatcaaaaaat
tggaaactaccgtaccgtacgtaccgtaccgtaccgtaccgtaccgtgcgatacaatactagtagtactcgttgtaccg
taacgtacttaacggtaaccgcgaaaaagtatcattcaatacggtaccgtactcgtagagaattgatagaaaatggggc
agaaacgtgctaacagtggtggtggtagcagtagcagtagtaggagtaggagtaggagtaggaacagcagcagcagcag
tggtggtggtggtggtggtggttcatcgatgacgaaaacgaaacgaaagcttctgctgctggtgcccgcccgggtggcg
tc
>47C10M13r1.seq
actttttgatcatcttgtgtcctcctgtgtgtgtccggttgttcttaacaccatccaccgggacaactctaaagttctg
gtagttgagagtgcccgtcttctcatccttctgcaacagcggcaacagcggcaacaccagcagcagcagcagcagcagc
agcaacagcaacaacaacaaacaacaacaatcgcaaccatgacggaggccgggctaatgaacgtcacgatcaaacgaaa
gtcgaaaaagacatcgggtttcgaggtggaaaaaggagaggatggtttctactacgtcaccaaggtccctccaaaatgc
aaaacgatcggcgtgggagaccgtgtcctggagatcaacgggacgacacacacgcagttcaagacctccaagaatgcca
>47C12M13r1.seq
ttacacatgtgctggtttttatcgcatnaacacgcaacaaaacgcatcaaaacaaaacaaaacataacaaaacaaaaca
aaacaaaccacaacgaaacaaaacaaaagataacgaaacacagcacagcacagcacaacacaacacagcacagcattcg
ttgtctacagtagaaacaatcgccaacaatgtatgtgactcgaagatttcaacctctctattgtttttgcgtgttagct
ttgctgattggcagcatcgccgcccaaacttcaagcccaactaccacaccgagtgtacaccgagtgtgacaccgagtgc
atctccaagtcagacaccgagtgcgtctccaagcgagacaccgagtgtgacaccgagtgcgtctccaagtcagacaccg
agtgcgt
>47D2M13r1.seq
ttctggtggtcgccggcaacattgcttccatggtgggcatcctgcccccgggaatttcggggttcctgcccgcggtggg
ggtggtcttgggtgggggacgacgatacacaggttccaaggcggcaacatctctggcgtccgcggtgttcaagcgatgc
cggagctttcctttcccagcggggaagggtgcaactggcggcgggcagggccgtcctttccaagctccgggtcaagctg
accaagctggtttccagcctgtacaagaatcggtcccggtattcgctcctgagcgactgcgcgtggtacgtgccc
>47D6M13r1.seq
atatttctctaccagtttcggttttggtttcgacttgttgtcactattcttgcggtttcttccatcaaccagatcacga
aaagaattactcccgccagcagacctctttgtttcgttccatttggattgtcattctgatcgatcgatcaatcattcca
ttcatggtgttgaacatgaacatcacgcaccgatgagatggtgttcgttcgcgtcatctgcccaaagtgcgcaattcgt
tggttcgtcgtctggacagtgggttgtttgcttcgttgcttcattagttagtatggtattgcttcatgtactcgatcac
gtctttccagcacaatggccgg
>47D8M13r1.seq
ccatcaccaccagcgcaactcctacgagacgaacatccccaatgaccacccaacgccgatcgcgaccgccatcctctag
gatgcgattgtctctgatccaagacgagccgagcccaggggagcaaacccacattgccgcccggcacaagcgaaagctc
gggtctccgttgtttcgggtggccaccaccgcaggtgcaggtgcagacgcagacgcagatgcagattcagacgcagacg
cagaagccacaaccatgtctcccaagcggcagtgctatccctccaaggccatgatcctgtccttctttgccaacaacaa
caaaattggcagtggcaatgggaatgggaatggcaatggcgctacgggaaaaccttccctgatcgcagccacggaaaga
gggcagcggtgaaagcgaaagcgattgcgacttgttcctccctcctccacaacgaaacgaacccacactttcgttgtcg
ccattgctatcgccatcgccgttggtatcgccattggtatcaccatcgccatcgagattaaatccagatc
>47E3M13r1.seq
ctggtttnnaaaaactatgcacttgatatcaccaaggacgaagctccagttgaagtcacttgtgacaaggatgattccc
ttcttgcactcgccttcaaacttgacgagaccaagtttggccaactcacctatatgagagtgtaccaaggaacattgaa
aaaaggaaacaacattatcaacgttaacagcgggaagaaaatcaagctggcacgtattgtgagaatgcattctgacgat
atggaggaaatcgatgaggcgggttgcgggtgaagttgtcgccaattgttcggtggttgattggcnaaaattcntttta
tttggggggaa
>47E8M13r1.seq
caatgtgctggtttggaaccgaacagccaccaaaaaagaaacaacgccaacagcactaccactaccaccagcaacaacc
aaaggttgtactgcatcggctgcatatccaacaagcacatcgaggagttttcggacacggagcggaccaagggcttgtg
gggatgctcggtgcgatgccggccgtgcgaaacgcggttccgatgcgggggctaagcatgcagccaaccaaccaaacaa
acaaacaaacaagcaagcaacattcaccggcacgcgggcatagtacagtgagcacggtagtgttttcgattattgcatt
tcaaacgtgtgactgcgaaataatttggaaagcaaggactcttgaatgatcatagaatacaatacaatgcaatgtataa
caactgttttgtcttatactttcca
>47F9M13r1.seq
ctggttngcttatccatcaatactgtataccagaactattttcaatctctctctctctccatcgcagtcgagcacatcc
cgcgatacacatcaccaactccactatctccaagagcacaaggacaccacaccatcgatcgatcaggttgactactatg
aacgaaggcaaaatgttgatggcacttaccgagcaagaaaagatgagagcagccgcaaagcttcatctatccaccgggg
aagcactcctggccgcggcgggagggcaacaaaatcccttgttctcacaagaatctattatgtttggtcgtgggcccgg
actttcgtcgatgccgaatgcgatggcagccatgagtcggtcgtcttcggtgtacgatagtgttggctccgcctttgcc
gaccgtttctggcattggcgtcgggtggactctcga
>47F10M13r1.seq
ctggntaatttatcacaaaacgtcgggtaaaaaggttgttctcgcgtcgcattcgatgggagccattgttgtgcactac
ttctttgcgtgggtaacagcaagcgaacgacgaggtggtgggggaggaggacgaaaatgggtcgatgaacacatccatg
catatgttaacatcgctggttctcatctgggagtaccaaaagctgccagtgccctgatgtccggagaaatgagcgatac
agtctttatgggtggaatcgggagccgtgattgaccgattcattcctcgcaaggctcgaagagatttatggaccacatg
ggggagtctttgggcggtacgtcgaacagctgattgtgctc
>47F12M13r1.seq
ctggatngctcggngttgtcaaatgctgcggtgacagccgcctttttctctgttacaccacttcgttcacgcgaaatca
tctcaaacattggaacacacaataatcatttattttctcaagccaaaagcttaaccatgacaacatcacacagtgaaca
aacaaaggcagcatccaacatgcttttcgacaagtgccgtaacgcttcccacagcattcctaattgttgcaaccctatc
agtagcatcagcattttcagaatagtggtgcgcctttctcggtgaagccaaaacatacctctcttcgacgcccagactg
gcagaccgtattcacgta
>47G3M13r1.seq
ttttggcgcaccaatgtgctggttngttgttaacttccgttggtacggtacggtgctttcactctgctaaccatattgt
tcacaattcattttttcacatcctaactagtttggagcaagcatcgatgcgatgttctgtctatctgatttggaagaga
acaaaatggagaaggagttgattcgtaactttgagtctgacggcagtcaacaacccctcgcgacgcagctcaattttga
attccttcgtaaaagatctgagtttttgggtcatcgatgaaacggattataccaatggttcaagaagagatagtaaaag
cgaggaagattgcgtcttcgtgaaagaatcaggtggcataccaccgatgaaagaagctatcgacttgacaccgaaggaa
acttttcacgacgaa
>47G4M13r1.seq
ttcgcggtcatgagcaccaacagcaagtccaaccccggattccccggcggcagcgtggtgggcttcaccgtcgacgacg
agggacggcccctcttcgtctttagcggaatgtccagccacacgcaggacatcctcaacgatccccggtgcagtctgac
ggtcgccgacaagaacttcaagggtgccgccgacggacgcgtcaacctcatggggaactgcgaacgcctccgggacgag
gacatcatcaacgaggcccgggagctatacctcaagaaacaccccggcgctttctgggtcaatttcggtgatttcaact
ggttccggatggaggtcgaggccatccgcttcgtcggtggctttgcccgggccgggtccgtttcacccgaggaatacaa
ggcggcggcacccgatccgatcatggc
>47G8M13r1.seq
ggcaccaatgtgctggntatatacgacaaccaaaagtgggagtctccagtaattctcgttccaagaagcatcgctttca
aacttttcgctgtgctgctcgtagatctcccacttttggttgtcgtatatggtatcattctgccggagcttcgtggaag
tcgacgagttcgtcgctttcccctcgctcgggccgtccgcaccgagaggcaaattggttttgcttcggctcttgtcgcc
ttgttcgttctggtccgtgttagtgttgtcgctgattctctgcttcttctgggcgctcttcttggcgtcgccggttttc
tttttactcgtagcagacgccgccgctttctttttcccgtttttttttgtcgtgcctccccccttggccttttttgcct
tcaccttggtcgacagtgccttgtgcacggttttcaccttcgtgccttcaccgtcggtggccttcatggttggttgac
>47G9M13r1.seq
caatgtgctggtttgatatcttacnaagttactactacttcattatataatatacttcatcttagtcacataccgtaca
cacgtgcaagtggattttttcatcgaaatttcattctccaattgtctaaattgtggaaaagacaaactttttgacggca
agacccgtgcttccgttcgcgcggaggaattgaatctttacgcctccttcgagccgcactggatggccaacggtaaact
gccattcgccttcagtatacggaatgggaacgttgtaagttctatcgtcgtcgtctgcaaccactactcttagagggtt
ctgcttggatgaaacagtgcagacctcaatgctaagggtgtatagtcgactttggacatcgtctggaatcgaatattct
acgaccccatttgcaataaaattcagctgtttgccatcgtcgaaactttcgttgaaaactacgctcccaccataaccat
ctttcctgtcggcaggaatgacaagtttgccactgctggcatcgaatgtaatttcatcttcggggctgtcctggtggta
ttttctaggtattttcactgttggtacacgtaccntctccgatcgtcaacgtgcgt
>47H4M13r1.seq
ccaatgtgctggtttgtcaacaacagctttcaaagcaacaacaacagctttcaaagcaacagcaatagcaacaattcgt
tcggaggaggaggaatgggatctcctcagcgacccccgcagcccaacgttgccggccgcacatcggccatgaagaatcc
tttttcgggtctcaataatggtgtcaacggaagcgggagcggtttgaacagcccaaacagcagcccgtttggaagcatc
gggagcccctcgaccacggcaatgaggagccgcaacatcaacaccgactttgtggaagacgagggcgaaagctcgaagt
gggaaattccantcatggggtttgccaaaacctagtcagggcattaccggatcatagcgccgtat
>47H7M13r1.seq
caatgtgctggtttgggagaaagcatgcaacagtatcctcgcgcacgtccaggccaccatgacggaagtcttggcggag
gacgccgtctttatggcgagcgtcactgactttcgcgtcacggctcgtgtcaaggaaagctactcgacctggaagaaga
tgctccgggacggattcgaccacatcacccaggttcccgatgcactcgcgctgagaatcgtcctcgatgccaagaaggg
acacccggacgaatcagatgccgtcacgagggcccgggaacgtgctctttgctactatgcccaagaactttgcaagacc
gtctggagaccctacgaaggagatccacgattcaaggactacattgccaatcccaaggaaaacggataccaaagcttgc
acctacacggncggaaccaagtggaccgacgaagactggcgaatggaattccagatccgaacgggagagatgcacaagg
ttgcggaattcggtgtggcctcgccctgga
>50A3.seq
aaccgtaagactaatacagctattattttacTACGAGTATGTTTGAACACACTATGCATGAACTGAAACACCTGATTCT
GACTAAACTGTACTCGTACAGACTCGGCACTGGGTAGAAATTCATCAATTTGATGCTTAAAATCTACCAGAATTGATAC
CATGGCTTGCCACCCATGGGAACAGCAGCTGTAGGTACGCCCAATGCCAAAAGTTTTCCAAACGCCGAAGCAAAGTCCG
TAAAGAATTTATCTTCATCTTTGGCGTACATCTCAACGTATTTCTTGAATTCCGGCTCCATCATAAGTACCATATCTGA
GGGAAGCATCATAAGCTTGCCGGTAGAGTCTTCGTACTGCTCGGGTCCCGTCCAAGGCTTGCCCTCGTGCATCATTTTG
GGAGACCATCGCTCCTCGATCAAAAGAaCGGAAGTACTCGTTGGAAAACcGTTGTTTCCGCATTCGTCCATGGGCCCCA
GAAACCGCTATcCCTGAGTGTGGCACCGTCCCATAGCATGCGCACCCAACAAGGCGACCATCTCTCCATCCGACAAATC
TTTTCCCGTATGGGATTCACGGATGGAGAGATGCGCACCCAACAAGGCGACCCTTTCcag
>50A6.seq
gtgtaagagagattgcaaggtcagTTGATGAATCACCCCAACAACGGCAACAAAGACAAGCTGCTGTTCTCAAAGAGAT
CGAGACCACATCGATCTATACTTATGATCCGAAAAGAGATGAAGTGCGTTGTACTCAAAGGTCAGCCGCCTTTCTATTG
CCATCGTCTCAAAGCGAAATGGCAATGAGGATGTGGCAACTCAGTCGGGGACGAGCAATCGATGTTCGATTCTATGACG
TTGTTTATACCCGGAGCTAACAGCACTATGGCGGTTAATCAAGATCTTTGAGATTAAAGTAAAATGGAGCGCTAACATG
AATGCACTTCTTATGAGTGTTCATGCCTTCCTAGATGTTTCTGATGATTTACCTAATACTTGAATTTAATGACACAATG
GTGTATAGCATACAGCTGCGTTGCATAAGATCTAGGATATTTTGTCACTTTCTCTAAAAAAAAATAAAAAAAAAAA
>50A9.seq
CTTCGTTGAATCGAGTTTTTAGGAAGATACAGTAAAAGGAATAACAATGGGCAGTGTATTCGGTAAAGAGACCGTGAAG
GAGCCTGCATTCAAGACAATCTTCCAGCGACCACCTCTCGCTCAAACGACGTACCAAATCCGAGAGTACGGGACTCGTT
TCGTGGCCGAGGTCGACTATGACGGCGGGAATCGAAACACCGGGACTCCATTCCGAGCTCTGGCGAGATACATTGGAGT
ATTTGGAGATGCAGAAAACGAAGGGAGTGAATCGATGGCAATGACAGCACCGGTAGCAAAGGAACGAAAAGGC
>50B6T71.seq
agatcgcattgagtccgatttgatttttgggtttgaaaaggctggtttcttcttccaatataaacgtctgtcactctct
tcggagcagcttcccatcccaaagacaccagaaggaaaattccgagtcctagacctctacgctggcgcngggcnggttt
cagccaggggctcagagaagcaggcttcgatgtgagctatcatgtcgatagcgacaccgcgtcgtgctcgacgcttcag
gcgaactttccgggtggcagagtgctccagtgctccgtcgaagactttcttgtgggatgccgtcgcaatccgcactcga
cgagatacccgaaaaagacgggattctttgcgctccttcacggctcgtctccctgccaggggttttctactgccaatcg
caatggcggggccaccgaacgatgc
>50B8T71.seq
gccattgtgctttattcaaggacccgcacaagcacaaggacaagcacaagcacaaggacaagcacaaacacaaggacaa
ggacaagcgatcagtccgatcgcaccccttaccagcaacaaggtcttcaatcttgtgtacggcgttggccaacgccagc
agaaagctccgacccccgctcccgctccgaacctcttggtaatgcctgcggtcgatcccatggccgaaacacctcctct
catgtcgcttccgcatccccatgacacggaagaaattcccattttgaatttgaatttggatgcgaatgggaatgcgacc
atgaatgttagtgttgatgtcaatgtcaatgatccgcctgcaaggcgcacgaagctccgccgggttcacagcttgtcgt
tgtcggaatttgacgacggggacacacacgcagtggactttgttaatccgtttgttgacgaaagcgccgtctacaattt
taagtacgaaacaacatatggaacttcttcggttccggatcaggatcagaatacaatgggcgtggacaacaccaatgaa
aagccaagcagattgaactgcagcaggttcgtggatggacacctcaacagactcttatcattttcatcatccga
>50B11T71.seq
gggaatcgagcatcaccaacaggatacaggcgaagcaattatttgtctaaacgaaaaagtggttgcgattatagacaaa
acgaatcacgtgcgaatcaaaaccgcatcagggaaggtgatcgaggcgaaatgttgtgtcaatacgatgccattgggtt
gcttgcaatattcaatatcgaacaatacattttttcaaccgagacttcgcgatgagaaaatagaggcaatcaattctat
ttggtcgggctcttacaaaaaagtatttctcacattcgatcacatcttttggccaaaagacacaccgatcattggcctc
atacgaagcaaacccagacc
>50C3.seq
GCACAGGTTATCAACGCCTACGCTACCGTTATTCTTGAAATCCTGTGTTTGCCTCGAATAAGAAGAGGAAGGAGGCGAA
TTTTGAAGTCTCTCGACAAGATCTTGCTTTTCAAGGCAATCTCGAAAATCAATCCCCCTCTCGTTCAATAAACGCTTGA
GTTCCGTCACAGATAAAGAATACAAACCACTTTTCGAAGATGACGACGAAGACGACCCGTACGTATCTGCATCGTAGAT
GTACTTGATGTCACGATTGTTGTCTTCGCTGTAGTTCTCAAAACTTCTTTGGTAGTTAAGGATGGTGTTTTCTGAGTGA
CTCTTTCCTGTATTTGGAACAGTAGCCGATCCCGCCGCAACTGCGCGAAAAGGACGAGGTAGTTGAAGGAACGGATAAA
CCGGACTTGATAGCAACGATATCGATATGAAGAAGATGGAAGATGGCATCATCGTAACAACAGCAATTTTCTCTATTGT
TGGGAAAGAAGCAAAATATAGGTTCAAAATGCGAGAGTCAGGGAAGGTAAATCTttccag
>50C4M13r1.seq
caatgtgctggtttngagagagagccttttttttttttttttttttcacaggcaaggaaaaaagatgctagtgttgcta
nagctgctcccaacgaatgccctgttacgtaaagcgccgctatttccttctcgccgtcgaatagcaaacnaaggtcatt
tacaatgctttcatatttgcaaattcttccatccttgtttgtttccgttgccccttccattttctccgccgcatcattt
ttgcgggtgccaaataaataaccaagaaaccctttatggactctgataggaacagtatcaccgatagcttctaccatca
>50C4T71.seq
ttcagtgtgaatttttcttttatgcaagcctttaaccgttattaagcgttcagttagtctgtaaaaggctccggactca
ccgggaggattattgttacacgtattgatgcgtcctaagcctaagatacaagataccggtacgtacacaaaatcttatg
attgacatgtttctttacagtatgaaaaagaaaggacgacatgccccgaccaagtgacagatcacaaaaacaaattgtt
tttatcttctccttgcgtgagatacggtaggtcaggaagacatgccaagtgacagatcacaaaaacaaattgtttgcat
cctctccttgcgaaggtcccttgacacttcagaagactctttgaaagagcgaattgagttcatattcagtttgattatc
taaaattcaattcactcaagatgtatgaaatttcgcgaagtcagaaagctggacgaccgttcagggccaacatttcgtt
aaatcagaaagcattcctttaggggccgggtcatcccaaatgaccaaaacccacacaggtgacactgggtacctacggt
acataacgatattgaaaggaaatatgaatatttggaggg
>50C5M13r1.seq
ttgtgctggtttgaaaatacatccaccatggcgcatcttctatcaaaaagcgtgaagcaactcgtccgcaaggttccga
tcgggcaaaatttccgtagtgtcaccacactgcaagaaacattggctgcgcaggttcccgaaaagcaaaaatctcttgc
tgctttgaagaaagaacatggtagtcaagttatcggagaagtcaccatcgaccaatgtattggaggcgcccgttcggtg
aagtgcatggtatgggaaacttcgaacttggaccctgccgagggtattcgattccggggactaaccatcccagaatgcc
aagctgttcttcccacatactctggcgtaaccggtgacggcgaaccgctcttggaaagtattctgtggttgcttttgac
atccgaggttcccaccaaggaacaagtcgactctctcaccgccgaactccattcccgtgccgagcttcctcaacacgtc
aaagatttgatgaacagccttccaaaggatatgcaccccatgactca
>50C5T71.seq
atttaatgtcacgacagttgctgttgtcgtcggtgcaaaattgtgttcactctgaaagacacgaaggtaggtaattgaa
aaaaagtcgattactacggtcgttgtccttccttttcaattgtanagcttctccggtgaagcgaagcacatgcnaaatg
acttcttaatccttcttcacttgagaccacaaccattcaggggtgacactcttagggcgctccaatggcaaacccaatg
cacggtcccaatacaattganaaagagcaccgacggctcggctcacaccaaacaagacggtgtaatattggaattgagt
aaagccgtagtgccacaacaaaacaccagagtgggaatcaacattagggtaagggttagcaacctttccgtgttccttc
aanatatcgggcatgacctcgtaaatggtgttgacaacattgaacaattcgtcgtcgggcatgtgcttcaaggcgaatt
cccgttggcaagtgtatcgagggatcggtttttctcanaacagcgtgaccatttccgggggatgacctttttggc
>50C6M13r1.seq
tttgggcnaacttgtgctggtttttcgacgaattttcttcgatcgaaggtcttaacaccaatctgtcttctacggaagt
gcaaacaactggggatgttcgtgatgaactatctcgattagatacgttattgatcatagtttcgggcttgattttcctg
gcgattatttactacttttacattcagtgggatgaacggaggaggtatactaatgatcgaaatgggatttcgagtaacc
taagtattgaatccgaaggaaaggatttcgatcgggacagattcgtcgacgaagaccttggatttgagccttacgacga
ggatgaggaaaatgatattgtatttagttgaatttttgagagagcctttttttttttttttttttttttctctgaaatt
aaattatttggtgattaaaaagtaaaatagatgtgatntaaataatacaaaaaacgacncgancaggattttgtaacgg
aaggtntagcattgacatccaccgaggtgcaactcgaacgaagttacaagccacaacctantgaaggcaataattataa
ccatgaaagagttgttgtactgtacggtacataacaacctgctagagttgaaataaattcatgcgattgaatcactgaa
ttcttctagtaatttcgagtacgacctcaatccaataaagggatacacgttgatatctgctggtctcctcccaacatcc
gtgacttgatccg
>50C6T71.seq
accgcattgngttttatgacaccacncaagccctcaacgggaaatttggtcagattccgttgaatacagtacaggggca
actgaaatctggaagaggaatcttcgagttttgcttggtggaaccgacaaccaccaataaggtcatagccgactctttt
caatggacgatttatgatttcgataaccgcggcctcaacgcaaagaggagaggaatcaaagagaagatgttcattgata
cgaatcaagctagcgattacattctctatccggactcaagcacatcagaggtcaagcagagctgcgaagacggttcaac
agccctaccatgtgccgagggtgtccgcacgctcttcgaagcttcgacgggtggaacgaaatgggacaatcccgacgat
cccgatgccttgaccgaacagcaaatgagtcgtagcatcgtgtttacgtttcgggacacgagttgctggacgttcgagt
acgatgcatactgcccgtatgagttggaaacacccaaacggaagtgcacttggtacggtggatcgaatttcttttttgc
cggcaagaacgaacgtatcagtgcgggggggcaatgcatcgtaactcctaccacatcgcccactgcaacgccgactcag
tctccaacaactttggtcccgagcacgacgcccactgcaacgcccactgcaacgcccactcagtctccaacgactttgg
tcccgagcacatcgcccactgcaacgcccactgcaacgcccactcagtctccaacgactttggtcccaagc
>50C11M13r1.seq
ctgtgctggatttccgttgatgacctcttgcaatgaaaaagaagaggatgaaatgctaagtgaagagctcactgaagga
ttccaaaacagtggcacaatttgcaacggtgatcattctataatcccattgttgactccgcctcagtccccgcgaacag
tagatgacacttttgagggccacgcngatgatagcaatagaatggccatcgaacttagtgatggacaccacaattatga
cagcatgtgcagacgtatcacaaantttcacttctagcaacaatggtgagaatctgatgaatgacacccccacctccaa
gaatacaacaagacttcgcactatttctatagcaactacatgacaacggagaagaatgtcatgtgaggctacattgcac
aagtagggggaaactattaatattttaggattgaaactatattttaaaagaaaaaaaaaaaaaaaaaaaaaaaaaaaaa
aa
>50C12M13r1.seq
ccatgtgctggatttgtaaattgaaaatcaaaataaaaacaataaacagaatggcaacccagtacagaatgaatatgca
catgatccccctgatataccgactatggacaatgataacgacgattttccgtcattcataatggacgattacgactaca
acgacgactatgatcacaatcaaaacngtattacgactacaacagcaacgtcaatttcaacaacgtctgggctacaatc
aaaatacttcgccgggacctcctgctacatcggtatcgtcttcgccttctggtactatgcatggcaatgccaaactcaa
gcggaacaatatgtttacaccaatttcgaaaaaggacataagtgacacacaaggcattttgcactgtctgaatttagaa
gaatgcaatccagatgttagagaagaagccttgtgtaaacttttcgatactctacaaagcacgactcagcatggtgaca
aacaaatgcgtgagttcattttagaacataacgtgatcgaggccgcaaacgaagtcaatttgggtagatatggcaatgg
nnggaagtacaggaagcagctatgaaact
>50D1M13r1.seq
tttggcgcacccaatgtgctggtttgctttttttttcttttttttttattcgataatttgtggctaaatcacgtcacgt
aaatttttcctgacgtttttgatcgatccaaaagattanagcatcattgcgtttcgtctgagttagggagacctaccgg
taaatcccgaggtgtagggtctcggaagcatcaagcactgcatgcccgcatttttctgttctgaaaagcaactaaagtc
aaacgtcactccccaatgtcgcaagaagtaactaagttggactactctattttttgtttcgtacaacaccaggtcaatt
tttcactgacgaaaaatggcaaatgctaaattccgatgagagcgaattgatcaattaccatcaaaatcatgtttttcgg
taactacatatctggcagacgtaatctatcccaatattcacaaatgtgcatctatcgcatgcccaattaacgcgacttc
gtatgtactggaa
>50D1T71.seq
caagaccacagaagggaaggcaaacgaaagttagccaaaaatggaggatcaactgcaaaaagtggaagatgaggaagag
aatgttttcgaggaaagtcgagtccccaaagtcttcaaagatctggacgaaacatttcgttgccgaatttgttcgagtc
ttttcaacaaagcagtcaccataaaggaatgtggtcataccttctgttcggtttgtatccgtaacttctgggtagcagc
gcggagtggcgctcaccgccagaagcgcgcttgtccattatgccgaaggactgtcactatcatggacgtcgacaaggct
ttggtgatgaatcgaagtattcaagatagtataaaatgtttcaaagaactattgttgaaccatcacagactagcaacaa
atgataatgaaattacgcttccatctggttccgacaggcagcgggagaagtaaaagacggaaggcctcggcaaacgtag
attacgacgaggatagccctaaaaaaggggggacgatcccttcagagatgattgtcataatgatggttttcgtaatgac
gatcatcaggagtcacccatcgaacgaaagatgcagtccaggaactatgcccgaatgaagaaaatcgaattacgaaaac
tctgtaaagaatacgacattccgacaagccgggactgagcaagaactaatggaccgtt
>50D2.seq
ctggaaaGCCGAGTCAAGCTCCCAAAACTAGTGGAGGAAGAAGCCGAAGACGAGGTGGATGCGGACGAACACAGCGAAG
AGGAAGAAGAGGACGAGGATAATCTCGATCACGAGGAGCTGCTTCGCAGAGCGAGGTCGCGTCTCTTGGAAGATTTGAG
TCAATCCAACCTCAGCGGGGAAAAGGGGGTTTTAACGCTTCCCCATTCGCTACGGAAATACAAAGAGGTATACAACAAA
AACGGGCGCATTGGAATCTACACACCCGCCGAACGAGCGGCCATCATTGCTCGATTTTGTTGTATACctctttgtattc
tttccagc
>50D3T71.seq
gaaggaacactagaaagaagatttaaccatggggtccgacgacgattacgtgattgaaaccaccacagccggtgcctcg
cttaccatccccatagaagctggtcagatcaagaagggaggatacatgatgatcaagggaaaaccatgcaaggttcttt
ccatctctgtttccaagaccggaaagcacggtcacgccaaatgtaacttcactgctgtcgatattttcaccggaaagaa
gcttgaagatatgattccttccactcacggaaccacagctcctattgtcaaccggtctgactgggaagtacttaatatc
gaggaagatggcgaattaagcctcattgacgaaggtggaaactctaaggacgaccttaacctccccactcacccaccca
gagttggct
>50D5M13r1.seq
ctgtgctggtttggaacggactccttccgagcgaaagcgggacgagcgagcctggcgaatcgttcgcaggcagcaacaa
aaacgacggcgctcgaggttcctgggcgagctccgccggaagctcttcccgtgccggccgctggcgcagacgtaggcgc
cacngaatgccggggcgacaacaacaacaacaacaacaatgacaacgacgacaacgacaacgacgacaacgacgacaac
gacgacaacgacgacaacaacgacgacgacgacaacagaaacaccaacaccaacaccgaggacaagaacaagaacaaga
acatccgtgtctgtgtctgtgcgcttagtgtgaccccgtgacatcgtggagtgcgggttaacgttaacgcggatcgtgt
attctggctctcgcggcagtgcagtgcagtgcagtgcatttcagtgcactt
>50D5T71.seq
agatgggtgggtctcaagtgcgaagtatcttacttcgctaccgaatgcagtcggtcggtcggtcggtcggtcggtattt
cttttctgttacagcaactgcagtacggtacgagtatctgatccttggccagcaatttattctagccttctgtatgatg
cacatgcatgcatctccattcctattgatttggacctcacaagaaccagcgctcattgcattcttcggaattgcctgtg
tctgtgtctgtgtctgtgtgtggtaatcttatgttatcaccggaagatttttcggattgacatcacacccacgtggtat
agtactagtgcagttcgtgtactactactcgtcgcacactcttttttttttcgacatttgcttacagtattgcgacgat
gcaagcgcattcggaaggaagcacatcttatcgatgagttcgctctttctatatgcgtagtatactactgtcg
>50D7.seq
tttgagcaggaaaaccaagtcggtgcttcctactatcgctgaggcgcgagtcggagaccgcgacgtgactcgctaactt
ttagtagactcttttagactagactggccgcattgtttcgtgctccgtatgctcgcaacgaggaaggcaatgccgaacg
ctatctctggcattcattcatagatgtcatgccatgtcatgccatgtcatgccatgtcatgccatgccatacaatggca
tgcatcgagagtgatccatcgttccgtttcacgcgaaacagtcgcatcggaacgagagaggagcacggtgaaaaacggA
CGCGGATGAATCGTATTCGCATTATTTCCTGCTCCCCTGCTTTCGGTGATCGCTGGGTTTCGAGATGGTGTCCTCCTTC
GTGCGGTAATTATGTCCAAAAGGTATCGTGTTGTTCTTTCTTTTTGTCGGGGAAACCATAACGAAATCCTATGATCCAG
ACAGCCAATGAATGACCCGACCCGACCCGACCCGACATAGTATAATAGGACGGGACAATGCGGGAACCTctcgctcgca
ttcctttcgtgtgagttgcttcgacgggagacacgcagctcggcgtccggaccaacgatccttcgtttttgcaggttcc
cggtttccgattcggattgctcttctcgggtcgttcgtagaatgattcattcgtttggatagctggtgtggtgatccct
cctctgccgtcactattcactcgtctcgtctcgtctcgtctcgtcccgtctcgtctttgtttcactcggcccgcccccc
gaaattccgctggcgccccggggtaccagaataaaagcacaatggc
>50D9M13r1.seq
tgtgctggntttgacaattggacccggttaaattacacatcatgctgttggatgtcgggctcgtcgtcgtcaccattgt
cattgtcagtggttcgcaggcttctattacttgtccttctcagaccttgtagacttataattccaggatttatcactct
agatgcttgcatgattgactccattctgaaaccgtcgaatgtcttggattgtctccgacggcaccgttgaactccaaaa
ggcgtctttgaatttcgccggtcttgtaagcatctctggcggattgtaggaaggcccctgagaatcactaaagctacgt
tctctatcatcatcatgatcatgatcatcgttgttgttgatgttgttgttgttg
>50D9T71.seq
cttttttacacgcattgtgctttaangtcgaaacggcagctttccactcggcaggtgtcatggtgatcgggactctggt
catgtcgatacgcctcatataccttcacttcacacactggtacatgcccggggtacaaaagtacgtgattcgcatcatt
ctcatggtacccatatatgccgttcaatcctggttgagccttcgctttcatcacgcacgtatttacatcgacgcaatcc
gcgatttatacgaggcatttgtcattgcgagctttgtatattacctcatcgagttgttgggtggagaagaggccttggt
gcgcacccttcgtcaaaaggtgcgggacgatcccgctttggccgaacacttgggcgcgcacacctttccgctgagtatc
gtcctagaaccatgggagcctaggggtcgacttcatgttgcaatgcaagcacggggcgctacagtatgtagtggcgaag
acggggtttacgattcttacgtacatatttcaatccctgggtatgt
>50D11T71.seq
taagcctttttccttttttttttttttcttaataataatatgtatttcattgagattcattttcaattttgtttgtttg
ttttttccgcatcaagtaaccaagtgcggtcatgagcaatccattttggcgactttcaaaatcaccattagagtgaaaa
tgacttttanatcgaacttgatttctaccgnggcgtaacgattgaatcccgctgttctttgtgacaacataggttcatt
tgtttacggtttacggttcttcagaaactagaggataaacagggcaattgcccctgcttgccttctctccggttacgga
gtaaaaaatgtcaatcgcatac
>50E1T71.seq
ctcgccttgtgtttggaaagcgacgggcaccgagcgggatcgagctcaaccagggcgacaccatcggggggggcctgtc
gagggacgaactcgcgggagtcgtcgtcggggcgatccagagccgggcgctacagcaacagcaacaaaagacggccaaa
aagacagagggcaacaagggcaacaagggcacgggcatcacggtggaagcctatcgcaggtcgacggcccaaaagctcg
aaaagaagtacgagatgccgagcggaaacgaactcaccgtggacgcggacgccctcgctggcggctaacgcaaacgcaa
acacgaacacacccgcgtcttccagccgcacgctctaccgagaattgtttgcacgcgccaaaccggaccagatcgtctg
agcgagcgaggcagggcagggcaaggcattgagcgtgcgtgcgagcgatcgagagccaacccagctagcactcgcctct
tcgttccttcgttcgggagcgttgagagatgttatgcacagtaagataatgtacggtacagagacaattantatcattt
caatcaaaacagcaagaacagcacagcaatagcacaacacgctcctgcggacgatcgaggac
>50E3.seq
ggcgctgctaaaacccattactttaaaagcaacaggtcaaaagatcggtagaaagtacaatgttccgcaatcaatacga
tactgatgtgacggtatggagtccggaaggacgattgcttcaggtcgaatacgcaatggaatctgtcaagcaaggatcc
gcgtgcgtgggagtcaagagcaactcccacgtagtcttgggggctctcaagcgttccgtcagtgaactatcgagtcacc
aaaagaagctcctcgaaatcgacgaccacatttgcatgggcattgctggtttgacagcggacgctcgctctttggcaaa
gtacatgcgtaacgagtgtctcaaccaCAAATATAtTTACGGTGCTCCCATAACACCCGCCGTGATCATGGGGGATCTG
GCCGACAAACACCAGCGGACGAcCCCAAACGTACGTGAGACGACCAtTTTGGTGTGGGTTTGCTGGTGGCCGGTGTCGA
TCCGCAATTTCAGACGcCCCCACTTGTATCAAACTTGTCCGTCGGGAAACATGTATGAATTCTACGCCTCCGCTGTTGG
GGCCAGGAGCCAATCTGCTCgcacgtacctggagaaacactacgaatcgttcccggaatcctccctggatgatttgatc
gtacatgctctccaggcattggtaggttgcgtcagcggtgatgatgaactcacgaaggaaaatggaagcattgcttttg
tggggaaagatcaaaaatatgttcttttagaaggagatgcgcttcaaccgtacttggacaagctggaagtgaaaaacgc
ggaggaagacgatgacaatgaagaagagtccgaagatgaangcccaagccatggaaacttaaaagtgacgtcaaaatcc
tttttcgggaaattgttgggattggatgttcaggacttgcctttcctaaggataatttgattatttatccatcgaataa
atagataattatttgcatttgtaaaaaagaaaaaaaaaaanaatccagcacatagggtgcgccaa
>50E4T71.seq
aagggacggcccagcgaggacgcttggtgatttcgacaatatagtaccggtaactatcgacaaccgttgcatttcgttc
tttgaaagaccaagtgattggaggagtgccgcaaactattaggatcaatacattaacagaaacaaatatggaatcgttc
atgccaccaaaaagcaaacctatccgttctgccggcggtagattccaccaaaccacgaacacgtcgacattggatcctc
gtttcaccggcattatggcacacaactcggaaggagacacaacgcttggaaaaattgaccatggcgtcaccgaaaatcc
gtacgagcgtcgattcagtccatacgatttcaatggcggtacctgtgtggcgattttctggttctgactatgctgtgat
cgctgcagatcccgattgagtttcgggggtacgacattctctcacgcaacatgagcaaacttcacccgctgaccgaaag
tgtgtgttgggaagcgctggttgtaagacagatgttgatcaactgcgatctgtcctggacattaagatgaaaatgtacc
accacaaccacaaaaagccgatgtcgactccttcggttgctcanatgctcggaaacactctgtattacaaacgattctt
cccatactacgccttcaacgtctttggtgggatcgacgaaganggaaagggggcaatatattcctatgatgccatcgga
agcttc
>50E5M13r1.seq
ccttcgatggtgaaattcccggatgcattgatgacctgaggctcgatccatccggccctcatctttgtccaaggggata
aaattggaggatagtactgactgatttcgaagtatggtggaaatccccaatgattcgacatgaaatcataggaaccaag
tccatttccttccatcgtgccgtacaaatcgggaagaccttaaaacaaagaatttttgacagttgaaagtatgggatga
gtacggagcgatggccaagataggaagaccggtcatgtgaagaccaaaataatacgaaacaaaaattcttaccgatagc
atgtccgatctcatgacaaatcactccaatccttccaattgatgagcctgttacaccatatagagccggtgcggtggcg
tattggtaaacatacgcgtcgatactcttgtcactctcgtcagggtaccatctacgtcttctcgcgagctttcgatgat
gagaccanattcggtcaactgcgtttgccccgtcttc
>50E5T71.seq
ctcaacaagttatttgacataaatttgaataacgattccaaatcttaatcctaatcctttcgacagatccagctagatg
gcgtttatgaagtaagtgatccgcgtacagaacacttgcgtatttcttaatcgaatcgtatatcgtgaaccttgctcat
gtaatattcttccgcaatgcttttcgacaggatgtacagggctgttgtccacctcattccattgattggatatttaaat
gtcgtccaatcaggaccggcaaacccttatccatttcaactcaagaaaagcgacggaagtcgtacaccagatctatttt
ttcatggatctaatcctctcgagtcggtaattactgatgctaatggttacacagtcattaaggatgaatctacttctga
ctttgtgtacgcgattagaaatgaaacgactggggaactgatctcgagcggatatgctgttggcgacagcgatccaatg
aaagcaggtgttccaaagggcctcctcccatctcctcatccaaaggatcaaagcggaagacagcttcaagnaggaagga
gaattccatcatcgccaattgaatgttccttctaccggaatattgaaaaacttggtattctcgttcgggtttaaagatc
ac
>50E6.seq
gtggaaaatgtagcgctcgcgcgcattgtgctggaagcaaaagctcacacaaaattgagACACTTTTCCTAAAGCCTAA
TCGAAACAAACAATAACCACAAGTGTTAGTAGCTTCTGTGCTTCACCGCATTCTTTGACATCCATCCTAAACGCCATGA
ATATAAATAATAGAAGTAACAATAAGACAAAGCGACGGCATACCATCGGTAACGATGACATTTCCTTTGAAGTTGACAA
TACAATGCATTATACGAACGATAACTTCACTAAGAGCAAAATCATACAAAATTCCACGAGAGGCAGCAGCAAGGACAAG
GATTACATCGTCCAGCAGGGAATTCTTTCCGATGTTGGGTCCGAACCGTTTCTCCCACGTCTGTGGAAGATCAACGACG
AAGATGTAACGGAACTCCCCGAGATATATCCCAGGCTCTCCTCCCCTTTGATTGTTCGGGATTGCGAGATCTCCAAGAT
TGGGGACAGTCTCTTCGACTTCTTGCAGGTCAACTCGGTTCGTTCTGTTTACGATAGCCAACGGGCACGAATATTCTGC
TACACCGATCGTGCTTCGTTTGKGGTTCAGTTCTGGCGACGAAAAATCCCTCCCAGCAGCAGTCTTGCTTCTTCTTCCT
CTTCTTCTTTTGGCACTCCCGCATCTGCTGATGCTTCTGCTGATGCTTCTGCTGATGCTTCTGCTGATGCTtctgctga
tggttctgcggatggtgATgGCGAAGAACAATCAATGAACCGTGAaCTCGATGACAAGaAAGAGGGCACCTCAAGCGAA
GAAGTtATTCTCGAAGTCCAACgGCGACAGGGATGTAGCTATGCAATGCACAAAATTCGAACGGCCCTCAAAAAATCCA
TTGATCCACAAACAATTGCCTCCTCGTGTAACAACCCGAAAAaaggaatcgagtgatcgtcgaggaatcgtccgctacg
aacgactcctgctccagaaccagaaccgacccttcaaacgcccctccattgacgagatggcggccatccgcaagcgaac
gcgttggtcaggcttcgttttgactcctcctcctccttccaaagctcaccgacgagctagcattggtaccaccggtacc
atcgatttttcattgatcagcaacaacattagcattaacaacagcaacaacaacaacagcaacaacagcagcaacacct
ccctttggcatgaatgcaggagaagtagcagcagcagcaacagcagctgtagtcttgattcactgatcaacaagagcat
ttttgtagcagcagggactaccagtgatcacaccagccttggggatagtgtgaacgaatcatttatgaacttcagcttt
gccactatgtaatgaatgccaattacgagcacttttttttttttttgcacgcacgcacacgcacacgcacatacacgca
aacgcacacgcacatacacgcacacacacatacacgcacaagagggcatttttgccttatactgtaaccgtagcccaac
cctttggtgtttgccgttcccagacttagaataaaataacctgccttagggtggttttcctaattttattattatacca
cccaagcctctaacgatttttattttgtattattagtagccggaccatacagatgggggattcacactaccagttgcgc
ctctcttatcac
>50E7M13r1.seq
ggcggaccaaatcctcagaatcgacaacaccctgtacgaattggagccattcgggcataagttcctcgcagttgtccat
gatgaagacacgtcggacgtaaagcttaatcttgttgaacttcttcttggcaccgccatcgaacatgtcgaaaggagca
cgcttgggagcgaagaggatggccttgaattcgagttgaccctcaacagagaagtgcttgacagcggcataatcttccc
agtcgttggagatcgacttgtaaaaggcaacgtattcgtcgtgcgagacttcgtcagccttgcgcatccagatgggctt
cagactgttcaagtgctcccattcgtggctgacctccttgatcttcttggtcttcttttccttcttggcttcctcctcg
tcatcgacttcctcgacctttggcttgtcatcgtcgccatcttcgtcctcgtcgtcgtcatcatcgtcggtaacttctt
tttcggtggtcttctcggtatacaacatgacagggaatccgatgaatttc
>50E7T71.seq
gacctttgttattatttccatctcacccaacaaccaaaatgactgctgaatccgagagctacgccttttctgctgatat
caaccagcttctttcgttgattatcaacaccttttactccaacaaggaaattttccttcgtgaattgatctccaatgct
tccgatgctttggataaggtccgttaccaatccttgacggattcctccgtcttggatgccgatcccgaattgcaaatca
agcttattgctgacaaggggaacaacaccctcaccattgaggattcaggtattggtatgaccaaggccgacctgatcaa
caacctcggaaccattgccaagtccggaaccaagggatttatggaggctctctccgccggtgccgacatttccatgatt
ggacaattcggtgtaggtttctattccgcctatttggttgccgacaagggtcgaagttgtttccaagcacaacgatgac
accgttcacacatggatctcagaagcccggaggttccttcactgtcaccgacactgaagattcaggactcaagcgagga
accccgcat
>50F2M13r1.seq
agagagagccttttttttttttttttttttcgacacaacgattttttaacatgtattcaaataaatttacttcccgtct
ttgtaaaactgatganaatctcctaaagtgtgttgcatttgaacgaaaaaccaaagcataaggaaagcatcctaccatc
ctgaaaagaaactttgacttgattttctattgagttcctttgccattgctgcaaaatcttggcttgcgttcacaagttt
gtctgacttgtcanaaagggtggcgagtttatcgccccgttggtttanagcatcacgggtctgattcaactggttggat
aacccggataaactancagctcccgattccgctgtgtcttctgttccacccaaacttttcgtgacacttgccataatcc
ccccgaanagagagtctcgattcgccttttcgttggcctccaattgatccaaacgactcgctactccctgcagtttttg
tngctcgttctctttgtctttcttgcaccaatacagcgcttgatttcttgctgagttctctgagttcttgagctttggc
cagcaaaaattggccatcactgatacnatgctcttcgccgttgacgcatatgcgatgactcgagcattcgtcgcaaagg
aatctacgtac
>50F2T71.seq
gagcgttccattgcaactcttgcaaagtttgggggagaagttggcgagttgatggaaaaccgtcatccagtgagctatt
tggcttatatgtgtcaggctgaagaaatgacaatcgtcttgaaatattcccaatacaaatttcctctgcatacgacaaa
agcggaggagattggaatttcagtcagtgctttgtatcaatatcctattcattctgccctcatttctttgatccatcga
atacaaaacctaactttaggaggttgtgctgacagccaacagctttggagggattgtgaaggcgttgacgtggaagtaa
acaaaactttgaaggcgttgttttcatgcggttttgaacccaacgaaaggattgaaggtttatctaagggtttcagaga
gatggaagaattacttgagtatgtcggatttgcacctacacagattctaatggcatccgtaatcgagcttgaggatcaa
agaaacgctcttgggggaggatttgtatgccaaaataaatgacatattggctaacgttatggaatgcttaacacttcac
cggaggtcgtatcttccccgacacagcaccactggtaagatctgaa
>50F4T71.seq
tttgcacaccgccattgtgctttgatggcgtatcgaacatctttgttgcgatcttttaaacgcaatcaacaggactatc
cccgggaaaagggtcatttgatttgtcgctttatgcaaaattcgaaacaattttttgattgatcgaggttggaaaactt
gagaaagaataaaacctatcacacaaacacataaacacacacacctaattatcgtacaatacgacaaggagctgatgac
gaacagggttggaatcgaaaaaacatcgttttctagtatcagcagcagcagcaccaatctgagcagcagcggcaggaat
attcttcgaaacaacgacaaccgaatcatgataagcaacgatagatcttccaacggtgttatgaataccattggaacca
aaccaaccctcatcgaggctggatcaaaactccggttcctcatcatggatgcgcctcgccatgggaatctccacctata
cattaaggaaatgcgaaagcactccgtcaccgaccttgtccgtgcgtgcgagccaacctaccaaacgggagagctccaa
acagcgggaatatctgttcacaacatggagtcccccgacggtcactccccgccccagagaggtcatcgacaagtggttt
gaaagtcgtcgacaaagttttttacgactcttcgcgggaggatcacgaacgaacccggccatgc
>50F7.seq
tttttttcgaaaccgacgtatctactataactgtctacagcgaccggcgtttttctgcggccaccacaaccatcgagtg
cttcggctgatattgaccgatgcgccattgcacntcgtgcgcggaaggtagggtatattgtttaaaaagagctaggcga
aAACGGGAGTCCGGTTCCGTGTACGCACGTATAGCWCACGCACGAAcCCCACAAAGTACCGTGCCGGCAGTTGATTCCA
CACGTGCCGCTCCACAAACGGTTCGTTTCATTGACTGCTGTgGTTTTGTGTTTTGCATCTGCTCGTGCAGTTGCTTTGC
CCCTGTTAGAGAACTATGCGCTTTCGCGCTTGATGGCTTCGATGCTGGTGGTCTCGTCCCCGTCCTTGTTCTTAAAGAC
GAACGCAAGACCTTTTTTGTatgttttgatggaaggggagggagcattcccgtcttcggtcagtagcggaactccttcg
taccgatcgggatccaagaccggcctggtcctcaaacagactcgaagaacacctcctatttcttttgagttgaccataa
tgggaaagtccccggctatgcatccccgcgcaagcagctgcttgaagtcgatcgtgacctgaacaaaaggttacaaata
tgatagagatgggg
>50G5M13r1.seq
cttttgatgaaaattattcagtgaatatacatggcacctctgttttgattgtggcaagcagtactatctacaatgaatg
gcgtctacctataaaaaagcctttgtgtttgagacgtttcttcgtacgaatctcttgtctcgactcatcatttagttcc
ccatcatgcngtttgtgccgctcctcgagttgtaaaatcatggcatattcttgtagcgctcgaagatatcggctattgt
attcttgaaaaggtaggctgtcgcgtccttcggcgagttaaggccagcgaagttgtaaaaaagtactttgaattcaagc
catttattgctgatcgagctcatcaagtaaacccagtcaattcatcgtcagtgccttgtcttgccgttcacttacgcaa
tgctgataagggaggaattcaccgcaataaattcccaccaaataagtttcgcgattatctcgtcgcatttgctcgagcg
ggaggaaaagatattttacgtcgcctcggaatcacaaagacctttggaatatgttatggaacattttccattctgatgt
tcaacaaatgatccgaacctcaaggttcatttcgtt
>50G5T71.seq
cttttttttttttttttacgtccctgacgtaggttgtttcgtcggtgattatccctatttgaatcgacccggaatggaa
gatatattttcatctgacgacgatctttgggacacactgcagtcacaaagtcgacggtgatttcagcagcatccacagc
caatagtttacctttcggtcgctgtttctacccactcaataacccttgataaggaagctcaactttgccatacataatt
gacttcagcgtcaattctcgattcatgagatgatctggaagatgttgatatgttggactcanatcatcgctactcatga
gtgaaatgtttgctgcacaaccattcacacccaaaacttttttctgcaaaaagttttctagcgtggtgccggcattcgg
gtcgttgtacccagcttggattccaccccaaacgacgcagcctgttgtatcattaacagtactgtgttcgtaagtaaaa
tctanaaatcggtgaattttttctggtggagagaaggcatagacagacattgaatgaatcatcaaatctcctaatcttc
tcctgtaaatcataccctgtctatcaacaacttttanaaaccgttgaacttcaacgctctgaaaaaaggcaagcttggc
gacaaaaaaattgttgtagatcccacacatattcaaatcaatgtctctaatcggt
>50G6T71.seq
accaaacaaccaaacagcagcgatcaagcttgaaaacataacgaaaaccaaaatgtctcctccacccaaaaagtacatc
aagatcaatggtgtcatgaaaatgaaccctgaatacaaggcttggaaatcccaacaacaagcagcatcgggagctccgc
cggttgctgcagtcgtgtcgagcccaaatgctttgccggtggtgtccaacatggaggaccacatgctaatgaacgaaga
gctcggaaccgacatccccctcgcccaatccacagatgccaccatcgaaatgatgcaggaacccgaaattagtttagag
gcaggaatgcaaccagatgaaatggtcgatcaattgggagcagtgttgggaaagtacgaagtgcccatgggactcatga
acaagcgtaagttgtcctcgtgtctttgtcaccggtagtgagtgtttgcgtagccaatttaattttattgtactcatga
tctttcctgcctttcttgtaatgatgtcgggcgctcgtttaatatacctcctataccggtaccgtaacgctttattgtt
tttgga
>50G9T71.seq
ctcttcacattccgtaaattgtggatagaggtaaattccaccttcctcgccactcaatcaaaatcgacacaatcacaat
cacaatcacaatgattgagcacaagaagaaaaacgatagtaacaaaagtctaagagagaaacccaaccgcagcagaaag
tcccaacaacaacaacaacagcaacaacaaaagcaacgccagtcttggattccgtccgaggttgaaatccccgtgatca
ttccttccacacgcgacgaggaagacgctggtcgaaacagagactacaacaaccatcgtgccaccaccactgttgttgt
tacaaaaccaaaaccacgccccatcgttttggtcgtgggtgggggtccgtctggaatcggaacactcgtattggatggg
aggattgccccgccattctgcggggaggatttcccggattttccggagcgaatcaacaacaccctcgagctggccccgg
aagtgcccccacgcacgcatcatccatctgcactcggtccatccacggngntcgatggcactcgctccgctactacaac
gccagggccaggaacaacaacaacaacaacaacaacaacaatgatttcggagacaacaacaacaacaggaacaacaatg
gcggcggagagcaacaagccaatccccgaacaccggggcagaacatactatgcaatggtggtatgtggagtg
>50G10M13r1.seq
atattatatgtaccggtgtattcgatgtaagcatgaaaagtgtgaagaagatctccttgggaatcattctatgccgacg
tcattatgactgaggcggattgccatcctgcgtgcgagatcggttgccctccacgacatgaggacgtttgacaagttcc
acgttgtctgctggattaactacagcattctgattcgatgccgcacctacggggggaggctgtccggccgctgatgatt
cagactgttcatccgtgtcaggaccgctgtcggcatcattctgcctgcgaaattccttgcgcgtcgcggtagtactttg
ttcgaattgttgttgttcgtctgttgaaacatgtgcacggttctgatttgatgtc
>50G10T71.seq
acaaagaaaccaacagtgtctcctataaacggattgacgatgaggaaatactaactggtaaattaatgcagatgattcg
tgattcgggagaaaacgaaaacgctggacagcaagcggatcccgctggaggcacggcatcgaattcaaattccgatgat
cttcctgcttcgccaccattgccaggtttgggaaattctgctgccgtagaggacaaccgttctcccacgcagaatggcg
ctgctagcagtgcacacccggaggaacacaacggttccagggatatgcctcaaccattggcagccggacaaccggatcc
cactggaggtacggcatcgaatcagaactgtgtaggtaatccagcagacattcgcacggcatcgaattcaaattccgat
gatcttcctgcttcgccaccattgccaggtttgggaaattctgctgccgtagaggacaaccgttctcccacgcagaatg
gcgctgctagcagtgcacaccccggaggaccacaacggttccagggatatgcctcaaccattggcagccggacaaccgg
atcccacttggaggtacggcatcgaatcanaactgtgcaggtaatccagcagacattcgcacggcatcgaattcaaatt
ccgatgatcttcctgcttcgccaccattgccangtttgggaaattctgctgccgtaaggacaaccgtctc
>50G12T71.seq
cgcattgtgcttttaaggtaaaagactagacgtcgttagtattcgatcccaatctcatattccttccatgctttcacag
ccaaaataacaccccacatcaacaaccaccatgtccaccctggttaccctcgattgggccctccgcgtctgcgagtcga
tcgcattttccatccacggcctcctgggagtgacggaacccttcacgggagctctcaaacaagccttcggcgacacgca
cggtacccacggtgccatgcccatctggttctggcccctcgcgggactcctcctgtggacggtcgccattagcaatttt
tcggagcacggttccgtgatcctcgccgcccagggctacgttgccgcctttcacatgggggcattcttttaccacctcc
gtctgggacaccccgcctatattgggcgcgg
>50H1T71.seq
cattgtgctggaaggacaataatatgtccgcgattcacgatcccgtcttcggcattggcaattggcaaatgacttttta
tttggtttgtccccaaacctcaacaaaatctccaataacttattgactgttgtattgactgttgtatccatggaaaatt
attgactttagaaaggagacaaaatattattgccgccatcggcgtttgacacgttggcgcgattgcaagtcgattatcc
tatgcttttcaagttgtcttccagcgtcgacaacaaaattacacacnagcggcgtacttggaatttactgccgaagaag
gaacctgttatattccgttttgtatgatgcaaaatttgctgatcgaagaggggagcggtcataacggttaccaacgtca
gtctgcccagggcggacgtttgtcaagttgcaaccgcaatcggttgactttttggagatctccaacccccgtgccgttc
tggaacatgcccttaggaatttcagttgcgtcacaaaaggagatatcattcagcttccatacaacaacaaaaactatca
tttcgaactaaaggaagtanaaccgcaggatgccgcttgtattatcgaaaccgattgtaatgtanactttgacgcaccc
gttgggtacaaggaacccgattacagcggaaaagccactgcttctgttaccaatgatggcacgtc
>50H7T71.seq
ctttgagactgtaaggcaaaataatttgttagcgagcaataataccgtacagtaatgatgaaagattgaaaacaggttg
tagttgtagcgccgggggaacaacggcatcgtcgacactgagcctgtgattgtatcgggaacccatccatttcatagct
gcgattcgtatcgtatggaaacaatatacacngttgaattaaatcgtgttggattcaaatgtatctttctactacggtg
tgttgtttcttgtatcactattcgtattcgtattgtcggtacctccgcttgggaacggtcgaatcgaatcgaatcgaat
cgagtcgagtcgagtcgagtcgaatcataatcataataaataaattcactagtggtggtttccgtgatcgattcgcttc
atgtgggcgatggccacgttggtttccagcgcaaggtaagctccctctctgcgggactgttgtgcattctatcaacaat
atcgttgcatagatgacctttgcaagccaggggtcggcatcggtcggatcatcggattgcccgcccggtccgtggttga
cgggtgttgtcctgtgtcnagatgtaaaagtcgggtccgcccggtcgtcccgcgtatccaacggtgtatttaacgtggg
gaaaa
>50H9T71.seq
cccgccattgtgctttnaaggtcttcnccaatgttttcgtcaacaacgaattcgatgttccgcgagtaagaaatattgt
tacggagcaattcaaaaagcttcaacccatccacaaacccgtatacgtcaactcgataggtacaccccttgactttaat
tctaatgaaggcgatttacctccgttgagcacaaccgaaaaccctgtggagattctgaaacactacgagactgccgcag
aaactgtgacgctcaaggcattgtgggagttttgccgaatgcctgaaaatgaaaacaggaaggtagtatatttgcatag
caagggaagttacactccaacaccagaaaataatatgctcaggcgctttttgaccgtgggtgcactatcggatgaatgt
gcaaccatgcccaaggattcttgcaacgtttgcgcgtcacggttttcaccagtttcccacccccacatatctggaaaca
tggtggttggctcgctgtgattatgtaaaacggttgatcgatccaaacaaatttgaggatgccatggacaggttgaatt
atgatggtggtgaggcatttttggcatgtgacggaaggggtcgttattcggccgagcattgggttctttcgcatccaag
tgtaaaaccctgtgatctctatacagatcctactttcacgtggaactatgatggtatcccaagtgttaa
>50H11T71.seq
taagggcagacctgtacactggggctatttttcgaaatccttgacaccagctcttaccgtgaaaagcggggacaaggta
gaagtcgagatggcaacccaccatggctgcgatgactgggatttaatgatcaagggagatccaggaatggaagacgtct
tcttctgggataatatggagggtgcaaacgagcattttcgtggtgcaaccggaggaggtgacggtgtgcacattctgac
gggcccaatctatgtcgaagaggcagaacctggcgatctcctaaaggtcgaaatcctanatctgaaaccaagaaagaat
cctgaaactggacgcacctttggatctaatgctgccgctttggtgg
>51A5M13r1.seq
tggggacctcngcgctggnttttccgggtctaccctcgatacggtatggagagtactcgtagctatatttctggtatct
tggaactcgttctgcgtgtatttggtagcttattgtgcgtgaagattcattgaaaccattcatatcgctgatgccctcc
gatttcttcttcgcggtacagtatccctctctgtactcttgctcctctttgtattacgttcagatgagccatctttctc
tttcggttttcttactctttgtgttcttgtctttctagtagccccatcgtcactttgcgttcttgtctttctgctagta
gtaggagcacccgtcccatcgtcactttgcggtcttgtttttctactagcagtaggagtacccgtcccatcgtcacttt
gtgttcttgtttttctactagtagtcggagtacccgtcccatcgtcactttgtgttctgg
>51A5T71.seq
gcattgtgcttttanttagaaaccattatcgcgaagtgaaaggaggaccaggtgcccttcctccattgcttgcggtcgg
taaagaaggaacatcatctggaggttctagaccgactagaagatctacttctggtagagctggcttgggagcacccgga
cctcccggaaaaccaaaaaatattctcgctcaagtgcgaccgatacctgttcgtcgttccatttcggccaagaccggag
ctggtggtgctgcggcccaaagacgcctcaactaccaaatggcaatgagcaagcttgagtccagtggctttggaaagcc
acctgcagctactgttcttgaatctccagaatcatctacgaatagcaatcagtccaaagagaaaaaaacgaaaaagtct
tctgggaggtcgacccccggaacgaagagtatcggaagtggtagcggtagtggtgggaggaagggagt
>51A6.seq
ccattgtgcttttaagcgtttgtcgtttattagccttgtctaaattgaatgcaacctcgactccgaaaacgacagacca
tggtaaccgtaactcactcgactcctatcgccactagtacaaacaggagtattgatgaaatgcgcgaaaatctcctgaa
aagcttcctcgtcctcgatgaaaataccaacactgcggcccgaaaaacgctgtttccggccatggaagaaagtaaattc
attcgccccgcatttgtatcgcccaacagtagtagcaacaatcttcatgagcaactactcgtgcttcaagagcaagagt
cgaggcagatggaaaagcaaccacagcgaaacgattcatctccacgccctctcaagaaacgcaagattagcacgacact
cgcttctcaacaggcaacgcctgcatctgcagctgccgatgcgatggtagaaaacggaagcagtgcttcgacggaaagc
actggcagcccaactacgtgccaatggagtcgctcgcaggctcgttctcaaaccctccgccttcgcaagaagtgttttt
gtcaaaaacacctgcagcacaaatccaatcatcgatgtgcttcccttttctgatcctacgtccgctgacattgagatcc
accctgaagtattcccaggaactttacaacTACGTTCGAAAGGGAACGGACTTggaagggtttaagcgttgtgtacgaa
aagtgcagcaagaatacagaagcaggcaaactgaatatcatcccttccggtgctcgaatcgtttcggggaatctctcat
gcacctcacttgcagacggggtcgaactgaaatggtcaagtttctagttgaagagatgaccggtaacagcgaagtggag
gcgcgcagagcacttatggttcgggatgactgtttgaagactccacttcacgatgcctgctggacgccttctcccaact
ttgaactagtagaacttatcctaaagcattgcccagagcaggtactaatgcaggacatcaggggcaacaccccttttga
ctatgttcgcactgaagactacaaactgtggctcaaattcttgtgggaacgcaagtctcttctcaaaggggtttctact
acgggagaaaataataatgcgcggatgttaattccttgtaactagaaatacggttagattcaaaaa
>51A7.seq
gcattgtgctttaangtctcatcnatatcttgctcctttggatcacgtgtcacggtaggtgtagcgacggcaagattgc
acaagacgtcgatcagtttcagacccgtccccgccaccaaacatatcaatccccacccccatttccgttggtattgcac
tttccagtaaaagccgttcgtatctgttggaggtgtatcgtaataggctatattttctgcgtcgaaaaatacnggtacc
gtcttcgtaaaaggattggttgctgcacaagaaaaagtaggtcagtatgacattgagattcaagaggatggtgatgatt
cccagtaggctcagggaattcttaacgcaattgacatcgtatccggaatacattcggagctgttgggaaaaaaagtggg
aaaaaatgtcgccaccgaaatcagaatggacaggactgaattcatcgaaaagttgtcgcttgaacaagaggcgcaatct
tttggtggggtccaggtatcgtgcgagcccttcgtttTCAAATTGACAAAAATAATCGTAGCCCACGACGATCTGTTGA
CCGGTAGACGATGCTGCCCTGGTCGGATCGTCGATTGCTACACCCTCTAATCCCGTATAGATGGTGACAATGCCAAAAG
TGTCGCCTGTGGTTTGCGTGATTTGAAGGATTTCCATAGACGCCTTGGATAGCAAGAAATATCGTAgactaatcgaaaa
gcaggcataagccgtcagaagcattgcaccaatattggcgacaaaacccaggtgtaaacaccagaatcgaaaggattcg
ttgttgctgactccaatccctccaaagattgtgcaacaggcattggtttccaagagtttgggaaaccatccaacaaaag
gaggaacccagcaacatggtccaggtggacgctcacgatcgttgtatttggattgaccggaaatccgatccattagcca
ctttctgggaggtccttggcgtcgaggcatcgtgttgttggctctatcgattgttttgtcngtgcttgcttccttcgta
tttaacgttcgctctcgaaacagtgtcgcagcactttgcttgatagcagtgaaaggatgacgagntactttggctggtt
tgtttatctcttccttctcgtggtgtgcctctgaaatccagc
>51A10T71.seq
acccagaaagtccggcgtggttgaccgagaaaggtctttgacgaagaagccaggagagctctggcgctaatcgatggga
ccacgatcgataatttgttaccatcgtacgatcgaacttgtttgccattccgacggagatacagcaggagcagaaatcg
gcaacgaaattcctccgagcggagtgggatcgaacgcgtagattcgcattctccccttcgagataccgatggcacagaa
atagatggcgatttgtcaccagatttatcgaacaggaacgatctgggaggtatgagtagtgtggatccgatggaggaag
acgaaaaaaggttgttcctcggcggtcgagacgacaacagtcgttccctcgtaagcgtcttgttccgcaaacttggata
caacatacaggcagccgcgttgacaatatcacgatatcgacagcaaacctatattgcactctttctcgccgcgggacaa
caattttgcggacagaccaacatactcaactatgcgcccctcatattttctgaagcaatgaatcaagacgacgaaaatg
ggtggtggtgaaagcggatattcaaaagatttctcgatggtgatcatcggcgtggtgaaattttttgcc
>51A11M13r1.seq
agatgatggaccggttggtgttggaaaccaaaaccaaaacattgcgagtccccgccactccaacgaggcagccgcgtcg
acgacagaggcgatcgtttcgaccctgcacaacatttccaacgtccaccgcgatgcttgcgagccacgattggcgctcg
aggcactcttcgaggcacagaaggtcctccgaacctgcacaacgaacgcgaacacgaacacgaacgaggcttcgtctcc
ctcttgtcaggatcaacagtatcacgagtggcaccaatcggcccgtctcagcacggccatcggtcacgtctgctacgag
tcggaatcctggtgggacgcccgggatgcctacggggaagccctgcaggtctaccagcggctctcgcgggcattggctc
gggaatccgaactcgtcgaatcgggggttaataatccggagcggctggaatggttgcggcagcaatgggaatcgatcca
gcgtgatgtgtcggtgctggaatacgatctggacgagctcgatctacgccagcaggccgaagcggggagtcgcaccctg
ctgctccgtgcccgccgacaagagcancaacaacaacaccagcaacagcgttcgatggtcgccgcatcgccaacgaagt
gcttccgttgtc
>51A11T71.seq
gtttattcttctcttgtattatacgtaatatatgaatgtgttttcattctcggtgttttctatgtctctcttgtgatcg
cgtgtctagggtatcaaagacaagggcaattatgcacttgtgttgtatcttatcgtatcgtatcgtattgcatgcaata
atcctcgtgtatgattattattatttcttgccactcccttcgcggattgattggttttgtggctgttggactgattatt
ctccctgccccttcgaaatgatggtttcctcccatcggaaaccccaaattcctatgtggagtgaactctttcgtcgaaa
gcgttttcgacaaacgagactcccaaaatgagtacgtagtagcaccggggacgggcgacgtgcatgctcccgagtgccg
tcgtagattttgatgttgttgttgttgttgttgttgttgctggacagaggaagggaaaccgcgccgcttccccccctca
tcgctattgctctggtttttgttcgcg
>51A12.seq
CCATATGTAATTATGGCCACTTTgGTGTTTCAGGGAGAAAAGGAGAGGCGAATATTTTGTTTTGAGAAAATATGATCGA
ATCcAAGGAAATGAAGACAGACAAAAaGcCGAAAGGCGACTCTTTCTGCTGACAAATTGACTCACCTAAAGCGTTCAAA
AAGTCAAGAAAGAGAGCTAACCAAGTGACGATTCGTATCTTTTTCTTGATGGGGTGCTCGTTGGGATGCGGCGCAAGAA
AACGAATGTAACGTAGTGCTGCAATGAATCTACTGTTATCTTCAAATTCTGGATGAGCCACCGTTTTTTGTGAGACAGG
TTTGGACAGAGCGTTGGTACGGTGAGACGATGCTGTTCCAAGTCCTGGAGAATGTCCTGACAAATCCATCGTCATGAAA
CTGTTAATACTTTGTTTCATATTTTGTGAAAGACTTTTAACCAAGGCTCGACGATCGTTCTTTTGTAGCTTCTCATCAT
GTTCTTCCATAGCGAAAGAGTCATCATCATCATCGACCTCATTGTTACCATTGCTGTCTGATTCgacatctgagtcaaa
acctgaatacagatgagtcttatgtccttcactttcagggcctaaatttacaataacacgacggttatgtgtgctctgt
gac
>51B2T71.seq
gcaatatcggggtaaacaatgaaggcatagtcaaccgccgccaacttcttgtacgggttggcagtttgatgaaactctc
ctggagaaaatcaagagaggatttgtttgatgaaggtgtcaacgatgacgatagttgcgatgacgaaaatggcagtcct
cgacgaagaggaaagtgtcnggaagcgtaacctgtttgtcatgtttgacatggatcacacggaaattccaagcacgtac
gatgaacctatgaaagacgaggagataaagacgaggtggtatcagcacaaggactataaccgttttaagaaagatacca
ttattaactcgttgacctttttgaattcgaggcgggcctcgaagccctttgacgagaccaagtactgcatccaggggat
cgaagacatgtgcatacaagatggtggcggtgcgtcagagatacgacaccgaaaagaaattcgtctacaaagccattcg
tgacgaacaggcacggcaaaagaaagaacaacaacagcaacaaaaacaaaaacaaaaacaaaaacaggagcaacaaaat
cagccaggaacgaaagccaagatcaaatctagatctctattcgcccctagttcctccccggacgtggagaa
>51B5.seq
ctctttttgtacacgcattgtgctttaaNctcgaaccatttattatttaataataagatgctagtatgcgaagtacgaa
gtactatttactgtttttccattcggattctttctctgtccctccagtagattgcccatcttcgttggcttcgtcgttg
gcttcgtcgttgctcttgtcttcgctagtttcttttgttggtccattcgtgtctgttgcgggatcctcgagatcttctt
ctgcttcttccgcatcttccgcatctcctacaatctcgatagaataaacactttcgtcgtcgttaactgcggcaccggc
gtgttctgtatcaggtttttcttcaaccgggatattgtcttcatctggatcttctaccaCTTCAATGGAAAAGACACTG
CCATCATCGCCTCCTTGCTCGGGAGCCCCTTTGTCTTTCTGGCATGCATCCCAGCACATTACTTTCAAATCCCATCGAT
GAGCGTTACTGTGACCACGCTGTTCGATTGGAAGTGGCCCGGCAATAGACAGCCATGAAAACAAGAACGTCATGGTATA
CAAAAGTGCCATACCAGTGATAGAACAgatcaaaatacccagctcgatgaaaacccaagttcgacaagcaaatagaaaa
gcgctcgcccccattgttgagagagcgctagcgacgattggtgacccgaccgcaaaaatagcttccttgattttctcgt
ctctgtctttgctttttgagtgatggtaggcatggacaacatggaggctattgttgtcgtattggcacacagatgagac
aaaagtaataatgttgtgagttNaacgtgattttctgatcgagaacaatcagttttggtcacgctctaaa
>51B6M13r1.seq
cccattcctatttttctgtatttattattttttagtggtattcgtattgtagtgngggtgtggaaacaaaatcaaagga
aaacattcaacttagtccttcttgacaacattgtccatgtatgcngttttcaagctttgagtattgggtcttggcgctc
tcaacaaaggcggcggccttctcggggatagcnttggatggcttcgaggtcgaaaggcagggggctctcgctttctgcc
gaaccgctgccgttcattcccatgctggttttcaggttttcccatcgtgcggatccctcactgctcattttgaatttgt
agaaggtgtcggcgt
>51B6T71.seq
cattgtgcttttaattaattcgaccaaaaagttgtcgaagaaacggcaaacgagcttaaggctgcatccactgccgccg
cggtcgctgctcctgcccctgtcactgccgctgcgtacgagttgaagactattgacaagagcaaaatcattcctggccg
aactgccagtaccgaattttccactgccgttccattcctcaagcgccccccaaagcttgacggaacccaggccggagat
ttcggtttcgacccattgggcctgagcgaagagttcgacttgttcaccatgcaagaagccgagcttcgacacgcccgtc
ttgctatgttggccgtcgtaggatggcctctttctgaattgtttgctccttcgtggatgctccaaaacggatgcgcccc
cagtgtcctcaacggattcaaccccatctctgctgtggccgttcttgccgccttcggagctgttggatatttcgaattc
aagactgccctccgaagaaacgacaacactgctttcggaaagatgcaccgtgccgatatggccgactgcgtcgacggac
aattacggggtacctggggactacaactttgatcctttgggactctactcctccatcggcaacgacgcctacgccc
>51B11T71.seq
accataattgatatctttcccattgctcgggaagattatgataacatagttgatccttaaatagtacattcctatccta
attcttctctacatgtaacaaaagcgtacatgtaaacctgtccattttaagcactggattttcccattaccaaagccag
tagtgccattcgaacatacattccgttttccatttgccggaagtacgccgcccttggatcggcatctacttctgtttta
atttcatcaacccgcggcaatggatgcaggacgatcatatctgttggtgcggcgtccatgaacgccttgtctatcacgt
acgatcccttcacattttcgtattcctcttcggtttcgaatctttctttttggaccctcgtcacgtacaagatttgtgc
tcccttgcaggcttcggcgggatcttcgaagacttcggttgtaacgccattgtttttgcaatattccatcacatattcc
ggtaccgctaaactaggtggagaacagaatcttaagaccatattggatttcggacgcagctgcgatagtaatttcgcca
aagaatggacagttctcccgtgtttcagatctcccaggaaaactaccgcctttggatcttccttgagctcatcccaaat
agtaaaggaatcccaagagggcctgcgttnggatgttccccgattccatcaccagcattcagcacccggtttttg
>51C1M13r1.seq
atgtgctggtttgccaggaatggcttcccagtaagccagtggtacggtatcacggccccgctcccgaccgcgatgccct
tctgcggggtccgctcaatccgaaggagaaacgggacaagcggtttcccgttgtggtgacctccttcgagacggccatt
cgcgatcagaagaaactgagcaaactcggaccctttgcctacgtcattgtcgacgaggggcatcggctcaagaaccatc
gctgtatgctgattcggtcgctcaagcaactcgacgcgtcgaaccgcctgctcctcaccggaacccctatccaaaacac
cctggacgagctctgggccctgctcaattttgtcaaccctcaaatcttcgacgaccttagtgtcttccaatcgtggttt
ggattcaaagacattggacagaaatctcacaaaggcacgagcgaggaagacatcatgttggaacaacgcaaaaacaaga
ccgggaccaagctgcacgaaattctncgaccggtttttgttgcgccgcgtaaagggtggacgttctcaaggaaatgcct
ccgaaaaaagaagtgggtggtgtact
>51C1T71.seq
tggaaagagaaacagagcctttttttttttttttattttttttgaaaacattcattttctccctaataccggtgcatcc
tagttgtttcgttgtgaaagcttttttattgtttgtgcatgcattgcaagttttaagtggtcatcgctcccagcatgtc
gcctcctgcggcgttgatcacngtcatacattttcccctcggtaggaatggcatccttgccctcgccaaagagccgctt
ccgatccatgatcaactcgaattcctcatcggaaattttgatgtcttctacgtcctggcctcttccctgtaggtcctga
atgtcgctctgaagaagattttgcagtttgtcaaaggtcaattcgccctgggaacgcctgccggccttgcgaaagtcgc
caccggcaatggtcattctttccaatttctttttcgaaacctgcttctccatcatttccatgtcgacggagttgctggt
caacaatcggtagattgcgcacggacgggtctgccccagtcggtggcatcggtccatcgcttgggaatccgcgtggggg
ttccagtcggaatcgaaaatgatgcacgtgtc
>51C3M13r1.seq
catgtgctggtttttttttttttacnttttcgctcaattcaaataaatgttattgctgttatatctagtcgagcaacac
tttatgaaatgggagctcctacaaggcttgctgctttgcagggtccggtcgaggtctggatcgtttttccttgccatgt
tgcgactccgccttcgcccgttttcaaaccttccgagacggtgctccagatcttctttttcttaatctgactcgaagag
aatggttcaccggtcaatccttcaatagacactcgttccccgacctgggagccctcgggtggctcaacaagctcggtct
tgccatcctctcccttcgcggcaaggaccattccgttgctgttgaagccaagaatcttggacgctttgagattgcaaac
aacgaggactaatttgtctttcatgtcttcaattgagtaaaattcccgcaacccagatgcgatctcgcgtggtccggct
tcttcgccgcaatcgatcttttcgcaaaacagcttgtctgcgctttcgtgattccacaccctcgatgatctttccgaca
cgaatttccatcttggtaaagtcggattgattggcgtcgcccttggttcctcttcctttttcggaagcagcaatagctg
cggctttcttttcttttttgcgtttctgggcttcttcnaaggattcctttttctttccggccgctccta
>51C3T71.seq
gaaagacgatcgggagggaaagaaaatgtcgaaaaccgttggcaacgtcgtggatccccacgatgtgttggacaaatcc
cacgtggattccttccgatggtatctctgcaaagaggctccgtacggaggcgaactgtcctacaacattgacaacatgc
gcngaaatgcacaacgccgacctgtgcgatacactcggaaacttggtgaatcgcgccaccaacctttgtaagaagtttt
gtgacnggagttgttcccgatgtccctccccccgccagccccgtgctcgatctggcctcggtcatcgagacctacacgg
ccaaaatggaccagtatgatttgnagggaggtgccgctgttgtcatggcgggattccgtgacatcaacggttacctgca
gacggaggccccgtggctcaaaaagggcgacgagaacgccgagttccgaaaaatcgtggtccgtgccacgctcgaggct
atttatgcactgacccacttgttgatgccctttgtgcccgtcggatgcaaaatcatctac
>51C4.seq
ATTTCCATTATAATAACATTTAACTAAACAGATGTACTTACGAGCAATCAAAGTGAGCTACACATTGATCAATGATACT
GACGAGGTTGTTGAGTAAATAAAACCAGTTTTTGAGGAATCGTTCTCTCGGCATCCCATTGGTTTCGGAGAACGCGCCA
TCTCCACACATTCGCAAATATGCCAAAACATGTACCTAAATACTTCTATCGACCAATGCCATCCATCTCTCATCAGTTT
GCTCTCACAGTAAGCAGTACATCGGAGAACACATTCAATCATTTACAAATTACACGTATCTTTCACTAAAACATCCATA
CTTCCGAGCAGCGAgaagcacggtgccgaaagttcttgcggcaaaaagtcttctcctattgcgcctcaagaagcgagtt
aacgtaggttcgtcggtcaagttgtgatttttttcacaatcaccaccatccagactctacagtagatccggttccggca
ggnaaggcttgtaaaccagcacaaattccc
>51C6T71.seq
actgcattgtgcttttatngctgctccgagtatgtatatatatatatatgtatattatatggatcagtacagtatcgca
cgtcacgacacgtgacgtcacgacacggtacctcagtgaacgacagcacaaaaacaaaaacgcaaacgaaccaaccaac
caggtctgccgtatgaataatactcgtatcgtgcggcacgtttgttggggtcgcaggagacagcgatgggcccaaccgc
acactgccgttgacacactgacactgactattgggcattctttgcccccttgatgagcgaagatgacggtgatgcagtg
cggtgcggtgcacagcccaccccttacgtgtacgggtacatcgtgtatgtgttccggatgagcatattccccgcttcat
cgatccacgtgatgtccatccggaaatcaatccacaactaatttatcacactacttgtatgtgtttcgtgtttgctttc
cag
>51C7.seq
ctttttgcanaccgccattgtgcttttatgttttttncatcatataagtcattcatattaataataaaaacgacgaaaa
taaggcatgttcacacattgcaatcatcgttcaaaatgcatgtgtagcagattgttctaaagctgcgatgcgtaattca
attgtggtgtttgtcatgcacacaaaccggaagggtatttcgtattaatttttcgattggcgtcttcgatgggaacggc
gggcaaacacttctatatcttccagtattgtatttgtttcacatcggattcaacacttcaagccggaactcattccacc
gtcgacaaccaaattggtaccggtcgtatagctagactgttcgctaagcaagaacgcgacagattgaaggacttcttct
atcgttcccaaacgtttcatgggaacactattgaccttgttcttggccaccgtctcaggatcggtggcaaaatacggtg
acccggacgcggcgtgcagctcgttttgtcgcgtccacatgtagcccggcccgatcaatgccgggctgatagcattgac
ccggatacccatcggtgccaagtcttttcgaagtggataccgtcatggccaagactgccgcctTGCTGGAnGgCGTATG
CcGACCATGGCgggagttcccctcaaatcccgcaacactggcagnttcacaatcgaatagctcgttggggtccctcctc
cngctttttgctgcttcgccatttgttttgcaacggtttgcaagacaatgaacatgcccgtgacgttgatgttcatgac
gagagcaaaatctcttgggtcgtagtccagtgttggtctgatttgtccctgatagccggcattgttccagagcaaatcg
atcctcgaatatcgctcaatggcggcatcaacgcctttttgaacgctcgtgacatcggtcacgtcgcacgtgacgatga
atagttctgttgtcgatgacaattcgttcgcaacgaacgacgcggtttcttccagagtcgccggattgttgtccattgc
gactaccttggcaccctgccttgcaaaataaaggcatcccgcccgaccaaagtttcctcccgcaccggtaacgatgatg
accttgttttcgaatgacgacgtcatggttctttctgggatattggtttggtatcgttttctgacaaccttttttctcg
tttgtactttcttgactctatgattgttttatgcaaccaatttcagctaccgtacgcgtatgttatcgtcgcgggtgtg
tccttttaaaa
>51C11M13r1.seq
ttttaaaagcgataccaacctgaacaagcagcaaacgaaaacacattcagatgacaatggatatcccacgtacaaggca
aagtgacggaatgctggatcaaggagatctcgcttttgcgagctgcggtctcgatcggtcgtgcccaaacagtgtgacc
acatctcaagcccaaggcttacgattggatcactatcaaagcagcatcagaagtaaccgaaacaaacgacagagaggac
agagctgtcctcgtacaactgcagcatcagccatgcaaaatttctccgtcactgctgccgtgtctacaagactgaactc
gtccatcgtcccagaccacgattttgaatggtacgatctcgatgcgattcgtgaagcagatggtagcagcagcaatagc
gatcgcgctatcatcgtcggtcatcatgacttcaacgcgggtttagtttttaccacaaagagacaagtactgggcaatg
gaatggaggtcaatgtggtcaatacctgtataaggggcaaaaggaatgaaagtgagaacaaaatgaaggaggagaagaa
tgaacaggatttgctcttttgggtcaatggggaccatgacaagaacaaaggtcgaagagacaccaattgagaaagaaga
gagagaatttcgagaacgcat
>51D1T71.seq
gaagcacggacgaatcgtagagctcgaaacgccctttgcaacacggggagaatttttgagagaaatgagaaccaactgg
aagtacgtcgccattcgctgcgagaaaacggaggcctttctttcgtgctcgtgccgccaacaacgagcgaacaccaaga
agaccaagtggattcttccgggaatgaaagaatctgtttcggcctgggtcgaatactcctactgctcaacggttggtcc
cgcggagcgatttcggatcgagtatttccccgaacacaattccttcgcgttccgcaccttgggcggattgtatctgacc
acgcacaagggcgccctcgcccttcgaacggaatcgaccaaagagagcgctaccaatgcaccgctgtcgcaccgggcat
gggaaataacccccctgctgagattctcctcgaccgagccacacgtacgatacgtggccgtgatcaacaattccaaaaa
ggtcataatgaaactgggacactcggaccacggacgcagacgcagacgacaacggcaacgacgacaacgacaacgacaa
caacaacaacaatagcaacaaagatgacgaccagcgatacctgcaccatgccaagaaaaccgtcctgggtgatgttcag
accgagggtggtctcaagcgcggacactgcacacatttcaggtgcaccgac
>51D3M13r1.seq
gtgctggttttttttttttgctgtagttagatattaaaaaacaaacttaatcctgcaatccattgcgtctcttgtgttg
cgtttgcaatactgtactatgaccttagaatcgtcggaacgagaacagttttgttttgctgccaccgcgagaggggaaa
cgggcaacgacctgtcctatctatcgaaccgttgagctcgccccggtgtctgtcctgttttccttcgttccgctttctg
ttccgttccgtttcgtttcgctttgctttactgtgctaggggtgtgtgttcggtgtgttccgcctctccctccgtccgt
gcacgaggcgacatggcaacccatagcatcgcatctcgcattgcatctcttctcgcatcttgtctcgcatcgcgcaagg
aacatcacacaccgaaaccaacaggaacggaaatgaaaccctcttgcgatgcaatgggacggggtcggtcggtcggtcg
gttc
>51D3T71.seq
gcgcccgccattgtgctngaagcgacaacgacaacgacaacgacaacaacaagacgagctactagtgggctactactac
cttcttcttgttgattcgctcaaaatcattgcaaagacaaacagagcgaggctctagctaggctagagttctgtgatat
gacagctaggaattggtgatcaaatcaacgttggatctactactattcttgtcaaccgtagcgatggtcacagcgacac
ggagggatatgcaatgtgctatcattcggtgcaagaagcaagcaccggtagctacaaaccaaagaagcaatgctttgaa
aaagatggggccagtccacccttggcagaactaaggggatttccatgcctgcctgtctgcctgcctgctagtatcaatc
aaccacttccggaagccagccacgcgaagctacggcagaaacggtgtacactgcgaacaaccactggtggtttgnggnt
tgggttggggaa
>51D5M13r1.seq
actgcgctggttttatgggttnccctactactattatgtcattcgggtacccttagaccgaaccaccagctacacacca
gatctattgaccatggggctagttggtgtcgatgaaaacaacagtgaccacatattttgcaaataatgcagttgtttta
atactccatttcaatgatacccagagactgaaaaaagtcgtacggtactgcagcgcgaattcagaagaaagaccgtcac
ttctttgactctgccatttctattaaaactactgatttaggattcgattctgagatgaattgcgtggttaaaattgctc
gatggattcgtttgttgtaggttgatctctcaacatcttcaatccgctgcttctacaaatcgtctgtcatttgcaacac
aacgtgttcctcaccagctttaaacgcgggttttcccaggaatggacagcttgcgcaacgaaatgcatcaccaagattg
cacttgccacaattcnagctgggaaccgcggtgcttctttggctgtgaaacac
>51D5T71.seq
cttttaaggagcaacccgaagagaaaataacaaaacaatgtctactagtttttgcctccaattgggcagtgccaccgtc
gatgacacgaactcgtactctcaaacagtcgttgcgaagaacgcagatgatattgcatccgccaagaacggaatcgctg
cgtcatcgctggacaagctggacgtgattgtggatggatccgaactcgggagcgtgtacaatcccatggagcttgccag
ctggacccctttcctttccccgacatccgttgttaccattcatatccggggaggtaacaacggcaaggtcgacctgcaa
cccatcaacacctcgtttctgttggccggattggtcggcgccagcgaacggcgggaagccgatggaagccgaacaatga
cggccacgaaaccgaaggtcgttccgaaaatcggcgccactcccctgcgaaaaaagacaaacgtcgttaccgtgaatct
cgggaactttggattggacgacgacgacgatggccgacgttatcgacgaangacggctttgttggacnacaacgtactg
gcaccaccgcccgcaatgagtgc
>51D6M13r1.seq
cactcgaatatcaaaatggtttcattccgccgcaaaaagaacaaggaagatgccaaggagaagggtcccaagtctcccg
tagccaaggaggagaagccttccaagggcgctcccgccaagcctcccactctcgaggacattcccgacctcatcgacac
catgctgaacgccaagggcgagaagagcgccgccgccacgaagcgtgtctacgaattgtgcgacgtcggccacaagcaa
aaccgtgttcctatggtctgcagcggaaaatacgacgttttgactcccctggcccaatgcctgacccaggaaagcggag
acggacgccaccttgcttgccttgcattgaataacctttcgattcccactgagaacaagcgcgtaatggctctcggacc
cgcctcgaaggatgtcatcggaggattgtgcaaggttattgccgaagacaagcaagaatcgtacttgtgctgcatctgt
ctcatgaacctttccttcttggaagctagcatcacaaccatcctgcaacactctcctagtgccgatggtaaggaaatcc
cacctcttgagaaccccaattctctcctccgtgtcttgggagaagctcctcacaaactcccctgccgcccccaaggcca
gcagcggaagtccnaaagggtgtttcgatggcccttgcggtctcatcaagaaccttgccaagaaccgaagagacgccgc
tttgatcggac
>51D6T71.seq
cttttaaagattattccaaaatacaatgtttacttttcaagatattataataatatgcaatacagcaattctaatctcc
gtcctgtttggtacctgtgtatgagagagttcgttgtttgcgttcgcagttctgtttatctgatcggcgagtcgataaa
cgaaccacttttagatcgtgcatgccatccatgctccttcctcgtttaagcgatcacacaagaggaatccccacttgcg
caaggcaagaagtccagaggtccggactcatcaacttcaacacccttctcggacatgaactggtcgaggggttgtcctt
ctctcttgcgatattgggtccacaaatcgtgcgaaatttccaggatcggtcgggcagatccggaagccttgctaatttg
gtcggcggcagcacgagcgctagccttggcttcggggagatgttccggagatatcggcgtatgtcaaaagcatctggct
gacctcgccgcatgccttgtcgctctgggcagacttgcgtggaggatctccggcttgta
>51D7.seq
ccattgtgcttttaaagttttttanctttttttttttttgaaagataaaaatgaattctgtaaaattttaatgatggtc
tatcgttgatttatgtggaatgaatagctgttccagtgatattagtcttttttagcttgcttgtttgatgtgaccgtaa
aattgtgtagaaagatgtctcggcggtgcaaaaatagataagacgtgtgcacatagcgttggatgctagatgatagcat
caattataactcgagatcgaagatgcattcgttttctccgcagtgaaaatcgtcgtcttcgttctgttcaaaatcttgt
tggtacgtcagtgatgaagttgaagacgaagacgagcaggaagacatgtggtaatccaagtcgtataggcagtagtcat
ctccatttgcagttgaggtcatgtagtcgGTGGTGTGAATCGGAACACCAGCTTGTTCGTCTCGTTGCCCCTGGTATCG
TGTCTGCATAATGTGAGTTAAACATCGTTGCGTCTCTTCGTTGTAGCGTTTGTGGAGTTGGTCGTTGTATTGTTGGTTG
CCAgtcgtgtttgcgcgattagttcgctctctgattccgctgatgaggcgagcatagaatacgaaatcccgttcgtcgg
ccatttgttcgtccatcgaaagctgaagctcggaaggagatcgggtcatagcatccgggatgggcacggaactgctcga
tcggcgttttcggtgcatgaaagatattcgttccacggaagacgaagaatcgatgcctttggtactggagctgaacatt
acagaacgcgactggtggtctttcatggtgctgtttgggttcgaatgacggacagngtgcgcaatcggcttaatgttag
atgcaagcatggtttgttccaaaaa
>51D12T71.seq
ttatgctgtgctgcgtcgctgttggttcttaggctatgtatccaaggagattttgttataggtaagaactaaaatggta
cgtaacagaggcgaaaagccataagcggaagatgtatcgttcacgtgtacgaaaaaggtggggatgcgctcagaagcaa
ccttgtggtttcttttgattaggagcggaccaagctctaacgtaccattctagtgtactagttaacacgttagttcatt
gtattgtttttcgttctatggagtacctgactaagctaaggtagtgctggggaggtaaaacataagcggaaaagcgata
aagtaaggtctgagggttaggatcctgcgagttttgatggctgtggcaactgctccggtaaaagtgagaggatagacgt
ccgaagttaccgcgaggacagcagctaggctattgtttattgaaccacccaacacaatcacgaaaactgaagtaagttt
tccttctttggcctcgtgaggaagggaaactataccttctgggtctttttgttttccctttacagataattacgagctt
tttaacaacggtggtggcaaccctcttaactgctgccttggtcgcgactgctaagtacatctatgtttatactttctac
gacggctctacgattggtttttgtctttgtagaaagtataaaagaaaggtc
>51E1T71.seq
ggcctattctgattgaggatctgcaagggaccacacacgaggtgacattgaccagtggcgacctacttttttacgagag
cagcaaatgctttcacggccgtccccgcccattcaacggatcttggtacagcagcgttttcgtccattactacccaaca
catggatatcaagaaaattttgatgaccttgccaaggtaactcgaattccgccacattgggtagacgaaccgactactc
agtacgaaatacccatccaaatgcacgggactaccatggaggagccactatgtccaaactactggtgtaacactaaatt
ttcaaaaaaatggagcgggccgggagaggatggatacgttttgaatccggacggatcaaagacagttttcgatccgaca
cgtatcgacgcacccaaaaaagtaattcgagacgaagacgattgcgcggatacccatcaaaattgtgccctctgggcca
gtttgggagtcggatgaatgcgaatcgaacgcacaatacatgagggcaaactgtcccaggagtttgcggtgtatgcaca
cagcatcctgtanccggtgacgaattgtanacagtctaattcgcttcacaagcaacacactcggcacattcggcacatg
tctacttgtacaagtattcctacttacttaaattc
>51E2M13r1.seq
aaccttggcgcaccaatgtgctggatggtcgcacacctgcagcgaggggaagatgaacaagtgtcaagcacatgaaatc
attgcgaagaagaatataatcaattttgtgaacgttgacaataccggttttcgaccatgatgagatttgtgagactgtt
cgttgctctgtcgttcgttgccgtaggcacaaccgttgcttttacacagtatcgtagagtggaattcgacactgcgagg
agactaacgtcgtcgccggtgccgcggagcaggaggtcattgtcggtcgccatgagcagttttgagtatcataccttca
caaatgcaacagtggaagacgaacgggaagtattgaagagccggatgccgcctccatttaccgaaaacatgacaaaact
ccaggttgaattccgcgagctattggaaggaattctctataccccaaaagaattaaagtgcggtactgaatcctcgtat
gaagggtggttctcgaaggaattgctgctagctattatgaacctgcagtgtatcatgcctttgagattttgtacgagga
ttatattccattacgagtagcaggaanggggtggtgtaccgagaattaaggaaggttatggacgaatccaagaaatacc
aactgtcccagatcgatggagccatnggtgggtacactaaaatcgcgaccgtatgta
>51E2T71.seq
gaccttcccttttaagtcttaatcaaatgttggatgttcatgaaataagcacaatactccttccatttagcttcgcatt
cgttagtgaagggtagccagtcacctaagcaaagtgtggtggcttctgcgagttgtctcagtcccaaagttgttgacga
caacagcggcaaacacggccgcaagctagcctgggtagttccgtctatgttggaacttttaggtcagcggcctgtttgc
ttcgcgaggtatcaggtgcatataataagcctctcggaagctgctgccgtcctaaaagtgatggctgcttcgttggaaa
gttttaaacttcagaggcaggtagcgggcttccatagttaccgaaggtgaatcttttgacctggtcgtatagcagtatg
aatagtaatataaaaaactgccaaaaccaaagtcttcaaccaggaggaccaccaaagacagggacgacgtggccagctg
caagttacgagcgacattgtttaaaggcggccgacacaaagactgttttcaccaacctcaacgaaagaagtgacggtag
cggtgacatagaataaagnnatcaacaagtctgtttagtattctacaagcttactctagctcctaaaaagagaacagag
ccacgattgactcagcgacggtgataggttttgcataaagtaacc
>51E4M13r1.seq
caaaatcatcggcaagcaagcaagcaaacaacaacnacaaacaacaatagcaatagcaatagcaacttcgctggaatga
attttgtcctcactcggccccaggtggatgacaacaacagcatggaccacngaaatggtgggactcaatcagcgcaccc
ccagcggttcgacttcgtcttcgtcttcggcaaaccagtaccactactcgcaacagcagcaacaacaagaacagcagca
gcaacagcaacaatattcgtctccgaccctggtctggcacggatccaacatcatcatccacggcaacaccagcggcaga
ggcagacgcaacaagccggggggcgtgtgtggttctggttcttgttttcgtccctgcggtggaccctggtgcgccacga
tcctggtagtggtggccacggcgattctggtggtgaccatgcccacgctctttttcgggtgctggaagcgagcgcagca
agcgggaggagcggcgcgagcgatggaatttggaatttggaaccggcaccggcaaccaccaacggcat
>51E4T71.seq
aaaggctgttgctgttgctgttgttgttagtgttcgtttcgccgcggatccaggtcgtgacggcccgtcccgaggccga
cggggtgaccagggccgacagggggagctccaccgcgattccctcctccccgaccagatcggttaggatccttgccagt
gttcggtagtccgccgacaccggcaggtccagggccgtcaccgatagccagggggtccgcgcggcaaactcgtcgagga
ttcccgatgtcttccaggtgtccttcgtaaaggccgccccgtgcagcaacacgacgtgggcggtgggcgttggcgtggt
cattggtagtggtggcagcagtagtggtggcagtagtgccggcagcccggtggaggta
>51E5.seq
aaggcaaaacccaacgtttccgaacaagcctccgcgtctattggactatcaagtctctaaactattaccaagagccctc
ggcgtgaaaatcagaagtgcacagaaatgccaaaagcaaagagaaacgccagcttgagccgggtggcgcgacggcgagt
cgcaacttccgaaaacctcccgtcaccggcgacaaggaaaaaagaaaatgacggagacggcactaaagttgcgatcgag
tccagttctctagaccaggaaacaattctttcgaacaaaaattcggatagccctcacaaagaaaaccagaagaaaacat
cgacgaaggacgatagcgcagatgagccggacgttccccaaaaccaacaattaagtcgtggtcaaagaaaacgacaggc
gaaacgcgaacagtttttgaagaaggagaagatgattctctcatccttgatgctacagagacaagaagaacaaaagaag
cgaatcgatgggctcgatgctatcaaacaagcgctcatggatacttcggccaaaaacgccaacaaagatacgatagaaC
CAAAGATCCAGCATATTTCAACAAACAAAGCCAAGCGCAAATTAGTGTCCAAGGAAGTCGAACACATGAATCTTATCCT
GCAGCACCCCGCGTTCAAAAAGGATCCTTTCGAAACGATGCAACAGCACTTACGAAATTCGTTTGCAGAAGATAGGAAA
CAGCAAGAATTACTATCMAAGAAGCGTTCCGAACAAGAGAAACTGAAgacagacgcaaagaaatcaataaaaaagaagt
ctcagaagaaaaaatacaaaccacgacgaaccaaatgatcatgagcatggcatgttttcaactctgtcatggctctttc
ttgtttacgactcgttttgacaagaagagtattcttcgtgatcgtggtaacaaaagagactacaatacaagtatgtaca
acccgacacaaattacaatcgaatataactttgaccgg
>51E8T71.seq
aagcgacgacgctaacccaacatcgtgatcatagagttagttgtgtgtgtgtataaggaacctcgtttcaattagcaca
tttcctgtgtagatctatctattcataagttcagttcagttcaattcagttcagttcagctcagttcagttcccacacc
aatgacgatgaaaactcagcaatacgactccagctacttcatgcggatcttgttgggactctgcaccgtggccaagatc
tttgccttccaggcccagccatccttcagtcgtgtagctctgtcacaaacccaattgaacgttgccgtggacccttcga
cggttaccaagaaggagttggacgatatcaagggtgccgactttgagaaggatgccatgtacaagcgcctccagaccaa
ggagttcttgtaccctaagcacggtggaagtgatcgaggacatcggaccaattgccaatgcgatggttgacgagatcct
cttggaaactggcgaggcatcgtggcagccccaagacttccttcccgatcttgccaaggatgggtgggaagac
>51E10T71.seq
tttttttgcacccgcattgtgcttgaaagagagcaacgacaagggaaaatctggcaagagcgagcgcgagcacaacacg
cacgcgttcaaggagaagcagagcaaaagtggcaagttcggggacaaactctccaagtcgaacggaaagggcgccaagg
gcgtcggtaagaccaaaggaggccgtctcctccgcgttgtaaccgatgcnggaagaagctcggttcgagaccaatcgca
tccgcaccaccgaaaacagaaacagaaatgcaaatgcaaagaatgcaccccaccacacatggaagtccgaccgccgatt
gaccggtgccggctgcaactacaaaagggacacgggtgggagcaaggatggcagcaaatccgggagcaagtcgggcagc
aagtcgggcgctagaggaaaggatggtggcggtgggttcggtcgatacccgcggtcgccgccgtatcgaaaccggggtt
tgttcttgtgccaaaggagcggcagcttttacgtgctgccaa
>51F1M13r1.seq
cgttcattctccagtcggcgttctgaaagtcagtgaaagcagtaagttttgggaaggacttgccgcatctaaaaccctt
cgtgatgtacagtgtcgagaacaattttggggaggccatcattcaaatgaggttgccatggttggtcgatttctgaagg
ccaaccggagtgtacatcatatcagatttgatagttcgcatttggtattgaacgtagaagatgtaaaggtactgagatc
tgcattctatgggaacaagaaagtcgtcgaaatggattatccaatgaatgccatgaagaagacaatagcacagttcaca
gcagagatcgacgtagaggttagaaatgtcaaggcttacaaagcccagatcaagattcttttcaaaagatcgtattcga
aatacaatcggaactggcgggatggaccaaaccgagaaaagcttccgtggatagaaaagatccgtatctcgaa
>51F2M13r1.seq
tcgtcgctagctaaagctgcctcatcagttaaatctactttcgagacctctcggaattggctttctgcatctttaacga
gtagtagcaacgcaacaagccccccaattgtttgtgaacaaactgaaaatagtagggatgttagggatgaacnttcata
tcattactaagctgcaaacacattgttcctcagagcattcacgactacatactgatgagggacaacctgaagaaattcg
aaaggaattgatgacagcacaaaaaacccatatagattcaacctcatctatcttacagagttcctcatcagcagagaag
gtccaatttacatcgtcaagaaggaaatacgagcgtcggtcgtcgctagctaacgctgtctcatcagttaaatctactt
tcgagacctctcggaattggctttctgcatctttaacgagcagcagcaacataacaagccccccaattgtttgtgaaca
aactgaaaatagtangggatgttagggatgaacttcatctcattactaagctcaaacgcagttttcctcagaacaaaca
cgactacaaactttggcaagagaggtacatcgggaagggcacctcgatcaggcgatcaaacactggaaaaaatccttag
agctgcagactgatcgatttacagctt
>51F3T71.seq
attctcctgttgttgtaagaacctttcaagttggagctaccttagggagggtacggggcacctgttggagtttaactac
aaacgaagctgtaactacggttgccatagaacttgcactcacgagaacttttcagatggccattcctcttgttctagtg
gtagtggttgctgttccctgcagaaagggttctgctctagctcgcgtaccaaaggcttcggcttttcatgttccggctc
ctgctacggttgtctttggcatagcttaggttcttgagcgagctcttgatgacgatgtcgtacttcccttgagagtcgc
ctggacttaagcgtcttttcaacctgggacggctattcctccggaactggcggttctagctcctctggtagtcgaccga
gctgtcgttagggcggcggctcttccttcttatgcttctcttcgtcttccttgagcttcctcaacgaaacggttaagaa
gtcttccggccacgccctcgacctccatacggacctccgtacgggcctccgccatacggactgtaccctccatacgggc
ctccgccatacgggctatacccattgctactaggacnggcctcctggatgataactcctttagctaaattttccagagc
tcgagctaatctataatacgaaaattaccctatctttcttaaacctaaaagagaaaggtc
>51F8.seq
cttttttgcaacccgcattgtgcttnaaagtatcgtancgtgtgaacaaacgatacagataggaacactcatctaccgc
agcatagcaaatctattatcatccatctgttgcttccaacgcgacacttttgcgagaagtagctgtaatggcccgtacg
ccacaaagatcgaccatgtcgtcatcctctacgtccacatcagccgacagacagccctatccaatcgaggtttccgacg
cttcgttcgaattcttaatgacagaagtattgcgatacgtcgaacgttcgacgccgcccaaaagtcatacccctcagga
tatcttatacgcgaaggaaatggcagcgactagaatggaaaagatgggatactcggtgggcttccgtttgtgtgagagg
ctatcgcaaaatcgtattttttccgcaggcgggaaagatccttccgcggtcacggctgctgcgcaactggaggctgtga
agtttttgtgcaaagaggtttggattgaagtcttccggaagcagatcgacaagttgcaaaCAAAcCCACAGGGGCgGTC
TTTGTGCTGAAAGATATGAAACTACcGATGGCcTgGGAAGGATTGCCCACGAATtCGTGTAGATTCGAGAACAACAGCG
gATCCAGATGCTTGCCTTCCCCcTGTGGgTATCGTnCCGGGGTGCATTGGCTAATTTAaGGGATTGgCGGCTgTcGttt
cctgcgacttcatgacagatggtcaaaacatggccgcgtgttccttcaatgtaaaagtgaaataacgaatcaacncaac
agcaagaaagtaatacagtcttgtttcattagcgacctggggtacgcggtgaaaagcatacttgccgatcggcggaata
aatgaatcgaaaatggatctggaggcaacggctgaattgattggcgatgataatacgagtaaaagagacncaaacgctg
attgctgtggggacttgaatcaacgccgcctgttcgatgttcaactctcaatatgatgcggaggcgatctttgttgatc
atcgagcaaaccaaggattatcctccgacacgagtgtggtgttagatgattttttcagactggaatgaagtaatagnca
acgagatgaataaccaacataattttgaaaagtattattaaaaaaaaaaagg
>51F12.seq
cccgccattgtgcttgaaagatgatacncaatctattatatttatatcacattgttttacctgttgttcctatgactcg
tgaaagacaaacaaactgaatcatctttcaccaatattatgccttcgcgcaatgctagggcagacactggacttttctt
acaacaaagccggagaacggttgaatcgataaccgatccgtccaactacattcactcgttctgttccatctggtatttc
cttccaaaacgtgagacaatcctctcatcaagtcatctatccgatcagcaactgagtattctcctcgtccatgaacttg
tatggaggaacctccaggttcagaggtgctggtcccttgcgaatgcgtcccgaaatgtcataatgcgatccatggcaag
ggcaaaaccatccgttgtaatctccagaattagagacagggacacatcccaagtgggggcaaatggctaggacaacgac
ccattcgtcggtgagaactcgatcttcggtcggtTTTCGGGATCACGCAAACTGCTCATTGGAACGTTTCGAACTTCTT
CTATTTcagcgggtgttcgttttcggataaaaattggtttgccgcgccacttgactgtcaacgtctcgccgtattcgac
tgcacccaaatcgaaatcggctgtagccaaggcagctgccgaagcagaaatggagagcgaagcaaccaatttgaccacg
agcaaccgtgcagcggaagcataggcaaatcgaacagtagttagcatgagatacgcaaacgcacgacgctcgggttccg
ccaccttgtcgatccggtcctcataaaatccattgtcgacacttccataatcatccagggtttgtacgccagaaggcac
aggaacagaggggccactgccactactagctttccatgacgaagaagtactggtaaaggctcgaagtccagaaaacgaa
tgagccgacgagagtttgttcagtctcgcagaactctgaatggacttgaatgcttggggcgctaagcgcctggacgaaa
gacgaagagcattcatggtggtaactgttgtttaatccagcacagt
>51G1M13r1.seq
caatgtgctggttgcccgcacgccctgttaacaacaacactcgccgacaatgacaatgacaatgacaatgacaatgacg
agagggacctcagcgccgggggaagctcgggaggggcggccgtagcggttgcgacacgcatgctcgctctggccgacgg
aaccgacaacatgggaagcctgcggaatcctgccgggtggaacggcatctacagccaccgaccgacggccggatggatt
ccttccggggtcaacaacaacaacaacaacaacacagactccaccccgttgtgtgtggcggtctcgacgattcttcccc
atccggcaagcacggccggacccatggcccggacccccctcgattgcgcacgtttgctgcaaaccatggtcggcgatac
gagccgattcgacgctggttctctctttgatgttgaggagaatagttctaataattatggcacaaccacaaccacaact
acaactacaacaacgccggctcgcatcgtcatcggatggctgggagattggcagggccgattgcctatggacgatggca
ttctggcgacctgtcaaacagtcctggaagattggagcgcaaacaaaagcaacacaaacaacaacacaaacagcaacgc
gaatcgcttc
>51G1T71.seq
ctggaagttttttttttagtcaatcggcacatacttttaattttatctcactaataggatataaagcaatctcttgtta
gatttgactttattctttgaggtgtttgtgtgtttccctggtatcacgtgcttgaaacacactgattttaacagtagta
gtaggactcaaaccaatgaagccatttgtctttcggggagcttatgtgaacataaatttttcttcatggtagcattggt
cttctcatccatatccatcaccatacaggttcattttgctttcaatattgcaagagagtattcatatcgaaaaaccctg
gaagcttacaattgccttgccaccaagtaacaaggccacaacgacggtgccagggctagaagtgaaagttccgggaaca
tttccaagggacgaccttggaaaaacgaaaacccgaatccagttcttcctcggcgattccaaacagtattgaaaaaaat
agtagcttactttcaacacgatcgtaagttattcgtagccagtagcggtttgggttcgatcccggaaggttccaattcc
ttcccattgtacggaagaaccattcgcttcatggcaactctaccgacaacaacaacaacaacaacaacaacaacaacaa
cgcagggtctgcgcaaaaataccattgaagggcgtggcgccactcatatatcgaagacgccattcgtcttgaa
>51G3M13r1.seq
ctaactaacttaataactaacttaataaccaattctagtacgagtaccggcagcaccaaacagggcacagaatgcaaca
cccggtggttcccactactagtacatattgtgatacattcgtcaccgtgatttggaatgcaaacgcaaacgcaaatgca
aatgcaaatgcaaacgcaatgggcgactggtgtttgtaccgtacaataacagtgttcttcttcttcttgatttactgca
tttttttacaatgtactccggagtagcacaattgcgttggatgattcgtttctccgcgcggaaccgatggaacttcttg
tcgagcttccacggcgtgtgtatatgtttgtgtgtgcatgtgtgtgtgcatgtgtgtgtgcgtgcgtgcatgcgtgcgt
gtgtctccgcagttgtgtgttccttcattggttctgttttcgtttgcttcgtcgccgccatcgccatcgtcccactctc
cgtctttcgttgtcgacaatccccagagctatttcgttgttcctcggagtga
>51G3T71.seq
gaagggaccgaacaagcccggaccgatcgcgacacactggttgcggtccgggaggacagcatccggcgagacatgctct
cgttcgaccaccaacagaaacgcctgcaacaacagcagcagcagcagcagcagcagaaacagaaacagggcgacggtgt
ccgcgacggcggcgggatcctgggaggatccgatctcagttttccggaagaattccagttgctgggtctcttgccaaag
gacccgatgtacgaggaagaagattggggagggacgctcgacgacgaggacgactacgattattacgacagctatagcg
atgacagctgcagctacagcgacgacgacatagatgactatgcgggtggagacgaggacgaaaacgaaaacgaaaacga
aaacgatggcaaccgaggctacaaacgcgaggaagacgaagacaacgacgacgacaacgacaacgattccccgtcccga
aaaaggattccgaccgcaaccaccgaggcaacacccggcaacagcaacagcaacagcaacagcaacggtctgccccgga
actcggaagacaaagacgaagcagagccgggcacaattgcaattgcaattgcaactacagctacagctacagctacagc
tacaacccacggttgttcccaagccgttcctccgccgcaaccgggaacggcgcaagaaaaaagcccgggcactccagag
aagactcgcgcgcctgagact
>51G4M13r1.seq
gtgctggtttgnaagccgangctcgataggtctctgatccaattacacacaagataaaggcaccaacggacaagccgaa
gtcttcaatagaagcccattgcattggacacgccgatagcaatccctccatccaaggaccacactacaagttccctgga
ttatatatttcgcgtcaacactcctcgtgtcaccaatcgtgtcaagaacccaaagacgcccatttgattgtgctaagca
acataaacaccgactgcaattatcaatcgataattgccttaatctactacccgtgatatacatcaattgctgcgcataa
ggccaagcaattgacagacaaccaaagacgacaaagatgacacgccatcaacggtcatctcattgtcacatcaagtccc
cctattgatagaggaatcgcctgttacaattcttcatgaccagtattccggaatttcccaaacgcaacggcgacattcg
ccagcaccaacatcaacgacgatccgaatactcgaatttttgttgcaaaaccgaaataacgccacaaagtaaacaaatt
ttcgttgcatcgccacgccaccggcacgtcgtatctcatcggaaacgccttcccctcgctattgcgaacacgctggatc
atttggcatcntctccattt
>51G4T71.seq
atttaatcgcgcccgccattgtgctggaaagtgaaaaacaataatatctaatagcgagcagaagagatacgtacgtttc
gatggtgttgaaacgagcgacacaaattgggttgttgtagtctcgccgttattcgaaaacgccgttgtgatcgcaatca
tcgtcatacgaaaatcgctatagcttggctggtccgtaagaatagaagttacnggatacaggaacgtgtagaggccttc
tatttgtgaggtttgaacagcaagaatggggagctttgccataaacggaaacccttgaatacgttatgcaaaccaccgt
tgttgccgttgcaatgcggtgaaaaattgggatatctccgtcaatactgggagatagagggccagaatggtatcggcgg
agtcggtaatagagatgagaagtcgttttcgatgaaagactcaaatctttgtcgattttggaattcaccgttgtcgggg
aaaatgctcttgtctcgacaggtggggtacgcacgttgtgtggatgacaagtgccgtggatataaaagttatctgtana
tacagagagcaaggatgaacgacgctgaacttgtattaaagaaaacttgatagctctgtcaatattgggagatanatga
ccanaatgatacca
>51G7M13r1.seq
ctgtgctggattttaaaccatttcccaaccgcttttactgttgatatttgtgccactgaaagagaagatacagtatagc
aacagaaaaggccgttcaaaattcaaggaacgtaaggcatctcaagcggaagaataacgaaacgaaacgaaacgaaacg
aaacgaaacgaatcgaaccgaatgcaaatcgaatcgaaccgaatgcgaattgatccaaacctatctcgtccgaactgtc
gatacgatagagacagcgatagctatagctatagcgatagcgatatctaaaactaaacttctatagatcgaaaagaaga
caatgccgggttgcaacgaaccaactattgctacctcgaatccgaatgcgtcgatcagcaacagcagactcacgatgac
gaccgaaacagaaacctgcaattcaagcccgacctcgaccgacattgtcttggaatccatggaagattgcgttggttgc
atggatggcatcgatcagcagcacatattcgaggaaggtctgcgaaaacaggccgctcatcagcgcaagattgccatgg
aacacggcctcacgaagccgaagcggcactgattcgcttagat
>51G7T71.seq
aaagtttttttcttttttttttttaatttcaatttttattacctatcgcttgaaggctagttagtagctgtcctacgat
tcgttcgcaatacaggagattcaatcctacttgtagcattcggaaccagtgttatgttacgataatgtccaagtggaag
ggagcttgatctacagtatccctcttctacttcttcacataatcgtgcaaccctcgtcccttgtcggttctcccattgc
atttcgaccttgtaaatctaatttcgcaattccctgccgagcggtttggactcgaatccgagccagttccaaaaagtcg
tctccccattcttccggaacgtcattcgcaggtatcgatgaaagttgggtgtgcaaaagtctccaatgcgtcgactttt
ggcaatatttacagggacacatttcattcccaaaggttttcgaggaaggctgggatctatacaaagaagctcgaatgga
ctggggccgatggcactcttcacattcgtatatcaatgggcgaagtttccccagctaggaagcaagcatcgcatgta
>51G9M13r1.seq
cactacggtaactgtaaataagtccgaggaacgaacgaactaaccaaccaaccaaccaaccaaccatgacgaaacccac
caatgtattcgtttcgatcgccgtcgtcgttctcttggcgtgcggcacgctgtgtgattctgttgtttcggccttccag
accggtgtcgttgttgccggcgggagtgtacaattctcgcgcaccgttcccgttcccattccctccaccaccgcgatcc
gaatgagcggcgacgacgaggacacaacagacggtgcagcagatggtgtagttgtatcgtcagaggtttcctaccaacc
gcccccgaacgttgtttccaacaacgccatcgcggaggccgccggataccccgcgttcatcctctcccagaacttcgac
gccgccgatccgtcgtacaaagccaatggacccctcggcggcgatgatttcgtcgtttcccgcacgggcggaccgaccg
ccgaggagctcgccagcgaaaacctgatccggatcgtcgatcgccggtcgaacgttaccgaccttgtcggtctgcaccc
tcgtcntggaagtgcctgggctatcgcttcnacgagtccgaaggtgcctggaaaactaccgccgaggtctttcccaagt
ggaaggagacctaccccgaggacact
>51G10T71.seq
gccttttggctcgtcgcaacagcaacagcagcatcaacagcaatccccagtcaaaaattgctcccaacattgctgcccg
attcatgacaccacgatcatcctccatgccatttgtatcgtccattgcaatgaaaaacacgaatctcagccccgttgga
cgcaactcgagtgtcattgacgagaagatagctgttgttcgcaccggcaccggcaccagcaccagcagcatgcacggtg
acatcaagcgcggaaccaatggccacgccaagagcaacaaaaacttggcaacattaagcgcggaaccgcaagttcaatc
ttcgcaattgccaactccgactccagttccgacttccccatctcaagtgcaggaggaagagaaacaacaacaacaacaa
catcttccttcacaaccacaccgccacttggaaaaggacgaaatcgaagccgcggaagctcttttgtttggaatgggcc
gtaaccgcagcatgagcgaggttgcggtaaggtcggcccccacacacgtttcaccatctgtcacgatggaaagcgagaa
tcgagacgatggacacccttccgaacacaagggcgaaagtcgagtcgggaaagaaagtgggcggggtcaacgccaacgt
caacggcgtgccgaccgtccaaagtcgcgcncggacgaagaaacgaaagg
>51H2.seq
acctttttgcacccgccattgtgcttgaaggtgaaacatcggcctcgacgcgtttcccggtctcggatgtgatggtgga
gctttcactgtggatactctttggtgcggttagatgcctaccgctcagcattcgctttaagtcttgcggcaccgagcgc
gtttgcaaccgattcaagtatgccccatcgaacgcaacactttcatcgtccgactcgaggggatccaatgcatcactat
cgtcgtcactcttgacccctgcctcacggtcttcgctgtatatggtcatggcgagactttgctcgcgcaatgtattccg
gccgattacagagtcgtcgtcatcatcgtcgccgtccttcttttttccggactcatattcctcatcggaactggactcg
aatacatccagcattgcttggcgaaattctctagtgagagtcctgtccagctttttccgtgatctattcttcttcttcc
tccttgaatttttcttcttattggcagcaacctcaatcttttctccttcaaacaggaacagtcgtggaacgtctcgcga
agttttcgtttcttcctccttctcctttccttctgacttctttttggtggtttccatcactcgctcacgttctcgaagg
cgttgcctgatttcagcaACCATcCATTTgcgccgtagcatgtcccaagtatcgtcgaatcggcattttggacgcgagg
cttgaattcatgacattgcgaaaacgttcccgccatatgcaaagaacgcgctaagatgaagagattgcgccaagttgtt
aaagctcatgagtgtatcgacgttcttgctcataccaaactcctccctcgtccgaatcagtgtcctccccatcctcatc
tccttctttcacatcaagaagcatactttttctacgttctggcggcttgtgatctatcttcgaaacgaaggattggttg
aattgcgctgttatagtattcacgctgagtctcttcctcttttcctccgattcaccgtcattctttggtgatctaccga
taggaatggttttcagcgctgggacatccgattcccatggacgagcgtggattatggcggattgatcggtaatagtttt
ggtgtcgcgagaatttctggacgaatcttcttttgtttttatcaagtgcaacgatccaaggctgatatcatcgccatat
tttgttcttttttgtccccttttctttgccttcttgaaatgaaatcctagtgcgtcttgaccctgtttcggtgcatcac
cgtccgcaccctcactttctttcctaatacccgggatttggtctactccatgtcgactattattttcttgcctttgaaa
tgcatttcctgattcgatggagcta
>51H5.seq
ttttctaaacaaaaccatatcgtgcattcgagggggacacaccacacacttagacaatcaataaagcaacacctaatag
aaacaataatcagcatggaagtcgcttcaccgcctcctatcccattcggtcacggaagtgccaagaggcattatcccgg
atcgccaagtttcgttgattctacgaaccgaaaccctttcggtacgatccctggggattcgcccgatgaatacatgcag
cagagatcctacaagcggagacgattcacctcgaccgatgaaacgatgggagaagatacggagaatagtcaaaatcatt
cattcttgccatttcaacaacagaacgtcgccaaaggcaattccttttcatcacatggcccttctacacggaggggtcg
aacggaaaaccagaattctcaccagatcattgaactgcaaaatgttgtgaattctcagggggcggaaatcgaagttctc
aaggtctgacaaagcagaccctagaagaatcgctcaataatgtcaaaaccgaacacgacaagagttgtgaacgaaaaca
gaactttgaaacgagccggttgtgataCAGCAAGAAAGACAAAATCAGGCTATTTCAGAGATCAATGCCGGACGGcagt
acaaagccgaggcagaggaccgaatcaagaaactggaacaactcgtcctgtcacttcgttatcacctccaggcgcagca
acacaacactcccggaaatgatttcatgggattccgtccaccagacgtgtactagtaacgtcgagggcattcagatact
tgttgtcctatctttcattacaataatgactacaacacttcacgaaaatacggagtaaaaattctgtacaaatgaaaca
gaaatcgttcgaagtcgaatcctttgtagcccgctttctgactaggattcgcaatgatgcgatggatttttccagaaac
aatacacttgtaatacagtataatcaactgtttaacgttttanaaaaaaactttacaagcacaatggcgg
>51H8T71.seq
accaccaaacaatggagaccatccaggccatgagaagacaagaagagctaggatactctgtttgcgactatctttccta
cctaccaacagctacttcggcgctcgatacaccagttgatgcgtcctgtagattcgcaatggccaaatggtgcaacgac
attgctgaccactgcaaatacgaacatgaaacagttgcgattgcgatgaactgcctcgatcgcttcatgtcaacgccaa
gcggaaaagaaatcctacttgatagaaatctgtatcaattagctgccatgactgcactttacagcagcgttaagattca
tgaacaagaggccatggacccaagtctggtatcttctctaagctcaggagctcactctccacaagcagtggaagcaatg
gaatccaaaatgttgaccgctattcaatggaggatgaaccctcctactgccatgagtttcacgagattaatgactgatt
tgttgccaggcaatgtcctccattcttgcgaaaaggaaacaataatggatatttcaaaaatccagatcgatttgatcct
caaagattactctttttgcatgttccacgaatctaccatcgccttggccatgcgtgctgaatgcaatcgaaagtgtgac
cgaagacgatttcttttgttccaatttgcatctttgcggagat
>51H12.seq
agcccgacaattacgtgtcgggaacccccaaccgctggaagtacgacaccattatcaactacggctttttcccctcgga
agactttcccgtgatctgctacttcaaggagaccgagacccccgagtacaagtggaaccggtggtttgccgcctttgac
agctacgggaacggacagccccactttttcccgggaatctgcgacGTGAAGAAATTCAAGGAACAGATGGAGCTCCGGG
GAGCCAAGAGAAAGCCCATTCCCACGCTCAAGTCGACGTACGGGAAAAAGTAGAATGGTTGGATGCGATGTGATGGTGG
ATCCGTAGAATAGAGATGGATATTATTATTATTATTATTCAAGCTCAGTTGTGAATGGACGTGTCCCATCCAATCCCAT
CCCGGGCCACGGTCGTTCGACAAACCACATTCTGCGAATCACATACTACCCTACGAACTGCATTTTCCCTCTTTAATTC
AACAATCTCTCGATCCACTCCAACCGACAGACGTCCAGTGATGGATCCGTATCACGGAAACAACAACAACAACCCTTTG
AAACAAACATCACGGTATGCAATTCTATGCTGGGCAAGAATCAAAACTTTACACAAACAATACTCTCTCAGAGATGCCA
GCGTTTtGGATTGAATACTACTTGTAGTGCCTGTCAGTTATGAAAATATATAATGGTAAACATCCGTTACATTACgAAA
AAAAAAAAA
>52A1.seq
tgtgctggttttcgacggnccctgagggaattgtatctaccggcatttgagatgtcgatttgtccccccgatggtggca
atagcaatcgggattcccccaaactcgtcatggcagcctacaacaaggtaaatggagtctactgttgtgaacataagta
tctgctccaatcgattttaagagatgaatggaaattttcgggtatcgttgtatccgattggggagctgtcaatgatcgc
atcgaaagtctgcgggtgggaatggatctcgaaatgccgggaaccttcaagaagggtgtttttgaccaggaagttctag
agtgtgtcaagtcgggtacagacgttcagacctcaatcgatcaatccgcaggtagaatagcaaatttaatttccgaact
cgaccgaggcagggtcgatacagagaatagcgacagtcagcaactctttgaagaacacgatcaacttgctcgcaaaatc
gctcgagaatgcattgttctgcttcaaaataaagacaatttgCTTCCGCTTTCCCGAATGAAAAACATCGCATTATTGG
TGACTTTGCCAAGGATTCTCCGCGGTATCAAGCCMTGGGATCGGCacacgtgactccgaccaaaaattacgagcgtcta
cgctgccatgaaatcatttctgttcaagaatagggagaatgatatagagactcaacaaatcaaaattgaagagaacgag
acaatcccatttgctcgaggttacgatattgatgacgaggggggtgagatagagcaacatttaattgacgaggcggtgg
agattgcccagcaacctggcgttgatgtggtcgtactgtgtgttggtctacccgaaatcatggaaagcgaaggattcga
tagaatgcacatgcatcttccccgacaacatattgctttagttgaagcggtggcccgcgtccatcaaaatgttgttgtt
gtcttaagcaatggcggaatagtcgaagtcccacaatccttcgtgggcggtgcgaaatcaattttggaaggattcttgt
taggacaaaacggtggagaagctctggttgatgtcttgtttggggtctcatctccaagcggcaaactacctgaaacaat
tccaacccgggggggagaagtcccatcaagtaaatactttcctgggactaaagaaagggtggagtatcgtgaggggctg
gatgtgggttaccgttattttgatacagcaaagattcccgttagatttccttttggtcacggt
>52A2T71.seq
aaacccctttttttttttttttttttttgacatgtgttgatttaatttanatgttatggctgctacgaatattcaacgc
cattctcaagaaagttatattccgtgtttgaaactctcgtaggtcctcaaaacgcacccattcattatatagtggaaat
tctttanaatttttcacatggagttggacacatgtactatgaatcgattagtggtcaggttttgatcctaaactaatat
tgcatgaacccatatgtatgcacaaagaagccggcttacttttgtagttgcgttgatccatccaggaatcattcattca
ttcatttcgttgttgtcgtgatgatactatgaatgctatcaatcatatagagaacgttgcattggtttcgtttcgtttc
gttccgttcgtgacttataccatcagtcgtttctcgttgttgaccacaactccctctccggcattgttcgcaaagtcgg
tagcccatgtcatcagcgaanacgcactcttgccgctgttcttgttganagtcgacaggtcttccagtgtcgaaatgta
tttcgtgagaccggggtgggggangtcttgaaaaatgcgttcttgggcttgggcgtctcgaacttgtacaccgacaccg
atggctttccctggccgctacctgttcctgttccgctggaa
>52A4.seq
acttggcgcaccctatgtgctggattgagagagagccnttttttttttttttttttttttgaaaaggatattgaattct
attttctttactctatggtttcttgtgtctgtattttttgtattttcaacgttgccgtacaatgaggtcgcaagttttg
catgccgttgcatcccgtttttatcgattcatggtcgtctaatatcccgattttgtttcgaanaattanagcttgtccc
ttcccanatagcagttttgctaggcaagacaggtaactcttctacaactgagccactgccttccgcggttttgttcttc
aggttacttttcttcttaatttcatccaccgttagtacctgttttgactcctttacaatcggagatgactcgtattccg
gttcctcctcgtgctgttccaggcttccattcaatctctgttggcgacctttgttactgctgctaccctccttttcttc
tctctcgaacgccgtgtttcgaatcacttcatcagccagcacatcgcgacggatagtgtcacagaggaccgatagacgc
aatgtgccctggaacggatcttcaattgagtagccgatttcataaatgccaaacatcaaccaactgacaagaaaaactg
caggngctGTAAATAGTTCAAGGGATTGTACCAGACAAAAGGGAAGAGTAAATAGCCAAATACTCAATGCGCGGAGGGA
GTGTCTAGCATAATTCAACGGAACAGCGGtttggtggatacgttcaccacgatcccaatgctgttgctcagcttttcca
ctttggaaatcagcggtcaaacgttcacnagaccgtgaaacaaggtccgtcggggtattgatcgaatttcttgtgccat
acggatcaccaccaccccaaaaggcggttttgtgaactggcgcaggcttccaaagcatcctgaggcaacagtctccatg
gcaaggttcgtttgtcaacccaaatagagaggacgtctcttttcgtcgtgatttgccttctttttcttcctgagacgca
agcgctgcaagctctggatcgagatcgtgacgggctctgtcttgatacaacacgatcgagttttcgggattccggacat
tgtcaacgtcgtctacacggtacatgattaagttcggtctgattctgtgtctcagcaaataagggaatgctgccagtag
ccgctgcaggcgtctcctcttagttcgtcccatttcgttctcgtacaagttaatcatgcgatacatatcccgcgataga
ttgatgatattttcccacacttttcgcccctcggaaaatcgctggtaggcggagtttgttttgaagacaagcaacagag
atagcgccgaactcaagggggaatgaggagtgctcgatagacacatgatgtcggcaacatggggatttactttnaagct
caatggcagggtgcaataagag
>52A6T71.seq
gtgcttttattcgaccacccgtgggaaaacagctgcctttgtcttgcccattttgcatcgactgtcggccgacccatac
ggtatttatgcggtcattgtcagtccgacgagggaactcgcaaagcaaattcatcagcaagttttggccctgggtagtt
cctacaatgtcgaatcgacactggttgtcggtggcatggacatgacgaagcagtcttctgccctggaacatcgaaaacc
ccattttgtagtcgccacacccggacgattggctgagttgctgcgcggaccgagcccacccaagctccaacacgttcga
tttctggttctggacgaggccgatcgattgctgacggcgaactccgggttcgaaaaggacgtggcagaattgctcttgc
actgcaatcggaacaaacggacacagtgccaaacattgctctttagtgcttac
>52A7.seq
caatatttcaccctattacaaaagttccgtttgctgaatacggagtactttgtttattacaacattatatttctacttc
gcaagagcatgagatactctaggggttcttcgctttcattttggtgagcaactctttggtacactactaggtctggaac
cttgcaaaatgcattcggctcgagcagcatggatcgaaccgcagttttaattgcgctgacctgttatatatagaatggt
gcattccagtacgaacattggctacaagatctgtggcaattcgttgctcacgcagaactacgtcgatttttgccctgat
tcctgtgttcttcctgctcgttttcttgttctttttcttcggagagttgttcgagatcgaacaccatctttttcactga
tttctTTCTGTTGATATTGCTATTGCTGCTGCTGCTTTTTCCGTTGCCATTGCTGCTGCTGCTGCTGTTGCTGCTTTTT
CCGTTGCCATTGCTGCTGCTGCTGCTGCTGCTGCTGCTTTTGCCGTTGCTGCTGCTGCTGCTGCTGCCGTTGTTGGgTT
TTTGTCTTCAGTGCTTCCGACCGCTTGTACAGCGTCGACATGGCTTTGAAGAGAGACTTGCCAAAAATGACGCGGTAGG
ATTTCTTGAGTCGTGCCAGGTGAAAAATGAGTTGGACCGCCTTTTCCGTGTCCACGTcgatcccgtgtttctcgatgag
attgagaagaaggtcttggacctggaacgccagagtaatgcgagaagccttgtccttggcatttgccatgatgagcaac
tggctcaaaatacgcccgtggtcggcgtcgggcagctggacaagaatcacttggagtgcggtggtttcgatttcgtggg
aagaagtttctctgttgaattcgtggggatattttttgtattccttcggtctccgtgatacagatttttttaccccttc
gctcacgtttgaaacagcgacggtgatttcngtcgtcgccngtcgtcgtcgccgtcgtcagcgtccctggtttggattt
cggtggtagtagttggctcgctctcgttgatgggaatagggccagtagtgttggtttcccctccgatcgggcctaacaa
ggaattttgttgagccttttctgctttgatgaatag
>52A12M13r1.seq
tttgccgttcgtactcgacattcctatggctttgagtgaaagccaaaccaccagaggaggcgaaactgttcaatgagct
ttcactgtgagacatccgaagttttgtaataccattgttgcagccatcattacggagtaagtggtcgaatggagagagg
gcngttattgaagctatcgttattgtcaaaagtgcgtgatcgttccacctcgtgtcgaccgttcggatcgcttttgtgg
atctgttccatttcgtgctccaattcgtacagtctaagttccatttccttccttttgtgcactaattttcgatcggccc
acgctaacctttccctatctctggatttgtgttccgtaagggcgtccatgatttcggaacgaatctggatcaggtcggg
agccgagtcgcgacatgtccgtaataatcgtttgtgaaacagcatacttaccgatggctccacggtaacttgaaaaata
aaattaccccagtctttgccgagcattcttcggaacttaaacaagcacacttccagcaacatacattccaacagaaagt
cgcctaggtcttcaacagaacctttccag
>52A12T71.seq
ttctggatccgctgaaagacaaccttacatacaacgaccttcacacgaacaaattcaaggcttcttacgagccgtttct
gaccccattaaaataaaaagttcaatggcacctcggtagccattcatacgacaaagtgtttgctaataatgncctgtac
agcgctgagccgagggctggactaggtctaagcaaggctttagtacctgcgggaatgccttgtgtttaggtctctatcc
ctttccaatcgcacccggctagcttttaatcacgtgttttccttcctttaccttgaatctgacatgcttaacctcgtgc
tttaccttgtctaggtgttttcgctaggcttgccagctgtgctccaccttgctagtgcgtgaaaactgttattgctatc
gaagttattgcgggagagaggtaagctggtgaatgaggcattactaccgacgttgttaccataatgttttgaagcctac
agagtgtcactttcgagtaacttgtcaaagcggagagacccacccaaaccgaaaagtgagtttcggtatccttacagct
catgcttgccgtttaacgataccgaaaacgaaaggtc
>52B6.seq
acatgtgctggatttaggttctgaactaaacaataatacaagagaagacacccaggtttttctttcatcttaattatta
ttattgtttatttcagaaccatactcgtaaaatcaggaaaacagtaactcctgttggttcttgttatgaatacaataaa
cttacaattaatttagcaaaagtcccatgtcacgaatcaaaacagaaggaaaataacagtaccaatagcagccattgat
ggtagtaagcacggagagatggatggagatgaggaacctccatacagaagacttggatctgcgtgcttactaccaccaa
tagcagccattgatggtagtaagcacggagagatggatggagatgaggaacctccatacagaagacttggatctgcgtc
actcgttgacccgagctctttcgaacttattccgattgCGTGCGCCGCAGATCCAATGGCATTGGCCACTTGTTGCGAT
CCTCCTCGAACAGGTTTGATTCCGGAATGAATTATCATGTTTTCTTCCAAAATAAGAGCCGATGgtgggtcgtataact
gcaagattggtatgactgccaacgcaaaaatttcgcctagagctagattggcactagtagaatcagcaggaagaccgtc
attgaggattgcatacttcagaacactctgcaaaagaggaattaaagtttttctcttgatactctccgctgtcttttca
agcatagcgcattccaacgcatcaatctcgccctttcctgcatataataagtcctccaattgtgaattgacctttgcat
atccattagagttcactgtttgaaattgatagccgcgtcgcgaagctaatccccaaatcacttgaccatcgagtatgtt
agaggaccccccttctttcataccctccagagaacctattgtcaacgcagcaacttcatcccaagggcgggtcaactca
tactctccatcagtgccagaattttggcaattataattaaaagcacaatg
>52B8.seq
ttggggcacccatgtgctggattttctttttctacnctttttctacactgctaccgtacacatagcggtacgtgtacac
gtagcactttttcatgtcacccgaggaagacaaaatcaatcctcttcaatgaagtccaatgttttccgttcaaacagaa
gttattgcaacccacttccaatacatgtcattttttcacactccgcctcttcttcaatcgtcttccttcatcgggactt
tgtctccatcccaagtcttccattcgacgcccttcggagctgtgcgttctttttcgtaatcttttttcttcacctcatc
ccaattggtggacaagaccgtacctcccgaagtctggaacgacttgatcattgcccgacgggtatcctcgttggcatcg
gcatatatttgtttgaacaattgattcatagcttcgtcaccttctggtttctcatttttctcgtcttcctcgatagtct
tttggatagcatcccagtcgcgatgacttGAGTAWKGACGCGGCTTKKTCGAATCAGCGGgAAAaCGCTCGGgaAATCT
TTTTGTTAGGAGCATCTGACGCAaTCGTTGTTCGAATCGTcTYKSGGCgGGGTTCGGGACTTTTCTTTTTtCGCCGTCC
TCCTGcCCGCTCTTGTCGTCTGCCTTTCCCcAGCAATTCATGCCACTCgtagtgttcgatttttcgaagcttgacgaga
accctttttcgtctttgaaaacaacccttcgacctggtcacgtcgatttcggaataaagattaccggcaattatggtaa
agtcggtgccattttttcgaaggatcaccaccaagtgtttgggttcgaactcaacggtaaaatcttcttgtttcacacc
agcctcgagaatggaaatggtcatgaccttatccgattggtagtattgatatttcggggtcttgccggtggcacccgcc
aacgcaggccgcagatcggggaggcgtttcggagcaacactggctgcaggcgatgaattggaagccgtttgttccttcg
tagaaaaattcgactctgtctgtgttggaggaggagacaattcctcgtagcatttttgcagcaaatccgaatacagttg
ttggttggtgtctttttggttcagtgaagcaagtcgcgccgccatctgcaggtttctttaataaagcacaatgcg
>52C2M13r1.seq
caatgtgctggttgctttgctcgccgtacgagtacttcacacaattctgatagatcgaatacaaagttctctggttcgt
tctcaatccagtcgatcaatccaacgatgatacgattacagcagattggattcaaaaagaagatttagagaaaataatt
ctgcgacagcgccttttcagctggagaaaaataataacatgactgacacgctctttcggagttccacttctagtcctat
aactgtactagggggaaatgatgttggaggagaaacagctggtttgaggagggtggtagaaatgggccctatcaacaat
tctgactacaggaatcatacgactagaaatctttggaaagaggaagaagaagcacagatacatcaccaccaccaccacc
accaccagtcagaggacacaccgggcgttctatggcgtgttctatacaaagacttgtcgcctgtaccatccgctacccc
gcttgaacgtatgtctgtcaagattgacgagggagtttcgttaaggactcttacgaatcgaatctctggctttttatcc
agaagcaaagttgtgtgtgcctaccggtctggtggccataatgcatctcacagca
>52C3.seq
ttggcgcaccaatgtgctggtttgcctcgagtacaagccgaccaacaagtacgtcagcgacgttaagatcgaggatgaa
tcacgtgccattcggaccgcctttatagacgattccgatcaagccaaagacatccaatacacgacgaaaccgcacctga
aacacgccgcatcgtcggaaccggatgcgtccgccgtcgtgcaggcacaacgcgtcgcggctactgtcgcagtagcacc
gcgctccctcttgttttgggagagtatggtcagcggagccgtatccaggagtattgcccagaccgtcatgcatcccgcc
aacaccatgaaaaccattatgcaatccgctcggggaccctccaaaccaaaattgatggatttgataaaaccccacatgt
ttcatcgactgacgtgcggggccggggccaatttcgtcttgtcgctgccacacggggccttcaactttgccgtgctgga
gtcgatccgtgaacgaatgtccacgctggtggattcggtgcccgtgctggagcgcaacaaggagcggataggcccgggg
ctcgactttctttcgagctcgattgcgaccatctgctgctcggttgtttcgacgccacaaatgatgattacggacaata
tcatggctggaaattacccgaacttggtttctgccacaaatggcctttacagcaacggcggaatgatgggattttactc
tggatggtggccgggacTTGTAgaaaagatcccatcgtatgctttgacatggacgtttttccagcaaatcaagcgcgtt
cgaaacagcatgtcagatcgaccagcaaaaaattatgaaaatactatcatgggttgtatggcgagtgctacaacagttt
gcataatgatccccatggacactattaaaacaagattggtcacacagacccagtgcaaaggtgttggagggaacggcct
acaaggggaattatcgattgtggggttcgcattgcgagagaggaaggaatcaaaacgttttaccgaggccttgctccca
gattactgagtgtggtccccatgattggcatccaatttggtgtgtacgaagctatgaaaaaagttatgttgcaacgaag
tgtatctattgaacacgttgacaaaggattttacggggccgaagaagcgatagaggaagccgctatggagacggctgcc
agtcagggcacctcattccccgccccgcatttcctcaagtatgctccaaaggcatcgcaggacggccttcgttcgatgt
ttggaactcgtaagaatccagcaaaatgactctgggaaaaagaaatggaatagatgcaatggcagcaagaagtggttgg
acgtgattagtacaccgttatttcaaaaaactgcggcaagaattcggaagatattgactttgataaatagtaaatagaa
taaaagattg
>52C7M13r1.seq
catgtgctggatttttttcggtatngtatgatattatgttctgttcgttaacggtactgcgaaaaccccgtatttgata
ttcgagcgtaacgacaagatggtgcattattattattattatttggtcttctagtagctacgtaccgtacgtgtagttc
cggagactgagactgttccgtcatctttggttgatagtacgagtacctcttgaagagggggaaagttggatctgtaaca
ccgacgtgcttctccaggatgtgcctgtacggtgagtgtaccgaatctgactccgacagaggatatcccatagcaaata
cagtaactatcgtttgctttcaaattccttggacggggatatccaatcacatactacctacatctactaattttctcaa
cattggccacggtcactgccacggtcactgccacggtccaaatgaatttcgaatcaataattagttcgaagagtgcatc
atgatgttttatttgtgtttgttggaaagaaacgctctctcaaagatccagccccccctacaggtagtatagatacttt
ctctttggacgacacggcaataagaactactagtagcatacctaatttctcatcccttgtccctgccaaaaggtgctgc
ttcttgtcattacaatagatttttccactacaagagtatcaaagcatactataaataaacgtggtcatggcggcaacga
tgaaatctcgagaagcaaattctgcggctttcacgctctgcttcaatgccgtacggacgacctgcaaatctcccttttt
aatgctggatgcatgttttac
>52C7T71.seq
cttgaaggcaccgaccgtcagcagtactacttcgtgaacgaagtgctcgtcagagaggattgttcttgcagcgacgttg
gaaggaatagaccggcacgccgaatcggataaaatgaacaacgatgaacgagttgtcattgctattgtatcagagaatg
gcaatgatttgaaatttgcctctgatgagatgaagaacaatgaaagagttgtccttgctgctgtatcacagaatggcaa
tgtcttgcgctatgcttctaatgaaatcaagaacaatgaacgagttatcattgctgctgtatcacggcatggccatgcc
ttggaatttgtctctgacgaaatgaagaacaatgaaagagttgtcattgctgctgtatcaaaccatggctgggctctag
aatatgcctctgatgagatgaagaacaatgaaagagttgtcattgctgctgtatcacagaatggctatgccttgaaatt
tgcctctgatgagatgacgaacaatgaaaagagttgtccttgctgctgtatcacagaatggctatgccttgcgctatgc
ttctaatgaaatcaagaacaatgaaccgagttgtcattgctgctgtatcacagaatggccatgccttgggaatttgtct
ctgatgagatgaagaacaatgaaaagagttgtccttgctgctgtatcacagaatggctctgcctttgggatttgcctct
gatgagatgaagaacatgaaaaagttgtcattgctgctgtntttgcagtttgacaaagccttgaaagatgct
>52C11T71.seq
cgataccgttgtgtattcgggattgctttcaatacgtcgaagaaaatactttcgaacaacgggaatatttgtttcggtt
tagttacttggaaatatacaaggaacacattcgtgacttgcttacttcctcaacttctgcacccgaccctgttcgactg
ttcgacgggcccaacggactcatcattcgtggactcagagaagaagtggtctcgtctccggaaaaagtcttccagctcc
tgaaacagggcgagaaacggagacaagtcggggctacgcacatgaaccaacattcgagtcggtcccatgccattatgcg
attaaagatcgaatcttcgagtaccacaaacagaagcagcaaaacacgcgtgtctctcctcacgctggttgatttggcg
gggagtggagtcggtccgactgaacggaacagaccgaagagaagaagggcaatacatcaacaagtcgctaatggcactc
ggtcaatgcgtatttggcctttccgaaatgagcaaaaataacggagacaagaagatgaatcgaagccacatcccctttt
cgggactcgaaactcacccgaatgctgcaagcgtcactctcgggaacncccccggatggttgcttgatttgctgcatca
gttccgttggcatcgaccantggaagaatctcacaacaccttcaaatttgcaacccgcgctaagcgcatcgagcaactg
ctcggtaacgcgaacaaaagaacatgt
>52D1.seq
caatgtgctggtttgtcgcacttcccttacttttcattattcgttacaggattctatacagtagtgtagtttagtgcat
agtagtcaaacattcacagatttccattcctccgtgttccacaatacaaatagtaataaccgtgtcgacaacgttacac
cagttatgcatccagaaaagacgaagaacgttatggcatcgttattgcgaggcgttccgagaccctggatcaggaccgt
gccgtgctctattgccgctccgctccgttctctttcgtttcgtttgttcactcggaatctccgcccgcggaccggggcc
ccgcgtacccgatcgtcaccgccccgcggtgcagggtcgggccgagggcttccccgagcaggaaccgcgccgcgtcggg
cttggccatgaaaatctccaggtgccccccgtggtcgtttttcgagacgatcgtgtcgcaggacccccgctgcggtTCC
GAGGGGGTGAGGCCCACCGGGCGGACCAgcaggtagtntaggtcgctctcccgcacggctttttccatggcgttcaggt
cccggtagacgccccgcagggaggtgcggagcatgatcccccacgtgatcttgatgaaggacggtttcataaagtccct
gccgatgccaaaggacgagaggcacacgagcctccggatcttcttggtggccatggcaccgatcacctttttcgttccc
aacgcacaccatcgaccccagctcggactggcggctgcccaggcacgagatcacggcgtcgactccctcgagcaattcc
ccgatccgttcctcggccgaatcgtcaccggcgtcgatcttggtgatctcgtccctcgcgttttcgaggatttgctccg
tgctggtcctgaggtccggatcctccacgtcgagggacagtccgagatcggtgttggtgatttcggtgctaacaggctc
gctctggctctcgctctggctctcgctctcacccccgaccgacacggcaatggcgcggacctcgtacggctcgccagta
cacngtactcgtactcgtacacgtgccgccgtcgtcgttgtcttgtgccagggaaagcgccactatgaacttcccgacg
tctcccatcccgcccttggtggcgtacaagacggccacggtttttgggctcgttttcgttttcgttttcggtgccgtgg
ttgg
>52D7M13r1.seq
ttcgaccccgttgactctgttcctacgaaaccatttttaataccaaaatcaacgggagacgatgatgcggggtctattt
gtacagtatccacgacttccgagtcttcatacggttcttccactgacatctcaactttagatcgaagagtttcttttgc
acccgaacttgtaaccgacgtttggacaagagagagaactcctcctcaagacgtttctaatctctactacagtgctctt
gaaacacaaacgtttcgtcaagagtatcgtttggagaagaaactcatcagcgagttgtcaatagatccggaaacgtttc
ctgttgatgacgaggatctttcaaacctanttgccgcaacgacgtgtgcaaacaacagcggacgtcaccggatnttccg
gggtgtgtgttgtttacaatgacaagctcgaaacattttgtaaccccgccgactctgaggttaacggagcgccgcaaaa
gttggcgacgccattcactactcaaaactttgattgcaccaagaccggcgacataccctcggacttcttcg
>52D9T71.seq
accaccaacagaacttgattcctgttgtcagttcccaaattttttcaagtccgaacaagttttttgatcggtcgtgtcg
gttcgacaatcgaagccggtcatgcatttgcatcatgcatttgcatgcgaaagaaccatcgtcgacagttgtcctcgga
ggttggcttggatgccaaccaaaacacctcaaaagctacaagaaactgtacaattcactgggcttcgaccgtcgttgtt
gccattgcatctcctttgagtgtcatcgattcaacactctgccaccaatccctgccgcacaacccgatccgcgcaccct
cacctaatcaatggcccaatacagatacccgcagagttcgaaagcgatttgttggcctctgaacagcaaaaacgcaaca
ccaacatgcaagatttggcgtggagagtccttgcaaagatttacaacagcggaacccgatgcgttcatctttcattgtt
tttccaatggtggatgctttttgtggggaaagtctgtgtcggattttgctcttcagagacaacagagattgcgatcgca
aaatcgcatctgttctagataaactgtataccaaatgcaatgggcgttgtttatgattcttgtccgtgttggtttggtt
cgaaaaacgaaccttccaaattgtcgcaagccctacgacactgcagccccnaanagagggaagacgtgatgtctgttca
cggcaaccgcatc
>52D11M13r1.seq
tgatttgatttgatttgatttgatttgattaggcgtcgttgtcgtcgccgtcatcgtcaacagtcatttgtttgttcat
accactcatgatgactcttcttcttttttgcttttgaccatgggaatacnttcatttcctattacagcaacaagaaacc
cattctatcacacntgtaagccgttgcgggtcctttgtttgctgagggggggaaatgttcaggctgtttcgatttgatt
tgctggtggcggtaggtggcgacatttgtttattcctatttcaccacactctcttcttttttgcttttgaccatgggaa
tagccccttccagccaccatggttcaaacaattccacactgaaagagcaagtcctttcagctgctccaatctactagcg
tccaaactactacaagcaccacactcatccttccttttgctctgacgatgggaatagcaaccacgacaataacaacaac
aagtctaccgtggacatgatacgcaacaacaacaaaccaaatgtcggtctgactcgatcaagagagatactccacgatc
gtctcacctcacggcgtctgcctgctgctccaatctacttgtgctgctccgatcta
>52D12M13r1.seq
cccatgtgctggatttttgcaaaccatcattcgtacttttataaaacgacctctgactggtcagggaagaacgctctta
gtcattgagatgcaataatacactgaccttccgttagggaaaggatttgaaagacctcccgccaagggaagccccagga
ttttcttccttacaacntggcattcctcctttcagctcctttttatcattacagtccttgaaacagtattgatggcaag
tatgatattccaccattggacaattctttaatgctaaaaagaatatttattgcgatgaatggaaatgacaaggaagcag
aaaaggattgtaaaatcatgtggaagcttcgatggttacttcaattatctggagacccagaatgaacaagttatcgagt
aaacatacttcaaacccttgaagaggattaggtttgacgccaaagatgtttaccttttccgtctataaatcagcaacta
tgttattgtagtctttcatttctccaaatatcgattgccttccgtagctctttcagaatcttttcttcgctcatctcct
ttatcaccgtatcatcctcaatctcacaccgagttacctcgtatttccaatcgcaagtcagtgtcagaaggcggtagaa
ttgatatctctactcctccttgctttgtattctag
>52E7M13r1.seq
ccttttttttttttttttttttaacactattttattcaaatattatcaccattacactagtattcaataccgtatgaaa
aggacggttttgaaacattctaccgtcttttttcccatacagtgtttcgttcaattaccgacattgattgttgaattcg
ttgtttcaggtctgaatcttgacgatcccacgcagcaatgacttgacgatgcttgtaagcttcgtcttgttgtataaat
ctccggactgacgcacaacctcgctggtggtgggatatgggtggatgacgtttgcaaccgaaccaagacctgttcccga
ctccattgccaaagtaacctctccgatcatgtttccagctcccttaccgaccacggagcaccctaaaatancatctgtt
ctttccag
>52E7T71.seq
acgcgggggtaacacgaaatttctgtctacgataaaatcccacgaggcaccagccattccctcgacctttgtactagcc
tctccaatgaaaccgttacctcagcccttgtccagaaccaagccaacgtttgcagtaggtgggtatagggtggtggtcg
ctccaacacgncagtcaggcctctaaatatgttgttctgcttcgaatgttcgtagcagttcagtaacgacgcaccctag
cagttctaagtctggactttgttgcttaagttgttagttacagcattaacttgctttgtgacatacccttttttctgcc
atcttacaaagttttggcaggaaaagtatgccataacttatgatcacattaccactattataaacttattttatcacaa
ttttttttttttttttttttttccgagagagaggaaaggtc
>52F3M13r1.seq
catgtgctggattggatatttcacnctaccacgaaggtattgaagaggtgaactatctcgtcagggcaggaaagagcac
aaacgaggaggatagtgaaatttcgagcatcgatcaagtaacgattattcattacaacaaggctcctccgaaagaactt
cttttgcctatcgatacagtcgaagggattctccccgaaagattgatcgtcgacaatacggcagtgctatcagcacaga
cacaacgctatgagtattgtctcttcgacgcttttctgatattgctgtatgtttccctaatttctttatcattcgtagt
tgttttcgtcgccttcagttgtatttctcggcgatgcagcgcaaagactgcgaaacgaccagtccataatcatctcctc
aaagtcgacgacggagatattatctttccag
>52F3T71.seq
gggcggtaacacgaactttctttatagaggcagcagctgaaactcctctactaatacctgaccagcaaagcgtcagaaa
cgcgacgtagcggctctttatgttgacttccgctgcttttgttgatgcttactatttctttaatccctttgtatgtcgt
tatagtcttttcgcagcttctctgttatgagtatcgcaacacagacacgactatcgtgacggcataacagctgctagtt
agaaagcccctcttagggaagctgacatagctatccgttttcttcaagaaagcctcctcggaacaacattacttattag
caatgaactagctacgagctttaaagtgataggaggagcaaacacgagaaaggacgggactgctctatcaagtggagaa
gttatggaagcaccatcacactttatagggaaaggtc
>52F5.seq
ACCTTCTAGCGAACCTTCAGAAGGTGCATAGGATGGCATCCCTGATGGGGCTTCTGAAGGTTCGCTAGAAGGTTCGCTA
GAAGGTTCGCTAGAAGGTTCGCTAGAAGGTTCGCTAGAAGGTGAACCTGAAGGTGACACAGATGGCAAGCTTGAAGGGG
CTCCAGAAGGCTCGCTAGAAGGTCTATCTGAAGGAACCCCTGTTGGGAATAATGATGGTTCTTCTGATGGAGCTTCTGA
TGGAGCTACAGACGGTACTGCTGATGGTGCTCTTGAAGGCAACACAGAAGGTGCATAGGATGGCATCCCTGATGGGGCT
TCTGAAGGTTCGCTAGAAGGTTCGCTAGAAGGTTCGCTAGAAGGTTCGCTAgaaggttcgctagaaggttcgctagaag
gttcgctagaaggttcgctagaaggttcgctagaaggttcgctaganggtgacagagtaatccagcaca
>52F6.seq
gctggaaagtgatggtgCACCCATGTGCATGTACATCTCGAAGATGATTCCTACCTCTGATAAGGGACGATTCTACGCC
TTCGGACGTGTCTTCTCTGGAAAGATTGCCACTGGTCAAAAAGTCCGCATCATGGGTCCTAACTACGTTTCTGGAAAAA
AGACTGAACTCTGGGTCAAGAACATCCAACGTACTGTTATCATGATGGGTAAGTACACTGAACAGGTCGCAGATGTCCC
TGCCGGAAACACCTGCGCCTTGGTTGGTGTTGACCAGTACTTGCTCAAGTCTGGAACCATCGCTACCGCCGATGATGCC
CACTGTATCAAGACCATGAAGTTCTCTGTTTCTCCTGTCGTCCGTTGTGCCGTCGAACCTAAGAA
>52F7T71.seq
cttgaaagctttccaccaggtatagagagatggaaagcagttatctgtcgtagcctcgagagaaagttttccaaaagaa
aggagggaattggtaccgaaaatatacctgcgtgcaaaaagcaaaaagaacaaagaatagaacgaaattcagtgcgaac
aacacacngaacagttcgatagctatagatctacccgagagaaaacaaatgtccagagccgggaataaatcaattaccg
gtggggggaacaagaagtcggcccagggaggaggacgatctgttgctggttctgtatcgcgtgtgcaccccggcggtcc
ggaagagtattggaaaaacggcgtgttgacggaggtatcgagagacaaatcggtttcattggcggagggactcttcaag
gaatttgtgggcccgatgcgggaagcagggtggcgatcgaccaggtatcattgatggttggcggaaagttcagttttcg
aggggcttcnatttgctctacaaaatccacgacaacgaagccgcgctcctanaattcaacaagtcactaaagattcgcg
aaaccattttgggcaaagaccatcgcgacacggggaaaacatactgctttcgtggggcacactttgcgagaaatgcgtg
attatgacaattctctgggccagtatcgctccgctcttc
>52F8.seq
cttggggcaccttgtgctggattcgacgcgacgcgaacggacaatactactacaatcccacaaacgagaatcgtcgtcg
tcgtcggagtccggtcgaacgacggcggaccatggatcacgtggcatcttgcgacaaaacaaatacaaacacaaaaacc
aatgcaaaaacagaaacagaaaaacccaagcgaagattctctctgtctcccggtcgtcttcgcctcaagcacaacacga
caacaacgcgaacatcccgtaaagcagctgttgttgtgagagaccccgagaccgagaacgaatccttgccaccgccatc
accaccgccaccgccgccgccaccgccaccaccataccaacggagcagctcgcactcccctcattccctccgaaaacaa
tacgacaacatcaaacgcgatttcagtcccgtcgtgagacgacgatcgcgactcctcagacgcaacagcttgtctcgga
gcgagaacacactggaatgcagccagcagtattcgccaaaattggcatcgccatttgcatcggcatcggtgggggagcg
aagccgggacgacatctacaacaacgcactgcgacgcgcccgggaacgaacagcgatgaaactgaaccaacaacaacaa
caacaacaccgcgacgttcggggcgttggttgcaggaaaCCGAGCCCCAAAACAGCACCATGTCCCTCGGGgcccagct
atcgtccctgcaaaacaacaacagcgaccgacgacgacgacggacggataacgaaagcaaatcgatctttagtagcatt
ctgcgtgttgtcgaaaacatctacgacgaatgttcctagtagtagggccnccgagccaacaaacaacgggtgctttgat
gaatcttgagtattgtgcaaaatggaacccgcgatctgttccgctctcctatcaataaatcagctgtatctatcggatt
caagcagcgaaacaaaacaactgttaaactagtagcagctgttacacataaaaaaaaaaaaaaaaaaaaaggctctctc
ctttac
>52F10.seq
CACAGAAAAGCTCGAGGCGTAGAGTATGGATGCCAGTCAGTGGAAGGAATGGAAACATTCGAAAAACTTCCAATCAAAA
TATGGGACATCGAAGCAAGCGCACACGGGGATGGGTACGCTTCGCTTTGATATGCCATACCAGCCATTTTTAGTCGAAC
AAAGGATCGAGAATCGATGATCTATCACAGCCTCAATTACCAACAACATCGAAGCGATTACTACTGGTCCGGACGAGTG
AACCGAGACACTGTTTATCATCGAGGGTATATATTTATATATATTATAGCTAATTGCTACCTGTTGCACGATACGATAC
GATACTCTACaactacaaactttccag
>52F11T71.seq
aagtttttttttttttttttttattataaagatatgcacaaatttacagcgtgtttaaaatatcagtgttgtcaatgta
gtcgcgatggcaaagacaactactattgttgactcaagtcttcgagatacagctgcgcttgtgccacatgtactgctgc
cgtaatattgattccgtctacacggttcgcaagccgatccagtgttggatgcacgtccagttgccgcataagaaccacc
tggacatagaattccgtcacactgaaaggatcctacatccccctggttccaactatcgttggcacataaggatggatcg
atcccaccaatacgattgtcgcgtaaataaataagttaagtcttgcactcgactaagacttcctggggacgtacccaga
taacatgttgtcggataaatcaacaatgagactctcttccacattagcactgtccaaaaagtccggtcggtatggatcc
atcccaggttgttttcggaaagatcgatcgccttgatattttgggtgtcgagaaaacgacggtagatttcctgtcaatt
tgttatcgccgaggcgaatgacgctta
>52G4M13r1.seq
tttcacttggcgccccatgtgctggtttnagacccaggnagtgaccaagcagcacgaggcatccgcaaaacgagccgaa
atggaagcatacaccatgcaacaacggtcacaaaatatcgaacgggaggccgaagaagcacgcaagaccctagacgccc
aaactcagcacgagcggcaccgagctgaatatatggacgaattggaacggaaaagacaggtcgatatgttgaacgctca
aaagtacatgcaagaagaacaactcaaaaagcaggaagaaatggtcgcacggcaggaagagatgcgtcgcaaaacggca
gaacacgaggccgcattgaagacaaagatggagttggcaaaggcgcaagcgcaagcagatgggcgaattcgccaggaac
gtgaaaaccacgatctgattctagagaaactgagacaagaagcgattgaaaaacgtgacacagtttttgaagggaatcc
aggatgctggaaaaatgatcgggagagggactccaatcgtactttggacgacaccaccaagctaagaaacacggctttg
accgtgactggaanttgctggccggagntttacacagctcgcacatcgatcggaatttggcggggcgatttatcgaagc
aagattgggaaaaccaa
>52G5M13r1.seq
atttttgcaacgtgcaatcgggaacgttcttgttgtttggattgttctccttcggccgccaaaccaaaggctgacttgc
cgcacctagatgcgttccgttgtaaatcattgtaaatgtagtgcagtgactcgcagtgtaccaacttcacatacattac
ctcaagacactaccacagcggaactcatcaacgatactcatctcaactctgccgaaattctgacgttcgttagagagat
tagatcgattttagacgcaataccgattcagctgaagcaagacaccaatgaatccataaaaaaggaccattgtacgagt
gtggctacttgttgtaggtcggtgaatgcagtatttctttccacgtgtgttactcgcactttttggaggaagtcttctt
cgaattatgttcgaaacgccctatgcgctgaaagcgggttgatgttgatccgccaacgacggtatctcggaatagagtt
tcattttgcgaggagcgttatagcaacgactgtcccgctgcgacggaacgcttcgtccaggcgagaaacacgaacaaac
atgattccaaaacggatgacacagtcatcgatgatggatgcaagcccctctcggttagcttcagtcgcaatgtaaccat
tcgccaaacactgcaccacctaat
>52G5T71.seq
ccttttttttttttttttttttttagggtgttaaaggtgatacttcgtttaatctatttgtaatctgtgtaacataaat
gtgtgtanatttcatttcagtcgatttgttccaagcttaccccaagcataatacaatatgacccgtacggatttgtttc
ggcatctcggggcctgattggggcaggcatattgtcagcttgggtcttccacgtgttggtcttccaaaaaaggatgata
ataaccagagaagtagcagaacttggcttcgtgttggtctccaagcccgacgaaccttgcaagcatctgaggtgaccag
gttaacgccgaatacatatttgcaatcgtggtgctatcgcaccgttgttctcaatatcaaagaccgcctttgcggctct
ttggcggagnacggtggtttccgtctatagggtttttggctcataggattccaatcctcgcaagcagcatggctcgcac
aatcgggttttgtcgtcctcgatgccaacatctcgattcaaccacctctcaatatcacggatacattccgcacggattt
cgtctatctccctg
>52G7.seq
cccgccattgtgcttgaaaggtgattanGAAGCACGGTTAGTGAGAAAGTAATCTCAAAGTTAAAGAAACTCTATATTT
TTTGAATTTCGAGGGAGCTTCTGTCATCACATTCTTTCCCCGATGAACTCTGGAAAGAAAGCACCACGCCCTCTCTTCT
AGTTGATTGATTGAGCCTGCTGTATCTCATTTGGTGTGACCAATAACCGCAAGGAAGTGCTGCAGGACAATTAATGTAC
ATTGGCTATACACATATTTCTTATGGAATATTTTGTTGCAGCTTGAAGCGTTACAAGCTCTCTTTCATACCTTACGGAA
AGCATGAGTCAGAAGAATCTTTCTAACAGTACACCTTTTGAAGGTCGGAAATGGTGGTCAAACCAAATCTCTGAGGGGC
ACTCGTTTCTACAACATCCTTTCCCTCTAGCTTCCCGTTTACAACAAATTGTTTCCCCATGTATGATTGAAAGTGCATA
ATGATTGTGTCGATGAAAGGAGTCTGAACCTCTGCGATGTCGGCAAGGCCTTTGTATACGCAAAGGCCAAGCGGAATGT
CTTCGGTGAAGTAGCGATTGTTGAAATCTGGAACAAACCCTTCTTTACCATCTTTTGCAATTCCACGAACAAATGGGCA
CCGGAAGCCCTTGnTGCATTTCGTTGTTCCGATAAAAGTCCGAGAAGAATCCGAGTCCCTAGGCCACCCATAGAGATAA
CACGCCGCCAATCGTAAATGCGAGGAATATAGACTTCAACTCCTTTATCGGTGAGACCTTTTCCnGATACTCACGAGCT
CCTTGCTGACATTTTCCACGTAGTTTGCGCCCTCTGGGGTAAACCCTTCGTAAAAAAGAGGATTGTCATCAAGTACCTC
GCCTTCTTTCCACGACGCTAGCATAGTGTAAAGTCGAGAAGGATGGATGACGGCGTTCATCGGAAACATCGAACACTCG
AGGAAAGTTCCTCTGCCAGCAGGGTTGACAGTCCCACCAAACATTTCCTTTACGACAGCCTCGCACTTAGAATATGCCG
TCGAGGGGATAACTCCAATCGAATAATGTTTTTTCAGTGCTTGCACGTTAACGTGTTTTCCGAAAGTCGAGATTCGGCA
ATTGAAGGGCATCGGCATGAGACCAAGAATGGTGATCTTGTTCATTAGTTCTGTTCCCAAAACATCCTTGGCAAACCAG
TCAAAGCCACCCTGTCCTGGCGTTACACACAATATCTGCCCTTCACGCAAATATGGTTTAATATCTCTTAGCGTGACCG
GATAGGCGAAGCTTGGGAGAGGCATGATCAAGACGTCGGCGTCCGAGATGACAGCGGCAGGATCCAAATCCAGCACATG
GG
>52G8.seq
ttttttgcaccccgccattgtgcttgaagatgaacgagtttttcatcaagatgggggaagcaaacgttactggatacac
aatggataaagtgactgctatgcgcagcgaagacgttgaagcacttcgaaatatgcatttgaaaggagagacgcttcaa
gtttgtaaccagttcggagaatctataattcattcagcttgtcgaagggggctatcgaatgtgctccgtttccttgtgg
acgaagcgcgtgtttctcttgcggtcgcagatgactacgggaagactccagcacacgatgcctgttggacgatcaaacc
caatttcgaagttgtgaaaattgttctcaaggcttgtcctgatttgctgttagtcgctgacaaaagAGGATCCACTCCT
CTGGATTACACACAGAGAAGTCTTTGGGGTGATTGGTGTACGTTTCTTAAGGATAACGAGGACATATTGATTCCGAAAC
AGTTGAGACATAATCTGAAAGGAGACGAAGAAAAGAGCAACGATTAACGTTGCCTTTGCACTCGAATTGACGTGTGCAT
GTGAGTGAACCACAAAaCGGCGATGCGACTGGAAATGGAAATGGAAAAAAGGCTTCAAGAACGGAATcCGATGAAACTT
ATTCATTCGGAATATGGAAAGCCAGGTAGAGAGAAGAAATCACCACTGTGAGTGCGATAACACTTCGCTATCTGTGGAG
CTACAATCCTTACTTGAGGAAATTCGCAGCAACTAACATTaCCAAACAggagtcgtccatctctccaaggattcatgtt
gtggatcaccattcaaccttagtgtaaacattgaacgagtcattggacccgatagactcagtgcccgtgagaccgagcg
aattcatggaatcaggaatgaattcaacactttcatcaaatcatgggaatgaccaacgccgcccagctctgaagagcag
agagatcggtagtttcgaacgcataaacgatgttgatcatgtacacattcatccgattgctcgagttcaacatcatcac
ttttaacattgcattggtaagggaatgcgatcacaacaa
>52H1.seq
ttttttgccccccgccattgtgcttganaggtcgctcgtcgctagtcgctattgctgttgctgttgctctcgctgttgc
tgttgctctcgctggtcgctgcttgttgttgtgctgcttgttgttgtgctgcttgttgttgtgctgcttgttgttgtgc
tgcttgttgttgtgctgcttgttgttgtgcggcttgttggaagagagcnttgtgcttgttgttgagcacttggaggcag
ggtgtgactttgacgatgggcatctgtagaaccagtagatgtagtattcgtagtacattgtgcaggtgggatgtttgga
agaagatgttgatgttgccctttccccgcagcacccgctgctaggttcatggcatacaatgccgcgtgaggatgggcac
cattcgctaccgctgcggcggcggctgccgcctgttgttgggcatttgattgagcttgtagatactgttgaatcatcaa
ttgcTGCATTGTATTTGCGAGGACGTTGCTACTGCTTGAGGCGGCTACGGAACACGGgTACGGCCGTGGAGTTTACCGG
GTCTGCAACGGGgtgcagccccttttntccaaantgagaaaacaacaaaagattgtgcgagtactggatctattctact
gccctgagaattagctgccgcaaggattgcttgagaaatttgttgaggcgtcaagttcaccggggcaatcggacccgga
gccgaggcaaccggaggttgagtagcggaggagtgctggtgcgaattcgcaacattagtagactcggcactacgctcgg
aagcttgctgtatgtaataatagtttgatgatcctgatccgcctgtcgtagcttctgaagaggtatctatcgctgctga
agcgacagcaggtgcagaatccaaggcaggcattccagttgtgtgcgccggtggatttgtgttcgttgttaccgtagaa
gaagtgtgagcaccagaggtagattccggcgagtcgactgctttttgtctaccaccacaaagtgcggccaatgcctcga
gaccttgattgcctttcatcattatttacactatcgatgtactggaaagaggtcctttgtgtatgcctgtcttttcgag
gcagttctactatccattcggatgttcgtttagttgcaaatgagagaagacgagaattagataagttgtttcgaaacga
agaacctcctggaccaagaccgtttagttgatgcgttactg
>52H2M13r1.seq
ctggatggccaggaacaacgattgaaagacctgatgaaaaagctctttcccgacgcgaagaacgagaagggtgatacga
agaagacggcagcgaaggcggttccggaaaaaggatctgacgatggggtattagaggcaatcatgaagagtgtcaatca
cctggcgacttcgataaaccctacagacagagaaaatatcatccctctctcctctcacaggggcctctccgtattcgac
gttaaaaagctgaggaatcatctggacgaacaggacatgattctcttgcggaccacatacagagagcataacattaagg
ggatgattctgaaagatgtcgccgcgcagattgctcaatcggtgtcggtatcgggtgattgcaacggggcagcggctag
ttttgttggatcgctggaaacagaatttggaatgtcttccagggaagaagaaagaaatgcgtttgcccaatttggccaa
gaagttcacgtggcttcggcacgtttgccacatccgtattccggccacgaggagctgcgtgaattattgaatagcaatt
tcagaacggcaatagacgatgtgaagagcgagtgcgatgcaaaagaatttattgacccgcgtcgggccgttctcattca
ggtggcatactttggagctatttacaaaatgagc
>52H3M13r1.seq
cattccccaattaattatatcctggtagtagctgataccaactggctgtactctaaagctcatcatttccatcggactt
gaattcgtccaccaattcatccatgtcgaaagaaatgtcatccatgtctagctcaggaggaacatcttcttcaactgga
agttcggcgtgttcttccagtttcaaggattccaagccaagttgtgattgcaagaaagtgaggattcgcttcgagtgtc
cctgagggttttcgatgggataaccgccattcagaagggccatttcttgcaagaacaatgcagcatcctttgcttcctt
actgggcttgaagtcgttatcagcgtcctttggtggagcgctttcaaggagcttgatgatcatagggtgacgagggttg
atttcgaaaaccttcatggaacgcatggcaaattcggtctgaccatggccgtacgcttgagcacgcatgattcgttcca
tgttcgcggagtgaccatattcagcactggaaaacgatggccggagccgacatttctcgattggaaaccttcacattca
tgatggaagctccgtacaaactcttcaaccacgtagtaagaggcttaaatttttccttgtagaatttctcgcgacgtgt
ggccaaatctttatcgtcttcactatcttgcaacttgatgttggtcggta
>52H3T71.seq
aagcgaacaccctcaccgttcgcgataccggtatcggaatgacgcacgacgaactcgtttccaacctaggaactgtcgc
tcgcagtggaactaccaaattcttgcaagcattgaagtcagaaggttccgactcaaaagcgacgggagacatctcacaa
atcgggcaattcggtgttgggttttactccgcatttttggttgcggatagaatccaggttgccagcaagcgctacgact
cgccgacgcaatacgtttggacgtcaaccaacggtgctacggaattcaacgttttcgaagatccccgaggcgccactct
ttcgagaggtacggagatcacgcttttcctcaaagaggattgtctcgaatatgccgacgagaacaagatttccgaacta
gcaaagcactattcggaatttgtcacccacccaatttcccttcgaacgaaaacaacaatggacgttgaaatcgaggacg
acgaagaggaggaaaccgctgccgacgaggcagaaacagatggggacgatttggaagtgaaggaagaagacgagcccgc
agtaaagccgaagaaaacaaagcaagtaacgactttcgattgggagcgtctgaatggaaaccctgccatctggactcgc
tccaaggaggacatcacccgacgaagagtaccaatccttctttcaaggttctcacaaaggacgaacgaacgccggagac
atggactcattttaccgccggaa
>52H9M13r1.seq
catgtgctggatttttttttttttcttttttttaacattgacggaaacacgataaaatgccatcgtgcgtatttaagta
ttaagtattgatgcgttacgttttcactcaacggtgatacatactaacattagcttcaaaatagcttacgatttcacgg
acaccggtaccatatacttccgcgggattaccacggggactctccttgattgttgtanacgccatcctgctgttcaaac
tctcagtgccatcattccgaccattagttcgtgatagattcgagaagaaacgcgactgggtcctgccgtaaattcgagg
agatgatctatggataatagggttggttctcccatagattcgaggagatacgacagcgtttgccgagtgacggggagac
gggatcattggcactgcttctctagaagaagtactcggagaanagacatccgctactccgtaaatggacgaatcggtac
gtgatttggaatcaattgatgattcggcaattggttggagtatacaattatcactgcttgaagttgcgagtatcanata
atcatcgccgccgttgtcatcgtcgccatcttcttggtataaatcgtcgtcttcnaaaggattctttatcttcttctgg
ggcttgcgaatttgggggttggctgtaatcttcttgc
>52H11M13r1.seq
ttacaattgggactgtatttggtccaggcggtcggcgacgatagattcgacttggcacgcttgggcgcactgcgcttgg
gagcggacgacgttacttctttctcgggcaggttcgagcatttttcgttgttcaggtgtttcgacacaatctcgttctt
gcatttgagggcgcactcaaacaagtcggccggcagcgtgtcctggttgctgttcacaaagccctcggaatcgtacatg
acctttccggcatagtgatggattccaaactccttcctgttgattttggactggatcaaacacggcgagttcttgtttc
ccgccagcgcctttgagacgaatgcctcgtcggaaccctttggacggacacactcctcgttcagcatgctgagcaaacc
ggtctttccctcgatcaagtccacacatcgggtgttgtcatcgaacctttccag
>52H12M13r1.seq
ccatgtgctggattaaagaagaaaaaccccgtagggcagggtagagtcttctttcgatcccactcccatgatggaggga
tccagtctcagcgacagagcgtaacgactcttcatgtatatgtttgtcttgtacgtcttttcgacaatgtccgtcattt
tggtcagtatctccttgacgtatgtttcttggacgtcggattcgatggtgttccgaatgtcgtcgagtctgttttggaa
caattcgtcgtctatcaatgggttccctggatcaaatcgctccagaaacaaatcggcgatgctcgcggcgtagccaatg
gatcgacggtcggtcacggtttgcaagatgttgtgcttggagtaaaagctgctgtggtcgcggtcgccgctcctggaca
ggatcgggtgcaacagattgcacatcgccgtgatgactttccag
>52H12T71.seq
aacgtgggctaggacaggtactcgccgctggcgctgttgtcgtcgaaaatgaggttcgngttgtagaacgtttggcact
ggctggcagctaggtaaccgatgcggcgctcgtagcggcnaaacaaagacctcgctaaactaggtcccttgggtaacta
tctgctgcttaacaaggttttgtctgagctgctgnaagccttgtggtagcttaggctgcaggttctttgtatgcagttc
ctctatgactggttttactgcctgtaacagcttttctgcangttctgtttgtatatgtacttctcagcaatgcgagaca
gcgactctgacctagggaggtagtaccctcaccctagctttcttctgagatgggacgggatgccccaaaacagaagaaa
gaaaggtc
>53A1M13r1.seq
tttttggcgcaccaatgtgctggaaagttttttttttttttttttattgatattggtattcctagtattatttattctt
ctaccttctttccgtccttgtagtgataggagggagttcgcatcgtgaccagttcctcggcactcgtggggtggattcc
gatcgtcttgtcaaagtcggccttggtggcgcccatcttaacggcaatggcaactccctggatcatttctccggcaccg
tccgtggcaatgtggcatccgacgaccttgtcggtcttggtatcgacaatgatcttcatcatggtgaacatttcgctct
tggggaacgagtgggccatggggcggaatctcgtcttgta
>53A1T71.seq
agaccatacatcgatcaacatcagcgtcagcatcagcatnaacgactaggaactagcaactagcaactaataacagtat
cctttacacagtatagacagtagctaccatgaagatcgccactgcatccgtttcggcccttctcgccgcgttgaccgct
tcggcatcggcctttgccccctccgctcgcaacacgggttccgccttccgccgggcgtattccgtcgccatggccgaca
agccgtacgaacccgatcccaactttgattatgacatggtcgtcatcggaggtggttctggtggagtgcgtgcgtcccg
tattgcttgtggacacggcgccaaggttctgttgttggaaggccagaaccagcacggaccgcctaactacagtgccatc
ggaggaacctgcgtcaacgtcggatgcgtccccaagaagctcatggtctttgcctcgcggtatcccggagcgatcggtg
aaatggccggatacggatgggacggagcctccccaggaatcttttcgtgggacaaattcatggacgccaaaaacgagga
aatcacccgcctgaacaacgtcactccaagtttgttctggaacgccgcgtgaacctgagactcgaacactg
>53A3.seq
ctggaaagtttttttttttcaatcaacagactctttcgctattattcaaaattagtagtctactaaataataatacggc
gcgtcttgcacattcacatcattcaatcagataatatattactgagcgtttgcgctactaccttgcatctcccacctga
tgctgttcctggaaatggatataatattatgcttctaatcggtagtgttgctgtcgcagtcgcagtcgcagtcacgctc
gagcatggatgctacggtataagaccctgcgccaagtcccttgggtgtgtacatacggtacgtagtgcgtcccatctcg
tttcgtttcgtttcaatcctttttaattggttgcgttgcgttgcgattcgtcccctaaccgcgaatgtttccaacggta
ttgcgtgccttctttcggtcttccgacaatcgtcgtttcaccgcgacaacgtccgcggaaggatcaacgtacttttgcg
tgtggacgcagttggaaccgtcctcgtaacacgcgtaattggtggtggtgctttccgttccacagttcagaataaactg
gatgctgagattgatgtcgtcgcccttggcatcgcgggcgatcttgatccgatccgcgagactcgacagagatccgtgc
gcccagcaacttccgcagtactggggaatgtgctggttgagagacttcgtcaggagctctccttcaanacacaaggcag
agtgccaaagtag
>53A6M13r1.seq
ctggaaggaattgtaaactatgtatttctaatactttaatcatacagtgactgttcctttcgaaatcagagttcgacag
ctgctactatgtagtgtgcccctccgacggcaagcgctatttcagggttctccatatcaggcggagtaaatgactttac
accctggtttggcaatagggtgtatgcgtcttcttggtctccagtntccgaggttcccgtgttcattccagccacaacc
ccagattcgaccttcatcatcgatgaccattgtcgattctgatccacactgaacgctttttattttcttatttgaaaag
atttcgatcggaatctccacctgtaaattggacccattcccgagttgccctttgtcgtttcgtccgcaaccaaaaagtt
tgttcccttctttacttttgacgtgtataattgtatgggaccaaccacagtagactcggacaatgtcgtcctctcgtat
ttgtccatccatgttaacgagcgcaggcttgcagcccttcttcttctctgtcttgcgtcctagttgaccgtgcttgttc
tctccaaacgtccagattctattgagagaatcgactgcgaccgtgtggccgtcgtccgcaagaaacgtccacgattcga
tcggngtcnacgggtttccatcggcgatat
>53A6T71.seq
gctttaagggagtaccctgggattttcgacgagtgacatcagcggatctgcatggtacgaagacattcagatcactacc
gatgagaacgaagaagttcggcagctggtcgaagagagcgggggatgtcttcggatatttggatacnggcagtctttgt
tggaatccaggaaccgatggaggcttgacgaaggctacccaggcgctggggcgagttcaggggtacaagcgtgtgtggg
ctcagcgatctactgaccaccgtggaacggtcgacctcaatggcatcgtatgcactctgttacgaaaagacgagtacga
ttgggaggtcaactctgcacaacacgagttagaaacttcgcaaggcaccacctcctcctctgctaatggtagtattgac
gacgaaacagacaagttcagcgaatttggagtaatatttactgttcctccggaactcgtccaggaaaccatagcggaac
tcgattttagagagagagaaggatacgcacgagagatatgtcacgtgggtggaagtaagaaccaacaaagcataccgag
cccttgacgtattcgcgggacccctggaaatcctgctttttcatcaagatttcttgttgatctcccgctttcggcagca
atcatgtctgtttcaattggtcctagtggcccaaatgatgtctacctgaacactttggatgagtttctgacggaagctc
acaactttgctacgtgtaaagaaaacgacgaaaccaacgttttgcagatatgggtcgatcctttcaaataataccgctt
attttgt
>53A10M13r1.seq
gtgctggaaggaagacctggaagccccgtccatgcccgccattcccgacgagcaggaccgaaagcgctttgtggggtgt
ctggccgctgtcttgtcgtccatgtacgattacgagagctacgaactcttgtcgaaggaacagaagagccgcaacggtg
ccggcaagaacgaattagaaaagggcaaggacaacggcaacggcaatgacaacgacaacgacaacgacgtttcgggttt
ttttgatttttacgaatccgatgaggatgaggacgccaacaacaacgacaacgacaacgacaacgacaacgacaacgac
gaacccatcgaccaccacaaagcaaacaaaatcacaaacaaatcaagcaaccaaagcgacgccaaacccaatgcagcga
acagttccgcaaacgcaaacgcaaatgcaagcgcaaacccgagtgcttccttcttgtcagcgacaccgccgaccgatac
gacggacaattttttacagtcgccgatgccagagctttgaaagcctggaatcgtcgacaacaaccggcgtgacgggcac
cacaacgacatcgtcgaccaccaacacaaacaccaacaccaacaccatcggcagcggcagcggcagcggcagccaaacc
gtttccaaacggccactaccacctgcaccaaaactaaagccaattacatcctttcgtcggcaagcnggcgaatgcacac
cagctcaaaaacaacactaagaacgacggccaagatagtaggaa
>53A10T71.seq
gcacccgccntgtgctttaaagcaattcnccngccgttgttgccgttctgttgctgttgctgttgctgttgcggatcga
ttgctgctgctgctgttgtcgttgtcgccctcgttcgaccgctgctcgtcgctctgcaatcgccgtcggtgtttggatc
gcatgatattcgaggattttcgctgtctggaatcttcctccatgtcacgctgcaagaccaagatgctcaattttttcac
cgcgtgtcggatcctggcatcgtacccgttttcgctcgacatgaggtgctgcagcaagtacagcgagatgcaacgaaag
ccggcaccgggtgtcatcgaatccagaaacggcgacaactcgtccacgttgtccaacaaatgaatctcgggaggacgga
cggctccggtgggggggaatcggcgtctccttcgttcttggttttggtgtccgaccggtttcgttggtgcctcgctact
gctactgctaccggtgccgctaccgctaccgctactgctaccggtgccgctacccaggtttttgtcggcagcagcgttg
gagtgcgtcttgtggatttgcggaaccaaaacccgggacaacattggcaagaacgctctggcaatggatttgtcnagta
agaccaattcaataaca
>53A12.seq
tttcgcgcccgccttgtgctttaagccacgacccagaaggttgagtgtgtcaaggaatacgtcaaagccgtttccaacg
tcattgacgatctgaaggaaaagcagctcaaggatgagaaaatgaaacagaatatgcgaaagacttctgaagatgatga
gactaatgacactcagtctgagagtgaattttccaacaaaggatacgtgtcatattcgtcaacatcttctttacaaatg
gcaccaccacaacaacaacatcaacgaagggcacaacaatcttttgattttcatccgttagggtacgatgcaaggcgcc
gtaaaggtatgccggtgccagaattcggtgaagagcgcatttcacagcgcaccagcttatcgcatgcgatagatgattc
tgatggtcacaaaaaatggtctactgacagagacgaaggaaacttttcgcacggtatcaagaagactggaaacgtcgac
atcgattttacacaaatacccaacatccttgACGAACGCATAGAGAAAGAGGACAAAAAtTGGGGCACTCAAGTCGACC
ATTATTACGGCAAAaGTATCCCTTTTGGCGATCCAGGgCAAGCAAACCcTTtCtTTGCAGAACCGGAAaGAATCCAcCG
ATTGGTTCATCCGGTATGCAAATCGAAACAAACcAAGGCGATTGACTTGCTCACGGCCATAAGTCGTAGTGGATCGCTC
CCcAATCCACgGCATCGGAGCTGCACATAATTATTGGCATGACTCACTGCTTTACGAAACAAATTATGGAAACCATCAT
TCAGGACAACATCAATCCGATAAAAAAGATTGAGAAatcattgcttatcattgcgtccgtcattcataataagccgagt
atatccgatctggtaacgaacgatgcggaagagagcgacactaacgacgagcctgaaagtgcggggacgagggaggacg
caaaagagtaaactttgctgctatatgtgtcaatatatcactgaataattatcataataatagtaataataccggtagc
atgcatttccgacgaataacattcgacgcatgcttactcggtagcgtaccattcgaaccgattgtccccttccagcaca
ttggcg
>53B3T71.seq
agttgttctgcgcattgtgctggaaggcaatatgtagaacatttgcagaaacagctgaacgacttctcttcggccctac
ccgctttggcgactctggattcgacgcgttccgatctagcggtgccaccaccagaacccgaaaagttggagatcaatat
gtccttcggttcgagcggtgccaaggcatcgattgcggtggtaggagcgcaaagcactaacggtacggatcttcttcca
ccccctcctgccgacgaggtaccatcaccaccggtgacagagagtggtgacacgtcccaggatgctcaagtaatttctt
tgaatgcctccttcacatccgacgacggctttgattcagcacctgcaatgggtggggagtcgacagaaacgaatgaccc
tgatgccactaacaaacccttgtagcgtggccttaaaactaataaaaatgcggaaacagtagttttcacttgcttcaca
atatttcatacaaataatcgaacagttgaatccagccctttcggtcggtatgattgacgatataacgcgttcgaagaaa
aattcatggggagaccattaaaataaatcaacattttgttgctttccag
>53B6M13r1.seq
ccaatgtgctggaaagtaaaaaatcaactctttgactagattgtaaccgaatatgtaccaaaaagtatccacggtttta
agtgtatctcgttcgtaattaagatcccatccgatgattccaaacagatccacactcgtatcatggattttctgaaata
actgtaattctcagtgaatctcgtacntgcttcaataaagatgccgtaccaaaatgtacagaggtctccaatatttgtt
gatatcctgtgcttgcgtccttattccgttcgattcccaaaatcgtttggccaaaaatcggtcgagtagggatttttga
aatcattttcagcatcgggaggatgaaaccaatagttgaatgccatgtgcccagtgctgtttgcatcgctgccgtttga
ggatctaacttcgtggaaccacgaggctgggagatataacatgtcaccggagcggcatgtacaatatgcccggacgtgc
ttctagccatttttggggaagttttccttcagctttttgctgtcgtcgag
>53B6T71.seq
gcttttaagggcaaacctcaaggaaataccatggccaaatcaataacagatgatcataaatcgactccaaagaacaaaa
gacagcgtaccgccagttatgatttcggcaataatggtggaattgcgacaactgtacaagacgaaaaagtcaatcaata
catcggatggacggtcccacattcgaactatgaaattccaacattatccactgaagacgatgaactgacaccagaaggt
ttctacagggattatatacnggcatcgccgccccgtcgttattcgagggaaacttgcgagcgaactggtaaagttgaat
agatggagatcgagcaacgaatacatgaccgaaagagcaggtgacgaacccatcatggccgagaaaaggtccaacaacc
gcgattcttttggaagaggaaatgaaaccgcaatgtcatttcgacactttatgaaactgatcgaagaaggagacactat
gcattaccttacaacccaagatgtggcagcgaacaaggacggaagacctgacctaatgtcntcgtttatgaaaaagctg
caaggacagggggaaatcttggactttcccctccgaccaaaacttgctggtaatcttgtccctcagaacatcaatttat
ggattgggaatagcaaggacgggacttcgtctggctacatacac
>53B8T71.seq
acctgtttaatattcaatactgcattatattactattattattattatcattatcataatattgtgtaactattcatta
taatggcaactacgattgttgcatcacaaaccaatagtgtgcaatcttgtctaaaagagagtactatcctctacgtgta
tggtatctatccccgatcgattcgttgaaaaaagtaggatgccccccccccccgcgatttcgtcctcttggcgtttgtg
gtttggattgttttttccatctcgcatggtcctaagtggtttgtggtttgtggtttgtacaaataatattttatcaatc
aatcaataatcaatccatgcttgggttgtacgtgagattcggttgccctctgtgctaggactgactcggtgggtttatt
gcttccttcctttccggattactttcgttcgtcggcgtgctcgtcggtcggtgttgacctccattgcgtgctcgaccgc
ctccgccatggcctctgccatcctagtgtttgtcggttccctcgacgcttggggtggtttgggccagttcgaaatatcc
gtcctcgctaatgaccaccggccagtaacccgacttctccgtttcttcggccattgtgacggcctctttccaggcctcg
acgaccgtctcgtgcttggccaccgcccgttttcgggtggtgggactcgtga
>53B10.seq
gtgctggaaagttttttttttttttttttatgtgatggatttttttgtattacgttgtatcatgcaggggagttctttt
tcaagcattcttcctccgaaccattgttatctacttcaatgaaggttgaagaatggaacttgtttcacgttcacaatta
tgttcactattgtcattcgtgatgtatgtttgttttcagtggaatatcgaccataatcgtgccgctttaggccaagtgc
cacgactgaacacgcggaaacaagaggtgaacacgatgtcatgtcacagattgagattcggtatcaaatttccaatcct
tgatttcaatgcagttcgtactacgtatggtacgagtacgtagtacgcaacgtaagatttcagattaagcatggcccgg
gcagcagacatccctcgagtttgttgtagtagaggccccaggactatgagaagagtacgccaccgtaacgaagcaaagc
aagtaccgtaggtgctactatggtccatgaatagaaggagggtctatcccattttttgttgaagttggttgaattgaac
aattttttttcattcttgattttttgagctgaattgatcttgccaaaacctcaagtgGCAACTTTTTGGAGGCTATTGC
CGCACAACTGCTTcCATgATGTGCAGCAACATGTAGTTTTGCTGATTCGTCTTAGTAACAAGGACTTGCTAAATAATGA
AAAATAATGAAAAATCAGAATAGCTATCAGGCCAACCTACTAGAGTATGATAGCTGATCCAWTAAGGACATaAAAAGAA
AGGAAGACGATCATTATATGGCAagaagcaaatgatatagctaggaatgaggagcattgcatgctatatatgacaataa
tggtggttgagactcagcaacaagaatctttcataatgataatgataacaagaaaaagatgtcacccatattgtgaaag
aatagaggtcctgctggcacaatcgggccagtacacttccgaactactgggaacgtatgaaacggtgaaagaaatgatg
gaaaggcgtctttcactactactagtagtgattgacactttgacagggctgggatcgtgttaatagttgcaacagtggc
tatcccagcggcgtgctggatcatgatatgctgatagttgacatgtcccgttgacatagtgacatagaagtttccgaaa
tccttcatcgaacgccgattttgcattcggaccgacgattgttccaacactccactgccgaatcatcatactactacta
ggcacagccgccgattccacgggaccaaaagtttaagtggtcggctcgtatggaacaaagtctggcaaaaacttgcacg
gatgccgatccaggaagggttggtttcctttaaaagcacaaggcggt
>53B12.seq
CCCGCCTTGTGCTTTAAAGACGCGACACAAGAAAGAAACCGTAGATCTGTGCTACCATGAAATTCAAAATTGTCGTAAC
ATACGTAGTCACACTATCGCTCGCGTCGATCTTCGGAAACGTCGCTGCAAAGTCTTTCGGCGGCAGCCGCGGTAGCAGC
TCTAGCGGTGGCTGGGGAAGTAGTAAAAGCAGCAGCAGCAGCAGCAGCAGCAGCAGTAGCTATGGAACTGGAAGCACGT
CTAGTAAATACGGAACTGGGAAGAACTATGGCAGTAGCAGTAGCAGTAGCAGTAGCAGCACCTTCGGAAGAGGCTACCC
CACGTACAACAGATATCCCAGTGGAGGATACGGACCAGGATTTTACAGCGGATTTTTCCTTTACAACGGGCATTACCGT
CGCAACAACTACTACCACAACAACCAGAATCACGGCGATGATAACGATTATGTCGAAGATAATTTCGAAGATTATTTCG
ATCGTGTTGAAGAGGGCTGTGAAATTGTAGGCGTTGATTCTTACCGAACGATAGACAGTTTCAACACTTCCGATTCTGA
GTGGGAAGGTTGCAGCGAAGAATGGAAATACAACGTTCAAGTGAAAGGAAACGCGAGTGATACTTCGTTTGTTTCTCCT
CCGTTGGAATTGTACTCCTGCGAATTATACGACTCCTGTgCGGAATGCCAAGACGAATTGAGAGGTGTGAATTTCTATG
CACTGGGcCCTGGAAGATTTCAACTTTGGCAACGGAACCTATTTGGTAGATTGCTATGTTCCAAAAAATCGGACCCTAG
TCAACGAAACGTTTGATTGCACTAACGACGACTGCATATTCATGTCCGAAAGGTACGCATCATCATCGTCACCATCGAC
AGCAGCTATGGCTACCAGCGTTTTGTACTGGACCGCGCTTGTGAGCAGCGGCATTGCAACATCCATGTTTTCGTTCTTT
GCTTAAGCGTTTTTGGGATCCTTTCTGTGAACGAAGAGCTGTCCCAAACACCACACGAATCAAAGGGAGGCAGGAACGA
GGGTTATTAAGTCAGATTTTATAACAACTTCGATGCTCAATGCCTTCGCCAAAATGAGCGATTGATATTTTTTATGTTA
AGATATTCTGCAAACTGTTTTGTACGGGGTAGAAGTAATTTTTAAAATCATGCAGATACTAGTAAAAAAAAAAAAAAAA
ACTTTCCAGCAC
>53D1T71.seq
tgggaaccctcgccttgtgtttggaaagagcaanccttccaatgaaaccaacaacaacaacagcgctgctagcagtgca
tggatagtatctgcaatcgtgtcgtctgggatatccattgcagcgatctcactcaccggattttgggttatgcgcgaac
gcgaaaaacaccttcggagtcgatggctcgaaatggaggaacaaaaagaaaggaagggcgaagacgatttcgatggaga
catcgttgggcaatctctgtattccgtgatcgagcatttcaagtccctcgaactcagttcgcaatctacgatcctggaa
gccaaccgacgacgaacgaccagttactacgaaaaggcaagagaagcccacgagcaatccctcgtcttgggagttccca
attactccgccctgctgaaaaagcgacgagaggagctcaaccgtctcatgttttattacaacgagggaaaaaaatccct
caggaccgtaatcatcatgctggacccgtcgacccagaaggttctttcggaagcacgccaaaaaatactgcagccactg
aattattcttgggatgtttacagcaaaggtgtatggattccggagatcaacatgattcccaaacaggacatgcacgtgg
tcggtggcctgtccgtgggtggtggcacaccattcgggagggaaacgacgagctcaacaaggcactttcgaatcgcctc
aagcagaccctggtgatcgactttcaccatcccttctttttgggagttggagcgaatcattctcctgggcggcagaccc
ctgg
>53D2T71.seq
ggcacaccgccttgtgtttgaagtttcttcctgcatttactatcattacttcgtatttccgaaactaaatctaaaatct
atgaaaaagaggggcaagccagatttatcgctaacacctctttcttgtaccagatacgcttgacactcaaaggtccaaa
ttaacacacacaacacatcgactgttgattgaaaccatcgatccaacgctcttcgcgatgatcatattcattttttggg
aggacgcaaatcaaactcaaaggtgtgtaccgtagatactaaacatgtcgaactacgagcgatctactgtaccaaaaat
tctgttgtttccctctgtagacgggatcgaggacagggacgcgattctgtttgtttttgccttgtgcggtgccgtgtaa
agcacattctgctgcgccttgttcctggcttctagtaacatcaattggtttggtagaggatgccatgggcttttcggta
caaccaaacattgactgccacattcagaacggttcctatgcacagcagactgaattccggaaggattcgagtcgtgatc
acgaagcacgtagtgcaatcgttctcgaccaaccctgctccgaaaatgggcatttgcaagacggcaaggatggtggaca
agagcaaaacctcggcacaactccacgcaaacgcgatctccgccatggtgaaaatgcactccatagctgccttcgaaaa
gtatggattcgcgtacaataccacaaacatggcgctgcaccacaggggcatggcgaatcccaaaaagaaccacatgact
tgtatgaagcgcgttc
>53D11T71.seq
ccataaactatgggtttattttacaaaataatgcactcgatacaagattcttgttacatccgtttcatcagtcctcgtg
cgtattcgatcgcgttatcactatcgcaaaccactcggtcgttttgtttcgtttggctctgattctagttctaattcct
ccagacgacgaatgcggcggtaatattggtttttgatcgttaccttgtcgtgatcgagggacggtaggtgaaggtcgtc
ctctcccgtgacctgattgtagtcgtgcagctcggagggtgcgattggaatccatctccattccgcgtgggtggcattt
tcaatttttagacgccctatccgtacatggaggcgtcccgaacctttagccattcttccggttccttgtgggtaaaagg
agcgtcggccttccggcctccggcaccaatcgtaatgtgcatggggtccggtctctgtgagattgccaaaggcaacgta
atccgtacgctggtatgcatgaatgtgtcccgtcaagacgagattgacgtggtatttncaaagagtgttcgaggtgctc
ttgcgcaaatctgtggatcggatgggca
>53E2T71.seq
gaaagagaagacttatagaagatttttattacagtatatagtattgtttgcattttaaataaaaatgcaaaagtagtgc
gtgtgctgctcacagtcgcactcacagtcgcactcacagtcgcactcacagtcgcactcacagtcgcacttacactcac
acggacctcagctcgggatagtccgcggtcacgtctcgaatgccgagggtttccccccggtcctcgggagtccatagaa
tctccgcgctctggaggcaatcgctcacctttgaatcggaggcaattttttggagggactgttccacgtcggacatgct
tttgatcttgttcagcttggtggaatccccgtcgatggccagcacgagggtgatcacggccatcgtgggcgcggtccga
cgggccggattctccccccttgagcaatgacgacggagacgacgagtagtcgaccccgccgtacttgtttaccggtttc
gttctcgaacttgctgcgttccttgtgggaccggttctgaaattcccgcagcgccttgtcgcggctattgtagtgcttg
gtggaggagctcgccgacacgatggacgagcggcggcggagaatctccagggccacctgcttcgacaggttctggatcc
cnaccccgggttgtccgtccgtgccgtctgggacaacctgtccaacacgctcagggatagagttccgatcgtcccggtc
cgaacctc
>53E7T71.seq
tgcagcgcgagctggagaatctgaatgctgcttgcaccgaggagtgtacccaaacgaatcccgagtgcgacgttgtact
caaggatgagcgtgacgacgccattatgcagattcaaaatgtaattagcgaactgacgggcaagaactccgacctgaaa
tacgtcgacatggaagccgttcgtgaaatggtcaaaactccgtggatccactccctccaagcaatccgaaaacaagtga
aagccatggaaattctgaattgcgagtgcaccgaagacggaaaccagaccgatcccgtctgcgatgttcagctcaagga
cgaacgagatgctgccatcgagacactgagtctctacatgaagagtgtccagaagatgctcgaaacagaaggcatcaag
gggacccaagaagaagaaaggagtcgaaagaacgggggaagacacgtccaagatatgtcttgacgcccgtgtcgaaaga
gggttccaacgaagttgccaccacctttgacatgggcgaaatccgtgcctgcgtcgaccagccaggaatctcggtcatt
ggcggagatgcagaacatgttgacccagctagnaagcggtccaccaacgcttgcaccgaaanaaggggtgccaaaccaa
tgccgaatgtgaccgtttgaagtcaaggccgagcgccgacgctttcaatggagtccctcgtctcccagatccacgatgc
ccaagcttgtgcatggcacaaatcaaggcatttggggggaaaagggcgacaacctcgacattggtc
>53E10T71.seq
actttcgcacccgccttgagctttaaagaggaacccgttcacaatgtcacaatcgtacgaggattacgaacgggaatac
aatgcctgtctttcccgcatccggagttttctggcggccggtgcccgatccgcgtcaaccctaaaggaatgcgagcggc
tcttggaacaggccaagcagcacgcgaccgccatgcagggactggccgaggtggagggaaatcccatgaagattcggga
ggcctcccaaaaggtcgagcgagatatccttcctttgtcgagagaagtagcgagggcgctcggcaacaccgccggggac
gccggcagggaagaattattttaccaggcgccggcggtgaacggtagaaactatggatacaactcgggcgacatggaat
ctctcattggaaactcggaagacatgctgcgggaatccctgtcgctcacgatggaaacagaacgcatcgggaattcgac
cctggaacaaatgtaccagcagcgggagcagctccacggtgcacggggcaatctgacccgcacgagggaaatcgtgaac
caagcggcctatgtattgaccgagttaagccgaaaagctttttcaacaagatctttttgtatgggtgccggtgggaacc
ttgatctttctgaacttttgggcactgacgcggctcttcaacaagaattactagaccgaagacggcaggggcgacgcaa
tttgatgggaccggaacggaactttcgaaacgaaaccaaacgaaacaaagactctacaaaagtcacntgcgttacccga
ttgacttgatgaagaaaatgtatatcnaagaaagggagttgttgataag
>53F1M13r1.seq
ctggaagttttttcgtacataacaagtgacacgccaatcatggcgcttgtgttcattttatggctattttacaattggt
ttcctcccttggtgtgcttgtgcatgcgggatagcaagtcgtagctatcggacgtggcagcatggtgcagcagggtttt
tcgttccacaacgtattctccctttattataccgacggtgttgtctcgcaagtcttgcggaatggtcgaatccagcaac
gcagagaaaaagttctttttctgaacggcagttctgcccgaagacgcttgttctgagtctccctctccgtaatcgctgt
aatcatcggtcgtcgtcatcatcatccgtcgtcgtcgttggtataggtcgagtcgtcgtgggaacttccattgtcatcg
tccctcgccgtcttctcgaagcaaggggtattgttccacgtcttcttcctttaggttgtccaacggatgtaccctcagg
tcgtcctcgtcacccacagagtcccttcggnatggcgttcgtaccaaagggatcgtggtgatggctgttgctgtggttg
tactctcnttgggtactgccgaccggaaagagttcaatgtccaccgactctctc
>53F1T71.seq
aaagctccgacaaagcgcagcaccagcaccagcagcacgagggattgattcccgccgcgagccctcccaacacgtacca
tccggagatatccgatggagtgaccccggtggtcaccaacgttcggtcccggaggacgggcnggcggcggaacccaccg
caaaccgcacaaaaggcaccggagacgacgagcacgagcggccgccgattcggacaagaaggaagaaccgatgtgcctg
ggatgtttgtgtgggggggatgtgccggtgctgccgcgatcgaaaaatagttcggagcaccctcagctgcatgaacgtc
gttgcgcggatattgtcgtggtgcacggtcgttgcgagtgtcgccgggggtcgtgtggtattcctacgagctcaaaaag
acgggcaaagacccccacttaattttgtggaattctgcggctgcctttgtcctgatcggatttccgatctcaatatatg
gtattgtcacgcatctgtccaactataaccaacccgaaacgcaggtgtatattgtgcgcattttgttcatggttccgat
ttttagcattcaatcctggcttggcctgcgattcaaggactattccatttattttgaaacgattcgggatttttacnan
gcctacgtcctatactccttcctgcaattcctgatccaagnttttaggaggagaggaagcactcattctgatgctcaag
gacaaatcgccaaccaangggggttcacatcggaggggtgca
>53F5.seq
cgcacacgccttgtgctttaaagtgaagccctgtaaattgtgcattgcttattttttatcatcattcttgtttgctcca
tacagcttcagagtttcgtactcgtcggcttgggacaattttgttgcggcaacatcatgtttgattcgtcgttcttctg
catcactttccagtagagcgtcgaaactttctttctcgccttcgctcatcaaatatggcgaatattcctcacccgggaa
cattccggattctacttcagccttgaattgactcaaaccgtcttgaattgcgtgccctacttgtgcgtactttttgcag
aatttcggaacaaattgttgatgatgcgggtggctgagcataccaagcatgtcgtggaagactagaacttgaccagaag
tacctccacctgctcctatgccgatggttggtacctccaatgtttcggtaattgcagcggctacgttggctgggacaca
ctccagcaccactgaaaagcatccggcgtcttgaagtcgaagggcttcatcgagtaactgcctggctcgtaccgccgtt
cgtccctgagcacgaaaaccaccgattacgctaatggcttgggggagtgagaccaacatgccccatgacggccactcca
ccttctacaatttttttgtgccgtccttgctcgatgaatactccctccctctagctttacagcgtcgcatcccgcttcc
ttaacgaaccggtaggcattccgtagacaccattcggtgtcctcgtattcgtaacttccaaaCGGCATATCTCCCACCa
AACATAGATCCCGAGTCGGCTAGTTCTAATCCCcTCTtgacggattggcaatggtgaatcatgctatcgatagaaacgt
tttgcgtcgtctcgtgaccaagttctaccatcgccacggaatctcctaccaaaaccatgtcgattcctgctcgtcctac
gtgagctgcggatgggaagtcatacgctgtgaccatggtaattttcttcccctttcgtttctttgcattcagagaaaga
gccgataccttgctggcaaaagagcgtcggcagcacgccgattcaatgcgcgagacatcggcctgttggtgccgctgcg
actcgttccaacaatgcaacgttcgaagaacgagacgaaagtctgtgaagaaacttccttggtgagcacggaagagtta
cagagcatggtatatggagcttcngtgtaaaaccaatataataatactgcaggttaaggtgatcacttcctttttgttg
cattctgcacttcggttcgaatttgaattgcattggtcgatgacgaacgatcacgaatcgtaacatcaacaatcaacaa
gaaagttgatccttgtcgttgatcttccagcacattggcgcgccaataat
>53F6.seq
gtgctttaaagccacgcaccgctcaagggtaatgccactgcagcttctcagtataaaatatttgtcaatccatccgtgt
cagaagttttgtgcacagaccacagcagaggcattagccatgggaaagttcgtgatcattccggtccatccttccaacc
aattctttttgaaattccctaattgcttgggctatcgaaatccttacgagtttgtggccaatctacgttgggcactgac
acacgatcctgtaccacatacggaagaaattggccgagaattcacatgggaggccgctacggaccgctttttgaaggct
tccagcatcacccatcgcgaagcaagagagcgagaaattctgggtaggtcgaagatcgacgaacgaattgcttggttgc
acaacgagatgggaaagggcttgaagggtgatatcctccgaaaggcattgggtgccggcccggtctctgaccaggttcg
gtacgaaaaaaccaagcaacagatagaaacggaagaagaagacgatagccctgacgacgacgatgatatgggcattgat
gacgacgacatggaagtggaaggacttccccctaaatttcgaaattccgtctttgtaaaggccctccgagaagccaccg
ctacagcatcaatcgactaggcaggttttctgaaccgcaaaaccaccaatttcgatcagtattcTGGATAACCAGACAG
TCGTATCCCTGACCGACAGGKTGACACAGAAGGTACTTTTGGGGCAAACACCACGAAaGTCGACAAAGGCCAAGCCGTT
CAATTTTATtttaactcgctgttaaaggatcaatgaactgaacacactccctcgtcatttatctgctgtgaaggatgaa
tgatgcgacggattttctctcctgaaagctctcctatcctttgattcagatgatcggtatggttgcccttgcgcacgag
ttcagctgttacaacaagcttgcagaactttgcactactgatctatttctggcgtgagaatatattgttatcccaaggt
tgtacttccattttgatgagaactgaagcgaaatgcctccctggtattgtcctaatgatgccccaaaactctcccagct
agaagcattcattatctgctacacgtaatggaaaaattgtaatactataacgttattgcagacatgctaaaa
>53F12.seq
ctcaatactatcatgactatactgaacatttcaatnctgggttttgtcgtccttgtggggtggacgacgggcagtgttc
gtgtaCAAGACAACTTGKTGACTCCATCATTTTTCCCCAACGGATTTGACGGCGTCGGGCGTGCGGCCGGACTGGTTTT
CTTCTCGTATTTAGGATTCGACATGGTCTCTTGTTTGTCGGAAGAAGTAAAAAATCCCGAGAAAAATATGCCAATCGGG
ATCGTTGGGTCTCTTGTTGCCAGTACAATCATCTATTGTGTCGTATCCTTAACCGTGGTGGGAATGACACCTATCGATC
TTTTGGGAGAAGACATACCAGTAGTCAATGCGTTGTTGGCTAACGCTTGTTGTACGCATGACGAACAAATTCAAGACAT
TGCTCTCCATTCAGACCGAAATTATGAATGCTTGTCATATTCCTCGTGTAATGGCTCTTCTTTCGTCTTTTCGCTGCTG
TTCGATGGAAGTAGATTGATTTCTTTTGCCGCAGTTTTTGGGTTGACAACAGCTACATTTGCTTGTTTAATGGGGCAAC
CCAGAATTTTCTTTTCAATGGCACAGGAtggattgctattcaaaatntacggcagagtcagctccgagaccggggtacc
aatagcgggcacaatcattacaggagttgtgacatcattcgtcgcatgctttatagatttggaatcgctagcaaacacg
atttccttgggctttccag
>53G4M13r1.seq
ctggaaagccgaaggttgccaacagtcgaggacaacaacgacgaccaatatcatagcgcccaaccattccggaaccctt
catctttgttagaaacaatggaagaaaaacaaaagaaagacaaaggttccgatgccgtctccatcgaaagtggtgacgg
ggacgaccgggaatctccggagagcaaggatacaaccgctgatgattgcatcgttgacgaagatccttctgttgatcga
aaaaaagaattattcaaatacaatgatacaaactacggcattaatagtgatggcgattttgcggatggtgtccacgaaa
ttttctcaccaaaagcaggaaccacaacaacaagcgatgccggagatttgttccaggaaggaaaaaaagaccccctgca
actgaagggttcaaacgaagtcgaggattcgttccccgacgaagaaaaacatctcgggcaacttcagatttcacacatt
cggaagttcacattttanagaggaaggaagtatctggcaaaagcatggcgatcaaaccgatattcttcctgttttggat
gac
>53G4T71.seq
actcgccttgtgtttggaagtttttcgttgaacaaactaacttccttatgaacaattatcgagttagctagtatggtat
tgattttcaatgaaagtcgaattgtaagcacttaggttcggtagatgtcttggctacgtatcttcacagatgccagtcg
accggtcacaacaaccagtacaacacctgcatggaacggtcgggttgtcaatggggccacaatctgtttgcaaaacttt
caattctgcctcgcagacctccgtcggcatttcaccgctgaattcattcatgtgtaaccatgcggatgcaaggtttgaa
acggcccccaactgggtcgggatcgtaccggtcaactcattattgctgactgcaaaactcgtcaagctttccattcgcg
gcagttcggttgcggggaaagtgccggtcaatctgttctggtccagacgaaaagctttcaattttgtcatgttgaagag
ctctgacggtatcgtgcccgtggagtttgttcttgtgcaagagtaagtgaattgatgtccgttagttgaccgaactgag
tcggaatagtcccctaaatcgatcacgataaatagatatgtggtaagactcgatgtgtaaatacgataacaatactacg
ctggttcagaaaattctttatacctaccgaaaacgcattttccccataagaaaagttcacaatcttttttaaagtttcc
gatttcggttggtagtggacccganaattcnttgccgtgcacgcgattataagtcaaaaaggacag
>53G5.seq
ccgccttgtgctttgaaggggaaacgtggtggaggacctgccggtggccattctcctcaacaagtgcgacatggaatcc
gccgtttccacggccgaggtctgccgaaagatccagtacgacgatctacggaggatgcagggagaggacaagatcgcaa
tctttcgcatgtcggtgctccggggagagggctaccaggcggcctttcggtgggtggcggaatttctgtagcggtgaat
gattttttgttcagttatcttttgttctgattcttgcaaccagaaggcagtgcggctttaatactcgcagtgttgcgtt
gcacgacgaaaccacccatcgttcggagaccaacacgaatttcgttcgacaaaccgaaccgaacgaaaggaaacgaaac
gaaacgaaaggaaacgaaacgaaaggaaacgaaggcgatagatagttgcgctggaactttatagacacccggcgattct
ggcgccgctcgacggtggtttctaatccaattacgattcgatggtcaacaagaacaacaacaacaacaggattccattt
cgttttcgtctcgggaacgattcccgtcaaccgaatgaccgcgcccggaggggcnaaggattgcacgccgccgcggaag
agtggtgcgggtaatccttgggtcGGGTGCAACCCACCcATAGCAGAGAATGCCCTCCGCTCGAAAGAACAATTCATGC
TAATACTtAGTnACScCGTGTTCGAACGAACGAACGAACGAACGAACGAACGACCGCCCAAAAAAataaaaatcctgaa
aatgctatgtgcacgtacacagaagtgaccattctggaagcgaatcaatctcgtagactcgatagatccgttgctatac
gaatcgctctcgttggatagctttccttcgtacaccagtcagcaggtatctgcgcactttttcactccggaatagattg
aatcatctacgataacaggattgttcccgccggcagcgtcttctcgaaaccaacgagcataatatttcgcgtgcgttgc
acgatgaaccatagagaaaaggttcctgttcagctacagtaatctcatttgttctcaacagcagattggtttgggcatg
cttagtgatgggatgtcaaaacccatcaaacaaatacaagaagtcatctctccaagtccatgccgtacagcgaaagatg
gaaacccctccctgttcttccgctcagtacagatgttccgattcaaggatgcaattcgaaatagagagtacaatattaa
gtgaatactaaaaaggtacggtatgattaaaaactttccagcacatg
>53G6.seq
CTGGAAAGATCAATCATTTGTTTGACAACGATATTGTCTTGTTCCTTACGGTATACGGTACTTGTACTCTATACCCTAA
TCTTTCAAATAATAATTATACCACGACCATCAATCATGTTGGACAGATGCGATCACTGCAACGAGGAACAACTCCAGGC
TCGCCCCGTTGTCTCGAACAAGAGACGGCGGTATAAGAGAAGAGGCTCGCGCTGCCATTCGATGCTTGCAGCTTCGATT
GCAGCGAGTAGCCACCGTGATGGTGTGGACTGTGACACACTATCGGCGACGACCGGCCGGGCACTTCGCCGGAGTCATT
CGAGCCGAGGGTTgAGACAGGCGACGCGCGAAAGCGAAAGCGGAACCACATCCtCKCTAtTCGGGTGCTCGCACGCTAC
GACTTCCMCCGAACGTGTATTCGATGCCCTGATCTTGCCCGTAGATCTTCCGCGCAGAAGTCCTTCCCAATTGCTGTCC
GAGGCATTATCGGTGCTGGAGGCTCATCATCATCGCAGCAACGTCAACAGCGACGGCGACATCGGCAACATCAACATCA
ACAACAGTGCTGCCAAGGCACATGTCACGAAGCGCTGTCCTCCACCGTCCTATTCGGGAAGCGCTTCCATTCCTGGTTC
CCTCATGAGACTCCTGGACGAGAACAATGTCCTGCGTCCGAACCATGCGGCGAGCAACAGCGATCCGGCCTTGGACATT
GTTCGCCAAGCTCTTGGTCTCAcAAAGAGGGGTCTTGTGGACAAGGAGTGaACACGTCACGAGAAATGTTTGAAACCAA
GCAAGCAGCACAATGAATTGCATTACGGTGTGTGGCATTCGGAACGAATGCAAAGAAGAGCACAGCATCAGCCCTGTGT
CCCATTTTCAACTTTGCAAGAGCAACCAATGCACACTACCTACGGTACTGCAAATAGAAAAGAATTTTTCGACAAAGTG
ACGAGATTCCAATTCTTTATTACTCACTACACGTATCGATACATATTCTAAAATATAAAGTAATAAAACGAAGTCGAAC
ATAGAGG
>53G8T71.seq
cgcacccgccttgtgcttttaaggagggtaccntgatctacgccaacttactctgaatactacgtacagttctttggac
gcataaaactttgattcggggtttaggatcttcctcgacccgtgcgaaaaatcaaacttttcttctgtcgctgtcgcta
tcgctgtgacaagaagaacacgtgcaggagagttccgcagaatcaatagcgatgccctctttaagcgaagtcaagtcac
aaatttcgctggggaccgatccagtgaactcattgtcagacaatatcattgactccgcgttacttaacattcccaattc
tgatgggatcttgctgttgaatttgttggagcgcaactcaagccgaacaagagtcgtcaattcgccaacctctcgagga
agactacccgtaaatttgttatcagatatatagagtctccttaggttcgtgagctgaccgatcgtcgaaggtagagttc
cagtaaacctattagactgcagatccaattctttcaaagcagatccagaaccttcaagcatggcgacgaactctccgtt
caaattgtttttccctgcgtcgaatgaccttatttttgtcagaagacccatttccgatggcaacgggccttttaactta
tttgacgagaccgatatcgtttcaagatcattcaactctccaatatccgacggtatagctccggtcaaatcatttttgg
aaagactcaagaaccgtaagtccagtccacaatcaatctcggtaggggtatggtgccctctagcagaattgttggcaaa
gtcaacatgttccaagtttctcaagtt
>53G9T71.seq
caacaatagcaacaacagcaacaacaacaacaacaacaaaaccgacgccgccgctgctgtcgacgacgacgacgaacgg
gccgagcggatgcgattctcggcgtcgctgcacagcccgtttttgttgtcccccgagcgggtcatcgaccccgaggacg
agcgactggccgaggaatactgggaagactttcacgacgacgaccatcacgttcacagctacgacatgtatcccgagga
actcgaggacgaggaagacagctgttggttcgtgaattgggccaaaaaatactacccacaatgcaatggttttcacgaa
atcacactgaaccgagaatacgattccgaacgagccaagcgtcccggttacgattacccctttgacaatttttacatca
gccacggctattaccgcgacgtctgggtgatcaaccagcacgttcccgaaaacgtgaaaaccgtcatcaagatgtcccg
gtataaacactcgtacaacaaacggaacttttggaacaccgtaaacgatgccttggtcatggaagcnactggtcggtgt
ctcctcgaatcgtggacatttacgggcactgtgattatgccggtttgggtggaggcaatatcacacgaagtagaaggag
gtcattatcaaagggagagggcatggcaaagcagaaagatctgtccaagaatggcctggaagtcgttgaatgagtatac
aatcgaagagaaactcgatatggcactggcaatggcagaatcgctggccgacctgcatggattcaagggatggtgtcat
agtg
>53G10T71.seq
cccgccttgtgctttaaggtacgttctacctctccaccacaaagacaacaacaacattacccgtaacaccgtacactaa
aaccaaatattcctagaaaataaaggctctttctcgcacgagaaacgcatctaaacgaggcatcgcagtaggagaactt
gtgtaaattgaatacctggaggaaccattcgagaaagccgagaagacaccggaaaatctgatcgcagcatggttcgacg
caggtcaaagcgcaaggcaacggtccttgaaggtctcacgaaggctcatgggggattgcgtcgatcgaagagaaaactg
gcattgaaaaaggatgaatctaaaatttatggggacgattatgggatccttccgtccgattgatcccacgtaggtaact
cgacttcagccgcatcggctataccggggagggtacccttgggatttgtatgcggttatcctgtggggataggggggtg
agt
>53G11.seq
caccaggcttgagttttggaaagcaatggtggcgacagaagagttcaagtatgttgctattcgctgcgaagacggaaag
ttcctctcgtgcgGGAGATCGAATGTCGGGTTTGCCACATACCATgAAACGATCAGCGAAAAAGAAATCTTTACGGTCA
AGtATCACGATGAAACAGACTGTTTCAGCTTTCGTTCGTTTGACGGGCAATATCTGGGCACCAAAGCGGGCAGAATTGT
TGGTTTCCAATCGGAACCAATGAACCACACCcATTGGACAGaAAAAGTTTGTGGGAAATAGTCTGCACGCTCTtGTTCC
CCCCtTCGGAGATCCACGGGTGGAATTTGTGGGAGTGGCAAACGGGTTCAAATACGAAATGATGCGAGCAGCCAAGGAC
AGCAAAATCGAAAAAATCACCATTGAGAGGTTCCATAGCAACCTGTTTGGCGACGTGTTGACCGGACCGAAGCAAAGCA
GAATTTTTTTCAACCAATTTCGAGGCATGCGGTATTTTTATTTTCGCCCGGAAGAAAACCTGGGCTTTGTGCTCGTCGC
GACCCTCAAATTTTCTGCTGCGGTAGCGGGgAGAATGTCTGCAGGAGCTGGCCGACATCTATTGCTCCGACTACCATAA
TAATATCAAGGGAGACAGGATTCAGCTCCAGAAAATCGAATCTGATCTCAGCGATCTTATGgTGGAGATacgattggtt
ggaagagaaaacaaactatggggtcgccaaccttccag
>53G12.seq
cgcaccccgccttgtgcttgaagaaataccgtactggtaagtttactcaacgtccttcaatcaattgttattgcacctg
tcgagaaacaaatattgaaagaatcaatacgttgttctcctctgaatccaaccgtctacacccgaacaaacgagtgcat
tctattacagcgtcgacgagacgatggctttccacggcgacgacgaaatcgaagaagtcgaattgtattcttcgtctcg
cgagagacaggcatacgacgatcaagcgacgctgtacgcaatcattctagcaacggaacacctggaacgcgcctatgcg
AGGGACGCCATCACACAGGAAGAATATGTGCAGGAATGCAACAAGCTCATATCTCAATTCCGACTGGCGGAAAAGGCGG
CCCTGCCCAAACTCAACATGACGACGGAAAACTTTATGGAATTGTACCAGATGGACTGTCCGCGTGCCACGGAACGCCT
CCTGAACATGGGAGTCCCGGAACCGATCCGAAAGGCTACGGGTCAAACGGCCGATGTGGCAGTAGCGGTGGCAACAACG
GTCGAGAACTTTATCACCGCCATGGACGCCGTCAAGATCGAAACGCGCTTCGTCGACGAACTCCAGCCCCTCTTGAGCG
AAACCATGGATTCGCTCTCGAAATTGCCGGACATTCCGGACGACTTTGAACCGAATCGAAAAGTTAAGAAATGGCTCCA
AAAACTAAACGACATGCGTGCCATCGACGAGATTACCGAAGAGGATTCCCGTCASYTGTCGATGGATCTAGACAGCGCC
TACGTAGAaTTCACGCGGTATCTGaaatccaaaaagtaagacctaccgtaccgcacatacttgtaccggtacctgtatt
atataataccaacagagcgattaaaaaactttccagcac
>53H2.seq
ctggaaagttcactttgtgcacaactgggcacaggaggatggtgcggacggtgcggacgccacaccaccggcggggggg
gaggaggacgccgtatggggtgcactccacgcacacgcacacgcacacgcacacgcacacgctgcctgggcactgacgg
gggagcggtgcaccccggaccngagcccggaacctgtttcgaaaacagagcccgacccgaaccgaccgcggcagcagca
gcagtctcggcctccccagcaaacaagaacaagaacaggaacaggaacgaaaccaagttcacagccatgacagagaccg
tggcatagaacgcccggtctacccaatggattccacgaccgatggttctgcggacatccatggcacgggatcgaagcac
cacaggaacgatccattgttcatgagaaattcaatgtatccttccagccacctcgacacggtatttggacttgcGACGC
AACAACAGCAACCGCAACCGCAACCGCAACCGCAACTGCAACAACCGCACCCCGGCGATCAGCCCCAGACTCGGCACCG
CAACGGACACGCCGGGAATGTCCATGTCCTCCACAGACGCCACCGATCCGAATTGGAACCGGCCGGGGCCGTTCCAAAC
GCGCATCGTTACTACAACACCTCGCTACAGCCGTGGCAGGCAAAGTTGCAACAACAACAGCAGCAGCAGCAGCAACAGC
AACAGCAACGAGAACCGCCGCCGCCACGCCTCCGGGATGATTCCCCGCAGCGTcTCGTTCGCGACCGCGACAAagacga
agctgccaaccagggtcggcccgcggntcattcctttccacccatggtggtgcgacgcctagaaagtatatgatgatgg
cacgtttgtagtacaaaactcatcacaatacatacgatacagtacatagtaatattcatatatgcttcaataataatag
taatacaggatttagtttatngaaaaaaaaaaaaaaaaa
>53H3.seq
cctttttttttttttttttttttatcaactcattccatttctacaatcttacattaaaaaaaccattcatcaaatgttc
cgatggtgtttccattcaatctatcttgtgatgtactccacgattcggaacgtgtcacaaatgagcaaaattaccgtac
cagtcaacacggtctctataaactgctgtgaacaaacagccatttcagtccgccatgctcattcacgttagagggattc
cctcattcttcgcatcattaaagagcaaagaacgtgtttggggtggattgcatcgcattccattgcattccattcaact
catgcgcactgtatttcaccaaaaacattgccatacaatttatttcgtattgacagcattggcctgtatgagtgctccc
cgcatatcgtcggcgtacgagcggctgctggggacaaaggttgtgccggcagtgcggggcacttcccacgtcgcgtacC
ATATCAAAGTATTGGGTCAGCAACAGCAAGTCCATCACGTCCTTCGTGTCGGCAGACGTGTGCCCCGAAAACTCGACGA
TGCTCGATCGCAATCCATCGACAATTtGCCGTGCGCTGACGCGACACACCCACACCGCTCAAGtACAGAGCTTCGGCAC
CGGCCTCGGCAGACTTGACCTGGAGAATCTTGTCTCCCTCGGCACGTTCTGCTACGGCGAACTTCAAAaCSCTTCGAGG
AGTTGATTTCGTTCATGGCGTTCTTGACGCgctggtcaggatccagatcggtaatgagggtttgcagaatctggtagcc
gtaagaggtgaaggattccgacaaagcgttctttaccgaggaggcgaggtcctccttggcttcgaaggcagcgtcgagc
tcgagggttgggagggtagctctcatgacgtcgtacacatgggccgtgatttgctgcgccggattcgtcaaggcgtaaa
aggcttcaaaaacattttccctcaacacttggtactggacggagacgaccgctgtcaaaaacacattgtccaaagtttt
tgtttccacacggacgtcgatctgttgaacgcggaaactcaatctccccacgagttgttccatgggacatagtacgaat
cccaaaccgggttgggccaatcgcttgtatcgtccccactgttcaataacgccaacctcggacgtgctgatggtaaaaa
aacaagggatgcacattgttctggagcgttggttttctctngtattccttc
>53H5T71.seq
caggaccaagaccaagacgatggcggaaacgatcaccaggtcgaagacgccgaagacaatgacgaaaccaatgacggag
ccaatgacggagccaatgacgaagactccgactcggaatccgatctgttgcggaatccccgtacctacaactcgtgtcc
cgttgctagtagttccggcaacaacagcgacggttatgcctccgaggagtattcctgtccgttcggactcggattcggc
ggggaatcgacgacccgagaagacgatcccaatgccgtccggtgttttacctttgccatcgatcatcagcagcagggac
cattattcgacacgtcctccgcctccgatcccaacaaccggtgctgcaagccccaggagcggtatctcaagctgatagc
ggacggattgagagcccacgaggtggacgagaactacatccgggacgagatacttatggtcggatacgtttcgaccgag
agcgatcgagtcgtggaccagaactacaagacctttccgctcccgacaacaacgacgaaacgattgcccaagatttcct
tttccaagtacgagagcaagctgtgtagcaacagcaacaacagcaaaagcgaatcgacctactttgtgtgcgaccgaaa
agtcatccgggtcgatcctcttccaactactgctgctactaccagcaacttcaacaacagcaacaatgcgtgcctncga
tggatccgatccgtgggtcacggaaagggcgatctcaccctgttggtccaccagacctttgtcgatcccg
>53H6.seq
cttattgttgttgttgtttttgtttttgttgctgtttttgttgctattcttgttgctgttgcttttgctattcttgttg
ctgatgttgttgctgttgctgttgctattcttgctgcttttgctattcttgttgctgttgctgttgctaccaccaccac
caccaccaccaccaccacaacgatttgaacggtgattgtagttgtcgagtatgcgcgagattctgtcctccagcatccc
ggaaactcgctcgttggttttgtctttggttttgtgtttggtgttcttctgcctttgttttgtgtttgtgtttgtgttt
gccctaacattactaactgtaacacgtccggccaacggttgttgttgctgttgctgttgctgttgttgctgttgctgtt
gttgctgttgctgttgctgttgttctaggaggttcggagcacgcaacagcctggacaagggagaaagagaaatctttga
cttttcgggggttgttgttgttgttgttgttgttgttgttccagagctgatctcttttccgccacgggcggttgtcgtt
ctcgaagaagaaggagaccgaaacatATTGCCAATCGGAGTAGTCGCTACGTCGGACaAAAATACCCGATCGCGACCCT
CCGAAGCTGGACTCGAGAGCGGGAACAAGGAGTCATCATCAAAGCCGCCCTCTGCTACCACTACGGCGTCAAAAAACCG
ATGGTCAgaggtggttctgcgttgttgttgttgttgttgttgttgtggatattctacttcgttgttgctgtgggtgggt
gcgttccgtgatgacaatgacaatgacgatgacgatgacgatgatggaaaattcattttgtacttgtacttgtacttga
agtatttgcgtcgaatgatttgtcttttctctcctaccggtactgcgcgattcttcttcaaattcttggtgttccgatg
actcgctcctggatttatttttgtgagtgtaacagttgttgttgtgtggtcatcggacgttttgtgtattcttgcaatt
gcaacaatactcctcctcaaaagggaggtcttatcttgtcggatcattgtggaaaggtcgaacgtcgaacgtctaatgt
cgagatgctctatcgtacggtatgttactgtaccgtatcgtatacagaaagttacaggttgttcagttcagttcagttg
gtcactcgtgggtcgtaatatatcgtattttcaatcgcaatagcgtttcatccgagttttc
>53H7M13r1.seq
ctggaaggccatcctctcgtattgtttgaggcgctcaagatgtcgctattcgatcgaattcccatgaaaagacggtcca
tcttccgcaatgctcttgcgagggagtatggattgtgtggaagagacaagttcgaaagaggtgtgtcgcgattttttca
cgtcaagcagatattgcaagaccccgatattgtctcccctcatcgaaaaagtatatcgagcatgtccatggattcctct
ggtagatttctactagctggttcgacagatgcaacggtcactgtttatgatatatctaaatggggtcggaacaaaagca
acggtaacgaggaaaaaaggaagcggtcggcattcctacgcccccgttgccaagtcccgtcaaagttccagccgtcccc
cgacgtcctccagctccccgcgggacattcgtcttctatcacttataccccagtggtatccaaccgatggccggtgttt
ttctctcgggttcgagcgacggaacaatcttggtttgggacacacacaaaatgaaacccgtcttgcgggtgcaaccctt
tcgagacgactcggccgcttgggtatcggcacatttgcgcgcgggtggggatcactcgttgattgctgcgggatcgtgg
tacnaatcggaaatcaaattggtcgacatac
>53H7T71.seq
gcttttaaaggagacttacaactatagattgctactacaagcagtcaatgatccgtaataagtagagtccgtatgtttg
ccaatcctttcgctctttcgctacgaaacaatgatggcttcgcatatcgcacagtcccacagtcccacagcagcagtgg
cggtagaatcaccaatcgtccctgtcgtcctgcgcggttttgttcgtggttgcgcctccacctgccagggcatcctgcg
gctggccccaagccaaaatcatgccatcggcactccccgacaacaactttctgcccggttccatcgcctccaagctggt
aatgtttgtgaggtgacccttcagtgtttgtttcggcgtccctccctcggtcgaaaatccgtgcagaactccctttcga
ccgatccaaatcgtgctgctggtgttgcagctgtcggtgtacccggatccttccgcgaggatcgccgtccgtcgttgtt
tcggagcccccgccgacaatttccccggagctacgaatttgctcggcagcaggcaaccattgcgcagatcccacaacaa
aagctcgccgtccagcccactcacactgcagaggaagtggccactgctaaaaaacgacaatccggatacgtgcccggca
cggtgcgaccgggccccctggtactgcacatgatcgtagttgtttggcgctatccccaatgcctcgcgtcgtctcgttt
tcggtccgacgacggcaatctgccatgaatcgaatgattncgtgacttcgttggttctctngcagtagatatcgag
>53H8.seq
TCTTTTGCACACGCCTTGTGCTTTAAGCACCAAACGAAACGGATCCCGATTACTTTGATAATTTACAAATTTCGAATAG
CACGAAAATATGCCGGAAACAGTGATCGATGCCACACCAACCACGTGGGATCCCGAGGACAATGATGGGTTCCGTATTT
ATCTTGGAGATGAAAGAAAGAATTTGAACTGCCGCTTCTATGAAAATCAATTTCCAGAAATTGAGTCGGTTGTTATGGT
CAATGTTCGCAATATTGCTGACATGGGAGCTTACGTTTCCCTTCTCGAATACGACAACATCGAAGGAATGATCTTGTTT
TCCGAGTTGTCTCGTCGTCGTATTCGATCCATCCACAAGCTCATTCGCGTGAACCGAAACGAAGTGGTCATGGTTTTGC
GTGTAGACAAAGAAAAAGGATACATTGATCTCAGTAAACGCCGAGTTTCCCCAGAGGATGTCCAAGCTTGCGAGGAACG
CTTCAACAAGGCAAAGACTGTACACGGAGTCCTCCGTCACTTGGCGGAACGACGAAAGTACTTTTTGGAGGATCTCTAC
GAAAAAATCGGCTGGCCACTTTACAAGAAATACGGCCACGSTTACGATGCCTTCAAGTTGATGATCTCCGAAGAGAAAG
ACGCGGGAGATCCTTTTGCGGAGTTGGACATTCCTCAAGATCTCAAGGACGAATTGAAATCATATATCTTGCGTCGTTT
GGCACCGCAACCCATCAAAATTAGAAGTGaCATCGAAaGTTTCTTGCTATACCTATGAGGGTATTGATGCCATCCGCGA
AnGCTCTACTCGCTGGGATGGCCCTTGGAACGGATCAAAATCCAATCAAGATCAAGCTTATTGCACCTCCTATCTATGT
GTTGTCAACGACTACTCTGGAGAAAGAAGTTGGAATTGGGTTGCTCAACCAAGCTATTGAGAATATCAAAGAAAAGATA
ACTGCCAAGGGTGGAAAGATTGATGTCAAGATGGCACCAAAGGCTGTAAGTGTGAAGGAAGAAACAGAACTGCAGGATA
TGATGGAGAGACTAGCTCTCGAAAACGAAGAAGTCGATGGAGATGCACCCGAAGACGAGTAAATAAATACCACTATATT
CACTTTCCAGCACATTGGCGCGCCAA
>53H11T71.seq
cccattcaaatgaattattcggtttaagaagtaaagtaaacgccttcgtcgtggaagtccgacaatagctgcagaaagt
catccagatcaagttgacgtgctcgtctatccttgtattcgggcnttggacaagatgcngttccagaatatctttgact
gaatcgttcttgtcttcgtcgtcgctcatcatagcacctccgtcattgtttttctgatgttttttcaggctttgtagag
ttttcctattttcttccagtaatttcaatgtggccttcgtgttgagaactgatctgagggttttgttctttctattgaa
aagtagtcgtatcatcccatcccattcgacaaagttcactggaggaggtggattcttcaattctatccgaaccactctc
gactcgaccttgggtggaggtcggaaattatttctgcccactttcattaactgatcaactttggcaagcagctgacaat
taacagaaagacgacagtatagtgcctcacccggtcgtgccgacaaacgcaaagcgaattcttcttgaaccatcagtac
tgcgcatcggaacatggggcgatgagcgagaagtttaaaaacaatagcactggaaatttgataggggatattggcaaca
cataaatcgaagaatggccatttggtttgaatggcatcgccctgaatgaccttgagctttcgttcttccgtggtattt
>54A1.seq
cctggtgcttgtggtaacgaccggaattttctttgccccggtttcttcaccccaaagatcttcgatggcgtccccaata
atctgaggaatgtcctccttcncgtgtcgtccatcggctctgagaaagaacggatgacagactatctcatcaacgccca
aatctttcaactctttcaaaccatcgggaatagatggtgtagcaatctccatgtnagcggcccgaacgataatctctgt
caatgcatcgtcgtcgctttcgtcttcgctgtaaccaagcgtcaattggtagagttttgccattgcctggagtcgagcg
ttgctctttgccttacgagaaccgtgatccatgagaagaactccgactTTTTTCTTCATACCATTGCCAGTTGAACTGA
CACcTCACAGGGGCATAAGAACTATCTTCCACGgACCTCGAgGGGCTGATGGTGATGCCTTCATCGAAGACATCgattc
ctgctttgatttgatgccgtctggataggcgtgtggacttagcaatggatcgaaaaactcgaacaagtcttcctcttcc
tccttctttggttcgctattattcgaggcactccccgttgtaggattctcttcgttcacagacagtcggaaaccaaatt
ctttttgttcgttggttgtcgtttcttctcgtcgacgctcgttttcgacttctttcttcttttcaaaggctggtttctt
gtcgggcgaaattcctgacgggtaggcgtgtggggacagcaatgggtcgaagtattcgaacaagtcaggctcgtcgctg
ttcccggcttgaagcgtagtgattggaaaatgctttcgacgatgatcgcaacctctcgtgaacgcgtaactactcgttg
aggaccgacaagctatagaaattagggccgcagcccacagagacatgaaaacagacattgttgtttgtacgtttcgcaa
cagtgacgacgcgctgcggtgccggtaagaagattttcagtaggtgggtctcgttcaagagaaatgcaatacaagatgt
gccgtaccggtaccgtagggcggctcaattcatctcaagaagtctttcatcaaacacaaggcag
>54A3M13r.seq
AATATACCAAACAAGTAGGATATAAGTAGTACGGAGTAACTTGTTTGGTATATTACACGTAGAATGATGACTCGATTCG
AGAATCCGTCACGGGATGTGAGAAAGTTGCTACGTACTTTACTGTGAAGGTTTCCAAGGGTGATTGTGCnGTGCCTAGC
TTCTCGTTGCATGCAGAACGATGACTCGATTCGAGAACACATCGTGGGATGTGAGAACGTTGCTACTTTATTCACAGCG
AAGGTTTCCGGGGATGTTTGTGCCTCGCTTGTTTGTTACACGGAGAATGATGACTCGATTTGGGAACCCATCGTTGGAT
GTGAGCAAGTTGGTACCGCACCGTGAAGGTTTCCAAGCCTGTTTGTGGCGTACGGTACGGTAAATTTCTGCATGCTGTA
ATCTTATCTGTCACCCGATGGCCGCGATGGTACGAATGTAAATTTCGTCACGTTTTGGATCGGTCatgg
>54A4M13r.seq
CTACTATTTGCGCTATCAATATTCTGATAGATCTATTTTGGGGTACAAATTGATATAACCAATTGTTTGTCACCCGTCG
ATTACCGGTACGATGCCCTTCTTTTTTAATTCCGTCAATCATGTTGTTGTGTGTCCTTTTAGCAATTCAATAATGCATA
TCGGGTGTTGAACACTATGGGATTTTCCATAAAAACATCCACGAAATCTACTGCTACTCGTGTAGTCGTGGGTTCGATC
TTTCGACTGTCCACACTGACCGACACGACATCTATTTTGTCTTCCATCTGCCCTGGCGGAATTCCTTGTAATCATTGTT
TCTGAAGCAATCAATCCATTATAAACTTCAACCGAATGCAATGATGTTCATGGAAAAAGGTAGTTGGATGATTCAAGAT
GATTGTTGTGGAGGCAAAAAATATCGAAATCTGCTCAgagaaagtcgtcgtctttcgcatcgcgacgcatgcattgccg
tattcatccgagaaagtgtaggaactccatcaaaggtattgcacggagcgacacgcacggactctttccccattgattg
aacgccgttttcgccaggttgcaccggcaacccaaacctcgatattctccgtgccgtctcgaactgttcacag
>54A5M13r1.seq
ccttttttcaacatttttcctcgttttcaatgttagtaaatgtagttctgattgtgccataaaacaccgtggcaaacgg
ttgttgacggaacacctaatttgtgaaatcacctgcttcttccgtgtaaagaacctcgaaggtcttatcgaagatatcc
ttatacttgtccgcagccaacttcagtcgcttctcgtanacgtcgaccttgtgagcgtttaacgcagcactggcgttat
aaccgcgcaattgcnaaaatgcctcaatagtgcctcggtatttgatttcggcagaaccatcctcaaacaaaanaatgtt
tagtccatttgcagtgaacttgtccgcatctcttaaattcaaaaacggaactggaagccagttcaaagacttcgggact
ttccctggaaccaaatctccatcgttcgtgacacgaatgtgcctcaanaagcccaatttctcgagctcttggtatttct
tgttgagtccgtcatttccgatgacgggagcgggcgaaggtaatggcgtgaattctgttcggaatatgttttgccccta
gggtcccttacgttt
>54A5T71.seq
aatcaaaccaaaacaaaacaaaacaaatcaaatcaaatcaaatcaaatcaaatcaaatcaaatcaaatcaaatcaaaac
aaaacaaaacaaaacaaaacaaaacaaaacaaacaaaacaaaatagcaatagcaatagcaatagccatgtcggattcag
aggcaagggccgttcccaagactaatgtcaatgaaaattcggacgcgttttcccttactataggtatgatggatatcgc
cacgttctgctacacctttaacacgattcgagacattgtacgaagacacgatcccagaattgctgatacgaagttcgat
gatatgggtaagccatcgatgaacacccgtgaaccacccaaaaacggctggtttggatccattttttcgaggggacctc
cgcaggtggagttcaaaagccctgaactgatcatcacggactcgggtacacaggtgaagcacaaagatcgaaacttgtc
ttaccctgtcgatgcacaggccatcgtcgatttctttgacaaagacgaccaatataatcgtaggcacttccagcaagac
gaggatggtaacatttcgttcgacgaaaaaggacgccttgataattgcgatttcgagttcttgaaagagatgaaagagg
gcattgctgctggggaaaactttaagatccttgactacgatgatgccttcagcactgatgctggtggcttgacctgcga
>54A8.seq
GCGCATTGTGCTGGAAGTTTTTTTTTCAGAAGTTTTTGTTCTTTCTACCATTATTGGAACGAATCTTGATTCGCAAGTC
TTGATTCGTTATAATGGTATTGAAACCTAAAATTTTGCGGTACCATTGCCTCTATATCGACAAGAAGAAAAGAAGCTGC
TCTACCAACCAGCCGACACTCTCAACAAACATCCCATCAAAAGGATAGTTCCGGCAATAGATGCTGTGATGCCCCAGAA
GAATTTGAGCAAAGATCCCTCGTCATATTGAGGATACTCATCGGCTTGCAAAATGATACCGGTATGGCAGTTGCACCAG
GCGAGACCTAGAAGAAGGATTCCTAACATGCGATGGGTGTATTCCCAGGTTTTTCGAGTGTACCAAGCCTTTCTAGAAA
TGGCAACCTCTTCGTCGACCTCTGTCATTGACATCTGACTTTCATCTTGCACGGGAGGGTCTTTCGATGCTTCTTCATC
GCTATCCTTGTCTTAGTTTTTGTTCAGGCTTTTGCCGGATACTTCCGACCCAGTCCCGTACCTGTTTCTCCGCCCAAGC
AAGTACCTTTCCAG
>54A9.seq
ACTGTGCTGGATTTAAGCAAAGCAAACCAAAGCAAGCGAGCAGCTTTGCCCCCCAGTGTGCAACAACAACTATCGTACG
AATCGACAATCTTACCTCTTGCACCTTATTTGAACACTAGCTGCTAGAGTGACGAACCCAAAGCGCAATTCATTCACCA
TGGCAGGTCACACNGTTACACATCGACCCAGAGTCGGAACTGGTATTCACTCTATCTCCAAATGAGGCCACGCCGCGAT
GCATGATGACATTGACGCACGGAGGGGGAACAAACGACTATATTGCTTTCAAGGTGAGTGGAGTGTGGAATGGATTTTA
AAACGAAGCGGAACGAAACCTGAAACTGAAACTGAAACGAAACGAAACGAAACGAAACGCCTTGAGCGTATTCATTTGA
ATTTTGCTCACGCATTGCATACAATCGCATCGCATCGCATCGCATTGCATACAATCGCATCGCATCGTTACTTTTGACG
CGGTTTGAATATTCCCAACAATCCAATCCAATTTGCTTGCTTCGGAACGCAACGCAACGCAACGCGACGCAACGCAACG
CAACGCAACCCAATATTATTGCTATGGTATCCGTTTTGTAGGTCAAAACAACGCAACCACGCCGGTATCTCGTGAGACC
CAaCCAGGGATTGATCGCACCGGGGACTTCCGAAACCATATTCATCTTGCTGGTCGAAAAGACAAGCAGGTGCTGTTGC
ATTCCACGAGCGCCTGGGCCAATCCGGCCTGGATCACTCGAAaGACaAATTTCTCGTTCaATCGTGCACGGTCGACAAT
TCCTTCGCCGCGAAAAAGTCGGGGAGCCAAACGGAATTGTACGATGCCCTGACCTCGATGTGGAATTCCGTCGCGAGCG
GTGGATCCTCCGCCTCACTGCAGAACAAAAAGCTGCACGTTCGCCACATTGTGGATGCGTCGGCGGCCGGGGCCGGTGG
TGGTGCCTCGCCGGGTAGTGGTGCTGCTCCCTCGGCGAAAGGCGGCGCTGGAGTTGGCGTTGCGTCCAACCACAAATCG
AAGAGCGCCACGCCCAACCTGGAATCGACGGCGCACTCGAAGCTGACGGACATGTCCGCGGAACAAATATCGTCGGAGC
TCTCGAACCTGAGACGCAAGTACGACGAACTCGTGTCCTTTAGCGTCAATCTGACGGCGGAACGAGATATTCTCAGCAA
CACGTTAGAACAGACCAAGCGAGACTACAATCGGGAAATGGCGGCCAGAG
>54A10M13r.seq
CCTAGTTGCAGCTCCGGGAAGCAACGTAAAAATCTTACCAGACAATTTGATATCGAGGGATGGATGCACGCGGTATTCC
AGAGACGTTACGACACCGAGATTGCCACCACCAGATCCGAGCAGACCCCAAAACAGGTCTTCGTCTTCGTCGCTATCTT
CGTCGCTGTTGCTGTTGTGGTCTACCGTCTTGATCTCTCCGCTGGCCAGCACTACCTGGAGGCTTGCGACGTTGTCAAT
GGCCAGGCCGTACATCCGAGACTGCAGCCCGTAGCCACCTCCCAAAACAAAGCCTCCCATTCCAACCCCGGCAGCCGAT
GCTACGATCCCGCTGTACCCCTTGCCATCCAACACCTTTCTCATAAAGTCTTCGGTTCGGACTCCCGGTCCCATAACGA
CCGTCCCGGGATTATTTGTGTGCTCACAGGGGGgTAGCAGTGACCACTcattggtggttcc
>54A12.seq
atgtgctggtttgGAGACTCTTCCACAATTGAACAAAACTTTGTATTCAATAGTATACATGAAATCAAAATGAACCTGT
CACTACCTAATTCTACCTCCCTTAGTAATACTCATGATCGTGATCATTTATATGGTACGAAATCGCAAGTTGAGTGCAC
AAGACGGAGATTCACAAGAAGCCCGGACATTTCATCGAAGTCGTACAAAGATTCATCGGCTGCAACAACCGGACCCGAT
GATGATTCATCATCTTTTGATGGAGGATCTAGATTGAAGATCAAACCTTCGCGGGCAACGACGATCCCTTTCTCTCCGT
CAACAGATGAGACACTGTTCCTACCGTTGTCGACAATATCTTTGTCATCTTcgaaacagtcgttgcgttccgccgaagc
cgatcgaagcaagtcgttacgtgacgaacttagcctcccgcagatcaagttgcgtatgagaccaccaaggaggggtagc
acccctttcacgcacagcttggaagtaacaacagggatcagtcgcataacgccttctacgttcaatactccccctccca
agatctttctcccgtttctaccacaaacgaagccatcacattcccagaacccagcggagagtaaagcggaaaaactgaa
tcaatcaccaacaccgcaactaacgtgcacagcacaagttctagatcctcatcggcacttttagaacaacaccgactac
tgatacgatcgattctgtacaagacagACAGAGGAAGACAAAAAGGGCAAAACGGGCAAAAATACACTCAACcacttgg
ttcgcNtccgccactcNttggtcccttctatcgattttgccatcatctcggcgacaagattggaatcaagcacacctcc
NtccggttccggcatacggtccgacatatttcaNtacaccttcacccatcatcactaatcaccaccgacgccaacatgt
tgtcccccaagaaacggattaacaactacaagagcggaacgctccttacgcccattgtggcgaaaccaaaggcaatgcg
cctcatgtctaatgtttcgtctcggattcaaacaactactactccgatggtcaccaatacaacgaagtctactcttacc
aggaaggatgatcctttagctactaccaccccatgcctttcggtggcaccaatggtgaatatccacacgagcattggct
acagcggtaacgtttctgtttcagcgtcgtctctatcgtcttcgagaaagtgttccgccttttctatttcttctgtgga
agccccaagaagatcacctccaatatcccaatcgccaccagcatctcccttcagaaggatcgtttcgatgaagtttgac
gaggacgacgtcacattagggaaggtggtggtatctctcaaatgactcgaatgatgtggacttttataacccctgtatt
gaatactgtgtatcttgtattcatactactacaatgtataaaattttgaattcaattttgtaaccaacacaaNgaaaaa
aactttaaaagcacaatggcagg
>54B5.seq
AACCCAAACCACACCCACACCCACACCATCTACTCGATCTGCATCATCCAAAACAACAACAACATCGACCACAATTTCG
GAATTCGATGCGGCGCAGCACCTCATCAAGGGAAACCTCGGACCGGGATGCCTCAACATTCCACACGCCTTTGCCCTGA
GTGGCTGGGTGCTCGGACTCGGATTGTTTGCCGTGGTGGCAATCCAGGGAATCTATTCCATGGTCTTGCTGGTTCATTG
CAAGCAGTGGCTCCTCCGGCACCGCAAGCAGCAGCAGGAACAGGAACAGCAGCAGCAGCAGCAGCAGCAGCAACAACAA
CAATCACAATCACAATCACACGAGCCACTTCCACAGCCACTGCCACTGCCTCCACTCCGGACCTTTtCCGGACGTGGCC
CGCGCCGCGCTCGGACCCATCGGTGCCGGAGCGGTCCGGATCCTGCTCTTTGTGCTGCAGGgCCGGGGTCTGCTGCGTC
TTTCTGAGCCTCGTCGCCACCAACCTCCGCGCGGNGTCGCTTGCGTTTTCCTCGAGGATGCAACAACAACAACAACAAC
AACAACAGCAACAGCATCTTTCCGAGGACGCCTGCATCGGGATCGTCGCGGTGGCACTGCTCGGAATTGTTTTGGTCCG
GGACCTGAAGGATCTCCGGTGGATCTCGCTCGGGGCCAACGTGCTGATGCTGGTGGCCGTGCTGACGGCGTCCGGATCC
GCCGTCTGGGTGTTGTGGGAGAAGAACGGGGCACACGGCAACAACGACAACAACGACGACGGTCCCGCCAAGAAATGGA
CCAACAATCCGGCGGCGATTGCCACCTTTGTCGCGAGCATGTTCTATGCCTTTGAGGGAATCGGATTGGTCATGCCGGT
AGAAAACTCGTACGTGGGATACAACAACCCTAACAACAACAACAGGGATTCGTCTCCTCCTCCTCCTACAACAACAACA
ACAACGGCGATTCGTCTCTTCCTCCAACAACAACAGGGTTCGTAATAAAAGCACAAGGCAA
>54B8M13r1.seq
atgtgctggtttgccgatagttgctacactgtaattgttacattaagactatcataaacaaaataagatcacgtacaat
tccgtgttgtgttgtatgaaaagaagaaatcaatgaagaagaaagtattgcattacaaaacaacgccaagatgaacact
caattccaaccgtgtatccaatacaaacgaacctttgatatcacagaagaccatgacaatcacaagcttgtagtagact
acgcaaaagccacaaacagatcagcgggcaagaaaaatattagaagagttcaggatctggaagtagaagaaatattaca
cacatacgacatctttgtcgacgtgtacgacgacttgggaatgccagtcgacaggtggcacacccagtggggacagtgc
ttatcccgcggaccaaggaagaggcggaataagataatagccgacagagagatagatcattccagagaaggattcaaag
cagccgtacgagcgtacatcaatgccatcataccggacccagatgctaaaggaccgatgatagaagcatttgagcatca
ccacatggcaaagcccaaagaagtttcagaacgcacccacttcaatagaattgcacaatactcgattatattgacatgt
tacccagggatacgaccacgatctac
>54B10M13r1.seq
tttttcctttgtgttagtgttttgcattgctattttgtgcattacgtaacaatgagctgttcggtcagatagagattcg
gctcaaactacagttttgtcggttcgtgtaaacttggcgcgataaacaggcaagtcgcgttccaagacgctcacttctc
tctcggtgggaactccaagtatgttttcaggtatgtattcttccacagattcatgggtatcttggaagtattcggattg
ttctcgaaactgcaacctcatttcgtcgagtaccaattgaacatctgattgcaagaacaccgttgctccttctggcatg
aatcgtgccaaggtctggactaattcgggcgtgacaactcgacgttttgcgtgtcgcgctttgaaatggggatcgggaa
actgaatggttaccatttccacgtttcctcgggctttttcttgatcttcggtcgttgtcgtaagtaatgtaagcagacg
ttccaaatcaacgttggcgttgcaacctaccaaatcgagacgtcccccaagattgc
>54B10T71.seq
ggtacaacccaggaccatcacgcttcggcacgaccaatttcccagttcccgaccgcttggattctgaatgataatcgca
ctaaagaaaggggtggcagcatgaaaaactctgtacgatcttggactctattgctacctctgatgcttgttggatcctc
gttcttctggacatcggcgaggtcgacgtcaaagagaggtatttcgctgtttgtcgaggcgacgccgaagaacacgcgt
ttggtttctggatatgttgggggtggataccggagagccatcgctttcgccgctcctccactagccaataggaggaagg
atgctatctctcttttgtcaaccacaacgacggttgctaccaacgatttgggcaacaaagaaagcgaaggcggcgacaa
tagtgatgaccccgaatacactccttggaacgacccaaagctttccgagcgagcaaagaaggacaaccaatcctttcgg
tcgcgacaacacgtaaatccgttggcgagaaaattccagcagcccacaattttgtcagacaattggcccgtggacgcct
tcgaagacctcgcgaaaccaattttcttagacattggttgctctcgaggggggattcttactagatatggccacccgaa
cggcccgatgattacaactatattgggctgggaaattc
>54B11M13r1.seq
acatttctaccgcctcctacccccgaaccatcactgacgtgctttccacaacaactttctccatcctcccaacaccttt
tgctgcgacatgccgatgccattcctactttaatttcattgctgtcaagttcaaacaaggaagtatatgaacaatctat
gtggatactagggagcattgctgtaggggattcacctggaacatcatcttcgggtggatcatcctctagttcctctcac
gagttatcacgagaaaaatctgtatctgccagggatgttattttggcagcgggagtgatgaatcagcttttgagatgtc
tggaagcacacccggggaatctcagtttacaacgcattgggagctggacgttatcaaacttagtcgaaggaatatttca
>54B11T71.seq
ttacgaaaccaaatgatataccttacagttacagttacagcacacataacacttgcattcgttacaaaaactagcatca
gttggtcgatgtttcgaaaacgatttcttacaaagggcgcacgaaacaaaatgctgtttccaaattcgttctgcacgcn
tttgtcactgcggtactattgtgactttctcgagccttttcgataagagctgaattcactagagaaggcgttcttgtct
tatggtcgtctttgatctcgccgttttcaatccgctctcgccgtatcatttctcgcgtctcttcaacttgcagtactct
ttcaagaccttctagagccatcatgaccatactagcttctgtcaaaagaataccaagaaccgctacgcagccttcatct
accaaaacctcgatctgggcatcgctgccgcagctagtcgcattcaataccacccagcaagcttcacttttcacttctt
ggtcggtttttttgtttctcacaagctttactaacggtgaaatagcacctgaatctatcacagcctggatttgatcaac
cgttcctgcagctatattcgaaagcgtccagcaagcttctttttggatctcacgattagtgtgcgtcacaagttctttc
aaccttggaactgcaccacactctaagattacctcagtataattgtggacggtggtggattggggttcgcgtcgtcact
gcattcagcgcatacaatgttcccaattgttctaa
>54B12.seq
TTATTGCCAAGTTCTACCGATGCAGTTTGATAGCAGCACTCTAGCAGCATTTTTGTCCAACAATTGCCACGATTTTAAA
GAAATCCCGTAGGTAGACACGCAAGAGCATCGTTTTTGGCGCATTCAACATCTACAGTTTTATCCACCGCGATTCCAGA
CTTGTTAATGTCATTGTGGTTAGGGGTTTCGTATCGAGCGACCGTAACAGCAACCCCTCCATTCCCGTCTTCTAACTCC
CGAATCGTTTGGATGATACCCTTTCCAAAGGTCTGCTCTCCAATCACCATAGCTCTTCCGTTTTCCTTCATCGCAGCCG
TGAAGACTTCGGCTGCCGAGGCCGTGTTGTGGTCGACAAGAAGAGTTATCTTGGTTTCCGTATCGAAACCATTCTCGAA
CGTTTCTTCTGCGGAAATAACCCCCTTATtGCTCACAACGAARACAATCGGTTTGTTGGATTCGAGGAACAGCGATGCT
GTTTCTACTCCACCCGGCAACAACCCACCAGGATTGCTCCTcaggtcaaaaagaatcgacttggcaccttttttcttca
ggtcttgaaatgcttccttgacagtggaacttgtcgttcccgaaaaagatttaattcgaatcacacccacatttttatt
ggcttgtgcaatatagcttcgaacacttgtaaccttgatgggttctcgctgaatgatgaagtcctttgtcgctccgtcc
cgaaggactgttacaccgaccttactacccacgggtcctcgtaatcgcaacgccacatcgtcgggagtggaactcttat
cgaattgggcaccacctccctcaagaaagatgtcctttggcagaagaccggccttttgtgcggggctgtctggttcaac
atctgatactatcaccaattcctccttgttggtggcgatttcgacaccgattcctgctagtgtaccagttgcggtgtca
accagagactgatattttgcaggagacaaatactttgtgtatttgtcacccagcttcgacatcatgnttgctacggcgt
cggtgcctcaataaaacac
>54C1M13r.seq
atgtgctggtttgctatggtaatcgcgacgttatacataagggaataagagatctacgctgaattttctgtattagata
ttccataaacatacaagatgtatttttcagaagagcctcattaaattaagtcgatacgaagttattagtttttgtactt
gagtatatccaattcaaaatagtctaatgatatcttgactcggtgcttttcttcagtcaacttgcaagagaatacctga
acttgctccatagtcttcaataatctttcgtcatttcgctgaattgaaaagaaaactacaacagcctaggttatcatca
ttatttacggaatagagaggaaatcttctcaaaactatgtatcaggaataactggagtagtcaaggtgtgggagaagta
gggtggaagaaagtgattgtttagtgtagtttagtactaattgaagtgcttagccactagcaggcctgacaatcacccc
gaataaagtcttcatactagtctttgcaaaggttgcattgctgctgaaagcacattataatatgaagtaaaacataatg
tcattccattcattcctcttggtaacttttgtttttgaaattggttttcttcctttaatcttcttccatgccttcttct
tcgtcctcctcctcctcttcctcttctaattgttccaatgcccatgcctctgcgcttttggtgcaagtccatcggacac
cctttggagtccagttggagctccacat
>54C1T71.seq
gctttccccgccgaccttctcgcccgatggtcggatctttcaagtcgagtacgcgacaaaggctgtcgaaaacgccggc
cccgttatcggcatcaagtgtagtaatggagttgttctgggttgtgcgaaacctatcaatcacaaaatggtggtagcta
caacaggatcttataagcgaattcacacttgcgacacacacgtgggttgcgcatcaacgggtttccttcccgacgcccg
ggtcctcgttcagcgttcggtcgaagaggccgctgactgggaagagcagtacggaagcaagattcccccagaagttttg
gcagatcgacttggtcagtacgcgcattactttacgttgcacggtgcgcttcgtccgtttggagcggcggttgttcttg
ctggttacgaccccgacacaaaggaatgctccctgcaaatgctagagccaaatggagcgccctacaaatattacggtgt
agctactgggaaaggcaagcaagctgcgaagacggaattggaaaaactgaatctgcacaagacaccgattccagtggga
ggaggccgtcaagcaaattttgagaatccttcacctcttacaccaggaacagaaggatgccaagcccatcgagaataga
ggtgagctggatttgcgaagctaccaactggactaccaagggtgttgc
>54C2T71.seq
accgctgcccaccggggttctcgttccccattctccggaatacgatgcgcaagcgcaagcgcagcaaaccccgttcggt
ctcggaatcgaacttcaatccatgccaaacccccaacatcccgtggatccggcctttccgtggtcgcttggaagcacgg
acggatcgtttgccctcctgagtttgcagcagcagcagcagcagttcatgaaacggcaacactatcaaatgcagcagca
gcagcaactgcaactgcaacagcaacagcaacagcagcaacagcaacagcaacagcaacaagcagcattggggaacaac
aacactatcagcagcggcaatggcaatgtcgaggaggacccaggaaatgcccagtcagcaagcctgcccacgggacccg
aaggagggccagcagctgttgccgggagcggagatggcagccgggatgggagtcaaactatgagcaataataataataa
taataacaacaacaataatattgaaccatcggcatctcccatgcccattgcagcacaagctgcaattgcccgggcggca
tcggtgatccaaaagggccagtcactctaccacgacaagctctttcaccagtcgtcttctgcggtcgaggccgttctgg
cagcgagtttgcgaggtcatgggctttgacattgccgaaatgtggctccgaaccggacccaagacgcaccaactgacga
attctaatttgaggcccacgcccgg
>54C3.seq
ATGTGCTGGTTTKTAKCAAACACYCAAACAAACTAAATACCTTCTTACCCTAAAGTTCATATTATTATAATATTCATCA
TGCCCATCGGACGAGGACGCGAACGACGAGAAGCCCGTAGAGAGAACCGTGCTCCCGCGGTAAAGACCGCCGTGGCCGT
CGGGGCTGGAGTCGCCATCGGAGCAGGAATTGCCAACCGACGCCACAACCGTCGCGAAGAATCTAAGTCTCCCCCACCC
GAACCAGCACCCGAACCCGAACCCAGCAACGATCGCCGAGCGCTCAGGACCGCCGTTGCCGTCGGAGCGGGAGTCGCCG
GCGGAGCGGCCATTGCCAATCGTCGCAACCGACGCGGTGGTTCTCCCGGATCCTCCGGAAGCGACGAGGACGAGAGCGG
TCCCCAGACCTTTGCCATGAAGGAAAAaCTATTGGCATTTGGTGACTCCTTCAcCATCAACCGCGTGACCCGGCGCCAC
CARAGGGGGACGGCCTGCCTActacgccaacaacaaggtcctccgtcttcgggaaacctttcacctgcaggccagccgc
tccgggccatccctcTACACCATCCAGGAACGCAAGCTCCGGGTCCGAGATTCGATGGCAATCGAGgacggtggcggca
agaagattgccgagatcaagaaacgcgcaattggcgtggtgagagacaactttgtcgtcaaggtcaagggcgacaaaaa
ctggcagatccacggatcgatcctccagcacgactttaccatcaaggagggcgggcaagaaatcgtcaaggtccacaag
aactggatcgctcctatccgtgactgctatttcattgacgtccacgggacggatgatgtggctctggccttgatggtcg
tcatcggactcgaagccatgaccgattaatgcagatgaatggaattgagtggattcctttttgcgaatctaaaaccaaa
cccatccattatttagtattcaatgcacacacacgcacacacacacatgcatgcattcgtgcataaaattagtatattc
actacaggtgcgcacgaagtatttacgactntgaaaagccataatattaaaaaatacttttaagcattaatcatacttc
gtaccggtatacagtataatgataataaaaacttacgattatcatactaaaaaaaaaaaaaaaaaaaaaaggctctggt
tctccataaaac
>54C4.seq
ATGTGCTGGTTTTGCGAATCCAAACATACTTCGATGTTATATTGAATACATTACTCTTCCTATTGCTACTGTTCTCTTG
TTTATTGCTGCTGCTGCTGCTGCTGCTGCTGCTGCCTTTTCTTCAGCAATAGTTACGTGTAcCTCGAAAAGGTCGTATT
CGTAACGAGcCTGACCTATTGGCAGCCTTTTGTAATCGTCCCGATTGGGAAGGCACCTGGATTTAATCAAACGTTGATT
TTAGAACCAATCTAGGAACTGTCCCGGGATCGCCCACTGCTAAACTGCATTCAATTGGCACGCAATTTGGAACATGGTT
GATTTGGTTGCCGAGGAACCATTTAATGACGTTGTAGTGACAAACCACCGCAATGGTCTCTTCCTCTCGTTCCGACAGC
CAATCCAGGAACGAGTTCAGTATTCGTTTTTTCTCCGATTTGCGATTGTTGGTGTTGGTATTGGTGTTGGTGtTGgTGT
TGGTTTTGGTANTGGCATTGACATCGGCCATATTCGGACGGCGAGGCCAGGATTCCGGGAGCAGGGAAAAATCGATGCG
ATCGAGGCAGGCCAGCGACGATGGAGCAATGGTTGCTAATTTTTCGGCCAGGTCTTTCTTTAGGACGGGAATCTCACGT
CCGATGTTTTCCGGAATACCGGTGCGACCTACCTCCGAAAGATGCGAATGCGCAACGAATGTTGTTCCCGGGTGACAAC
AACCACCGCGTATCGTCGAGGACGGCGACGGCGACGACGATGACGAGGATGAGGATTGTTCCGTCGAGCGTTCGTCGGC
ACCGTGTCGAAACGCCAAGACGCACGTCGCGATAGCTCTGGTCAATGGACTCGTACAAACCAGATCGAACTCGTATTCC
CGAAGTGTTGGATTCGTGCGCAACGCGAGGGCTTCTCGAATCCCTTCACTGCTGAGAAAGCAATCGACGAGGCTCGGAT
CGTTGCGGCTCTTGCTATTCTGTCGGGCGGCTTGTTGCCCCAGGCTCTGGCCGTGCCGTATCAACACAATCTTCTTCAT
GGTACTTAGTAGAAAGGTAAACACAACTCAAAAGTATGATAGTAAACATATTCTCAGGCACCGTCCTCGCATAAAAC
>54C5T71.seq
sttacaccagatttgattcgcactatttattattgttacagatgcgatgtacgctgcatagatccatacttttacgttg
caatgagactagttagtcataactcaaagtatgagtacacagtacacctagtggtagagaactgtgcccaaaaaattgg
gttgacatccaatcaagtatttggaagatgaaccaacgtcctacgatatgattttctgtgatcagatgcaatgaccatc
ccaagcccaaaacaaaagtacaggaaacactcacaggagcgggacccattggataatcgcacgtaccatccagtccgtt
ctgttggtggaaggatccgaaaaatgcgttgaagacggtatgtgggtttgcgcccaccatattcttgctgcacttcgct
cccgatcctgtgcgctggctttcctcggaacaccgcatggttcaatgctctttgtttggttacaaacacctctaccacg
actcgttttctaactaccaggttcggctactgggacgcgatccaccaattttgaagatgccgtggcagcgggtaaaaaa
gtaggcacagtcaacattgaaatatcgtcatcgtcggtgtacgcgttcttgtttgcggctgcttccttcctctcttcgg
gcgaaagccattctgtgagctcttccatcaactcttcgtcggtacgctcacttcaga
>54C8M13r.seq
tttatccataatacccACGAAGTACTTCGTATTGTTTACTTTAACCGTACGGCCATCATTGCTCCCGGTGCAATTCCTT
CCTTCTATCTCGTCCTACACTCTCGACTTCCCAACAACCCAACATCCACCATGAGTTTCTCTACTACTACTACAGCAAC
CACCACCACCACCATCCACAACAACAACAACGATCCCTGCCACCCTTCCAAATGGGCTCCGTCGGAATGGGTCGCAACG
GAAACGCAATTGATTCCCGGCGACGACGACGAAGAAATGCTTTCCGCGGCCTCGTTCCAGGCCGCCAACAAGGTCCTCG
AACAGTGGCTATCGGATGGSCAACATCACGAACCCCACCAGCGCGCCGCCGACAACATTGACGTGATTCCCTGCGATTC
CTCGGCATCGTCTTTGGAACAAGAACTCGAACTCGACTGcgaccgcgaccgcgactgcgacatgactcgacgaggactt
gacta
>54C8T71.seq
cccttttttgattgagaatgtttgacttatttgtattacgacacaggcggccgttcggaatgtaatggaatgtaatgat
tcgttggcgtagtgtttgttctgatgaggatgagttttgttactaggatacagaggtggtgctaccggttcgttgtctg
ttgtgggaaaatcggaaaaaataatgttgtatcatgtagtgcaccgcaaatggatggtttgcattgccttgccttgttt
tgtcttgcggtgcatgtatgtgtgtgtgtgtgtgtgtgtgtgctccaanaaaaactcccgatgattgtcttgaatggaa
tcgaatcgaatggaatggaatcgaatcgaattggatagtatggatagtgagtgatagtttgttaacaacatacgattan
acagggtttcgttgctgcaccgattgccaaaaggtttggagttgtcgggactat
>54C10T71.seq
tttttgcaccccgccattgtgcttgaagaactctctactacattaacagtaaacaagcagtatataccatgaagttctc
tccatcgaccgttcttgccctcgccgcgatggttgccaccggcaccacggccttcgctcccctctcgacgcccatgaag
tctgctgcggtcggcgtcgccaactcccagaacaataattatttccagaatggattgcaacaacgatcggtgtccgttt
tgaagtctaccgaaaccgcagatgccgaaacctacgaatttacgagcgacgtcggccgagtcatggacttaatcattaa
ttcgctgtattccgatcgtgatattttcctccgtgaattgatttccaacgccgccgatgcctgcgacaagaagcgattc
ctgtcgatcacggaagacaacgaggaggccccgccgtcgatcaaaatcaagtgcgacgagagcaccaacaccgtcacca
tcgaggattccggtgtgggaatgacaaaggacgaaatcatcaacaatctcggtaagattgcccaatccggtacccgcgc
ctttgtccaggcattggggagagggcaagggccgacgtcaacctattcggnaagnntcgggggggnngggtttttattc
tgcgtacctcgtcgccgacaagggtcacggtcattaccaagtcgatgcaggacagcagcaaggcctaccggtgggaatc
cgaggccgattccaattattcgatcgccgaggccagtcccgacgagatcgagggagcgtcgggaaccaaacttattttg
cagctgaaggaggacgcgt
>54C11M13r.seq
CTGCGAATAACTCTGGTATTCGTCTCCTGAAAGAACTAGTCGAAGAAAATGGACTGCATATTGTCGACGCATACATGAA
GTTTATCCAAAAGAATGCAGAGCACACTGTGAGACTGATGTTGAAGGACTTTGCAGAAAGAAAAGGCTCCAAGGTTTGC
GCTGTCGACTATATGGACGATGGATCTCCCATCAAACTCACCATTGAAATCAATACTGAGACGGGAGACGCCGTCTTTG
ATTTTACAGGCACGGGCCCGCAAGTTCTCGCAAATCACAATGCACCGCCAGCGGTTACATACAGTGCCGTGATTTATTC
TTTGCGGTCTTTGGTTGCTCAAACCATTCCTCTCAATCAAGGATGTTTGGCTCCGATTACGTTCATTATTCCAGAAAAC
TCCTTACTGAATCCTTCTGATGATGCTGGTGTTGTTGGTGGG
>54D3.seq
ACTATGTGCTGKTTTGGTCTTTTTACCGAAGATTATAATGTAAAATGGGGGCCCTCTCAAATCGCATCTTATTTAGTGA
AGAGTGAGGAGTTAGTCACTAGCTCTGCTAGTACTCACGATTCATCATTACACTGGTCGATAACGTTACGACGGATGAG
TCTGTTGCCCGAAGCAAACTATTCGGACTGGATTTAAAGAGAAAAATCAATCATTGATAGCGTCATTATTCTGCAAAAA
GAACGAGAGGATACACACAATGCACGTCGATAGCGTTACAATGGATGAGTCCGCTGCCCGAAACAAACTATTCGGACTG
GATTCAGAGGGAAAAACCGATCATTAATCCCAGCGTCATTGGTCTGCAAAAaGGAGAGGATACACACAATGCGTGTCGA
TAACGCTACGACGGATGAGTCTGTCGCCCGAAGTAAMCTATCCGGGCTGTATTACAATGGAAAAATCGATCATTTATCT
CAGCGTCATTGCAGACTAGATTTGAAGCGAAAAATCGTTCATTGATCTCAGCGTCATCGTTCTGCCAGCGCTGGGGCCT
GTTTTCCTAAACAAACAATTCGGATTCGATTTAATGGGAAAAATCGATCATTGATCTCAGCGTCAGTGCTCCTTCTGCG
TCGGCGATAGATTTCGTCGCGGGATCTCTGGCACGTTTCGTTTGAGGCTTTGTGATCGACGATGTCGTCCCTCGTTTCG
GTGTCTTTCTTTACTTGCCCGTGCCCGTGCCCGTGCCTGCGATTGATTTCGTCCCAAAATTCCTGGTACGTTTTGTACG
CTTTGTACGTTTTGTTGGAGGCTTTGTGATCGCCGATGTCGTCCCACTTTTCGGTGTCTTGGTTCCAAATCAGGAAGCG
CCCGTTTTTTTGTCGCCATTCCGAAACAATCCCCAAACAGAGTTCCATTTTTCCCTGATAGGTGGTTGCCAACTGGTAC
TGTTCGAATCGATTCATCAGCATCCCTTGGAACCTTTTGTTACCTTCGTGGCGGTAACTTCGGACTCCCCTGCCAATTA
ACACGTCCCGCTCGTCGATATGACACCTTTCGATATTCACAAGTGGCCNGTTCCATGATGAGACTCGATGTCCTCAGTA
TTTTGTTTTTGATTGAAATGTCCTGCCAAAGGAGGAATAATAGAAGGTCGCGAGTGTGTTGGAGACGATTTCGAAGCAA
ATCGACTGGAGTATTCGTTTTGTTCGTGATGCAGCGCTTATTTTGATGGTTGATACATCAAAC
>54D4.seq
ATGTGCTGGTTTGTTTTTTTAACGTTATTGTTGTTGTTACTGTTGTTGTTACTGTTGTTGTTACTGTTGATGATGATGT
TTCGTTTCAAAACGGAAATCGATCATTTTTGAAAGATACGGCAGGTACTCGTACGGTATTATAATATTCCCACCGCCCA
TCCGCTGTTGTGCATTCCTATCAATACTGCTGAGCTGCTATTGCTATTGCTATTGCTATTACCACTACATCAACTCGAA
GCAGAAACCACTCCAACTCCAACTCCCATCGGGCACGAGTGGCAGCTAACGACACCAAGTACTAGATAGCAAATGATTT
GGGTTGCCACACACACACACACACACACACGCACACGCACACCGGATTTCGTACCCCGTACCGTGGGCGATCCGGGCCG
AACTCGGGTGGACCGTACTGTACTGCATTGTACTGTACTGTACTGTACTGCATTGTACTGTACTGCATTGTACTGTACT
GCATTGTACTGTACTGTTGAACTGAGTTGATTCGATTCGATTTGATTTGATTCGATTCGATTTGATTCGATTCGATTCG
TTATGCGGATGGATGGATGGACCGTTGGCGCGTTCGTCTGAGGGAGAGCTGTTGTGCAGGCACAGCGGATCGTCGGGAG
GGGCGTCTTGAATCGCCTTGTTTCTTGAAACTCCACTCGACTCCACTCGACTCGACTTCATTCGACGATTCACTCGACT
TCACTCCACTCTCAGCCATGGTGTTCCTGTTTCCGGTTTCGAAACTCTAGGTATCGCTCGTAAATGGTTTCCATGGTTT
CCGACAGCTCGTACTCGTCTTCCCAATCGGCACCGTAGGTTCTGGCGAGTGACTCGAGGTAGCGCTGGTAGACCGAACG
CATTTCTTGGATCTGTGCCTGGGTCCAGCTGTTGTTGTCTTGGTGTTCTTCGTAATCNGTAATCGTTATTGTTGTTGTT
GTTGTTGTTGTCTTCTTGGTCGATTTCGGTTTCGATTTCGGTTTCGATTTCGCAGTAGTACTCGTCTTGATCTCGGTCG
ATTTCCGCGTCGCATGCTTCGACGACTGCATCTGCATCTACATCTGCGTCGTCTTTCATCAAACACAATGCGGGTCAAA
AAG
>54D6.seq
ctggaaagatCGAGTGTAACTTTTGTATCGTGCAAGCAGCAGCGAGAACAGCCTCCAGATGAGAGCAAGAGCTAGAGTA
AACAACCCTTGCGGCTTTGTTTGGACACATGATACAAAGTCTCACTCATTCTGTTTTGATTCTGTTTCTCTCTGGGTAA
TCTCGGACACGAAAACGAAACAAAACAAAACTCTGTGCAACATCAAACCAAACATTTGGACCGAACGAAATACTTCGTA
ATTTCACACAACAACAACAATTACCAAACGCTTCATCAGAACACCGAGTCAAAATTACTCTCTGAAGATTTAGTACGGG
GAAAGACTTGGAGGGTTTTTACCACTCCTTTCGGGGGAGATTCTTTTTCCGTCCATTCAATACTTTTATTATTTTGATA
CCCTGCCTTCGGTTGACAAGCGAACGTACCGGTACATCGAAAGATCATCACATCACTGTACAGAAAGCAACAATCCTCA
CTTGTAATTCCACCCAAGACTAGTCTTGGCCAAACAATTGTACACTGGTACTTTAAATCGATCAACAAAACAACGACGa
cgacgacctttcca
>54D9M13r.seq
tttcaaattgcaGGAACGCCAACTTGGAATACAGGTGCAGACACAGAGCGATCTGGTACTGGATGGGACGAGATATACT
ACACTTCTATGTCAGAGTTGAGTATCGACGGGAAACATGTTGCTGTGTTTGGCCTTGGTGATCAGTGTTCCTACGCTGA
AAATTTTGCCGATGCGACTGGTGAGCTTCATGATGTATTTCAAAACTTAGGTGCAAAGCTGTTTGGTTATACTAGCACA
GCAGGCTACGAGCACGAAGATTCAAAATCCCTTCGTGGCGACAAATTCTGTGGTCTGCTGTGCGATGCCGTTAACCAGG
ACGAGCTAACTGGCGAGAGGGTTCGGAAATGGGTAGAACAACTGAAAGCTGAGGGTTTTGTGGAAGGCTCTTCATCAAC
AACAACAGCTAGAACCGATGCTGTCCAGGGAGCCGTTAAGGAAAATGTAGAAAAAGTCTTCCAAGATATTGATGAATAT
TCAAACATGCTAGATGAAACTATCAAGCAACACGACACTACgAACACAGGGTTCAAGTCATACTACAATGCGAAaaaaa
aagtaccatgtttgtctcattggat
>54D11T71.seq
ctaccggtatgccagaagagaacgaattggtgggatatcgacgacaagggtaactaccgtacgctgttttgctcatacg
tagtgctattcagtgttggtcgtgatagtttcattggagtaataggcaatagattcaacaccaacataaataggaaagt
aattcggatagaccgctccattttgggacattaattaggtaatcgttgtcctctgtcaggcatccctcatgtcgcacga
tcactcaccacaagttgagaacgacaattcagatgaggtttcatcggcatcgaaatcgacagcaaattcagataatgta
gtaccatcacgaagctctcttcgcaggagtagtatgggagcgcgcaggactagtttaggaataatcgatagtggcggcg
taccgctgtccaaagcgagacaacaacaacgaactcccgatccaaatgagttgacgtcgattggtcaacacacaccaag
aaacaaccggcacaagatgaattcgaggaacgcggggagcgggcgtgcattttcggcggacgatgaaattaactatgac
gctggtagctccggaaggaacagagacagagctattcgcaaggatcgttctccggtcatgataactaacgtaatg
>54D12M13r1.seq
caacccaaagttctgaagtttttgctgttctgcttctnccttgagcttttcttctcgttttttcttgtcctcttcacga
gccttcgccgccacggctttttcccgagcagcaccccaggcatcatcaacatccccatccttcttctctgtttcctcct
cgagcttggaaatgttccagctcgttgccccaccatcatgatcgctatccgcgtcgtccttgtcctcgtcttcatcgtc
gtcgtcatctcccaaatccagcgagttgaaagtccttcgagctatcttgggcgcccgatggtgcctcgggtttcctgtt
cctcgtcttcaccaatctcgccttccgattcggagtcactg
>54D12T71.seq
cttttattgtgccaaccgcaccggagttgccgcgtacggctcgatgagcnggagagaatcgacccgtgtggtcaaggtc
ccgtcccgactcgaagacgaagatcccgatgcccagttgtcgaggataatggagaaatgcaacgtgcttttgcgaataa
ttcgagagagagacgtggaagggggggccttctttagcgaaccggtggatccgattgcgttgaatattcctacgtatca
ccaagtcatcaaggaaccgatggatttgcgaaccctgaaccgcaagatggaagccaacgaagtcaaatcccccgaagag
tttgcacggttgtgtcgtttgatctttgagaatgccgtcatgttcaatgtcgatccgagtcattccgtgcaccaagccg
cacggagtttgctgattttgttcaaccaaaaatatcgcgacatcgaacgacaggtggcgaatatacgacgcgttggtat
ctccgaagacggcaagggcaaaaaaggcgacaaaaaacgcaaacgaggtggaagcggagcgggagcacaagagccggaa
gaagaaacgaagagcctgaaacgaaggcgtctcgacgaagcgcacgaaatgggctctggcgaacagccaggcaatgaca
tcgctcataggagcagcacccccccctttcgacggttgacaccggagtacccggaaagagtttaatatcatgctgggaa
tgatccaaaactacagcgtcaagttgttgacacttacacagcccttgccgaatg
>54E1.seq
cccgtaTTCAACTCACCCCTTACAGTTCCGATCGTTGGGAACATGAGCGCCTTTGGATCAAGTCACAGTGGCAACCTTT
CTTTACGATTGTCCCACAGAATACTCTTGTTTTTTGTGGCATGGTCGTGGAGTGAACTGTTGCAAGAAACTGCAAGAGG
AGCAACAGCGGAATCCCGCCACACGTTCTCCTCTTGTGATGACACTCGTTGTCGGTCATCGCGCATCACTTCCCCTCAA
TTCACGAGTTTCTCGACTCCATTGAATGCCGCTGAGAAAGGAACAACAATTTCGACCGCAACCGCAGCAACAGTTACAA
TCGCAGTGAAAAAGATGCAGTGGGAACGAGAACACCCCGCCTTTCTCGCAGCAAAGCACCGCCGTCCCTACCGACATCG
TGGTCGGTTGAATGGATTCGGCAAAGATTCTCTCGATGAAACGAATGGATTCCGTCATCCAAACGAAGCACTCATTGAA
ATCGAAACGAGTCTTCATCGATTTTTCTCGGATAGTTTGATAATAATGTATCATCTGTCACGCCAATTGCTGCCATAAC
CAACATCCAACATTACAGTATATTCATAACTTTTGCTTCTCTTCTCGTACGATTTTGACGGGATTAATAGGTAGTATTA
AAACTTGTTCTAGATGGCAGGTGGAAAgggagtcgcagcaaagtgccgtcatccccaccgacatcgtggtcgggtgcat
ggatccggcaaagattctcccgtggacgacgatgtaaaataaagcatagattcatccaa
>54E2.seq
TATATCACACTAACTGCCATCTGGGACTGTTATGATTGGTTCTGTACCGGTACTAGAATTTGTAGACCTGCTCCTTCTT
GTATCCCATGTCCGCCAGCAATCCCTTGACCTCGTCTTCGCCCCGCGGACCACAGAGCGCGCTGTACATCGGTGGTGGC
CCGCACACAAAGACGATCACGTCGTCCCCGCACTCGGGTCCGTACCCTTCGGCTTCTTTCTCGATGACCTCCCTGGTGA
TGTATCCGGTGCGTCCCTTCCACTCACTCCGACCGGAGACCTCGTCTGAAAGCACGTGGACGACCTTGAGTTGGTCGGG
GTAGTCCTTCGCCCAGGAATCGACGAGGGTTCGCCCCAGAATATCGTCCTCGGTCCGGCTACCATAGAACAAGACGACC
TCGTTTTTCGGCGCGACGTTGTCGTCGCCGCCACCCAGAATCGCGTGTAGCGCCTGGATCATGGGGGTGATGCCGGTCC
CGCCCACCAGCATGATGATTTTCTTTTGCGAGAAGGGTGCCTGTTTCTTGACGTTGAATTCGATGTGCTTGAAGTCGAC
CGTTTCACCGACGGCCATGGTCTTGCACATGTGGTTGGACATGCCGtttcctccgtagtccttgatcagcaaatcgaag
cacccgaccaaattgttggtggagatgggcgtgtacggccgcacgacgtcttctgccttgccatcgccaccgccatcgc
tgccgtcaccggaaatgctagccctggcgaggatgcaggcgcaggtggaaaggttcatgggcagcgtcttgtcgggcag
tccgaaccgaagaacgctcgaggtcttggacacggggattcgctccagcaagggaactgcggtccattcttccgtgaac
tgacactttcccggtggcaccaacgaccgttcgggtttcccgctgagtgacggaggattgtagtttgccttgaccatga
tggttgcgaacgtatttgtagcggacaccaacgaaaggaacagcaggggagaatagtttttgtaccggagagtacgagg
ntacgcaaacaaaancaatggcgagtgtaaaaaaagtgat
>54E3M13r1.seq
gtgctggttttttttttttaccttggatcgagttgattcagtattattcatagaatccttcctgcttggcttttcaaat
gttggcagccctgatacttcgctgatttctaattttgattcggtgccatctgatagatgaatggtctcactcgttttct
tcgccgttgtctgatcgacagtttgaacacaagtctccttggtaggatcgaattggaaaaaaattggctgttcgtttga
acagctaagcgatgacgacgtcgttgatacttcgtctaccatcgacaatccctgaatctcctcggtgtcctggttttcg
tttttgaggtgattgccaagagatggcgaagttcgtactggcgatgtgcgaggacttttggcactctgcttgatcancg
cctttctatttaagcgacgttgactgggaacag
>54E4M13r.seq
ATAGCCCTCCCCAATCGATCGGACAGTTTATCATAGTTGTCGCCATAATCTGGGACAATCAATGTATTGAAGCAAGTAT
GTGCGGTAGGCAATTGTGAGGAGTCCGGACCCGCTCTTTGAATCTTGAACGGCATTTCTCCGAGTCCTCCCATAGGTCC
CTTGCTGGATCCGGTGCAGAACCTAAGGAATTTTTCCTGGGTGGGTAGCGTCGTCGACCGAACCCATTTCCAAACGTTC
TTCACCACCGCGGAATCGGCATCAAAGCCTCCTTCGTACTCGCACGATTGCTCGAGGGCACCGAAGTCGAGCACGGGGG
TTCCGGTCACTAGGAGGTTCAGTTCTTCCGCGGTCAGGATATCGAGACTCGATTCCGCCATGACTTGATTGAAGCCTCT
CTCGAACTCCCCGTACTGTGACGCTACACTGTCTACCAGGAGCCACTTcacatagagcatcacgtactcttccttattg
gcaaaggtcacgg
>54E4T71.seq
ctgccattgtgcttttaatgtacggaacgagctatttgtaccgtttttagtacagccgctcgtgcaccaactcaactcc
aggctcttgaagcgtattactcatggagttcccatgatcggaggcgttttgctttggctgtacacgatcaatgaacgat
ccgatgaccgtctcgcaaatcccgaagacttctattgctccggaatcgaaactatgccgatggaggccttgttcgaaga
cctcagaacgtatcacatggccactgatagccaacgatccagcaactttttcctctctgctcatccgtttttgatggca
cccacggtgaaacaaaacctgctacaggtcgaacaccaaatgtcgatggtcgaagcggcacaggcagcaggtgtatcgt
tcgatcagcggacgcggcagttacaattcaagccttactttgtgttggccatcgaccgaaagtacttgctgcctcaaac
attacaggccgtagccaatgcttcgacgggagaattgcgcaagagcctcaaagtggtgttcaagggggggaggatggca
tcgatgctggcggcgtgacgaaagaattcttccaattattgtgcgagaaactgtttgatgtgaacaccggaatgtggac
gatttcggaatccaacgatacctggttcaattc
>54E5T71.seq
cctagcggttggatggccacgctgaacccggaagaaagcgacctgctgggcgaattgttcgagccgtcgtcgtcgtcgt
cggcatcatcgaaccgcggagccgaaaccaaaaccgaaaccgaaaacggcattgcatcgggcggcgaagcgacaaacaa
ggatcggttgacggccgaggacctggaagacatggaggacgacaacgacgtgatcgaactggtagaaatgatgggaccg
gacgcactgccgacggtagaagaactcaccgagacaatcactcagcacaaacaagaagctctcagatacaaacaggaag
ggaacattgaaatggcaaaatccagtttgttgcaatcgaaaaaggtcaaattgcaagccatgaggttggcagaaatcta
tcggaaactcgaaaccagaaacgcaacgggaggagccgacgacgacggtggcgaaaccgaccagcacgtcagcatggaa
gccctcgaagccttggtgaacagtgccgacacacccaagaaggatctgccaccgaaaccggcacctccgtcaccgccca
aggatccttggctgtccaagccatcgagcgaaatcaaggcggaagtgatttcggttgaaaaacgagaaacaggtgaagg
aagcgacacgattgtggcagctgttcaagcaaaaattgg
>54E6M13r1.seq
tgcacacttgtgctggttttgacgggtgccccgtgccggccggtttcaatcggtgtggatagatggatggatggcaatg
ccaagaacaaagcacgattccaaatttcggataggtcactcacaaccttttctcctgtacccgcagcatcgtgttacag
cataagaaatagcggtagtttctgcgttgagattcatttacaatacagtaatcgagaaactttgtatattttcagtctg
gtcggtttggttgaaagagaagaacatggcatgaatttgagaataaaccaccagacctaatttttctcattactacttc
taaaactttccagc
>54E7.seq
TACAGGAGATCCCACACAGCATTGGATCCTGCGAATATCTGTCCTTCCTTGATCTGACAAATTGCAAGAGTCTATCGCA
ACTGCCGGACGAACTCGAAAGTCTGAGCCGCTTGCGAATATTATATCTCAATGGCTGCACCGGTCTCGTGGAAATTCCC
GAACTCATTGGAGAACTACCTAAGTTGGAGGTATTCGAACTCGAGTCCTGTACTTCGTTAACATCAATTCCAACATCCT
GCTCCAAGTATTTGGAGAATTCAGATACGAAACAAAAATGTTCATAAAAAATCCAGTGTCTGTCAGATGATGTCTTTTG
CAACATGCTCCTGACCAAAATAAAATACCATGTGCGGGAACACCCCGGTTTCAaTTTCAACTACGACTCCTAAAGTCAC
ATCGGCGTGCTGCCAGGCGATGCGTGGAGATTCTCATGATCCAGAATTATTTAGTTTTCATATACGGTACCGGTATTTA
TTAACCTTTTAGAATTTAATCTA
>54E8.seq
gactacttttgcacacttgtgctggttttttttttttcactGTCTCATTGCGGTATTAATTATTAGTTTGTATCTCTCC
GTGCCTTTACCGCAAGAAGAGATAGAAGGGGAACTCTTGCTGAGTGTGTCAACCGATAGAGTTCGATCGACACACTTGC
TTCGATGGAAAAGTCTGATGCACTTTTTTCGTGGTTcCGACCCTTGCATTAATTTAATTTCTTGAACGGATGTGAATTA
TTATCTGCATGATGATGATATTGAAGGGACACATCCATCCTTTGTTATGGGCTCTTGCAAACAAAGATAATTAGCGTCC
CTGATTGCAAGAGGCCAATGGCTTCATTATCATAGCGAACCATTCAATAGTCTGATCAAAGAACACCTACGTGAACGCG
GKTTCTTTGTGGAACGACAGTTCGCTTGTGTACTCCCGTGGAGAAAGAGGTTTAGGACTGGGTGAAGTCAAAGGCTCCC
GGAGTTTGTTGTTGGTCCATTCCAAATCCAAATGTGTTTCCTTCGATCTGTGGtgcgagagcagcacccatgtcttcct
cgtcttcaactccaaaataggtctcgagaatcttgatgcacttctcgtaaatatcgttgttcgagtgctgttgcaagtc
ttcgatcttgttgagaccttcggcttcggaaacgaaaatggccatggagttgggctgtccagtcaacttcgactcttct
tcaccaaccttgaggatgttctccaaaccttcaagagcgatggttacaatcttgggatcattgacagtgagcaagtcac
agagagggcggatgcagccttgctgaaccaggaatttgagttgttggctgttgcctcccgatgtggcattcgaaatagc
ccatgctgcttcctttctgatatcgaactcggcgtttgtgagcaactgaatcaatggcggaataatgttgttctccacg
acagcttggatctgttccttgttcccggcggtaatgttggaaatggtccagcacgcctcttttcgaatacccttcttgg
gactcgacaagagggccaacaaacaaggcagagcattgttattgatgatgaattgggtctgcagatcgttaccagtggg
>54E10M13r1.seq
atgtgctggtttgttaattaataatggcaactctaatattatagaagttttctagtagcagtatacaaaggataattga
gagcacctacgtctgctgcccaacatcgaactagaaagctgctgctgttctcaggcggtctttattgttgttgtcgttg
agagtatgatgatggcaaggacaacgggaacaaaacgtcactcgcatcgtccgaagcggcataggagacatacattcaa
catactttttcatcgaaattgacttgctgcgcacgaaaccaccaaattaataatgattcgaacacacacaacaaggcaa
aaggtgaggataaccaggagaaatagcagaatcaactaaatcgaatggagtcgggtcgaggagaggagaaccaattgaa
ggacaagtttttaaatcaattaaaaacgtcaatcgatgcatccaaaggtgtcgagaggagcagctttttgcttcttc
>54E10T71.seq
taccttttttgctacctgccattgtgctttaagcagcaaccaacaaaaactgagtttttgtccatttcaacgatgagag
gtgattctctccccaattctcgcgttgcgatggtacgaacagcaatcatcgtgaatgtcataaccacccttgccttctt
tgccgtcttgaagtttagtggctatgtgattgttgtgaaagagacagagacgtcatcgaatgcctccccccccgctgct
tcggcggtagatatctttgacgatgccgctgtagctgtagctgtatctgtatccgaacgaagatatctcagcaaacgca
acacagaaacagaaagcgccagagacaaactcacccccgagcagataaaaatactgcagaaacaaaaaaagaggcggat
gagagtagaagcacaaagagaagcgaagaccaagcgggaatcatacagaatcgtttgcctcgcggaagacgacattaca
ttcctgccagaatttttgcttgacggcaaatatgcggtcacgggatcccaaatcatgatgaacggcaatgtctaccccg
cagaggacatccttgtgggggacaacgagttgatcggaaacgtcccggacccacccgatgatggatcgatgttcaccca
gaggtgcatggctaccaagggcttttgtgtcgtcctcgaacgaaacaaggatcgaagaagccatgtgcgaatcacttct
gtgtttaga
>54F1M13r1.seq
ctttgncgcccaatgtgctggtagtttttttttgcgtcttggattatatcattaatattaatactcatcgcaataacgc
agtattcgatggtcttttttttataaattgatcatggattttaaggtaacgaatggaagtcttagttttggttgcgaag
ttgcgataaaatgagtatgagtaccggtaggagagcttcgcaccttgcaattcgttgttttcgagctcagttttgcttg
gttatggcagtcgtctattcctcttcgtcctcatagtcgtcttcatcgtcatcgtcatcttcttccagccaattgaacc
aatccactgtttgaatcacggccttgagctttccactttcgtgctcaggagattcatcctctttccacatggcaaatgt
ttcctcatctgcaaagtcatacttgtacatcgctctaacatagactgaacgacatattcgtcgtcgagttttggaaatn
caatcttgtcgcaatactttttgcccggcaaaaagaattcccatttg
>54F1T71.seq
actctttttgcaccctgncttgtgctttgatgggaggtcncaacgacaatcgaggtggcggcggaagcagtggtttcga
cagattcgatcgaagaaatgatgatcgaagaggtggatacgacaatgatcgtggcggtgctggcggtggctttgattcc
ttccgaagaggtggattcgatcgtggagcagcaccaccaccaagcgagagccgaggcttttcctcctcgcaacctgcag
gtcccagtagcggcggaatgagacctagattgcagttgaagacgagaactgctcctgtacctgtacctgtaccaacaaa
gcctccgaaagaagaagaaaagaaggaagttgctgttgtcgaagaagaaaccactaaggaagaggtagtggtagaaaca
aaagaagtaacgcaagaagatgccacacctgcgacggatgaggcacctgtcgccagaactatctctcctgaacctgtta
aagaagacggttgggagactgtggaaggtgtaaaagccaaatcatcgaaagataaagacgcttcggcattaggaaagca
agccacaagtggtgacaagaaggatagcaaagaaagcggagagaagagagcatccaagaagcgtgaacccgaaattgtc
aactctagagcggnatggttggagtcc
>54F5.seq
CGCCTCCGCATTTTCATTGTCGATCGCGACAGGATTACAACCCAAAGGACCAAACAATCATAATGATATTCATATTCAT
AGGTACAAACCTGTAGTTGTCGTTGGGAAGATTATTATTGATGAATACGGAGACCCACATTCGTCTTGCCATCAGAATG
GGAGTAACAACGACGAAGCTGAACCAGAAAAACACGAGTCTTTGCCACTATCAATTAGTATCGGTGGAGGTGGGCCACA
AGCTGCCTTTGGTGCCGCTGCGGCTCTCTCTGTTTGGGATTCGTTTTATAATAATGGCAGGGAGGACAAGGAAATGAAT
GGCACAGTTACGTCACTTCCTTCTCGTTCACCTCCGCCCGTCATATTTGTGGCCCCTGTTGGCAAGGATTGGACCATGT
CTGAAACGTCGGCATTACTATCAACTTTGAATGTTACAAACACTAGCAGTGCATCATCGCCTACCTCCGCGGACGATTG
CATCAATGTCGCTGTGCATTTAATCCAGAGCGATCACAATGAAGGTAGTGTGACACCAAGAATAAGGTTGTGGCATGAC
CGAGACCAGGTCGTTCACTGGTACGCCATTGACGATTCTTTTGGTCAAAAAGGTGCCGATGGATTGTGGAGAAATAGAC
CGTCGCCCTCGGAGTTGACATCGATCCTACATGCGAACATCGGGAATCGCAAAATGCTTGACAATAATGATGCTGACAA
TAATGATGGCAAAGATGACGTAGTTCTTCACGTCATTGCCGAGGCAGGAAAAGATGCTGCTGGTGGTAAACTAGATTGT
TTGCCGCTGGTCACCAATCCAACATTATTGGAAGAGCATCTCTCTTTTGTTGGAATAGAGCCCGTCGCCAGTGGGGAAT
GTATTGGAGAGGAGGACGCATTATCGGCAGCCTCTATACTTCAGGGCTGTTGGGAGGTTAGAAATTCTTTGGATTCGAT
CTTTTGGTGTCCTGATCAGCAACTGGACAAGGCCATGAGAAAGCACAATTTGTATGACC
>54F11.seq
AGTTAGATTCAATTGATACCTTCACTCATTTGCGACCCAAGTGTCGTTCGGAAAGTATATCGTTCTATTTTTATTTCAG
AGCCGCTTCCAAATCATCTTTACTCGGATAAAGGTCATCGAATGCTGCCTTAAAATCTGCAGCAGTTTTACCTCCAGGA
GCAGCCTCCTTTACAGAGTCTTCGATCTTCTTGGCCGCAGCCAACGCATTTGCCTTTCTCTCGTCAAATCCGGGAATCA
ACCTACTTTGTGCGGAATGGATCATGTCATTTTCCTTTTTCAATCCAAAGAGGGCGTCTGCTTTCGCGAGGCCAAACTC
GTAACCAATAATCTTAACGGAATCCCACCATTCTCCTTCTCCCATTTCCAAACGCACCTGATCGGCGTATGTCCAATTC
ATCAAATCGCCTTTCGTTTTGGGAGCTCCCTTTGGATGGGTGCTGtTTGCAATTCTGTGCAATACTTGGTAGGCCTCTA
TATCTTTGAGTTGCTCTGAgggctcattgataatatctgccgccttttcctttccgtgtttctcttccatttccttcaa
gtactcgttgtattttgcaactccgatggtcgttcgaacctgttcggtcgcatccaccttgaattgagccatgcatctc
aagagatcgagtccaagatcgtcgcaagcctttcctccctttcgacattctctcacattcaaaatagacgccttgcatg
ggacggaatcagcgacttcgtcatcgttttgaatgaggccttcgatgtgtttgaatagtttgttgaaagccatttttgg
tagtgatataaccaggtggttctatcgtcaagatcgcaaagattcaaatatgggtcgctaataaagcacaatgcgt
>54F12M13r1.seq
acaaacgagaacgaaagctactccagtccggattattcacaatctaatccagcggacccagtccagtccaatcaaatcc
aatcgaatccaatccaatttattatactacaaggcaccagtcacaaccatgaggacttctgcggcggcattgctcctgc
tgctgctgggaatcggcggtgatttcgatttcgattcgtccatcgcaccggtgaaagcccagaaggcgtcgcacggaat
gcgcgaccccggacacgacggtcgtcccgccaaggttctgaccagggaggaaatcggatcccgcgatcgcttctggaag
cacaaccttcctgaa
>54F12T71.seq
cgtgtagatccgttgctcgtcgggaaccagctcctcctccttgtacaaaatcttgtgggcgacctgcatcatgccggat
ttctctacgtactcgaggaattccttgtggagctcgggggggaatccaatgacaaaggactccccgtcggatccgtcga
cgggggagaggtcatcccgccagcggatcgggtgcatctcggcgacgcccagctgtctggggatcataaagtccggttc
ctcctcttgggtataaaagtcgttcaggtccatctcgttgccggccccgtcataaaaggtgaccctggccttgagatgg
ttgggccgggtgcgggttcggccgcgccacgttgtccttctggcggttgattccgggaaagggcgcggcgaggggatcc
ccgtgggcgtccacctcggtgggatcgt
>54G3T71.seq
ttgtggagaatgtctgaaacgaaagcatgggaggtcgatacccttcgaggacatgccaacaacgtaagcagttgtttat
tccatcccaagcatgatttggtcgtttccaatagtgaagatagaagcatccgggtatgggatgtctcgaaacgtgttgg
cgttcaaactttccgacgtgaaggcgatcggttttggatcttggctgcacataccaaccaaaatctgttggcagcagga
cacgactctggtatgatcgtgttcaagctagagagagagcgtcctgctatgtgctacaatgcccctcgttccaagctgt
actacgtccgtggccgtgaactttttgctcgtgattacagccatggatccggcaacgatgttccagtagcttctctccg
aagggttggacaacaggcccaaacagatggaatcggctcggctcctcgaaccctggtctacaaccaacacaatcctagc
gagggaaatgttttggtatgtagcgatgtcgatggcggttgttacgaacttctcaccttcaagaacgaaggaaccggaa
ctgtcaccgatggaaaacgaggtgcatgcttgggtcctgccgtatttttgggacgcaaccgatttgcagtccttgatag
acaccagcgcgaaattattgtcaagaaccttgacaatgaaacaactaagcgcgtgcaccctcccgtcgcaaacgttgac
gcttttgttggacggangagcctctggaccgggtcttgctgcccccgaatgat
>54G5M13r.seq
cgcccaatgtgctggttagAAGCTGGAAcCGAACAAAAGCGAAAAACATCGATATCTTTTATAAAGCGCCCGATGGCTG
AGTACGACTATCGTGCTCTGGTCTACCCTTCGTCCTTCGTTGCGTATTTTTGAAAACATAAGAGGTAACGAAAGTACTA
AGACCGCATTTGGAACGGGAACGAAGAGCTtGATGCAGCAAGCtTGTAGCTTTTTGCCAGCCATTGGAATCCAAATAAC
TCAAATCCCCAAGAATCCTCGTTGATTGTCTGCTTTGAAAGTTATCTTTTTTCGAAGAGATTGTCATTGAATCACCTGT
GGATTTCGACATTGTTGAGAGGATATCCGAATCGTTTCTTCCATCGAATCGGGTTGGTGGGTTTTTGGTCGAMCGGAAA
GTTCGATTTGCCCGAATCACAAGTACCTTCCATTCCTGTCCGAGGATGTTGTTTGCCGCTTCTGGACGAATGCTGTTGC
GATCAAAACGGCAGATTATTGTGCGATCATACAACCATTGGTCGGARAGCGATGGCaAAAGGCTACAATGGACgGGGGA
TGATGGTATCAAAGCTTCTGCATCSCATTTTA
>54G6.seq
aagccaCCGCAACAGAGAAAAAATAGTGCTGAACCTGCACCTATTTCCTCATTATACCTACCAGTACGAGTACTACTCT
GATCACAACACAAAATGCTCTCAAGATTCGCTCCCATCATCGCTCGGACCGCTGCCACCCGCGCCACCTCACTCGCGGC
TCCCGCTGCCGTTCGGGGATTCGCCACCGTTGGAGAGGTTACAACGGCCGCAGATGCCGCCATGcTGAGTGGATATCGC
AACATCCCATACACAATCAATCAAGATGCCATGGTCATCGACGCTGTCCAGCAATTTGCGGCGAATAACATTGGTTGTC
TGGTTGTTATCGACGATGATGGTGCATTAGCTGGAGTCATCAGTGAACGCGACTACATTACAAAGATTGCCTTACTTGG
TCGAACTTCCAAGGAAMCAAAGGTGAAGGAAATCGCCACCATGAGCAGTAAGCTTATTACGGTCAAGGTGAGTTTCCGT
CGTTtATGACTTGGTCTGTAAaggatctaatttttgtttgtggtgaagtgaaatgaaatcacgattttcagatccgagt
tatttatggttgcgtatgttttggcgtctctcaccaatctatgatttattacgtttggtttcaattcccgtccgaaatt
caaattataatcgtcgttgctacgcaaactgaaaaaatcaatacggtatatgtgtgtatgggtcggtttcgcgactaaa
caacaatcaatgtaaataaagcctgatgattcggtccagatgtgcatggaaaaaatgcttgcctccgacattcgtcact
tacccctcgtagaggatggggagttgaagggaatggtctcaatcaaagatttggtcaaaacgactatccaagaaaagga
agataccatcaaagttctgtccgacttcgctcttggaaagggtggacattttgggtctgattaacaagg
>54G7M13r1.seq
ctttttgataaacaaacaattcaaattaactttatatcagtgcagcaccattggattcgttccaatcgcgagacgagct
gtgtaatccaaccagtgcctgtacagattccagcagatgcaacgagatggttctccgtgtttgccagccatgaagcgag
ccagctcgacagatacttcacctctttttcggtcccctatctcattcgtttcgaaaaacgaatcagcaacgcggcgacg
tcattcctgcatcggttggcaacccaaggctccgatccgctagcgtcggccgtcaccgacggttcgcgacatacactcc
gctctacccaccaccggcatcaaagtccaaccgcaaccacaccgatactattcaatcacaatcatttttcggtattgta
ttgtactccgtattgtatttcgttaattcggtccggcaacaaggcaacaaacaaaccccttagagctcgtcgcttccct
tcgtcttggatgcgtggaccttgcaggccttcatgaggccgagaccggagttcttgatctcctcctgggtcttctcctt
cttttccatcatctcttggtatgccttctggagaccctcgacgccggtcttgaattcttccctcggcgtcctcgatctg
cttctcgccgtcggcaatcagcttact
>54G7T71.seq
gttttcaagaaccggtaccggtcactgctcgagctcttcgactaacggctgccgctcttcgtctagctcctgcggctcc
ttcttaagttctggccgcagctcccagaggtcttccgtatggttctctactaccttttcttcctcttctgggtcctcct
ctagttcttgaggccagagccggagtacttccggacgttccaggtgcgtaggttctgcttcccttcgctgctcgagatt
ccccaaacaaacaacggaacaacggcctggcttaattgctttatgttatgcctcatgttatgttatggctttttactaa
cactaacttatcatagccacaccaacgccaacctgaaactacggccaccacccatctcgcctcacatacagcgcttggc
agccactgccggctgcgatcgcctagcctcggaacccaacggttggctacgtccttactgcagcggcgcaacgactaag
caaaaagctttgcttactctatcccctggctttttctccacttcatagacagctcgaccgagcgaagtaccgaccgttt
gtgcctcttggtagagcaacgtagacgaccttagacatgtccgtgaaccaacctaatgtgtcgagcagagcgctaacct
tgcttangttacccacgacgtgactatatttcaataaaacttaa
>54G9M13r.seq
ccctatgtgctggatttaccacgacacaccATAGGCTTCATATTCACTCAGAACTTCACCTTACGGAATCCAAAAGGAT
AACACCTCACCAGAACTCGAACTCGTTGGAATTCGAATGGAAGGAGGAATTGGATTCATCCCTCACACCCACAACATCC
CGGTTGTTGGCATCTACATCTGCATCTGCATCTGCATCTGCATCTCCCCCTCCACTACCGCCTTTGTGGACGGAAGGAT
TCGCGCATGGTGTTGCCGACTCTGTGAAAAAGCCCGTCGATCGCATGATAAGCGCTGGAAACCTGATGCTGCAACCCCG
TCGGACGTTTTGGTCCCGTCTGAAACCCCAAGACATTGTTCGTGTTCGATCCATAACATCCAGCGAAGACGAGGATAGT
GAAAGGGACGACGACGACGACGACGACGACGAGGAGCACGAGCACGAAgGAGGTCGACGACSAGAATGATGGGcCTTGC
AGTATTGGGATGCCGGTTCGTTCTCGAGCGTCACACGGGTCGGAATCCGGGGAAAAGgaacaacgtgctcatatgcnct
caagcatctcaaaca
>54G9T71.seq
agcctttttttttttttttttttttgtctatgaatgaatggcattagtcattacgcgtaatgtgttcaataatgatgaa
catttctgttgtatgcattattctcgtagtatccctgattcctgtggctgggacgtacttcgaggtggggcattcgcat
tatgccgttgctcttgcggcccgaanaananaatgcttccgttcctgctggtggtgcagganaaccgaaagagttcggc
agcggttgttgtggaatcatcanatcttgtggatgatgatgatgtggaaggtgctgccgctgccgcgggtgatagtact
cgaagtggcgaccggggctgcctgcatctctcgactgctgcccatggtggtagccccgctgtggaatctgcatgtataa
gttgttattcgtgtaatttgtgtaataaccatccccatcgaaactgtcggggctgtaagagtagctattgttcgccacc
attggaattggacccgcgtggtgccggcgaangcgaatggcaattcnaatccggatatccactattgaagcagcccatc
>54G10M13r1.seq
ctggatgctgcaatagtcgactcattagtttgagatattagttataaatctatcgttctcctctttgtagggcagcaat
ggccctcttgatttctttgtaccgacgatactgagctgcgacgggtcgaatatcagcgaagctttgaacctgtcgctgg
tgctctcttgaagaagtctctctcaaatgatctaagcatctgatgaagtcttcccttttcggctttcagggtagccaga
tcctgaccaggcgttcccgatccagtctgatttcggcgtccactgatgttcggtttcctgccagtcgattcatcactat
ctgagcctaccggtgagacaaccgacctctgagttcctattggactactcgaacta
>54G10T71.seq
ctcttgcgaaaatacggcgaatgtgtggaaccgcacgttaccaacgaagattcgtgcaacgtgttgctccttcattgat
cagaccaccacggggtgcaatgtggtgtttgaagcatcaaaatgatatggagccaattctagctgctgcggagttgata
ttcgattcagcttttgatgttttttcgaaggcttggtacgatcgtggccaactgttgctcgcagatacgaagagagcgg
aaacgctcaatactgtagcaatgcaattgaagaatttgagttcgcatccggaagataatttgacatttgagttgggcca
tggaaataacgcatggagatctaacaagtataaaagcggaaaagatccgtcgaaaggcacgaaggaacctcttgcggaa
tgggaagttatcgaggttgacagacatattcgagtgtcaatatcgaatattatctcgatggactggtcacgccgtagtc
gttttcgaaggaagcanccttgtcgtctgcatctttcaaccgtgcacgatctacggggaaacgaccaagcgtttttctt
cacgctgcatcaagtggcgaaaacagtccgaaaaatcctactccgtcaagcccgttacgacaaccgatttcgaagacta
cccttcctggtttttgggtggtgaaactggtgacggaaatagtacccattcgtctaattttgcatctatggccanaggt
tcaacgtgacaaccaaagtcatccattggtctcataacataccgtg
>54H3M13r1.seq
cgcaccaatgtgctggtttggaacaacagttgcgacgacaaatcccctcccaagcttcttctggaaatccattcgatcc
gatctagactgaaatagagaaccgtttctattgttcctcacgagcaacaacacaacggcagcgtcaaatacaaaaaaca
caggcacagacactacagaaccatggatgcngaatgctggacatccggggcaatcggcctcggcgatgaatacgcttgc
cggagtaatgaacactgcgaagcaaaagtgggattcctccggtgccaacgaagccgtgtcgaaattatctgcgtcaatt
cccgactcgacaaaggttttcctttcccagaccaccgggcagctgttcacccgcgagaaactgcgaagcgtgaccgtct
gcttcggaatcggagaagaacgcgccttttacgtcgagaaacgccttccntttngggggcacgggtcaacacaccgtcc
agtttttttacctgattactctttttgatggccgtcctgttcggactgacgctctttgtgaccccgtccgcatcat
>54H5.seq
TGAACAGTGACCTAGACAAACCAATCTTCCTTGTCATGCATGGAGGTTCTGGTTCCACTGACGACGAGgATTAGAACTG
CTGTCGAAAATGGAGTTGTGAAAATGAATATTGATACCGATACGCAATGGTCGTACTGGGATGGTCTCCGTGCCTACGA
AAGTGAAAAGCGTGGGTATCTCCAAGCTCAAATTGGAAATCCTGACGGTTCAGACAAACCCAACAAGAAATTCTACGAT
CCTCGTGTCTGGCTCCGAAAGGCCGAAGAGGCCATGTGCAAGCGTGTAATGGTCAGCATGGACAAGCTTTCCACCACTG
GCACTTACGAGATTTCGGAGGACGAACCTGCATATGCTCAAATTGGCGAACTCAAGGCCACTCCCAGCCCAGTGATTCT
CATGGCTGCCGGCGCCATCGTTGGATCTGCCGCGACACTCCTCATGAAAGCCATCGCCAAATAAATAGAAGAGTGAGCG
ACCTCAATGGATCTTCAGATGAAATCTGTTGCGGTTGGCACTGATCTCTACCACGGCAATGGTTCCTTAATATCCTTTT
CCTACGCAAGCGATGATAATATTCAAATGAATTTATCTTCAATTGTTTACGGAAAAGGATATTAc
>54H10.seq
GGCGTTAAACGCGGCCGCCCATTGTGCTGGAAAGAgGTAATCATATTATTATTTACTTGCGAAGTTGTATTATTTGGAG
TATTATTTTTTATTCATTCGTGTGAGCATGAATCCCTAGCTCGTAGCTAGTGAATAAAGTCACTTTTGTTTTAATACCC
GCGTCAAAAGCAGCACTAGGGGTCTACCAACATTTTTACTAAGTGTGTTCCGTTATCTTTATGGCTTGCAAAAGGCATT
GTCTATCCGTCCGCCCAAGTTGATCTTGATTCGTTCTTTATCATAATATGTATATTGTGTTATCGTTACCGAACTCGGC
CAGACAAACAGACTAAATCCCTGCCCCCTTTTCTATACCAG
>54H11.seq
gacaaaaacgtagtaccgcatgtgctggaaGTTTATTCACAGCTTATGCCGACACCGAAGTGGAAACTGGTTGTCGATA
TTGGATCGGCTCCCCCAAAACCCGATGGCAAAGCCATTGACAAGAGGATACCAGATATGCTGAAACTATTGGCAGAAAA
CATACCTACACATCGCAGCTCGCCATTTTCGCCGTATCTTCCCGGTTTCACAGCACTTCGTCTGCTCTTATTGAAACGA
AACAAGACATCAGAGGACAATGATCTAGCAAGCACAATGCTCGATTCTTATTCGTCGTACCTTTCTTCCGGTAGAAACA
GTACCGAGACTGCGTGGATGGTTGCAAGAGATTATATGCtcctcacccaaacatccaaccagcagagtgctgtgatgcc
acaacctcttcaatctatccatccacatcagcagcagcaacaacaacagcagcagcaacaacagcagcagcaacaacaa
caacagcagcagcaacaacaacaacaacacctccttcaacaccacagttcttcGCAGCCGCAGCATGCTGTCCAACAGA
TTCAACACCCAGCAGCCGATGCAGCAACAAATGAGCCAAGGTCACCATGTCAAACGATGCAACAACCACAGCAGCAGCA
ACCaCAACACAACATCATTCCGGCGGGGCAGCAAATACAACAAATGCATCATCAAATGGCCCGAGCTCCTCATCCGACA
ATTTTCAGCAGCAGCAGCAGCAGCAGCACCCAAATTYGGTTTGTTGGCTCCGGGGTCGATGCCAGCACCGTcCGGTTTG
ATGGGAAGCATGGCTCTYTYGTGTCGGCTGCCGCTAACCATGGGCAAGAGGCTCTTtCWTCGKGGGGGCACTTTACCAC
CCACGGKATCcGCTGcCCTGAGTCATTTtGcGCAGCAGCAGCACCCAAaTGGTGCACCCCGGkGGCAGTCGTCgCTGCA
GAACGACAAAAAGGGGTTCCTGAGCGTGAATGACGAAGGATGACAGAAAAAGGGAGCGAAAGGGATCGAGAGCAAATAA
ATTTTGAAGTTTTGCTACAGTATACGAATACATCATCCATTTAATTTCCAAAAAAAAAAAAAAAaatactccagcaca
>55A3.seq
GACAAGTTTCTTTCTATATTACGAAGTAATAGGCAGGCGCACTGTTTCCAGCGCAGCCAAACAAAAATACAAACAATAC
TACAATCTATCCAATCTATTATTTTCTCTGTCCATAGCGAGTTCATTCCCGAGGTGCTCTTTCCCCAAACAATCTTTCT
CCCCCAAGATGAGGAGGCAGAAGATGGGTGCAATAAGAAGCATCATAGTTCTTGCCCCTGTTACGAGAATGATCCATGC
CCATTTCCTCGTCATAACGTAATTGTGGGGTGTTAGGAATGCGATGTGGTTCATCACTCCGCGAGTTCGTACTCAATGC
AAAAGACGGCTGATGACGTATATCATAGTCGTTAGATGCCTCATTAGAAAAACCAGTGCTGGAATCTTGGCGACGCTGC
AGGGACTGCTGTTGGGATTGCTGCAGGGACTGATTTTGGATCCGTCTTCGTTTCTTTGCTCTACTAGACCGCGCAGCCT
CGGCTGCCACCAATTGCCGCCGTAACTGTGGCGCATCCTCGCGGAGAGACTGACAAACTTTTTCAAAAGCTCGTTGTTC
CCCGATTTCAACCCATTCAAAAGCCCCTTTTTGATTTCTTATCCTCTTTACAAAACGTACACCATCAGCCTGGAACTTG
GTCATGAGTTTCATAGCAATCTtGGgttTTTtCGTTCCGTTTCGAACACAAATATTCCATTTCATGCTCCCTGATTACC
TCCTTGAACGCCAAGTTTCCGGGATGGTTGTTACTAGGACCTCCACGACCACATACAACGTCATCACGCTGCAATCGGA
[truncated: 824,916 more chars]
