# Supplementary material for: Gene expression studies for the analysis of domoic acid production in the marine diatom Pseudo-nitzschia multiseries
Source: BMC Mol Biol. 2013 Nov 1;14:25. doi: 10.1186/1471-2199-14-25 (PMC3832940; doi:10.1186/1471-2199-14-25)
Supplement: Additional file 6 — RT-qPCR data. [file 1471-2199-14-25-S6.xlsx]

## Sheet: Raw Data for silicate expt
Well	Ps-n NR Identifier	Time Point	Sample	Ct	Technical replicate average	Stdev
B10	135H6	T10	Biological Replicate #1	24.31
B11	135H6	T10	Biological Replicate #1	24.09
B12	135H6	T10	Biological Replicate #1	24.29	24.23	0.121655
B10	135H6	T10	Biological Replicate #2	23.95
B11	135H6	T10	Biological Replicate #2	23.96
B12	135H6	T10	Biological Replicate #2	23.97	23.96	0.01
B10	135H6	T10	Biological Replicate #3	24.38
B11	135H6	T10	Biological Replicate #3	24.37
B12	135H6	T10	Biological Replicate #3	24.36	24.37	0.01
B07	135H6	T3	Biological Replicate #2	22.53
B08	135H6	T3	Biological Replicate #2	22.49
B09	135H6	T3	Biological Replicate #2	22.53	22.5167	0.023094
B07	135H6	T3	Biological Replicate #3	22.02
B08	135H6	T3	Biological Replicate #3	22.02
B09	135H6	T3	Biological Replicate #3	22.23	22.09	0.121244
B07	135H6	T4	Biological Replicate #1	22.99
B08	135H6	T4	Biological Replicate #1	22.99
B09	135H6	T4	Biological Replicate #1	23.05	23.01	0.034641
B07	135H6	T4	Biological Replicate #2	22.21
B08	135H6	T4	Biological Replicate #2	22.24
B09	135H6	T4	Biological Replicate #2	22.21	22.22	0.0173205
B07	135H6	T4	Biological Replicate #3	21.71
B08	135H6	T4	Biological Replicate #3	21.76
B09	135H6	T4	Biological Replicate #3	21.63	21.7	0.0655744
B07	135H6	T5	Biological Replicate #1	23.32
B08	135H6	T5	Biological Replicate #1	23.41
B09	135H6	T5	Biological Replicate #1	23.44	23.39	0.06245
B07	135H6	T5	Biological Replicate #2	23.92
B08	135H6	T5	Biological Replicate #2	23.97
B09	135H6	T5	Biological Replicate #2	24.01	23.9667	0.0450925
B07	135H6	T5	Biological Replicate #3	23.34
B08	135H6	T5	Biological Replicate #3	23.44
B09	135H6	T5	Biological Replicate #3	23.4	23.3933	0.0503322
B07	135H6	T6	Biological Replicate #1	23.44
B08	135H6	T6	Biological Replicate #1	23.52
B09	135H6	T6	Biological Replicate #1	23.44	23.4667	0.046188
B07	135H6	T6	Biological Replicate #2	23.24
B08	135H6	T6	Biological Replicate #2	23.25
B09	135H6	T6	Biological Replicate #2	23.57	23.3533	0.187705
B07	135H6	T6	Biological Replicate #3	24.28
B08	135H6	T6	Biological Replicate #3	24.25
B09	135H6	T6	Biological Replicate #3	24.22	24.25	0.03
B10	135H6	T7	Biological Replicate #1	23.71
B11	135H6	T7	Biological Replicate #1	23.68
B12	135H6	T7	Biological Replicate #1	23.76	23.7167	0.0404145
B10	135H6	T7	Biological Replicate #2	23.24
B11	135H6	T7	Biological Replicate #2	23.16
B12	135H6	T7	Biological Replicate #2	23.31	23.2367	0.0750555
B10	135H6	T7	Biological Replicate #3	24.12
B11	135H6	T7	Biological Replicate #3	24.02
B12	135H6	T7	Biological Replicate #3	24.12	24.0867	0.057735
B10	135H6	T8	Biological Replicate #1	24.05
B11	135H6	T8	Biological Replicate #1	24.02
B12	135H6	T8	Biological Replicate #1	24.17	24.08	0.0793725
B10	135H6	T8	Biological Replicate #2	23.47
B11	135H6	T8	Biological Replicate #2	23.54
B12	135H6	T8	Biological Replicate #2	23.55	23.52	0.043589
B10	135H6	T8	Biological Replicate #3	23.49
B11	135H6	T8	Biological Replicate #3	23.51
B12	135H6	T8	Biological Replicate #3	23.5	23.5	0.01
B10	135H6	T9	Biological Replicate #1	24.28
B11	135H6	T9	Biological Replicate #1	24.21
B12	135H6	T9	Biological Replicate #1	24.37	24.2867	0.0802081
B10	135H6	T9	Biological Replicate #2	23.34
B11	135H6	T9	Biological Replicate #2	23.22
B12	135H6	T9	Biological Replicate #2	23.41	23.3233	0.0960902
B10	135H6	T9	Biological Replicate #3	24.51
B11	135H6	T9	Biological Replicate #3	24.41
B12	135H6	T9	Biological Replicate #3	24.6	24.5067	0.0950438
F10	177F1	T10	Biological Replicate #1	22.61
F11	177F1	T10	Biological Replicate #1	22.41
F12	177F1	T10	Biological Replicate #1	22.7	22.5733	0.148436
F10	177F1	T10	Biological Replicate #2	21.67
F11	177F1	T10	Biological Replicate #2	21.49
F12	177F1	T10	Biological Replicate #2	21.61	21.59	0.0916515
F10	177F1	T10	Biological Replicate #3	22.18
F11	177F1	T10	Biological Replicate #3	22.07
F12	177F1	T10	Biological Replicate #3	22.38	22.21	0.157162
F07	177F1	T3	Biological Replicate #2	22.46
F08	177F1	T3	Biological Replicate #2	22.42
F09	177F1	T3	Biological Replicate #2	22.39	22.4233	0.0351188
F07	177F1	T3	Biological Replicate #3	22.15
F08	177F1	T3	Biological Replicate #3	22.11
F09	177F1	T3	Biological Replicate #3	22.06	22.1067	0.0450925
F07	177F1	T4	Biological Replicate #1	21.31
F08	177F1	T4	Biological Replicate #1	21.32
F09	177F1	T4	Biological Replicate #1	21.37	21.3333	0.0321455
F07	177F1	T4	Biological Replicate #2	21.93
F08	177F1	T4	Biological Replicate #2	21.84
F09	177F1	T4	Biological Replicate #2	21.92	21.8967	0.0493288
F07	177F1	T4	Biological Replicate #3	21.75
F08	177F1	T4	Biological Replicate #3	21.63
F09	177F1	T4	Biological Replicate #3	21.7	21.6933	0.0602771
F07	177F1	T5	Biological Replicate #1	21.11
F08	177F1	T5	Biological Replicate #1	21.15
F09	177F1	T5	Biological Replicate #1	21.14	21.1333	0.0208167
F07	177F1	T5	Biological Replicate #2	21.18
F08	177F1	T5	Biological Replicate #2	21.11
F09	177F1	T5	Biological Replicate #2	21.15	21.1467	0.0351188
F07	177F1	T5	Biological Replicate #3	21.26
F08	177F1	T5	Biological Replicate #3	21.11
F09	177F1	T5	Biological Replicate #3	21.17	21.18	0.0754983
F07	177F1	T6	Biological Replicate #1	21.02
F08	177F1	T6	Biological Replicate #1	20.96
F09	177F1	T6	Biological Replicate #1	20.98	20.9867	0.0305505
F07	177F1	T6	Biological Replicate #2	21.03
F08	177F1	T6	Biological Replicate #2	21.06
F09	177F1	T6	Biological Replicate #2	21.08	21.0567	0.0251661
F07	177F1	T6	Biological Replicate #3	21.09
F08	177F1	T6	Biological Replicate #3	21.04
F09	177F1	T6	Biological Replicate #3	21.09	21.0733	0.0288675
F10	177F1	T7	Biological Replicate #1	21.28
F11	177F1	T7	Biological Replicate #1	21.06
F12	177F1	T7	Biological Replicate #1	21.24	21.1933	0.117189
F10	177F1	T7	Biological Replicate #2	21.39
F11	177F1	T7	Biological Replicate #2	21.31
F12	177F1	T7	Biological Replicate #2	21.54	21.4133	0.116762
F10	177F1	T7	Biological Replicate #3	21.07
F11	177F1	T7	Biological Replicate #3	21
F12	177F1	T7	Biological Replicate #3	21.13	21.0667	0.0650641
F10	177F1	T8	Biological Replicate #1	21.65
F11	177F1	T8	Biological Replicate #1	21.49
F12	177F1	T8	Biological Replicate #1	21.66	21.6	0.0953939
F10	177F1	T8	Biological Replicate #2	21.56
F11	177F1	T8	Biological Replicate #2	21.34
F12	177F1	T8	Biological Replicate #2	21.49	21.4633	0.112398
F10	177F1	T8	Biological Replicate #3	21.32
F11	177F1	T8	Biological Replicate #3	21.19
F12	177F1	T8	Biological Replicate #3	21.31	21.2733	0.0723418
F10	177F1	T9	Biological Replicate #1	22.47
F11	177F1	T9	Biological Replicate #1	22.26
F12	177F1	T9	Biological Replicate #1	22.39	22.3733	0.105987
F10	177F1	T9	Biological Replicate #2	21.9
F11	177F1	T9	Biological Replicate #2	21.7
F12	177F1	T9	Biological Replicate #2	21.91	21.8367	0.118462
F10	177F1	T9	Biological Replicate #3	22.35
F11	177F1	T9	Biological Replicate #3	22.12
F12	177F1	T9	Biological Replicate #3	22.29	22.2533	0.119304
D10	45E3 2011	T10	Biological Replicate #1	23.92
D11	45E3 2011	T10	Biological Replicate #1	23.87
D12	45E3 2011	T10	Biological Replicate #1	24.06	23.95	0.0984886
D10	45E3 2011	T10	Biological Replicate #2	23.25
D11	45E3 2011	T10	Biological Replicate #2	23.16
D12	45E3 2011	T10	Biological Replicate #2	23.3	23.2367	0.070946
D10	45E3 2011	T10	Biological Replicate #3	23.6
D11	45E3 2011	T10	Biological Replicate #3	23.46
D12	45E3 2011	T10	Biological Replicate #3	23.83	23.63	0.186815
D07	45E3 2011	T3	Biological Replicate #2	23.31
D08	45E3 2011	T3	Biological Replicate #2	23.28
D09	45E3 2011	T3	Biological Replicate #2	23.23	23.2733	0.0404145
D07	45E3 2011	T3	Biological Replicate #3	23.4
D08	45E3 2011	T3	Biological Replicate #3	23.31
D09	45E3 2011	T3	Biological Replicate #3	23.34	23.35	0.0458258
D07	45E3 2011	T4	Biological Replicate #1	22.49
D08	45E3 2011	T4	Biological Replicate #1	22.45
D09	45E3 2011	T4	Biological Replicate #1	22.43	22.4567	0.0305505
D07	45E3 2011	T4	Biological Replicate #2	23.19
D08	45E3 2011	T4	Biological Replicate #2	23.15
D09	45E3 2011	T4	Biological Replicate #2	23.13	23.1567	0.0305505
D07	45E3 2011	T4	Biological Replicate #3	22.99
D08	45E3 2011	T4	Biological Replicate #3	22.79
D09	45E3 2011	T4	Biological Replicate #3	22.95	22.91	0.10583
D07	45E3 2011	T5	Biological Replicate #1	22.19
D08	45E3 2011	T5	Biological Replicate #1	22.17
D09	45E3 2011	T5	Biological Replicate #1	22.14	22.1667	0.0251661
D07	45E3 2011	T5	Biological Replicate #2	23.06
D08	45E3 2011	T5	Biological Replicate #2	22.93
D09	45E3 2011	T5	Biological Replicate #2	23.01	23	0.0655744
D07	45E3 2011	T5	Biological Replicate #3	22.19
D08	45E3 2011	T5	Biological Replicate #3	22.17
D09	45E3 2011	T5	Biological Replicate #3	22.17	22.1767	0.011547
D07	45E3 2011	T6	Biological Replicate #1	22.4
D08	45E3 2011	T6	Biological Replicate #1	22.41
D09	45E3 2011	T6	Biological Replicate #1	22.78	22.53	0.216564
D07	45E3 2011	T6	Biological Replicate #2	22.49
D08	45E3 2011	T6	Biological Replicate #2	22.43
D09	45E3 2011	T6	Biological Replicate #2	22.29	22.4033	0.102632
D07	45E3 2011	T6	Biological Replicate #3	22.53
D08	45E3 2011	T6	Biological Replicate #3	22.19
D09	45E3 2011	T6	Biological Replicate #3	22.17	22.2967	0.20232
D10	45E3 2011	T7	Biological Replicate #1	22.61
D11	45E3 2011	T7	Biological Replicate #1	22.47
D12	45E3 2011	T7	Biological Replicate #1	23.01	22.6967	0.280238
D10	45E3 2011	T7	Biological Replicate #2	22.6
D11	45E3 2011	T7	Biological Replicate #2	22.55
D12	45E3 2011	T7	Biological Replicate #2	23.13	22.76	0.321403
D10	45E3 2011	T7	Biological Replicate #3	22.22
D11	45E3 2011	T7	Biological Replicate #3	22.16
D12	45E3 2011	T7	Biological Replicate #3	22.38	22.2533	0.113725
D10	45E3 2011	T8	Biological Replicate #1	22.79
D11	45E3 2011	T8	Biological Replicate #1	22.86
D12	45E3 2011	T8	Biological Replicate #1	23.03	22.8933	0.123423
D10	45E3 2011	T8	Biological Replicate #2	22.69
D11	45E3 2011	T8	Biological Replicate #2	22.64
D12	45E3 2011	T8	Biological Replicate #2	22.77	22.7	0.0655744
D10	45E3 2011	T8	Biological Replicate #3	22.88
D11	45E3 2011	T8	Biological Replicate #3	22.82
D12	45E3 2011	T8	Biological Replicate #3	22.88	22.86	0.034641
D10	45E3 2011	T9	Biological Replicate #1	23.5
D11	45E3 2011	T9	Biological Replicate #1	23.53
D12	45E3 2011	T9	Biological Replicate #1	23.6	23.5433	0.051316
D10	45E3 2011	T9	Biological Replicate #2	23.08
D11	45E3 2011	T9	Biological Replicate #2	23.14
D12	45E3 2011	T9	Biological Replicate #2	23.23	23.15	0.0754983
D10	45E3 2011	T9	Biological Replicate #3	23.64
D11	45E3 2011	T9	Biological Replicate #3	23.7
D12	45E3 2011	T9	Biological Replicate #3	23.74	23.6933	0.0503322
E10	53B6	T10	Biological Replicate #1	28.19
E11	53B6	T10	Biological Replicate #1	28.1
E12	53B6	T10	Biological Replicate #1	28.54	28.2767	0.232451
E10	53B6	T10	Biological Replicate #2	27.97
E11	53B6	T10	Biological Replicate #2	27.86
E12	53B6	T10	Biological Replicate #2	27.97	27.9333	0.0635085
E10	53B6	T10	Biological Replicate #3	28.23
E11	53B6	T10	Biological Replicate #3	28.16
E12	53B6	T10	Biological Replicate #3	28.54	28.31	0.202237
E07	53B6	T3	Biological Replicate #2	28.35
E08	53B6	T3	Biological Replicate #2	28.33
E09	53B6	T3	Biological Replicate #2	28.19	28.29	0.087178
E07	53B6	T3	Biological Replicate #3	28.13
E08	53B6	T3	Biological Replicate #3	28.08
E09	53B6	T3	Biological Replicate #3	28	28.07	0.0655744
E07	53B6	T4	Biological Replicate #1	27.07
E08	53B6	T4	Biological Replicate #1	27.03
E09	53B6	T4	Biological Replicate #1	27.09	27.0633	0.0305505
E07	53B6	T4	Biological Replicate #2	28.36
E08	53B6	T4	Biological Replicate #2	28.22
E09	53B6	T4	Biological Replicate #2	28.18	28.2533	0.0945163
E07	53B6	T4	Biological Replicate #3	27.49
E08	53B6	T4	Biological Replicate #3	27.46
E09	53B6	T4	Biological Replicate #3	27.46	27.47	0.0173205
E07	53B6	T5	Biological Replicate #1	26.66
E08	53B6	T5	Biological Replicate #1	26.83
E09	53B6	T5	Biological Replicate #1	26.62	26.7033	0.111505
E07	53B6	T5	Biological Replicate #2	27.33
E08	53B6	T5	Biological Replicate #2	27.24
E09	53B6	T5	Biological Replicate #2	27.19	27.2533	0.070946
E07	53B6	T5	Biological Replicate #3	26.9
E08	53B6	T5	Biological Replicate #3	26.82
E09	53B6	T5	Biological Replicate #3	26.67	26.7967	0.116762
E07	53B6	T6	Biological Replicate #1	27.03
E08	53B6	T6	Biological Replicate #1	26.93
E09	53B6	T6	Biological Replicate #1	26.76	26.9067	0.136504
E07	53B6	T6	Biological Replicate #2	27.14
E08	53B6	T6	Biological Replicate #2	27.07
E09	53B6	T6	Biological Replicate #2	27.1	27.1033	0.0351188
E07	53B6	T6	Biological Replicate #3	27.01
E08	53B6	T6	Biological Replicate #3	26.81
E09	53B6	T6	Biological Replicate #3	26.83	26.8833	0.110151
E10	53B6	T7	Biological Replicate #1	26.88
E11	53B6	T7	Biological Replicate #1	27.1
E12	53B6	T7	Biological Replicate #1	27.26	27.08	0.190788
E10	53B6	T7	Biological Replicate #2	27.17
E11	53B6	T7	Biological Replicate #2	27.06
E12	53B6	T7	Biological Replicate #2	27.37	27.2	0.157162
E10	53B6	T7	Biological Replicate #3	27.38
E11	53B6	T7	Biological Replicate #3	27.27
E12	53B6	T7	Biological Replicate #3	27.68	27.4433	0.212211
E10	53B6	T8	Biological Replicate #1	27.35
E11	53B6	T8	Biological Replicate #1	27.27
E12	53B6	T8	Biological Replicate #1	27.38	27.3333	0.0568624
E10	53B6	T8	Biological Replicate #2	27.45
E11	53B6	T8	Biological Replicate #2	27.23
E12	53B6	T8	Biological Replicate #2	27.53	27.4033	0.155349
E10	53B6	T8	Biological Replicate #3	27.54
E11	53B6	T8	Biological Replicate #3	27.42
E12	53B6	T8	Biological Replicate #3	27.74	27.5667	0.161658
E10	53B6	T9	Biological Replicate #1	27.97
E11	53B6	T9	Biological Replicate #1	28.1
E12	53B6	T9	Biological Replicate #1	28.22	28.0967	0.125033
E10	53B6	T9	Biological Replicate #2	27.74
E11	53B6	T9	Biological Replicate #2	27.92
E12	53B6	T9	Biological Replicate #2	27.89	27.85	0.0964365
E10	53B6	T9	Biological Replicate #3	28.31
E11	53B6	T9	Biological Replicate #3	28.15
E12	53B6	T9	Biological Replicate #3	28.36	28.2733	0.109697
C10	PSN0001	T10	Biological Replicate #1	17.15
C11	PSN0001	T10	Biological Replicate #1	17.1
C12	PSN0001	T10	Biological Replicate #1	17.19	17.1467	0.0450925
C10	PSN0001	T10	Biological Replicate #2	17.19
C11	PSN0001	T10	Biological Replicate #2	17.2
C12	PSN0001	T10	Biological Replicate #2	17.27	17.22	0.043589
C10	PSN0001	T10	Biological Replicate #3	18
C11	PSN0001	T10	Biological Replicate #3	17.94
C12	PSN0001	T10	Biological Replicate #3	18.09	18.01	0.0754983
C07	PSN0001	T3	Biological Replicate #2	17.33
C08	PSN0001	T3	Biological Replicate #2	17.06
C09	PSN0001	T3	Biological Replicate #2	17.09	17.16	0.147986
C07	PSN0001	T3	Biological Replicate #3	17.93
C08	PSN0001	T3	Biological Replicate #3	17.68
C09	PSN0001	T3	Biological Replicate #3	17.57	17.7267	0.184481
C07	PSN0001	T4	Biological Replicate #1	17.11
C08	PSN0001	T4	Biological Replicate #1	16.93
C09	PSN0001	T4	Biological Replicate #1	17	17.0133	0.0907377
C07	PSN0001	T4	Biological Replicate #2	18.62
C08	PSN0001	T4	Biological Replicate #2	18.46
C09	PSN0001	T4	Biological Replicate #2	18.44	18.5067	0.0986577
C07	PSN0001	T4	Biological Replicate #3	18.13
C08	PSN0001	T4	Biological Replicate #3	17.9
C09	PSN0001	T4	Biological Replicate #3	17.95	17.9933	0.120968
C07	PSN0001	T5	Biological Replicate #1	15.81
C08	PSN0001	T5	Biological Replicate #1	15.59
C09	PSN0001	T5	Biological Replicate #1	15.67	15.69	0.111355
C07	PSN0001	T5	Biological Replicate #2	17.46
C08	PSN0001	T5	Biological Replicate #2	17.31
C09	PSN0001	T5	Biological Replicate #2	17.3	17.3567	0.0896289
C07	PSN0001	T5	Biological Replicate #3	16.94
C08	PSN0001	T5	Biological Replicate #3	16.7
C09	PSN0001	T5	Biological Replicate #3	16.72	16.7867	0.133167
C07	PSN0001	T6	Biological Replicate #1	15.82
C08	PSN0001	T6	Biological Replicate #1	15.49
C09	PSN0001	T6	Biological Replicate #1	15.55	15.62	0.175784
C07	PSN0001	T6	Biological Replicate #2	17.05
C08	PSN0001	T6	Biological Replicate #2	17
C09	PSN0001	T6	Biological Replicate #2	16.95	17	0.05
C07	PSN0001	T6	Biological Replicate #3	16.48
C08	PSN0001	T6	Biological Replicate #3	16.42
C09	PSN0001	T6	Biological Replicate #3	16.42	16.44	0.034641
C10	PSN0001	T7	Biological Replicate #1	15.62
C11	PSN0001	T7	Biological Replicate #1	15.64
C12	PSN0001	T7	Biological Replicate #1	15.78	15.68	0.087178
C10	PSN0001	T7	Biological Replicate #2	16.77
C11	PSN0001	T7	Biological Replicate #2	16.79
C12	PSN0001	T7	Biological Replicate #2	16.97	16.8433	0.110151
C10	PSN0001	T7	Biological Replicate #3	16.18
C11	PSN0001	T7	Biological Replicate #3	16.26
C12	PSN0001	T7	Biological Replicate #3	16.19	16.21	0.043589
C10	PSN0001	T8	Biological Replicate #1	16.04
C11	PSN0001	T8	Biological Replicate #1	16.1
C12	PSN0001	T8	Biological Replicate #1	16.19	16.11	0.0754983
C10	PSN0001	T8	Biological Replicate #2	16.83
C11	PSN0001	T8	Biological Replicate #2	16.87
C12	PSN0001	T8	Biological Replicate #2	16.91	16.87	0.04
C10	PSN0001	T8	Biological Replicate #3	17.11
C11	PSN0001	T8	Biological Replicate #3	17.12
C12	PSN0001	T8	Biological Replicate #3	17.19	17.14	0.043589
C10	PSN0001	T9	Biological Replicate #1	16.76
C11	PSN0001	T9	Biological Replicate #1	16.68
C12	PSN0001	T9	Biological Replicate #1	16.79	16.7433	0.0568624
C10	PSN0001	T9	Biological Replicate #2	17.13
C11	PSN0001	T9	Biological Replicate #2	17.13
C12	PSN0001	T9	Biological Replicate #2	17.1	17.12	0.0173205
C10	PSN0001	T9	Biological Replicate #3	18.02
C11	PSN0001	T9	Biological Replicate #3	17.98
C12	PSN0001	T9	Biological Replicate #3	18.1	18.0333	0.061101
C04	PSN0011	T10	Biological Replicate #1	25.13
C05	PSN0011	T10	Biological Replicate #1	25.17
C06	PSN0011	T10	Biological Replicate #1	25.35	25.2167	0.117189
C04	PSN0011	T10	Biological Replicate #2	23.4
C05	PSN0011	T10	Biological Replicate #2	23.31
C06	PSN0011	T10	Biological Replicate #2	23.38	23.3633	0.0472582
C04	PSN0011	T10	Biological Replicate #3	23.28
C05	PSN0011	T10	Biological Replicate #3	23.16
C06	PSN0011	T10	Biological Replicate #3	23.17	23.2033	0.0665833
C01	PSN0011	T3	Biological Replicate #2	30.63
C02	PSN0011	T3	Biological Replicate #2	30.72
C03	PSN0011	T3	Biological Replicate #2	30.64	30.6633	0.0493288
C01	PSN0011	T3	Biological Replicate #3	27.54
C02	PSN0011	T3	Biological Replicate #3	27.23
C03	PSN0011	T3	Biological Replicate #3	27.43	27.4	0.157162
C01	PSN0011	T4	Biological Replicate #1	25.66
C02	PSN0011	T4	Biological Replicate #1	25.49
C03	PSN0011	T4	Biological Replicate #1	25.52	25.5567	0.0907377
C01	PSN0011	T4	Biological Replicate #2	25.83
C02	PSN0011	T4	Biological Replicate #2	25.83
C03	PSN0011	T4	Biological Replicate #2	25.82	25.8267	0.0057735
C01	PSN0011	T4	Biological Replicate #3	25.08
C02	PSN0011	T4	Biological Replicate #3	25
C03	PSN0011	T4	Biological Replicate #3	25.09	25.0567	0.0493288
C01	PSN0011	T5	Biological Replicate #1	25.15
C02	PSN0011	T5	Biological Replicate #1	24.83
C03	PSN0011	T5	Biological Replicate #1	25.22	25.0667	0.207926
C01	PSN0011	T5	Biological Replicate #2	22.29
C02	PSN0011	T5	Biological Replicate #2	22.22
C03	PSN0011	T5	Biological Replicate #2	22.2	22.2367	0.0472582
C01	PSN0011	T5	Biological Replicate #3	22.42
C02	PSN0011	T5	Biological Replicate #3	22.28
C03	PSN0011	T5	Biological Replicate #3	22.21	22.3033	0.106927
C01	PSN0011	T6	Biological Replicate #1	24.84
C02	PSN0011	T6	Biological Replicate #1	24.38
C03	PSN0011	T6	Biological Replicate #1	24.42	24.5467	0.25482
C01	PSN0011	T6	Biological Replicate #2	22.07
C02	PSN0011	T6	Biological Replicate #2	21.8
C03	PSN0011	T6	Biological Replicate #2	21.95	21.94	0.135277
C01	PSN0011	T6	Biological Replicate #3	22.21
C02	PSN0011	T6	Biological Replicate #3	22.06
C03	PSN0011	T6	Biological Replicate #3	22.07	22.1133	0.083865
C04	PSN0011	T7	Biological Replicate #1	24.36
C05	PSN0011	T7	Biological Replicate #1	24.39
C06	PSN0011	T7	Biological Replicate #1	24.49	24.4133	0.0680686
C04	PSN0011	T7	Biological Replicate #2	23.18
C05	PSN0011	T7	Biological Replicate #2	23.06
C06	PSN0011	T7	Biological Replicate #2	23.08	23.1067	0.064291
C04	PSN0011	T7	Biological Replicate #3	21.88
C05	PSN0011	T7	Biological Replicate #3	21.73
C06	PSN0011	T7	Biological Replicate #3	21.7	21.77	0.0964365
C04	PSN0011	T8	Biological Replicate #1	23.88
C05	PSN0011	T8	Biological Replicate #1	23.82
C06	PSN0011	T8	Biological Replicate #1	23.75	23.8167	0.0650641
C04	PSN0011	T8	Biological Replicate #2	22.51
C05	PSN0011	T8	Biological Replicate #2	22.47
C06	PSN0011	T8	Biological Replicate #2	22.48	22.4867	0.0208167
C04	PSN0011	T8	Biological Replicate #3	22.2
C05	PSN0011	T8	Biological Replicate #3	22.18
C06	PSN0011	T8	Biological Replicate #3	22.15	22.1767	0.0251661
C04	PSN0011	T9	Biological Replicate #1	24.5
C05	PSN0011	T9	Biological Replicate #1	24.4
C06	PSN0011	T9	Biological Replicate #1	24.59	24.4967	0.0950438
C04	PSN0011	T9	Biological Replicate #2	23.17
C05	PSN0011	T9	Biological Replicate #2	23.16
C06	PSN0011	T9	Biological Replicate #2	23.29	23.2067	0.0723418
C04	PSN0011	T9	Biological Replicate #3	23.11
C05	PSN0011	T9	Biological Replicate #3	23.28
C06	PSN0011	T9	Biological Replicate #3	23.14	23.1767	0.0907377
D04	PSN0015	T10	Biological Replicate #1	24.28
D05	PSN0015	T10	Biological Replicate #1	24.31
D06	PSN0015	T10	Biological Replicate #1	24.13	24.24	0.0964365
D04	PSN0015	T10	Biological Replicate #2	23.84
D05	PSN0015	T10	Biological Replicate #2	23.73
D06	PSN0015	T10	Biological Replicate #2	23.73	23.7667	0.0635085
D04	PSN0015	T10	Biological Replicate #3	24.98
D05	PSN0015	T10	Biological Replicate #3	24.89
D06	PSN0015	T10	Biological Replicate #3	24.87	24.9133	0.0585947
D01	PSN0015	T3	Biological Replicate #2	30.94
D02	PSN0015	T3	Biological Replicate #2	30.13
D03	PSN0015	T3	Biological Replicate #2	30.36	30.4767	0.417413
D01	PSN0015	T3	Biological Replicate #3	30.89
D02	PSN0015	T3	Biological Replicate #3	30.57
D03	PSN0015	T3	Biological Replicate #3	30.2	30.5533	0.345302
D01	PSN0015	T4	Biological Replicate #1	24.65
D02	PSN0015	T4	Biological Replicate #1	24.54
D03	PSN0015	T4	Biological Replicate #1	24.22	24.47	0.223383
D01	PSN0015	T4	Biological Replicate #2	26.48
D02	PSN0015	T4	Biological Replicate #2	26.43
D03	PSN0015	T4	Biological Replicate #2	26.25	26.3867	0.120968
D01	PSN0015	T4	Biological Replicate #3	28.87
D02	PSN0015	T4	Biological Replicate #3	28.48
D03	PSN0015	T4	Biological Replicate #3	28.42	28.59	0.244336
D01	PSN0015	T5	Biological Replicate #1	23.86
D02	PSN0015	T5	Biological Replicate #1	23.76
D03	PSN0015	T5	Biological Replicate #1	23.54	23.72	0.163707
D01	PSN0015	T5	Biological Replicate #2	23.58
D02	PSN0015	T5	Biological Replicate #2	23.41
D03	PSN0015	T5	Biological Replicate #2	23.35	23.4467	0.119304
D01	PSN0015	T5	Biological Replicate #3	25.85
D02	PSN0015	T5	Biological Replicate #3	25.71
D03	PSN0015	T5	Biological Replicate #3	25.52	25.6933	0.16563
D01	PSN0015	T6	Biological Replicate #1	22.84
D02	PSN0015	T6	Biological Replicate #1	22.65
D03	PSN0015	T6	Biological Replicate #1	22.59	22.6933	0.130512
D01	PSN0015	T6	Biological Replicate #2	24.39
D02	PSN0015	T6	Biological Replicate #2	24.19
D03	PSN0015	T6	Biological Replicate #2	24.13	24.2367	0.136137
D01	PSN0015	T6	Biological Replicate #3	24.96
D02	PSN0015	T6	Biological Replicate #3	24.87
D03	PSN0015	T6	Biological Replicate #3	25	24.9433	0.0665833
D04	PSN0015	T7	Biological Replicate #1	22.31
D05	PSN0015	T7	Biological Replicate #1	22.2
D06	PSN0015	T7	Biological Replicate #1	22.21	22.24	0.0608276
D04	PSN0015	T7	Biological Replicate #2	24.7
D05	PSN0015	T7	Biological Replicate #2	24.56
D06	PSN0015	T7	Biological Replicate #2	24.42	24.56	0.14
D04	PSN0015	T7	Biological Replicate #3	24.11
D05	PSN0015	T7	Biological Replicate #3	24.09
D06	PSN0015	T7	Biological Replicate #3	23.89	24.03	0.121655
D04	PSN0015	T8	Biological Replicate #1	23.16
D05	PSN0015	T8	Biological Replicate #1	23.07
D06	PSN0015	T8	Biological Replicate #1	23.06	23.0967	0.0550757
D04	PSN0015	T8	Biological Replicate #2	24.2
D05	PSN0015	T8	Biological Replicate #2	24.26
D06	PSN0015	T8	Biological Replicate #2	24.32	24.26	0.06
D04	PSN0015	T8	Biological Replicate #3	23.49
D05	PSN0015	T8	Biological Replicate #3	23.37
D06	PSN0015	T8	Biological Replicate #3	23.36	23.4067	0.0723418
D04	PSN0015	T9	Biological Replicate #1	24.2
D05	PSN0015	T9	Biological Replicate #1	24.07
D06	PSN0015	T9	Biological Replicate #1	24.04	24.1033	0.085049
D04	PSN0015	T9	Biological Replicate #2	24.39
D05	PSN0015	T9	Biological Replicate #2	24.62
D06	PSN0015	T9	Biological Replicate #2	24.28	24.43	0.173494
D04	PSN0015	T9	Biological Replicate #3	24.21
D05	PSN0015	T9	Biological Replicate #3	24.15
D06	PSN0015	T9	Biological Replicate #3	24.1	24.1533	0.0550757
E04	PSN0016	T10	Biological Replicate #1	24.35
E05	PSN0016	T10	Biological Replicate #1	24.18
E06	PSN0016	T10	Biological Replicate #1	24.31	24.28	0.0888819
E04	PSN0016	T10	Biological Replicate #2	23.34
E05	PSN0016	T10	Biological Replicate #2	23.12
E06	PSN0016	T10	Biological Replicate #2	23.27	23.2433	0.112398
E04	PSN0016	T10	Biological Replicate #3	23.31
E05	PSN0016	T10	Biological Replicate #3	23.25
E06	PSN0016	T10	Biological Replicate #3	23.2	23.2533	0.0550757
E01	PSN0016	T3	Biological Replicate #2	28.06
E02	PSN0016	T3	Biological Replicate #2	27.92
E03	PSN0016	T3	Biological Replicate #2	28.01	27.9967	0.070946
E01	PSN0016	T3	Biological Replicate #3	27.09
E02	PSN0016	T3	Biological Replicate #3	27.06
E03	PSN0016	T3	Biological Replicate #3	26.94	27.03	0.0793725
E01	PSN0016	T4	Biological Replicate #1	25.89
E02	PSN0016	T4	Biological Replicate #1	25.59
E03	PSN0016	T4	Biological Replicate #1	25.34	25.6067	0.275379
E01	PSN0016	T4	Biological Replicate #2	25.75
E02	PSN0016	T4	Biological Replicate #2	25.77
E03	PSN0016	T4	Biological Replicate #2	25.68	25.7333	0.0472582
E01	PSN0016	T4	Biological Replicate #3	26.2
E02	PSN0016	T4	Biological Replicate #3	26.01
E03	PSN0016	T4	Biological Replicate #3	26.01	26.0733	0.109697
E01	PSN0016	T5	Biological Replicate #1	23.81
E02	PSN0016	T5	Biological Replicate #1	23.98
E03	PSN0016	T5	Biological Replicate #1	23.95	23.9133	0.0907377
E01	PSN0016	T5	Biological Replicate #2	21.92
E02	PSN0016	T5	Biological Replicate #2	21.66
E03	PSN0016	T5	Biological Replicate #2	21.53	21.7033	0.198578
E01	PSN0016	T5	Biological Replicate #3	22.26
E02	PSN0016	T5	Biological Replicate #3	22.18
E03	PSN0016	T5	Biological Replicate #3	22.23	22.2233	0.0404145
E01	PSN0016	T6	Biological Replicate #1	23.07
E02	PSN0016	T6	Biological Replicate #1	22.97
E03	PSN0016	T6	Biological Replicate #1	22.81	22.95	0.131149
E01	PSN0016	T6	Biological Replicate #2	21.32
E02	PSN0016	T6	Biological Replicate #2	21.22
E03	PSN0016	T6	Biological Replicate #2	21.1	21.2133	0.110151
E01	PSN0016	T6	Biological Replicate #3	21.87
E02	PSN0016	T6	Biological Replicate #3	21.85
E03	PSN0016	T6	Biological Replicate #3	21.77	21.83	0.052915
E04	PSN0016	T7	Biological Replicate #1	23.04
E05	PSN0016	T7	Biological Replicate #1	23.06
E06	PSN0016	T7	Biological Replicate #1	22.9	23	0.087178
E04	PSN0016	T7	Biological Replicate #2	22.29
E05	PSN0016	T7	Biological Replicate #2	22.14
E06	PSN0016	T7	Biological Replicate #2	22.37	22.2667	0.116762
E04	PSN0016	T7	Biological Replicate #3	20.91
E05	PSN0016	T7	Biological Replicate #3	20.78
E06	PSN0016	T7	Biological Replicate #3	21.64	21.11	0.463573
E04	PSN0016	T8	Biological Replicate #1	22.06
E05	PSN0016	T8	Biological Replicate #1	21.79
E06	PSN0016	T8	Biological Replicate #1	21.86	21.9033	0.140119
E04	PSN0016	T8	Biological Replicate #2	21.19
E05	PSN0016	T8	Biological Replicate #2	21.32
E06	PSN0016	T8	Biological Replicate #2	21.15	21.22	0.0888819
E04	PSN0016	T8	Biological Replicate #3	21.89
E05	PSN0016	T8	Biological Replicate #3	21.65
E06	PSN0016	T8	Biological Replicate #3	21.68	21.74	0.130767
E04	PSN0016	T9	Biological Replicate #1	23.41
E05	PSN0016	T9	Biological Replicate #1	23.2
E06	PSN0016	T9	Biological Replicate #1	23.2	23.27	0.121244
E04	PSN0016	T9	Biological Replicate #2	22.41
E05	PSN0016	T9	Biological Replicate #2	22.25
E06	PSN0016	T9	Biological Replicate #2	22.3	22.32	0.0818535
E04	PSN0016	T9	Biological Replicate #3	22.73
E05	PSN0016	T9	Biological Replicate #3	22.81
E06	PSN0016	T9	Biological Replicate #3	22.56	22.7	0.127671
F04	PSN0025	T10	Biological Replicate #1	23.97
F05	PSN0025	T10	Biological Replicate #1	23.74
F06	PSN0025	T10	Biological Replicate #1	23.7	23.8033	0.145717
F04	PSN0025	T10	Biological Replicate #2	23.99
F05	PSN0025	T10	Biological Replicate #2	23.56
F06	PSN0025	T10	Biological Replicate #2	23.6	23.7167	0.237557
F04	PSN0025	T10	Biological Replicate #3	23.19
F05	PSN0025	T10	Biological Replicate #3	22.98
F06	PSN0025	T10	Biological Replicate #3	23.05	23.0733	0.106927
F01	PSN0025	T3	Biological Replicate #2	28.07
F02	PSN0025	T3	Biological Replicate #2	28.12
F03	PSN0025	T3	Biological Replicate #2	27.93	28.04	0.0984886
F01	PSN0025	T3	Biological Replicate #3	28.59
F02	PSN0025	T3	Biological Replicate #3	28.64
F03	PSN0025	T3	Biological Replicate #3	28.21	28.48	0.23516
F01	PSN0025	T4	Biological Replicate #1	22.78
F02	PSN0025	T4	Biological Replicate #1	22.75
F03	PSN0025	T4	Biological Replicate #1	22.71	22.7467	0.0351188
F01	PSN0025	T4	Biological Replicate #2	28.05
F02	PSN0025	T4	Biological Replicate #2	27.96
F03	PSN0025	T4	Biological Replicate #2	27.6	27.87	0.238118
F01	PSN0025	T4	Biological Replicate #3	26.74
F02	PSN0025	T4	Biological Replicate #3	26.78
F03	PSN0025	T4	Biological Replicate #3	26.52	26.68	0.14
F01	PSN0025	T5	Biological Replicate #1	24.22
F02	PSN0025	T5	Biological Replicate #1	24.23
F03	PSN0025	T5	Biological Replicate #1	24.19	24.2133	0.0208167
F01	PSN0025	T5	Biological Replicate #2	25.33
F02	PSN0025	T5	Biological Replicate #2	25.36
F03	PSN0025	T5	Biological Replicate #2	25.22	25.3033	0.0737111
F01	PSN0025	T5	Biological Replicate #3	22.3
F02	PSN0025	T5	Biological Replicate #3	22.38
F03	PSN0025	T5	Biological Replicate #3	22.22	22.3	0.08
F01	PSN0025	T6	Biological Replicate #1	24.45
F02	PSN0025	T6	Biological Replicate #1	24.38
F03	PSN0025	T6	Biological Replicate #1	25.19	24.6733	0.448813
F01	PSN0025	T6	Biological Replicate #2	25.29
F02	PSN0025	T6	Biological Replicate #2	25.3
F03	PSN0025	T6	Biological Replicate #2	25.22	25.27	0.043589
F01	PSN0025	T6	Biological Replicate #3	22.78
F02	PSN0025	T6	Biological Replicate #3	22.75
F03	PSN0025	T6	Biological Replicate #3	22.59	22.7067	0.102144
F04	PSN0025	T7	Biological Replicate #1	24.46
F05	PSN0025	T7	Biological Replicate #1	24.29
F06	PSN0025	T7	Biological Replicate #1	24.34	24.3633	0.0873689
F04	PSN0025	T7	Biological Replicate #2	24.28
F05	PSN0025	T7	Biological Replicate #2	24.01
F06	PSN0025	T7	Biological Replicate #2	24.08	24.1233	0.140119
F04	PSN0025	T7	Biological Replicate #3	22.99
F05	PSN0025	T7	Biological Replicate #3	22.65
F06	PSN0025	T7	Biological Replicate #3	22.81	22.8167	0.170098
F04	PSN0025	T8	Biological Replicate #1	22.35
F05	PSN0025	T8	Biological Replicate #1	22.12
F06	PSN0025	T8	Biological Replicate #1	22.24	22.2367	0.115036
F04	PSN0025	T8	Biological Replicate #2	22.76
F05	PSN0025	T8	Biological Replicate #2	22.46
F06	PSN0025	T8	Biological Replicate #2	22.51	22.5767	0.160728
F04	PSN0025	T8	Biological Replicate #3	22.52
F05	PSN0025	T8	Biological Replicate #3	22.1
F06	PSN0025	T8	Biological Replicate #3	22.18	22.2667	0.22301
F04	PSN0025	T9	Biological Replicate #1	23.53
F05	PSN0025	T9	Biological Replicate #1	23.28
F06	PSN0025	T9	Biological Replicate #1	23.28	23.3633	0.144338
F04	PSN0025	T9	Biological Replicate #2	22.93
F05	PSN0025	T9	Biological Replicate #2	22.65
F06	PSN0025	T9	Biological Replicate #2	23.03	22.87	0.196977
F04	PSN0025	T9	Biological Replicate #3	23.16
F05	PSN0025	T9	Biological Replicate #3	23.04
F06	PSN0025	T9	Biological Replicate #3	23.01	23.07	0.0793725
A04	PSN0072	T10	Biological Replicate #1	24.52
A05	PSN0072	T10	Biological Replicate #1	24.41
A06	PSN0072	T10	Biological Replicate #1	24.34	24.4233	0.0907377
A04	PSN0072	T10	Biological Replicate #2	23.34
A05	PSN0072	T10	Biological Replicate #2	23.23
A06	PSN0072	T10	Biological Replicate #2	23.25	23.2733	0.0585947
A04	PSN0072	T10	Biological Replicate #3	23.13
A05	PSN0072	T10	Biological Replicate #3	23.01
A06	PSN0072	T10	Biological Replicate #3	23.38	23.1733	0.188768
A01	PSN0072	T3	Biological Replicate #2	29.79
A02	PSN0072	T3	Biological Replicate #2	29.72
A03	PSN0072	T3	Biological Replicate #2	29.79	29.7667	0.0404145
A01	PSN0072	T3	Biological Replicate #3	29.96
A02	PSN0072	T3	Biological Replicate #3	29.54
A03	PSN0072	T3	Biological Replicate #3	29.33	29.61	0.32078
A01	PSN0072	T4	Biological Replicate #1	23.59
A02	PSN0072	T4	Biological Replicate #1	23.45
A03	PSN0072	T4	Biological Replicate #1	23.5	23.5133	0.070946
A01	PSN0072	T4	Biological Replicate #2	25.82
A02	PSN0072	T4	Biological Replicate #2	25.72
A03	PSN0072	T4	Biological Replicate #2	25.75	25.7633	0.051316
A01	PSN0072	T4	Biological Replicate #3	26.31
A02	PSN0072	T4	Biological Replicate #3	26.11
A03	PSN0072	T4	Biological Replicate #3	26.14	26.1867	0.107858
A01	PSN0072	T5	Biological Replicate #1	23
A02	PSN0072	T5	Biological Replicate #1	22.48
A03	PSN0072	T5	Biological Replicate #1	22.5	22.66	0.294618
A01	PSN0072	T5	Biological Replicate #2	23.13
A02	PSN0072	T5	Biological Replicate #2	23.09
A03	PSN0072	T5	Biological Replicate #2	23.06	23.0933	0.0351188
A01	PSN0072	T5	Biological Replicate #3	21.41
A02	PSN0072	T5	Biological Replicate #3	21.32
A03	PSN0072	T5	Biological Replicate #3	21.34	21.3567	0.0472582
A01	PSN0072	T6	Biological Replicate #1	23.19
A02	PSN0072	T6	Biological Replicate #1	23.04
A03	PSN0072	T6	Biological Replicate #1	23.08	23.1033	0.0776745
A01	PSN0072	T6	Biological Replicate #2	21.57
A02	PSN0072	T6	Biological Replicate #2	21.33
A03	PSN0072	T6	Biological Replicate #2	21.3	21.4	0.147986
A01	PSN0072	T6	Biological Replicate #3	21.04
A02	PSN0072	T6	Biological Replicate #3	20.97
A03	PSN0072	T6	Biological Replicate #3	20.89	20.9667	0.0750555
A04	PSN0072	T7	Biological Replicate #1	23.39
A05	PSN0072	T7	Biological Replicate #1	23.35
A06	PSN0072	T7	Biological Replicate #1	23.3	23.3467	0.0450925
A04	PSN0072	T7	Biological Replicate #2	21.6
A05	PSN0072	T7	Biological Replicate #2	21.44
A06	PSN0072	T7	Biological Replicate #2	21.48	21.5067	0.0832666
A04	PSN0072	T7	Biological Replicate #3	21.27
A05	PSN0072	T7	Biological Replicate #3	21.07
A06	PSN0072	T7	Biological Replicate #3	21.07	21.1367	0.11547
A04	PSN0072	T8	Biological Replicate #1	22.68
A05	PSN0072	T8	Biological Replicate #1	22.45
A06	PSN0072	T8	Biological Replicate #1	22.56	22.5633	0.115036
A04	PSN0072	T8	Biological Replicate #2	21.34
A05	PSN0072	T8	Biological Replicate #2	21.34
A06	PSN0072	T8	Biological Replicate #2	21.35	21.3433	0.0057735
A04	PSN0072	T8	Biological Replicate #3	22.08
A05	PSN0072	T8	Biological Replicate #3	22.06
A06	PSN0072	T8	Biological Replicate #3	22	22.0467	0.0416333
A04	PSN0072	T9	Biological Replicate #1	22.66
A05	PSN0072	T9	Biological Replicate #1	22.63
A06	PSN0072	T9	Biological Replicate #1	22.7	22.6633	0.0351188
A04	PSN0072	T9	Biological Replicate #2	22.12
A05	PSN0072	T9	Biological Replicate #2	22.04
A06	PSN0072	T9	Biological Replicate #2	22.06	22.0733	0.0416333
A04	PSN0072	T9	Biological Replicate #3	23.11
A05	PSN0072	T9	Biological Replicate #3	22.97
A06	PSN0072	T9	Biological Replicate #3	22.98	23.02	0.0781025
B04	PSN0072 Ex	T10	Biological Replicate #1	24.54
B05	PSN0072 Ex	T10	Biological Replicate #1	24.32
B06	PSN0072 Ex	T10	Biological Replicate #1	24.37	24.41	0.115326
B04	PSN0072 Ex	T10	Biological Replicate #2	23.29
B05	PSN0072 Ex	T10	Biological Replicate #2	23.17
B06	PSN0072 Ex	T10	Biological Replicate #2	23.21	23.2233	0.061101
B04	PSN0072 Ex	T10	Biological Replicate #3	23.16
B05	PSN0072 Ex	T10	Biological Replicate #3	23.07
B06	PSN0072 Ex	T10	Biological Replicate #3	22.93	23.0533	0.115902
B01	PSN0072 Ex	T3	Biological Replicate #2	30.05
B02	PSN0072 Ex	T3	Biological Replicate #2	29.77
B03	PSN0072 Ex	T3	Biological Replicate #2	29.96	29.9267	0.142945
B01	PSN0072 Ex	T3	Biological Replicate #3	29.76
B02	PSN0072 Ex	T3	Biological Replicate #3	29.52
B03	PSN0072 Ex	T3	Biological Replicate #3	29.76	29.68	0.138564
B01	PSN0072 Ex	T4	Biological Replicate #1	23.51
B02	PSN0072 Ex	T4	Biological Replicate #1	23.36
B03	PSN0072 Ex	T4	Biological Replicate #1	23.39	23.42	0.0793725
B01	PSN0072 Ex	T4	Biological Replicate #2	25.88
B02	PSN0072 Ex	T4	Biological Replicate #2	25.67
B03	PSN0072 Ex	T4	Biological Replicate #2	25.79	25.78	0.105357
B01	PSN0072 Ex	T4	Biological Replicate #3	26.14
B02	PSN0072 Ex	T4	Biological Replicate #3	26.06
B03	PSN0072 Ex	T4	Biological Replicate #3	26.26	26.1533	0.100664
B01	PSN0072 Ex	T5	Biological Replicate #1	22.6
B02	PSN0072 Ex	T5	Biological Replicate #1	22.37
B03	PSN0072 Ex	T5	Biological Replicate #1	22.53	22.5	0.117898
B01	PSN0072 Ex	T5	Biological Replicate #2	22.99
B02	PSN0072 Ex	T5	Biological Replicate #2	22.88
B03	PSN0072 Ex	T5	Biological Replicate #2	22.98	22.95	0.0608276
B01	PSN0072 Ex	T5	Biological Replicate #3	21.27
B02	PSN0072 Ex	T5	Biological Replicate #3	21.22
B03	PSN0072 Ex	T5	Biological Replicate #3	21.25	21.2467	0.0251661
B01	PSN0072 Ex	T6	Biological Replicate #1	23.11
B02	PSN0072 Ex	T6	Biological Replicate #1	23
B03	PSN0072 Ex	T6	Biological Replicate #1	23.01	23.04	0.0608276
B01	PSN0072 Ex	T6	Biological Replicate #2	21.35
B02	PSN0072 Ex	T6	Biological Replicate #2	21.24
B03	PSN0072 Ex	T6	Biological Replicate #2	21.27	21.2867	0.0568624
B01	PSN0072 Ex	T6	Biological Replicate #3	20.89
B02	PSN0072 Ex	T6	Biological Replicate #3	20.76
B03	PSN0072 Ex	T6	Biological Replicate #3	20.73	20.7933	0.085049
B04	PSN0072 Ex	T7	Biological Replicate #1	23.4
B05	PSN0072 Ex	T7	Biological Replicate #1	23.09
B06	PSN0072 Ex	T7	Biological Replicate #1	23.21	23.2333	0.156312
B04	PSN0072 Ex	T7	Biological Replicate #2	21.56
B05	PSN0072 Ex	T7	Biological Replicate #2	21.41
B06	PSN0072 Ex	T7	Biological Replicate #2	21.61	21.5267	0.104083
B04	PSN0072 Ex	T7	Biological Replicate #3	21.07
B05	PSN0072 Ex	T7	Biological Replicate #3	20.9
B06	PSN0072 Ex	T7	Biological Replicate #3	21.03	21	0.0888819
B04	PSN0072 Ex	T8	Biological Replicate #1	22.61
B05	PSN0072 Ex	T8	Biological Replicate #1	22.43
B06	PSN0072 Ex	T8	Biological Replicate #1	22.36	22.4667	0.12897
B04	PSN0072 Ex	T8	Biological Replicate #2	21.31
B05	PSN0072 Ex	T8	Biological Replicate #2	21.19
B06	PSN0072 Ex	T8	Biological Replicate #2	21.17	21.2233	0.0757188
B04	PSN0072 Ex	T8	Biological Replicate #3	22.1
B05	PSN0072 Ex	T8	Biological Replicate #3	21.94
B06	PSN0072 Ex	T8	Biological Replicate #3	21.86	21.9667	0.122202
B04	PSN0072 Ex	T9	Biological Replicate #1	22.7
B05	PSN0072 Ex	T9	Biological Replicate #1	22.47
B06	PSN0072 Ex	T9	Biological Replicate #1	22.48	22.55	0.13
B04	PSN0072 Ex	T9	Biological Replicate #2	22.07
B05	PSN0072 Ex	T9	Biological Replicate #2	21.83
B06	PSN0072 Ex	T9	Biological Replicate #2	21.85	21.9167	0.133167
B04	PSN0072 Ex	T9	Biological Replicate #3	23.05
B05	PSN0072 Ex	T9	Biological Replicate #3	22.81
B06	PSN0072 Ex	T9	Biological Replicate #3	22.87	22.91	0.1249
H04	PSN0100	T10	Biological Replicate #1	23.14
H05	PSN0100	T10	Biological Replicate #1	23.07
H06	PSN0100	T10	Biological Replicate #1	22.92	23.0433	0.112398
H04	PSN0100	T10	Biological Replicate #2	22.73
H05	PSN0100	T10	Biological Replicate #2	22.68
H06	PSN0100	T10	Biological Replicate #2	22.61	22.6733	0.0602771
H04	PSN0100	T10	Biological Replicate #3	22.34
H05	PSN0100	T10	Biological Replicate #3	22.34
H06	PSN0100	T10	Biological Replicate #3	22.23	22.3033	0.0635085
H01	PSN0100	T3	Biological Replicate #2	22.67
H02	PSN0100	T3	Biological Replicate #2	22.38
H03	PSN0100	T3	Biological Replicate #2	22.31	22.4533	0.190875
H01	PSN0100	T3	Biological Replicate #3	21.79
H02	PSN0100	T3	Biological Replicate #3	21.64
H03	PSN0100	T3	Biological Replicate #3	21.54	21.6567	0.125831
H01	PSN0100	T4	Biological Replicate #1	21.75
H02	PSN0100	T4	Biological Replicate #1	21.51
H03	PSN0100	T4	Biological Replicate #1	21.54	21.6	0.130767
H01	PSN0100	T4	Biological Replicate #2	21.61
H02	PSN0100	T4	Biological Replicate #2	21.46
H03	PSN0100	T4	Biological Replicate #2	21.33	21.4667	0.140119
H01	PSN0100	T4	Biological Replicate #3	20.72
H02	PSN0100	T4	Biological Replicate #3	20.58
H03	PSN0100	T4	Biological Replicate #3	20.6	20.6333	0.0757188
H01	PSN0100	T5	Biological Replicate #1	22.6
H02	PSN0100	T5	Biological Replicate #1	22.44
H03	PSN0100	T5	Biological Replicate #1	22.42	22.4867	0.0986577
H01	PSN0100	T5	Biological Replicate #2	22.63
H02	PSN0100	T5	Biological Replicate #2	22.43
H03	PSN0100	T5	Biological Replicate #2	22.43	22.4967	0.11547
H01	PSN0100	T5	Biological Replicate #3	20.52
H02	PSN0100	T5	Biological Replicate #3	20.47
H03	PSN0100	T5	Biological Replicate #3	20.3	20.43	0.115326
H01	PSN0100	T6	Biological Replicate #1	24.13
H02	PSN0100	T6	Biological Replicate #1	24.02
H03	PSN0100	T6	Biological Replicate #1	23.94	24.03	0.0953939
H01	PSN0100	T6	Biological Replicate #2	22.36
H02	PSN0100	T6	Biological Replicate #2	22.24
H03	PSN0100	T6	Biological Replicate #2	22.29	22.2967	0.0602771
H01	PSN0100	T6	Biological Replicate #3	21.45
H02	PSN0100	T6	Biological Replicate #3	21.19
H03	PSN0100	T6	Biological Replicate #3	21.22	21.2867	0.142244
H04	PSN0100	T7	Biological Replicate #1	24.66
H05	PSN0100	T7	Biological Replicate #1	24.6
H06	PSN0100	T7	Biological Replicate #1	24.5	24.5867	0.080829
H04	PSN0100	T7	Biological Replicate #2	21.53
H05	PSN0100	T7	Biological Replicate #2	21.5
H06	PSN0100	T7	Biological Replicate #2	21.44	21.49	0.0458258
H04	PSN0100	T7	Biological Replicate #3	22.37
H05	PSN0100	T7	Biological Replicate #3	22.34
H06	PSN0100	T7	Biological Replicate #3	22.24	22.3167	0.0680686
H04	PSN0100	T8	Biological Replicate #1	23.06
H05	PSN0100	T8	Biological Replicate #1	22.85
H06	PSN0100	T8	Biological Replicate #1	22.89	22.9333	0.111505
H04	PSN0100	T8	Biological Replicate #2	21.66
H05	PSN0100	T8	Biological Replicate #2	21.66
H06	PSN0100	T8	Biological Replicate #2	21.5	21.6067	0.092376
H04	PSN0100	T8	Biological Replicate #3	21.68
H05	PSN0100	T8	Biological Replicate #3	21.73
H06	PSN0100	T8	Biological Replicate #3	21.5	21.6367	0.120968
H04	PSN0100	T9	Biological Replicate #1	23.47
H05	PSN0100	T9	Biological Replicate #1	23.38
H06	PSN0100	T9	Biological Replicate #1	23.26	23.37	0.105357
H04	PSN0100	T9	Biological Replicate #2	21.67
H05	PSN0100	T9	Biological Replicate #2	21.7
H06	PSN0100	T9	Biological Replicate #2	21.58	21.65	0.06245
H04	PSN0100	T9	Biological Replicate #3	23.04
H05	PSN0100	T9	Biological Replicate #3	22.93
H06	PSN0100	T9	Biological Replicate #3	22.81	22.9267	0.115036
A10	PSN0100 Ex	T10	Biological Replicate #1	23.06
A11	PSN0100 Ex	T10	Biological Replicate #1	23.03
A12	PSN0100 Ex	T10	Biological Replicate #1	23.07	23.0533	0.0208167
A10	PSN0100 Ex	T10	Biological Replicate #2	22.72
A11	PSN0100 Ex	T10	Biological Replicate #2	22.56
A12	PSN0100 Ex	T10	Biological Replicate #2	22.8	22.6933	0.122202
A10	PSN0100 Ex	T10	Biological Replicate #3	22.36
A11	PSN0100 Ex	T10	Biological Replicate #3	22.25
A12	PSN0100 Ex	T10	Biological Replicate #3	22.39	22.3333	0.0737111
A07	PSN0100 Ex	T3	Biological Replicate #2	22.43
A08	PSN0100 Ex	T3	Biological Replicate #2	22.35
A09	PSN0100 Ex	T3	Biological Replicate #2	22.23	22.3367	0.100664
A07	PSN0100 Ex	T3	Biological Replicate #3	21.53
A08	PSN0100 Ex	T3	Biological Replicate #3	21.58
A09	PSN0100 Ex	T3	Biological Replicate #3	21.61	21.5733	0.0404145
A07	PSN0100 Ex	T4	Biological Replicate #1	21.35
A08	PSN0100 Ex	T4	Biological Replicate #1	21.69
A09	PSN0100 Ex	T4	Biological Replicate #1	21.27	21.4367	0.22301
A07	PSN0100 Ex	T4	Biological Replicate #2	21.38
A08	PSN0100 Ex	T4	Biological Replicate #2	21.36
A09	PSN0100 Ex	T4	Biological Replicate #2	21.2	21.3133	0.0986577
A07	PSN0100 Ex	T4	Biological Replicate #3	20.54
A08	PSN0100 Ex	T4	Biological Replicate #3	20.62
A09	PSN0100 Ex	T4	Biological Replicate #3	20.38	20.5133	0.122202
A07	PSN0100 Ex	T5	Biological Replicate #1	22.67
A08	PSN0100 Ex	T5	Biological Replicate #1	22.56
A09	PSN0100 Ex	T5	Biological Replicate #1	22.45	22.56	0.11
A07	PSN0100 Ex	T5	Biological Replicate #2	22.52
A08	PSN0100 Ex	T5	Biological Replicate #2	22.67
A09	PSN0100 Ex	T5	Biological Replicate #2	22.47	22.5533	0.104083
A07	PSN0100 Ex	T5	Biological Replicate #3	20.39
A08	PSN0100 Ex	T5	Biological Replicate #3	20.33
A09	PSN0100 Ex	T5	Biological Replicate #3	20.25	20.3233	0.0702377
A07	PSN0100 Ex	T6	Biological Replicate #1	23.99
A08	PSN0100 Ex	T6	Biological Replicate #1	24.01
A09	PSN0100 Ex	T6	Biological Replicate #1	23.91	23.97	0.052915
A07	PSN0100 Ex	T6	Biological Replicate #2	22.23
A08	PSN0100 Ex	T6	Biological Replicate #2	22.32
A09	PSN0100 Ex	T6	Biological Replicate #2	22.23	22.26	0.0519615
A07	PSN0100 Ex	T6	Biological Replicate #3	21.27
A08	PSN0100 Ex	T6	Biological Replicate #3	21.24
A09	PSN0100 Ex	T6	Biological Replicate #3	21.19	21.2333	0.0404145
A10	PSN0100 Ex	T7	Biological Replicate #1	25.08
A11	PSN0100 Ex	T7	Biological Replicate #1	24.86
A12	PSN0100 Ex	T7	Biological Replicate #1	25.06	25	0.121655
A10	PSN0100 Ex	T7	Biological Replicate #2	21.56
A11	PSN0100 Ex	T7	Biological Replicate #2	21.43
A12	PSN0100 Ex	T7	Biological Replicate #2	21.55	21.5133	0.0723418
A10	PSN0100 Ex	T7	Biological Replicate #3	22.47
A11	PSN0100 Ex	T7	Biological Replicate #3	22.28
A12	PSN0100 Ex	T7	Biological Replicate #3	22.49	22.4133	0.115902
A10	PSN0100 Ex	T8	Biological Replicate #1	22.88
A11	PSN0100 Ex	T8	Biological Replicate #1	22.78
A12	PSN0100 Ex	T8	Biological Replicate #1	23.07	22.91	0.147309
A10	PSN0100 Ex	T8	Biological Replicate #2	21.67
A11	PSN0100 Ex	T8	Biological Replicate #2	21.4
A12	PSN0100 Ex	T8	Biological Replicate #2	21.58	21.55	0.137477
A10	PSN0100 Ex	T8	Biological Replicate #3	21.53
A11	PSN0100 Ex	T8	Biological Replicate #3	21.42
A12	PSN0100 Ex	T8	Biological Replicate #3	21.39	21.4467	0.0737111
A10	PSN0100 Ex	T9	Biological Replicate #1	23.45
A11	PSN0100 Ex	T9	Biological Replicate #1	23.23
A12	PSN0100 Ex	T9	Biological Replicate #1	23.39	23.3567	0.113725
A10	PSN0100 Ex	T9	Biological Replicate #2	21.55
A11	PSN0100 Ex	T9	Biological Replicate #2	21.52
A12	PSN0100 Ex	T9	Biological Replicate #2	21.46	21.51	0.0458258
A10	PSN0100 Ex	T9	Biological Replicate #3	23.09
A11	PSN0100 Ex	T9	Biological Replicate #3	22.9
A12	PSN0100 Ex	T9	Biological Replicate #3	23.03	23.0067	0.0971253
G10	PSN0918	T10	Biological Replicate #1	25.34
G11	PSN0918	T10	Biological Replicate #1	25.16
G12	PSN0918	T10	Biological Replicate #1	25.3	25.2667	0.0945163
G10	PSN0918	T10	Biological Replicate #2	24.76
G11	PSN0918	T10	Biological Replicate #2	24.68
G12	PSN0918	T10	Biological Replicate #2	24.86	24.7667	0.090185
G10	PSN0918	T10	Biological Replicate #3	25.06
G11	PSN0918	T10	Biological Replicate #3	24.95
G12	PSN0918	T10	Biological Replicate #3	25.06	25.0233	0.0635085
G07	PSN0918	T3	Biological Replicate #2	25.84
G08	PSN0918	T3	Biological Replicate #2	25.74
G09	PSN0918	T3	Biological Replicate #2	25.77	25.7833	0.051316
G07	PSN0918	T3	Biological Replicate #3	25.48
G08	PSN0918	T3	Biological Replicate #3	25.28
G09	PSN0918	T3	Biological Replicate #3	25.28	25.3467	0.11547
G07	PSN0918	T4	Biological Replicate #1	24.46
G08	PSN0918	T4	Biological Replicate #1	24.2
G09	PSN0918	T4	Biological Replicate #1	24.16	24.2733	0.162891
G07	PSN0918	T4	Biological Replicate #2	23.84
G08	PSN0918	T4	Biological Replicate #2	23.6
G09	PSN0918	T4	Biological Replicate #2	23.61	23.6833	0.135769
G07	PSN0918	T4	Biological Replicate #3	24.16
G08	PSN0918	T4	Biological Replicate #3	23.84
G09	PSN0918	T4	Biological Replicate #3	23.94	23.98	0.163707
G07	PSN0918	T5	Biological Replicate #1	24.02
G08	PSN0918	T5	Biological Replicate #1	23.93
G09	PSN0918	T5	Biological Replicate #1	23.82	23.9233	0.100167
G07	PSN0918	T5	Biological Replicate #2	24.03
G08	PSN0918	T5	Biological Replicate #2	23.88
G09	PSN0918	T5	Biological Replicate #2	23.82	23.91	0.108167
G07	PSN0918	T5	Biological Replicate #3	23.78
G08	PSN0918	T5	Biological Replicate #3	23.61
G09	PSN0918	T5	Biological Replicate #3	23.83	23.74	0.115326
G07	PSN0918	T6	Biological Replicate #1	23.99
G08	PSN0918	T6	Biological Replicate #1	23.79
G09	PSN0918	T6	Biological Replicate #1	23.69	23.8233	0.152753
G07	PSN0918	T6	Biological Replicate #2	24.32
G08	PSN0918	T6	Biological Replicate #2	24.24
G09	PSN0918	T6	Biological Replicate #2	24.2	24.2533	0.061101
G07	PSN0918	T6	Biological Replicate #3	24.29
G08	PSN0918	T6	Biological Replicate #3	24.13
G09	PSN0918	T6	Biological Replicate #3	24.11	24.1767	0.0986577
G10	PSN0918	T7	Biological Replicate #1	23.86
G11	PSN0918	T7	Biological Replicate #1	23.85
G12	PSN0918	T7	Biological Replicate #1	24.03	23.9133	0.10116
G10	PSN0918	T7	Biological Replicate #2	24.34
G11	PSN0918	T7	Biological Replicate #2	24.26
G12	PSN0918	T7	Biological Replicate #2	24.37	24.3233	0.0568624
G10	PSN0918	T7	Biological Replicate #3	24.46
G11	PSN0918	T7	Biological Replicate #3	24.38
G12	PSN0918	T7	Biological Replicate #3	24.57	24.47	0.0953939
G10	PSN0918	T8	Biological Replicate #1	24.36
G11	PSN0918	T8	Biological Replicate #1	24.18
G12	PSN0918	T8	Biological Replicate #1	24.36	24.3	0.103923
G10	PSN0918	T8	Biological Replicate #2	24.64
G11	PSN0918	T8	Biological Replicate #2	24.52
G12	PSN0918	T8	Biological Replicate #2	24.72	24.6267	0.100664
G10	PSN0918	T8	Biological Replicate #3	24.36
G11	PSN0918	T8	Biological Replicate #3	24.31
G12	PSN0918	T8	Biological Replicate #3	24.39	24.3533	0.0404145
G10	PSN0918	T9	Biological Replicate #1	25.23
G11	PSN0918	T9	Biological Replicate #1	25.09
G12	PSN0918	T9	Biological Replicate #1	25.14	25.1533	0.070946
G10	PSN0918	T9	Biological Replicate #2	24.89
G11	PSN0918	T9	Biological Replicate #2	24.59
G12	PSN0918	T9	Biological Replicate #2	25.02	24.8333	0.22053
G10	PSN0918	T9	Biological Replicate #3	25.44
G11	PSN0918	T9	Biological Replicate #3	25.41
G12	PSN0918	T9	Biological Replicate #3	25.45	25.4333	0.0208167
H10	PSN0918 Ex	T10	Biological Replicate #1	24.44
H11	PSN0918 Ex	T10	Biological Replicate #1	24.28
H12	PSN0918 Ex	T10	Biological Replicate #1	24.46	24.3933	0.0986577
H10	PSN0918 Ex	T10	Biological Replicate #2	23.97
H11	PSN0918 Ex	T10	Biological Replicate #2	23.65
H12	PSN0918 Ex	T10	Biological Replicate #2	23.85	23.8233	0.161658
H10	PSN0918 Ex	T10	Biological Replicate #3	24.39
H11	PSN0918 Ex	T10	Biological Replicate #3	24.15
H12	PSN0918 Ex	T10	Biological Replicate #3	24.22	24.2533	0.123423
H07	PSN0918 Ex	T3	Biological Replicate #2	25.12
H08	PSN0918 Ex	T3	Biological Replicate #2	25.15
H09	PSN0918 Ex	T3	Biological Replicate #2	25.13	25.1333	0.0152753
H07	PSN0918 Ex	T3	Biological Replicate #3	24.89
H08	PSN0918 Ex	T3	Biological Replicate #3	24.97
H09	PSN0918 Ex	T3	Biological Replicate #3	24.86	24.9067	0.0568624
H07	PSN0918 Ex	T4	Biological Replicate #1	23.63
H08	PSN0918 Ex	T4	Biological Replicate #1	23.64
H09	PSN0918 Ex	T4	Biological Replicate #1	23.56	23.61	0.043589
H07	PSN0918 Ex	T4	Biological Replicate #2	23.1
H08	PSN0918 Ex	T4	Biological Replicate #2	23.14
H09	PSN0918 Ex	T4	Biological Replicate #2	23.01	23.0833	0.0665833
H07	PSN0918 Ex	T4	Biological Replicate #3	23.6
H08	PSN0918 Ex	T4	Biological Replicate #3	23.67
H09	PSN0918 Ex	T4	Biological Replicate #3	23.49	23.5867	0.0907377
H07	PSN0918 Ex	T5	Biological Replicate #1	23.23
H08	PSN0918 Ex	T5	Biological Replicate #1	23.25
H09	PSN0918 Ex	T5	Biological Replicate #1	23.21	23.23	0.02
H07	PSN0918 Ex	T5	Biological Replicate #2	23.32
H08	PSN0918 Ex	T5	Biological Replicate #2	23.32
H09	PSN0918 Ex	T5	Biological Replicate #2	23.22	23.2867	0.057735
H07	PSN0918 Ex	T5	Biological Replicate #3	23.34
H08	PSN0918 Ex	T5	Biological Replicate #3	23.35
H09	PSN0918 Ex	T5	Biological Replicate #3	23.37	23.3533	0.0152753
H07	PSN0918 Ex	T6	Biological Replicate #1	23.04
H08	PSN0918 Ex	T6	Biological Replicate #1	23.05
H09	PSN0918 Ex	T6	Biological Replicate #1	22.95	23.0133	0.0550757
H07	PSN0918 Ex	T6	Biological Replicate #2	23.65
H08	PSN0918 Ex	T6	Biological Replicate #2	23.68
H09	PSN0918 Ex	T6	Biological Replicate #2	23.58	23.6367	0.051316
H07	PSN0918 Ex	T6	Biological Replicate #3	25.13
H08	PSN0918 Ex	T6	Biological Replicate #3	23.67
H09	PSN0918 Ex	T6	Biological Replicate #3	23.56	24.12	0.876413
H10	PSN0918 Ex	T7	Biological Replicate #1	22.96
H11	PSN0918 Ex	T7	Biological Replicate #1	22.77
H12	PSN0918 Ex	T7	Biological Replicate #1	22.85	22.86	0.0953939
H10	PSN0918 Ex	T7	Biological Replicate #2	23.67
H11	PSN0918 Ex	T7	Biological Replicate #2	23.56
H12	PSN0918 Ex	T7	Biological Replicate #2	23.63	23.62	0.0556776
H10	PSN0918 Ex	T7	Biological Replicate #3	23.71
H11	PSN0918 Ex	T7	Biological Replicate #3	23.38
H12	PSN0918 Ex	T7	Biological Replicate #3	23.63	23.5733	0.172143
H10	PSN0918 Ex	T8	Biological Replicate #1	23.48
H11	PSN0918 Ex	T8	Biological Replicate #1	23.39
H12	PSN0918 Ex	T8	Biological Replicate #1	23.43	23.4333	0.0450925
H10	PSN0918 Ex	T8	Biological Replicate #2	24.02
H11	PSN0918 Ex	T8	Biological Replicate #2	23.74
H12	PSN0918 Ex	T8	Biological Replicate #2	23.94	23.9	0.144222
H10	PSN0918 Ex	T8	Biological Replicate #3	23.62
H11	PSN0918 Ex	T8	Biological Replicate #3	23.45
H12	PSN0918 Ex	T8	Biological Replicate #3	23.63	23.5667	0.10116
H10	PSN0918 Ex	T9	Biological Replicate #1	24.34
H11	PSN0918 Ex	T9	Biological Replicate #1	24.21
H12	PSN0918 Ex	T9	Biological Replicate #1	24.27	24.2733	0.0650641
H10	PSN0918 Ex	T9	Biological Replicate #2	24.11
H11	PSN0918 Ex	T9	Biological Replicate #2	23.9
H12	PSN0918 Ex	T9	Biological Replicate #2	24.01	24.0067	0.10504
H10	PSN0918 Ex	T9	Biological Replicate #3	24.76
H11	PSN0918 Ex	T9	Biological Replicate #3	24.44
H12	PSN0918 Ex	T9	Biological Replicate #3	24.76	24.6533	0.184752
G04	PSN1428	T10	Biological Replicate #1	24.56
G05	PSN1428	T10	Biological Replicate #1	24.37
G06	PSN1428	T10	Biological Replicate #1	24.32	24.4167	0.126623
G04	PSN1428	T10	Biological Replicate #2	24.01
G05	PSN1428	T10	Biological Replicate #2	23.81
G06	PSN1428	T10	Biological Replicate #2	23.76	23.86	0.132288
G04	PSN1428	T10	Biological Replicate #3	24.2
G05	PSN1428	T10	Biological Replicate #3	24.07
G06	PSN1428	T10	Biological Replicate #3	24.11	24.1267	0.0665833
G01	PSN1428	T3	Biological Replicate #2	30.1
G02	PSN1428	T3	Biological Replicate #2	29.74
G03	PSN1428	T3	Biological Replicate #2	29.86	29.9	0.183303
G01	PSN1428	T3	Biological Replicate #3	27.34
G02	PSN1428	T3	Biological Replicate #3	27.24
G03	PSN1428	T3	Biological Replicate #3	27.22	27.2667	0.064291
G01	PSN1428	T4	Biological Replicate #1	23.85
G02	PSN1428	T4	Biological Replicate #1	23.82
G03	PSN1428	T4	Biological Replicate #1	23.82	23.83	0.0173205
G01	PSN1428	T4	Biological Replicate #2	25.11
G02	PSN1428	T4	Biological Replicate #2	25.09
G03	PSN1428	T4	Biological Replicate #2	25.09	25.0967	0.011547
G01	PSN1428	T4	Biological Replicate #3	24.73
G02	PSN1428	T4	Biological Replicate #3	24.58
G03	PSN1428	T4	Biological Replicate #3	24.72	24.6767	0.083865
G01	PSN1428	T5	Biological Replicate #1	23.88
G02	PSN1428	T5	Biological Replicate #1	23.78
G03	PSN1428	T5	Biological Replicate #1	23.83	23.83	0.05
G01	PSN1428	T5	Biological Replicate #2	23.26
G02	PSN1428	T5	Biological Replicate #2	23.21
G03	PSN1428	T5	Biological Replicate #2	23.25	23.24	0.0264575
G01	PSN1428	T5	Biological Replicate #3	22.81
G02	PSN1428	T5	Biological Replicate #3	22.66
G03	PSN1428	T5	Biological Replicate #3	22.67	22.7133	0.083865
G01	PSN1428	T6	Biological Replicate #1	23.75
G02	PSN1428	T6	Biological Replicate #1	23.7
G03	PSN1428	T6	Biological Replicate #1	23.68	23.71	0.0360555
G01	PSN1428	T6	Biological Replicate #2	23.03
G02	PSN1428	T6	Biological Replicate #2	23.06
G03	PSN1428	T6	Biological Replicate #2	23.05	23.0467	0.0152753
G01	PSN1428	T6	Biological Replicate #3	22.86
G02	PSN1428	T6	Biological Replicate #3	22.78
G03	PSN1428	T6	Biological Replicate #3	22.64	22.76	0.111355
G04	PSN1428	T7	Biological Replicate #1	24.11
G05	PSN1428	T7	Biological Replicate #1	24.04
G06	PSN1428	T7	Biological Replicate #1	23.86	24.0033	0.12897
G04	PSN1428	T7	Biological Replicate #2	23.52
G05	PSN1428	T7	Biological Replicate #2	23.45
G06	PSN1428	T7	Biological Replicate #2	23.38	23.45	0.07
G04	PSN1428	T7	Biological Replicate #3	22.9
G05	PSN1428	T7	Biological Replicate #3	22.85
G06	PSN1428	T7	Biological Replicate #3	22.73	22.8267	0.0873689
G04	PSN1428	T8	Biological Replicate #1	23.16
G05	PSN1428	T8	Biological Replicate #1	22.96
G06	PSN1428	T8	Biological Replicate #1	22.95	23.0233	0.118462
G04	PSN1428	T8	Biological Replicate #2	23.01
G05	PSN1428	T8	Biological Replicate #2	22.89
G06	PSN1428	T8	Biological Replicate #2	22.92	22.94	0.06245
G04	PSN1428	T8	Biological Replicate #3	23.27
G05	PSN1428	T8	Biological Replicate #3	23.14
G06	PSN1428	T8	Biological Replicate #3	23.19	23.2	0.0655744
G04	PSN1428	T9	Biological Replicate #1	23.85
G05	PSN1428	T9	Biological Replicate #1	23.72
G06	PSN1428	T9	Biological Replicate #1	23.69	23.7533	0.085049
G04	PSN1428	T9	Biological Replicate #2	23.32
G05	PSN1428	T9	Biological Replicate #2	23.24
G06	PSN1428	T9	Biological Replicate #2	23.16	23.24	0.08
G04	PSN1428	T9	Biological Replicate #3	23.91
G05	PSN1428	T9	Biological Replicate #3	23.73
G06	PSN1428	T9	Biological Replicate #3	23.66	23.7667	0.12897

## Sheet: Normalization Factor
Ps-n NR Identifier	Time Point	Sample	Technical replicate average	Average Ct for Reference genes at calibration point (T3)	ΔCq (- T2F/2)	RQ (2^ΔCq)	Normalization factor
177F1	3	Biological Replicate #2	22.4233	22.265	-0.158333	0.89606
45E3 2011	3	Biological Replicate #2	23.2733	23.3117	0.0383333	1.02693
53B6	3	Biological Replicate #2	28.29	28.18	-0.11	0.926588	0.948246
177F1	3	Biological Replicate #3	22.1067		0.158333	1.116
45E3 2011	3	Biological Replicate #3	23.35		-0.0383333	0.973779
53B6	3	Biological Replicate #3	28.07		0.11	1.07923	1.05458
177F1	4	Biological Replicate #1	21.3333		0.931667	1.90748
45E3 2011	4	Biological Replicate #1	22.4567		0.855	1.80876
53B6	4	Biological Replicate #1	27.0633		1.11667	2.16845	1.95583
177F1	4	Biological Replicate #2	21.8967		0.368333	1.29086
45E3 2011	4	Biological Replicate #2	23.1567		0.155	1.11342
53B6	4	Biological Replicate #2	28.2533		-0.0733333	0.950439	1.10957
177F1	4	Biological Replicate #3	21.6933		0.571667	1.48624
45E3 2011	4	Biological Replicate #3	22.91		0.401667	1.32103
53B6	4	Biological Replicate #3	27.47		0.71	1.6358	1.47541
177F1	5	Biological Replicate #1	21.1333		1.13167	2.19112
45E3 2011	5	Biological Replicate #1	22.1667		1.145	2.21146
53B6	5	Biological Replicate #1	26.7033		1.47667	2.78305	2.38025
177F1	5	Biological Replicate #2	21.1467		1.11833	2.17096
45E3 2011	5	Biological Replicate #2	23		0.311667	1.24114
53B6	5	Biological Replicate #2	27.2533		0.926667	1.90088	1.72376
177F1	5	Biological Replicate #3	21.18		1.085	2.12138
45E3 2011	5	Biological Replicate #3	22.1767		1.135	2.19619
53B6	5	Biological Replicate #3	26.7967		1.38333	2.6087	2.29917
177F1	6	Biological Replicate #1	20.9867		1.27833	2.42559
45E3 2011	6	Biological Replicate #1	22.53		0.781667	1.71912
53B6	6	Biological Replicate #1	26.9067		1.27333	2.41719	2.16012
177F1	6	Biological Replicate #2	21.0567		1.20833	2.31071
45E3 2011	6	Biological Replicate #2	22.4033		0.908333	1.87688
53B6	6	Biological Replicate #2	27.1033		1.07667	2.10916	2.09136
177F1	6	Biological Replicate #3	21.0733		1.19167	2.28416
45E3 2011	6	Biological Replicate #3	22.2967		1.015	2.0209
53B6	6	Biological Replicate #3	26.8833		1.29667	2.45661	2.24665
177F1	7	Biological Replicate #1	21.1933		1.07167	2.10186
45E3 2011	7	Biological Replicate #1	22.6967		0.615	1.53156
53B6	7	Biological Replicate #1	27.08		1.1	2.14355	1.90381
177F1	7	Biological Replicate #2	21.4133		0.851667	1.80458
45E3 2011	7	Biological Replicate #2	22.76		0.551667	1.46578
53B6	7	Biological Replicate #2	27.2		0.98	1.97247	1.73441
177F1	7	Biological Replicate #3	21.0667		1.19833	2.29474
45E3 2011	7	Biological Replicate #3	22.2533		1.05833	2.08252
53B6	7	Biological Replicate #3	27.4433		0.736667	1.66632	1.99692
177F1	8	Biological Replicate #1	21.6		0.665	1.58557
45E3 2011	8	Biological Replicate #1	22.8933		0.418333	1.33638
53B6	8	Biological Replicate #1	27.3333		0.846667	1.79834	1.56193
177F1	8	Biological Replicate #2	21.4633		0.801667	1.74311
45E3 2011	8	Biological Replicate #2	22.7		0.611667	1.52802
53B6	8	Biological Replicate #2	27.4033		0.776667	1.71317	1.65864
177F1	8	Biological Replicate #3	21.2733		0.991667	1.98848
45E3 2011	8	Biological Replicate #3	22.86		0.451667	1.36762
53B6	8	Biological Replicate #3	27.5667		0.613333	1.52979	1.60832
177F1	9	Biological Replicate #1	22.3733		-0.108333	0.927659
45E3 2011	9	Biological Replicate #1	23.5433		-0.231667	0.85165
53B6	9	Biological Replicate #1	28.0967		0.0833333	1.05946	0.942422
177F1	9	Biological Replicate #2	21.8367		0.428333	1.34568
45E3 2011	9	Biological Replicate #2	23.15		0.161667	1.11858
53B6	9	Biological Replicate #2	27.85		0.33	1.25701	1.23685
177F1	9	Biological Replicate #3	22.2533		0.0116667	1.00812
45E3 2011	9	Biological Replicate #3	23.6933		-0.381667	0.76755
53B6	9	Biological Replicate #3	28.2733		-0.0933333	0.937354	0.898478
177F1	10	Biological Replicate #1	22.5733		-0.308333	0.807574
45E3 2011	10	Biological Replicate #1	23.95		-0.638333	0.642455
53B6	10	Biological Replicate #1	28.2767		-0.0966667	0.935191	0.785794
177F1	10	Biological Replicate #2	21.59		0.675	1.5966
45E3 2011	10	Biological Replicate #2	23.2367		0.075	1.05336
53B6	10	Biological Replicate #2	27.9333		0.246667	1.18646	1.25895
177F1	10	Biological Replicate #3	22.21		0.055	1.03886
45E3 2011	10	Biological Replicate #3	23.63		-0.318333	0.801996
53B6	10	Biological Replicate #3	28.31		-0.13	0.913831	0.913128

## Sheet: Normalized Data
Ps-n NR Identifier	Time Point	Sample	Technical replicate average	Average Ct at calibration point (T3)	ΔCq (- T2F/2)	RQ (2^ΔCq)	Normalization factor	Normalized relative quantity	Bioave.	stdev
135H6	3	Biological Replicate #2	22.5167	22.3033	-0.213333	0.862542	0.948246	0.909618
135H6	3	Biological Replicate #3	22.09		0.213333	1.15936	1.05458	1.09936	1.00449	0.134169
135H6	4	Biological Replicate #1	23.01		-0.706667	0.612734	1.95583	0.313287
135H6	4	Biological Replicate #2	22.22		0.0833333	1.05946	1.10957	0.954842
135H6	4	Biological Replicate #3	21.7		0.603333	1.51922	1.47541	1.0297	0.765942	0.393794
135H6	5	Biological Replicate #1	23.39		-1.08667	0.470848	2.38025	0.197815
135H6	5	Biological Replicate #2	23.9667		-1.66333	0.315709	1.72376	0.183152
135H6	5	Biological Replicate #3	23.3933		-1.09	0.469761	2.29917	0.204318	0.195095	0.0108422
135H6	6	Biological Replicate #1	23.4667		-1.16333	0.44648	2.16012	0.206692
135H6	6	Biological Replicate #2	23.3533		-1.05	0.482968	2.09136	0.230934
135H6	6	Biological Replicate #3	24.25		-1.94667	0.259415	2.24665	0.115467	0.184365	0.0608856
135H6	7	Biological Replicate #1	23.7167		-1.41333	0.375443	1.90381	0.197206
135H6	7	Biological Replicate #2	23.2367		-0.933333	0.523647	1.73441	0.301917
135H6	7	Biological Replicate #3	24.0867		-1.78333	0.290511	1.99692	0.14548	0.214868	0.0796999
135H6	8	Biological Replicate #1	24.08		-1.77667	0.291857	1.56193	0.186856
135H6	8	Biological Replicate #2	23.52		-1.21667	0.430276	1.65864	0.259415
135H6	8	Biological Replicate #3	23.5		-1.19667	0.436282	1.60832	0.271266	0.239179	0.0456986
135H6	9	Biological Replicate #1	24.2867		-1.98333	0.252905	0.942422	0.268356
135H6	9	Biological Replicate #2	23.3233		-1.02	0.493116	1.23685	0.398688
135H6	9	Biological Replicate #3	24.5067		-2.20333	0.217135	0.898478	0.24167	0.302905	0.0840172
135H6	10	Biological Replicate #1	24.23		-1.92667	0.263036	0.785794	0.33474
135H6	10	Biological Replicate #2	23.96		-1.65667	0.317171	1.25895	0.251933
135H6	10	Biological Replicate #3	24.37		-2.06667	0.23871	0.913128	0.261421	0.282698	0.0453186
177F1	3	Biological Replicate #2	22.4233	22.265	-0.158333	0.89606	0.948246	0.944965
177F1	3	Biological Replicate #3	22.1067		0.158333	1.116	1.05458	1.05824	1.0016	0.0800972
177F1	4	Biological Replicate #1	21.3333		0.931667	1.90748	1.95583	0.97528
177F1	4	Biological Replicate #2	21.8967		0.368333	1.29086	1.10957	1.16339
177F1	4	Biological Replicate #3	21.6933		0.571667	1.48624	1.47541	1.00734	1.04867	0.100634
177F1	5	Biological Replicate #1	21.1333		1.13167	2.19112	2.38025	0.920542
177F1	5	Biological Replicate #2	21.1467		1.11833	2.17096	1.72376	1.25944
177F1	5	Biological Replicate #3	21.18		1.085	2.12138	2.29917	0.922671	1.03422	0.195049
177F1	6	Biological Replicate #1	20.9867		1.27833	2.42559	2.16012	1.12289
177F1	6	Biological Replicate #2	21.0567		1.20833	2.31071	2.09136	1.10488
177F1	6	Biological Replicate #3	21.0733		1.19167	2.28416	2.24665	1.0167	1.08149	0.0568313
177F1	7	Biological Replicate #1	21.1933		1.07167	2.10186	1.90381	1.10403
177F1	7	Biological Replicate #2	21.4133		0.851667	1.80458	1.73441	1.04046
177F1	7	Biological Replicate #3	21.0667		1.19833	2.29474	1.99692	1.14914	1.09788	0.0546007
177F1	8	Biological Replicate #1	21.6		0.665	1.58557	1.56193	1.01513
177F1	8	Biological Replicate #2	21.4633		0.801667	1.74311	1.65864	1.05093
177F1	8	Biological Replicate #3	21.2733		0.991667	1.98848	1.60832	1.23637	1.10081	0.118755
177F1	9	Biological Replicate #1	22.3733		-0.108333	0.927659	0.942422	0.984336
177F1	9	Biological Replicate #2	21.8367		0.428333	1.34568	1.23685	1.08799
177F1	9	Biological Replicate #3	22.2533		0.0116667	1.00812	0.898478	1.12203	1.06479	0.0717203
177F1	10	Biological Replicate #1	22.5733		-0.308333	0.807574	0.785794	1.02772
177F1	10	Biological Replicate #2	21.59		0.675	1.5966	1.25895	1.2682
177F1	10	Biological Replicate #3	22.21		0.055	1.03886	0.913128	1.13769	1.14454	0.120385
45E3 2011	3	Biological Replicate #2	23.2733	23.3117	0.0383333	1.02693	0.948246	1.08298
45E3 2011	3	Biological Replicate #3	23.35		-0.0383333	0.973779	1.05458	0.923382	1.00318	0.112849
45E3 2011	4	Biological Replicate #1	22.4567		0.855	1.80876	1.95583	0.924806
45E3 2011	4	Biological Replicate #2	23.1567		0.155	1.11342	1.10957	1.00347
45E3 2011	4	Biological Replicate #3	22.91		0.401667	1.32103	1.47541	0.89537	0.941216	0.0558881
45E3 2011	5	Biological Replicate #1	22.1667		1.145	2.21146	2.38025	0.929089
45E3 2011	5	Biological Replicate #2	23		0.311667	1.24114	1.72376	0.720021
45E3 2011	5	Biological Replicate #3	22.1767		1.135	2.19619	2.29917	0.955209	0.868107	0.128909
45E3 2011	6	Biological Replicate #1	22.53		0.781667	1.71912	2.16012	0.795843
45E3 2011	6	Biological Replicate #2	22.4033		0.908333	1.87688	2.09136	0.897441
45E3 2011	6	Biological Replicate #3	22.2967		1.015	2.0209	2.24665	0.899517	0.864267	0.059266
45E3 2011	7	Biological Replicate #1	22.6967		0.615	1.53156	1.90381	0.80447
45E3 2011	7	Biological Replicate #2	22.76		0.551667	1.46578	1.73441	0.845117
45E3 2011	7	Biological Replicate #3	22.2533		1.05833	2.08252	1.99692	1.04287	0.897485	0.127535
45E3 2011	8	Biological Replicate #1	22.8933		0.418333	1.33638	1.56193	0.855595
45E3 2011	8	Biological Replicate #2	22.7		0.611667	1.52802	1.65864	0.921251
45E3 2011	8	Biological Replicate #3	22.86		0.451667	1.36762	1.60832	0.85034	0.875729	0.0395112
45E3 2011	9	Biological Replicate #1	23.5433		-0.231667	0.85165	0.942422	0.903683
45E3 2011	9	Biological Replicate #2	23.15		0.161667	1.11858	1.23685	0.904379
45E3 2011	9	Biological Replicate #3	23.6933		-0.381667	0.76755	0.898478	0.854278	0.887447	0.0287271
45E3 2011	10	Biological Replicate #1	23.95		-0.638333	0.642455	0.785794	0.817587
45E3 2011	10	Biological Replicate #2	23.2367		0.075	1.05336	1.25895	0.836697
45E3 2011	10	Biological Replicate #3	23.63		-0.318333	0.801996	0.913128	0.878295	0.844193	0.0310404
53B6	3	Biological Replicate #2	28.29	28.18	-0.11	0.926588	0.948246	0.97716
53B6	3	Biological Replicate #3	28.07		0.11	1.07923	1.05458	1.02337	1.00027	0.0326782
53B6	4	Biological Replicate #1	27.0633		1.11667	2.16845	1.95583	1.10872
53B6	4	Biological Replicate #2	28.2533		-0.0733333	0.950439	1.10957	0.856584
53B6	4	Biological Replicate #3	27.47		0.71	1.6358	1.47541	1.10872	1.02467	0.145568
53B6	5	Biological Replicate #1	26.7033		1.47667	2.78305	2.38025	1.16923
53B6	5	Biological Replicate #2	27.2533		0.926667	1.90088	1.72376	1.10275
53B6	5	Biological Replicate #3	26.7967		1.38333	2.6087	2.29917	1.13463	1.13554	0.0332459
53B6	6	Biological Replicate #1	26.9067		1.27333	2.41719	2.16012	1.11901
53B6	6	Biological Replicate #2	27.1033		1.07667	2.10916	2.09136	1.00851
53B6	6	Biological Replicate #3	26.8833		1.29667	2.45661	2.24665	1.09345	1.07366	0.0578493
53B6	7	Biological Replicate #1	27.08		1.1	2.14355	1.90381	1.12593
53B6	7	Biological Replicate #2	27.2		0.98	1.97247	1.73441	1.13725
53B6	7	Biological Replicate #3	27.4433		0.736667	1.66632	1.99692	0.834445	1.03254	0.17165
53B6	8	Biological Replicate #1	27.3333		0.846667	1.79834	1.56193	1.15136
53B6	8	Biological Replicate #2	27.4033		0.776667	1.71317	1.65864	1.03288
53B6	8	Biological Replicate #3	27.5667		0.613333	1.52979	1.60832	0.951172	1.04513	0.100653
53B6	9	Biological Replicate #1	28.0967		0.0833333	1.05946	0.942422	1.12419
53B6	9	Biological Replicate #2	27.85		0.33	1.25701	1.23685	1.0163
53B6	9	Biological Replicate #3	28.2733		-0.0933333	0.937354	0.898478	1.04327	1.06126	0.0561476
53B6	10	Biological Replicate #1	28.2767		-0.0966667	0.935191	0.785794	1.19012
53B6	10	Biological Replicate #2	27.9333		0.246667	1.18646	1.25895	0.942422
53B6	10	Biological Replicate #3	28.31		-0.13	0.913831	0.913128	1.00077	1.04444	0.129496
PSN0001	3	Biological Replicate #2	17.16	17.4433	0.283333	1.217	0.948246	1.28343
PSN0001	3	Biological Replicate #3	17.7267		-0.283333	0.82169	1.05458	0.779165	1.0313	0.356567
PSN0001	4	Biological Replicate #1	17.0133		0.43	1.34723	1.95583	0.688831
PSN0001	4	Biological Replicate #2	18.5067		-1.06333	0.478525	1.10957	0.431271
PSN0001	4	Biological Replicate #3	17.9933		-0.55	0.68302	1.47541	0.462937	0.52768	0.140456
PSN0001	5	Biological Replicate #1	15.69		1.75333	3.37137	2.38025	1.41639
PSN0001	5	Biological Replicate #2	17.3567		0.0866667	1.06191	1.72376	0.616046
PSN0001	5	Biological Replicate #3	16.7867		0.656667	1.57644	2.29917	0.685655	0.906032	0.443354
PSN0001	6	Biological Replicate #1	15.62		1.82333	3.53898	2.16012	1.63833
PSN0001	6	Biological Replicate #2	17		0.443333	1.35974	2.09136	0.65017
PSN0001	6	Biological Replicate #3	16.44		1.00333	2.00463	2.24665	0.892272	1.06026	0.51505
PSN0001	7	Biological Replicate #1	15.68		1.76333	3.39482	1.90381	1.78317
PSN0001	7	Biological Replicate #2	16.8433		0.6	1.51572	1.73441	0.873909
PSN0001	7	Biological Replicate #3	16.21		1.23333	2.3511	1.99692	1.17736	1.27815	0.462933
PSN0001	8	Biological Replicate #1	16.11		1.33333	2.51984	1.56193	1.61328
PSN0001	8	Biological Replicate #2	16.87		0.573333	1.48796	1.65864	0.897095
PSN0001	8	Biological Replicate #3	17.14		0.303333	1.23399	1.60832	0.767255	1.09254	0.455622
PSN0001	9	Biological Replicate #1	16.7433		0.7	1.6245	0.942422	1.72376
PSN0001	9	Biological Replicate #2	17.12		0.323333	1.25122	1.23685	1.01162
PSN0001	9	Biological Replicate #3	18.0333		-0.59	0.664343	0.898478	0.739409	1.15826	0.508294
PSN0001	10	Biological Replicate #1	17.1467		0.296667	1.2283	0.785794	1.56314
PSN0001	10	Biological Replicate #2	17.22		0.223333	1.16743	1.25895	0.927302
PSN0001	10	Biological Replicate #3	18.01		-0.566667	0.675175	0.913128	0.739409	1.07662	0.431686
PSN0011	3	Biological Replicate #2	30.6633	29.0317	-1.63167	0.322715	0.948246	0.340329
PSN0011	3	Biological Replicate #3	27.4		1.63167	3.09871	1.05458	2.93834	1.63933	1.83707
PSN0011	4	Biological Replicate #1	25.5567		3.475	11.1193	1.95583	5.68524
PSN0011	4	Biological Replicate #2	25.8267		3.205	9.22149	1.10957	8.31087
PSN0011	4	Biological Replicate #3	25.0567		3.975	15.7251	1.47541	10.6582	8.2181	2.48776
PSN0011	5	Biological Replicate #1	25.0667		3.965	15.6165	2.38025	6.56088
PSN0011	5	Biological Replicate #2	22.2367		6.795	111.045	1.72376	64.4203
PSN0011	5	Biological Replicate #3	22.3033		6.72833	106.03	2.29917	46.1169	39.0327	29.5731
PSN0011	6	Biological Replicate #1	24.5467		4.485	22.3934	2.16012	10.3667
PSN0011	6	Biological Replicate #2	21.94		7.09167	136.397	2.09136	65.2191
PSN0011	6	Biological Replicate #3	22.1133		6.91833	120.956	2.24665	53.8381	43.1413	28.9484
PSN0011	7	Biological Replicate #1	24.4133		4.61833	24.5616	1.90381	12.9013
PSN0011	7	Biological Replicate #2	23.1067		5.925	60.7579	1.73441	35.0309
PSN0011	7	Biological Replicate #3	21.77		7.26167	153.454	1.99692	76.8455	41.5926	32.4732
PSN0011	8	Biological Replicate #1	23.8167		5.215	37.1425	1.56193	23.7798
PSN0011	8	Biological Replicate #2	22.4867		6.545	93.3773	1.65864	56.2975
PSN0011	8	Biological Replicate #3	22.1767		6.855	115.761	1.60832	71.976	50.6845	24.5835
PSN0011	9	Biological Replicate #1	24.4967		4.535	23.1831	0.942422	24.5995
PSN0011	9	Biological Replicate #2	23.2067		5.825	56.6891	1.23685	45.8336
PSN0011	9	Biological Replicate #3	23.1767		5.855	57.8803	0.898478	64.4203	44.9511	19.9251
PSN0011	10	Biological Replicate #1	25.2167		3.815	14.0744	0.785794	17.911
PSN0011	10	Biological Replicate #2	23.3633		5.66833	50.8556	1.25895	40.3952
PSN0011	10	Biological Replicate #3	23.2033		5.82833	56.8203	0.913128	62.2259	40.1774	22.1583
PSN0015	3	Biological Replicate #2	30.4767	30.515	0.0383333	1.02693	0.948246	1.08298
PSN0015	3	Biological Replicate #3	30.5533		-0.0383333	0.973779	1.05458	0.923382	1.00318	0.112849
PSN0015	4	Biological Replicate #1	24.47		6.045	66.0277	1.95583	33.7595
PSN0015	4	Biological Replicate #2	26.3867		4.12833	17.4885	1.10957	15.7615
PSN0015	4	Biological Replicate #3	28.59		1.925	3.79737	1.47541	2.57378	17.3649	15.6546
PSN0015	5	Biological Replicate #1	23.72		6.795	111.045	2.38025	46.6527
PSN0015	5	Biological Replicate #2	23.4467		7.06833	134.209	1.72376	77.8582
PSN0015	5	Biological Replicate #3	25.6933		4.82167	28.2791	2.29917	12.2997	45.6036	32.7918
PSN0015	6	Biological Replicate #1	22.6933		7.82167	226.233	2.16012	104.732
PSN0015	6	Biological Replicate #2	24.2367		6.27833	77.6188	2.09136	37.1139
PSN0015	6	Biological Replicate #3	24.9433		5.57167	47.5597	2.24665	21.1691	54.3383	44.3643
PSN0015	7	Biological Replicate #1	22.24		8.275	309.758	1.90381	162.705
PSN0015	7	Biological Replicate #2	24.56		5.955	62.0345	1.73441	35.767
PSN0015	7	Biological Replicate #3	24.03		6.485	89.5735	1.99692	44.8558	81.1091	70.8097
PSN0015	8	Biological Replicate #1	23.0967		7.41833	171.057	1.56193	109.516
PSN0015	8	Biological Replicate #2	24.26		6.255	76.3735	1.65864	46.0459
PSN0015	8	Biological Replicate #3	23.4067		7.10833	137.982	1.60832	85.7924	80.4515	32.0704
PSN0015	9	Biological Replicate #1	24.1033		6.41167	85.1342	0.942422	90.3356
PSN0015	9	Biological Replicate #2	24.43		6.085	67.884	1.23685	54.8847
PSN0015	9	Biological Replicate #3	24.1533		6.36167	82.2342	0.898478	91.5261	78.9155	20.8197
PSN0015	10	Biological Replicate #1	24.24		6.275	77.4396	0.785794	98.5496
PSN0015	10	Biological Replicate #2	23.7667		6.74833	107.51	1.25895	85.3969
PSN0015	10	Biological Replicate #3	24.9133		5.60167	48.559	0.913128	53.1787	79.0417	23.3435
PSN0016	3	Biological Replicate #2	27.9967	27.5133	-0.483333	0.715323	0.948246	0.754364
PSN0016	3	Biological Replicate #3	27.03		0.483333	1.39797	1.05458	1.32562	1.03999	0.403938
PSN0016	4	Biological Replicate #1	25.6067		1.90667	3.74942	1.95583	1.91705
PSN0016	4	Biological Replicate #2	25.7333		1.78	3.43426	1.10957	3.09513
PSN0016	4	Biological Replicate #3	26.0733		1.44	2.71321	1.47541	1.83896	2.28371	0.703792
PSN0016	5	Biological Replicate #1	23.9133		3.6	12.1257	2.38025	5.09432
PSN0016	5	Biological Replicate #2	21.7033		5.81	56.1028	1.72376	32.5468
PSN0016	5	Biological Replicate #3	22.2233		5.29	39.1245	2.29917	17.0168	18.2193	13.7657
PSN0016	6	Biological Replicate #1	22.95		4.56333	23.6429	2.16012	10.9452
PSN0016	6	Biological Replicate #2	21.2133		6.3	78.7932	2.09136	37.6755
PSN0016	6	Biological Replicate #3	21.83		5.68333	51.3871	2.24665	22.8727	23.8311	13.3909
PSN0016	7	Biological Replicate #1	23		4.51333	22.8375	1.90381	11.9957
PSN0016	7	Biological Replicate #2	22.2667		5.24667	37.9668	1.73441	21.8903
PSN0016	7	Biological Replicate #3	21.11		6.40333	84.6438	1.99692	42.3872	25.4244	15.5009
PSN0016	8	Biological Replicate #1	21.9033		5.61	48.8403	1.56193	31.2691
PSN0016	8	Biological Replicate #2	21.22		6.29333	78.43	1.65864	47.2857
PSN0016	8	Biological Replicate #3	21.74		5.77333	54.6949	1.60832	34.0074	37.5208	8.56684
PSN0016	9	Biological Replicate #1	23.27		4.24333	18.9396	0.942422	20.0967
PSN0016	9	Biological Replicate #2	22.32		5.19333	36.5889	1.23685	29.5824
PSN0016	9	Biological Replicate #3	22.7		4.81333	28.1163	0.898478	31.2932	26.9908	6.03139
PSN0016	10	Biological Replicate #1	24.28		3.23333	9.40438	0.785794	11.968
PSN0016	10	Biological Replicate #2	23.2433		4.27	19.2929	1.25895	15.3246
PSN0016	10	Biological Replicate #3	23.2533		4.26	19.1597	0.913128	20.9824	16.0917	4.55591
PSN0025	3	Biological Replicate #2	28.04	28.26	0.22	1.16473	0.948246	1.2283
PSN0025	3	Biological Replicate #3	28.48		-0.22	0.858565	1.05458	0.814131	1.02122	0.292864
PSN0025	4	Biological Replicate #1	22.7467		5.51333	45.675	1.95583	23.3533
PSN0025	4	Biological Replicate #2	27.87		0.39	1.31039	1.10957	1.18099
PSN0025	4	Biological Replicate #3	26.68		1.58	2.9897	1.47541	2.02636	8.85356	12.5643
PSN0025	5	Biological Replicate #1	24.2133		4.04667	16.526	2.38025	6.94298
PSN0025	5	Biological Replicate #2	25.3033		2.95667	7.76328	1.72376	4.5037
PSN0025	5	Biological Replicate #3	22.3		5.96	62.2499	2.29917	27.075	12.8406	12.3876
PSN0025	6	Biological Replicate #1	24.6733		3.58667	12.0142	2.16012	5.56181
PSN0025	6	Biological Replicate #2	25.27		2.99	7.94474	2.09136	3.79883
PSN0025	6	Biological Replicate #3	22.7067		5.55333	46.9591	2.24665	20.9018	10.0875	9.40687
PSN0025	7	Biological Replicate #1	24.3633		3.89667	14.8941	1.90381	7.8233
PSN0025	7	Biological Replicate #2	24.1233		4.13667	17.5898	1.73441	10.1417
PSN0025	7	Biological Replicate #3	22.8167		5.44333	43.5118	1.99692	21.7894	13.2515	7.4844
PSN0025	8	Biological Replicate #1	22.2367		6.02333	65.0435	1.56193	41.6429
PSN0025	8	Biological Replicate #2	22.5767		5.68333	51.3871	1.65864	30.9815
PSN0025	8	Biological Replicate #3	22.2667		5.99333	63.7049	1.60832	39.6096	37.4113	5.66048
PSN0025	9	Biological Replicate #1	23.3633		4.89667	29.7882	0.942422	31.6081
PSN0025	9	Biological Replicate #2	22.87		5.39	41.9326	1.23685	33.9028
PSN0025	9	Biological Replicate #3	23.07		5.19	36.5044	0.898478	40.6292	35.38	4.68846
PSN0025	10	Biological Replicate #1	23.8033		4.45667	21.9579	0.785794	27.9436
PSN0025	10	Biological Replicate #2	23.7167		4.54333	23.3174	1.25895	18.5213
PSN0025	10	Biological Replicate #3	23.0733		5.18667	36.4202	0.913128	39.8851	28.7833	10.7066
PSN0072	3	Biological Replicate #2	29.7667	29.6883	-0.0783333	0.947151	0.948246	0.998845
PSN0072	3	Biological Replicate #3	29.61		0.0783333	1.0558	1.05458	1.00116	1	0.00163376
PSN0072	4	Biological Replicate #1	23.5133		6.175	72.2537	1.95583	36.9428
PSN0072	4	Biological Replicate #2	25.7633		3.925	15.1895	1.10957	13.6895
PSN0072	4	Biological Replicate #3	26.1867		3.50167	11.3268	1.47541	7.67707	19.4365	15.4561
PSN0072	5	Biological Replicate #1	22.66		7.02833	130.539	2.38025	54.8425
PSN0072	5	Biological Replicate #2	23.0933		6.595	96.6702	1.72376	56.0812
PSN0072	5	Biological Replicate #3	21.3567		8.33167	322.167	2.29917	140.124	83.6824	48.8834
PSN0072	6	Biological Replicate #1	23.1033		6.585	96.0025	2.16012	44.4431
PSN0072	6	Biological Replicate #2	21.4		8.28833	312.635	2.09136	149.488
PSN0072	6	Biological Replicate #3	20.9667		8.72167	422.166	2.24665	187.909	127.28	74.2664
PSN0072	7	Biological Replicate #1	23.3467		6.34167	81.1021	1.90381	42.5999
PSN0072	7	Biological Replicate #2	21.5067		8.18167	290.354	1.73441	167.408
PSN0072	7	Biological Replicate #3	21.1367		8.55167	375.239	1.99692	187.909	132.639	78.6469
PSN0072	8	Biological Replicate #1	22.5633		7.125	139.585	1.56193	89.3668
PSN0072	8	Biological Replicate #2	21.3433		8.345	325.159	1.65864	196.039
PSN0072	8	Biological Replicate #3	22.0467		7.64167	199.697	1.60832	124.165	136.524	54.3996
PSN0072	9	Biological Replicate #1	22.6633		7.025	130.237	0.942422	138.194
PSN0072	9	Biological Replicate #2	22.0733		7.615	196.039	1.23685	158.499
PSN0072	9	Biological Replicate #3	23.02		6.66833	101.711	0.898478	113.204	136.633	22.6882
PSN0072	10	Biological Replicate #1	24.4233		5.265	38.4524	0.785794	48.9344
PSN0072	10	Biological Replicate #2	23.2733		6.415	85.3311	1.25895	67.7795
PSN0072	10	Biological Replicate #3	23.1733		6.515	91.4556	0.913128	100.156	72.2901	25.9072
PSN0072 Ex	3	Biological Replicate #2	29.9267	29.8033	-0.123333	0.918064	0.948246	0.968171
PSN0072 Ex	3	Biological Replicate #3	29.68		0.123333	1.08925	1.05458	1.03288	1.00052	0.0457534
PSN0072 Ex	4	Biological Replicate #1	23.42		6.38333	83.4785	1.95583	42.682
PSN0072 Ex	4	Biological Replicate #2	25.78		4.02333	16.2609	1.10957	14.6551
PSN0072 Ex	4	Biological Replicate #3	26.1533		3.65	12.5533	1.47541	8.50841	21.9485	18.2168
PSN0072 Ex	5	Biological Replicate #1	22.5		7.30333	157.951	2.38025	66.3591
PSN0072 Ex	5	Biological Replicate #2	22.95		6.85333	115.627	1.72376	67.0785
PSN0072 Ex	5	Biological Replicate #3	21.2467		8.55667	376.542	2.29917	163.773	99.0703	56.0356
PSN0072 Ex	6	Biological Replicate #1	23.04		6.76333	108.634	2.16012	50.2908
PSN0072 Ex	6	Biological Replicate #2	21.2867		8.51667	366.245	2.09136	175.123
PSN0072 Ex	6	Biological Replicate #3	20.7933		9.01	515.561	2.24665	229.48	151.631	91.8752
PSN0072 Ex	7	Biological Replicate #1	23.2333		6.57	95.0095	1.90381	49.905
PSN0072 Ex	7	Biological Replicate #2	21.5267		8.27667	310.117	1.73441	178.802
PSN0072 Ex	7	Biological Replicate #3	21		8.80333	446.753	1.99692	223.721	150.809	90.2258
PSN0072 Ex	8	Biological Replicate #1	22.4667		7.33667	161.643	1.56193	103.489
PSN0072 Ex	8	Biological Replicate #2	21.2233		8.58	382.681	1.65864	230.72
PSN0072 Ex	8	Biological Replicate #3	21.9667		7.83667	228.598	1.60832	142.134	158.781	65.2287
PSN0072 Ex	9	Biological Replicate #1	22.55		7.25333	152.571	0.942422	161.892
PSN0072 Ex	9	Biological Replicate #2	21.9167		7.88667	236.659	1.23685	191.341
PSN0072 Ex	9	Biological Replicate #3	22.91		6.89333	118.878	0.898478	132.31	161.848	29.5154
PSN0072 Ex	10	Biological Replicate #1	24.41		5.39333	42.0296	0.785794	53.4868
PSN0072 Ex	10	Biological Replicate #2	23.2233		6.58	95.6704	1.25895	75.9921
PSN0072 Ex	10	Biological Replicate #3	23.0533		6.75	107.635	0.913128	117.875	82.4512	32.6763
PSN0100	3	Biological Replicate #2	22.4533	22.055	-0.398333	0.758734	0.948246	0.800145
PSN0100	3	Biological Replicate #3	21.6567		0.398333	1.31798	1.05458	1.24977	1.02496	0.317935
PSN0100	4	Biological Replicate #1	21.6		0.455	1.37078	1.95583	0.700872
PSN0100	4	Biological Replicate #2	21.4667		0.588333	1.50351	1.10957	1.35504
PSN0100	4	Biological Replicate #3	20.6333		1.42167	2.67895	1.47541	1.81574	1.29055	0.560224
PSN0100	5	Biological Replicate #1	22.4867		-0.431667	0.741405	2.38025	0.311482
PSN0100	5	Biological Replicate #2	22.4967		-0.441667	0.736284	1.72376	0.427139
PSN0100	5	Biological Replicate #3	20.43		1.625	3.08442	2.29917	1.34154	0.693387	0.564287
PSN0100	6	Biological Replicate #1	24.03		-1.975	0.25437	2.16012	0.117757
PSN0100	6	Biological Replicate #2	22.2967		-0.241667	0.845768	2.09136	0.40441
PSN0100	6	Biological Replicate #3	21.2867		0.768333	1.7033	2.24665	0.75815	0.426772	0.320782
PSN0100	7	Biological Replicate #1	24.5867		-2.53167	0.172939	1.90381	0.0908383
PSN0100	7	Biological Replicate #2	21.49		0.565	1.47939	1.73441	0.852963
PSN0100	7	Biological Replicate #3	22.3167		-0.261667	0.834124	1.99692	0.417705	0.453835	0.382345
PSN0100	8	Biological Replicate #1	22.9333		-0.878333	0.543996	1.56193	0.348283
PSN0100	8	Biological Replicate #2	21.6067		0.448333	1.36446	1.65864	0.82264
PSN0100	8	Biological Replicate #3	21.6367		0.418333	1.33638	1.60832	0.830918	0.66728	0.276291
PSN0100	9	Biological Replicate #1	23.37		-1.315	0.401925	0.942422	0.426482
PSN0100	9	Biological Replicate #2	21.65		0.405	1.32409	1.23685	1.07054
PSN0100	9	Biological Replicate #3	22.9267		-0.871667	0.546515	0.898478	0.608267	0.701762	0.33205
PSN0100	10	Biological Replicate #1	23.0433		-0.988333	0.50406	0.785794	0.641466
PSN0100	10	Biological Replicate #2	22.6733		-0.618333	0.651423	1.25895	0.517433
PSN0100	10	Biological Replicate #3	22.3033		-0.248333	0.841868	0.913128	0.921961	0.69362	0.207246
PSN0100 Ex	3	Biological Replicate #2	22.3367	21.955	-0.381667	0.76755	0.948246	0.809442
PSN0100 Ex	3	Biological Replicate #3	21.5733		0.381667	1.30285	1.05458	1.23542	1.02243	0.301211
PSN0100 Ex	4	Biological Replicate #1	21.4367		0.518333	1.4323	1.95583	0.732325
PSN0100 Ex	4	Biological Replicate #2	21.3133		0.641667	1.56013	1.10957	1.40607
PSN0100 Ex	4	Biological Replicate #3	20.5133		1.44167	2.71634	1.47541	1.84108	1.32649	0.558647
PSN0100 Ex	5	Biological Replicate #1	22.56		-0.605	0.657471	2.38025	0.27622
PSN0100 Ex	5	Biological Replicate #2	22.5533		-0.598333	0.660517	1.72376	0.383185
PSN0100 Ex	5	Biological Replicate #3	20.3233		1.63167	3.09871	2.29917	1.34775	0.669052	0.5902
PSN0100 Ex	6	Biological Replicate #1	23.97		-2.015	0.247414	2.16012	0.114537
PSN0100 Ex	6	Biological Replicate #2	22.26		-0.305	0.809442	2.09136	0.38704
PSN0100 Ex	6	Biological Replicate #3	21.2333		0.721667	1.64909	2.24665	0.734019	0.411865	0.310486
PSN0100 Ex	7	Biological Replicate #1	25		-3.045	0.121161	1.90381	0.0636415
PSN0100 Ex	7	Biological Replicate #2	21.5133		0.441667	1.35817	1.73441	0.783075
PSN0100 Ex	7	Biological Replicate #3	22.4133		-0.458333	0.727827	1.99692	0.364474	0.40373	0.36132
PSN0100 Ex	8	Biological Replicate #1	22.91		-0.955	0.515842	1.56193	0.330258
PSN0100 Ex	8	Biological Replicate #2	21.55		0.405	1.32409	1.65864	0.798298
PSN0100 Ex	8	Biological Replicate #3	21.4467		0.508333	1.42241	1.60832	0.884404	0.670987	0.298204
PSN0100 Ex	9	Biological Replicate #1	23.3567		-1.40167	0.378492	0.942422	0.401616
PSN0100 Ex	9	Biological Replicate #2	21.51		0.445	1.36131	1.23685	1.10063
PSN0100 Ex	9	Biological Replicate #3	23.0067		-1.05167	0.482411	0.898478	0.53692	0.679723	0.370743
PSN0100 Ex	10	Biological Replicate #1	23.0533		-1.09833	0.467056	0.785794	0.594375
PSN0100 Ex	10	Biological Replicate #2	22.6933		-0.738333	0.599431	1.25895	0.476136
PSN0100 Ex	10	Biological Replicate #3	22.3333		-0.378333	0.769326	0.913128	0.842517	0.637676	0.18699
PSN0918	3	Biological Replicate #2	25.7833	25.565	-0.218333	0.859558	0.948246	0.906471
PSN0918	3	Biological Replicate #3	25.3467		0.218333	1.16339	1.05458	1.10318	1.00483	0.139093
PSN0918	4	Biological Replicate #1	24.2733		1.29167	2.44811	1.95583	1.2517
PSN0918	4	Biological Replicate #2	23.6833		1.88167	3.68501	1.10957	3.32111
PSN0918	4	Biological Replicate #3	23.98		1.585	3.00008	1.47541	2.03339	2.20207	1.04497
PSN0918	5	Biological Replicate #1	23.9233		1.64167	3.12026	2.38025	1.3109
PSN0918	5	Biological Replicate #2	23.91		1.655	3.14923	1.72376	1.82696
PSN0918	5	Biological Replicate #3	23.74		1.825	3.54307	2.29917	1.54102	1.55963	0.258533
PSN0918	6	Biological Replicate #1	23.8233		1.74167	3.34421	2.16012	1.54816
PSN0918	6	Biological Replicate #2	24.2533		1.31167	2.48228	2.09136	1.18692
PSN0918	6	Biological Replicate #3	24.1767		1.38833	2.61776	2.24665	1.16518	1.30009	0.215113
PSN0918	7	Biological Replicate #1	23.9133		1.65167	3.14196	1.90381	1.65036
PSN0918	7	Biological Replicate #2	24.3233		1.24167	2.36472	1.73441	1.36341
PSN0918	7	Biological Replicate #3	24.47		1.095	2.13613	1.99692	1.06971	1.36116	0.290329
PSN0918	8	Biological Replicate #1	24.3		1.265	2.40327	1.56193	1.53865
PSN0918	8	Biological Replicate #2	24.6267		0.938333	1.91631	1.65864	1.15535
PSN0918	8	Biological Replicate #3	24.3533		1.21167	2.31605	1.60832	1.44004	1.37802	0.199035
PSN0918	9	Biological Replicate #1	25.1533		0.411667	1.33022	0.942422	1.41149
PSN0918	9	Biological Replicate #2	24.8333		0.731667	1.66056	1.23685	1.34257
PSN0918	9	Biological Replicate #3	25.4333		0.131667	1.09556	0.898478	1.21935	1.32447	0.0973426
PSN0918	10	Biological Replicate #1	25.2667		0.298333	1.22972	0.785794	1.56494
PSN0918	10	Biological Replicate #2	24.7667		0.798333	1.73909	1.25895	1.38138
PSN0918	10	Biological Replicate #3	25.0233		0.541667	1.45565	0.913128	1.59414	1.51349	0.115336
PSN0918 Ex	3	Biological Replicate #2	25.1333	25.02	-0.113333	0.92445	0.948246	0.974905
PSN0918 Ex	3	Biological Replicate #3	24.9067		0.113333	1.08172	1.05458	1.02574	1.00032	0.0359467
PSN0918 Ex	4	Biological Replicate #1	23.61		1.41	2.65737	1.95583	1.3587
PSN0918 Ex	4	Biological Replicate #2	23.0833		1.93667	3.8282	1.10957	3.45017
PSN0918 Ex	4	Biological Replicate #3	23.5867		1.43333	2.7007	1.47541	1.83048	2.21311	1.09698
PSN0918 Ex	5	Biological Replicate #1	23.23		1.79	3.45815	2.38025	1.45285
PSN0918 Ex	5	Biological Replicate #2	23.2867		1.73333	3.32495	1.72376	1.9289
PSN0918 Ex	5	Biological Replicate #3	23.3533		1.66667	3.1748	2.29917	1.38085	1.58753	0.297815
PSN0918 Ex	6	Biological Replicate #1	23.0133		2.00667	4.01853	2.16012	1.86033
PSN0918 Ex	6	Biological Replicate #2	23.6367		1.38333	2.6087	2.09136	1.24737
PSN0918 Ex	6	Biological Replicate #3	24.12		0.9	1.86607	2.24665	0.830598	1.31276	0.51797
PSN0918 Ex	7	Biological Replicate #1	22.86		2.16	4.46915	1.90381	2.34748
PSN0918 Ex	7	Biological Replicate #2	23.62		1.4	2.63902	1.73441	1.52156
PSN0918 Ex	7	Biological Replicate #3	23.5733		1.44667	2.72578	1.99692	1.36499	1.74468	0.527878
PSN0918 Ex	8	Biological Replicate #1	23.4333		1.58667	3.00355	1.56193	1.92297
PSN0918 Ex	8	Biological Replicate #2	23.9		1.12	2.17347	1.65864	1.31039
PSN0918 Ex	8	Biological Replicate #3	23.5667		1.45333	2.7384	1.60832	1.70265	1.64533	0.310282
PSN0918 Ex	9	Biological Replicate #1	24.2733		0.746667	1.67791	0.942422	1.78043
PSN0918 Ex	9	Biological Replicate #2	24.0067		1.01333	2.01857	1.23685	1.63203
PSN0918 Ex	9	Biological Replicate #3	24.6533		0.366667	1.28937	0.898478	1.43506	1.61584	0.173251
PSN0918 Ex	10	Biological Replicate #1	24.3933		0.626667	1.54399	0.785794	1.96488
PSN0918 Ex	10	Biological Replicate #2	23.8233		1.19667	2.29209	1.25895	1.82064
PSN0918 Ex	10	Biological Replicate #3	24.2533		0.766667	1.70133	0.913128	1.86319	1.88291	0.0741157
PSN1428	3	Biological Replicate #2	29.9	28.5833	-1.31667	0.401461	0.948246	0.423373
PSN1428	3	Biological Replicate #3	27.2667		1.31667	2.4909	1.05458	2.36199	1.39268	1.37081
PSN1428	4	Biological Replicate #1	23.83		4.75333	26.9709	1.95583	13.79
PSN1428	4	Biological Replicate #2	25.0967		3.48667	11.2096	1.10957	10.1027
PSN1428	4	Biological Replicate #3	24.6767		3.90667	14.9977	1.47541	10.1651	11.3526	2.11111
PSN1428	5	Biological Replicate #1	23.83		4.75333	26.9709	2.38025	11.3311
PSN1428	5	Biological Replicate #2	23.24		5.34333	40.5979	1.72376	23.552
PSN1428	5	Biological Replicate #3	22.7133		5.87	58.4852	2.29917	25.4376	20.1069	7.65828
PSN1428	6	Biological Replicate #1	23.71		4.87333	29.3102	2.16012	13.5688
PSN1428	6	Biological Replicate #2	23.0467		5.53667	46.4197	2.09136	22.1959
PSN1428	6	Biological Replicate #3	22.76		5.82333	56.6237	2.24665	25.2036	20.3228	6.03932
PSN1428	7	Biological Replicate #1	24.0033		4.58	23.9176	1.90381	12.563
PSN1428	7	Biological Replicate #2	23.45		5.13333	35.0984	1.73441	20.2365
PSN1428	7	Biological Replicate #3	22.8267		5.75667	54.0666	1.99692	27.075	19.9582	7.25999
PSN1428	8	Biological Replicate #1	23.0233		5.56	47.1766	1.56193	30.204
PSN1428	8	Biological Replicate #2	22.94		5.64333	49.9819	1.65864	30.1343
PSN1428	8	Biological Replicate #3	23.2		5.38333	41.7393	1.60832	25.9521	28.7634	2.43497
PSN1428	9	Biological Replicate #1	23.7533		4.83	28.443	0.942422	30.1807
PSN1428	9	Biological Replicate #2	23.24		5.34333	40.5979	1.23685	32.8237
PSN1428	9	Biological Replicate #3	23.7667		4.81667	28.1813	0.898478	31.3656	31.4567	1.32385
PSN1428	10	Biological Replicate #1	24.4167		4.16667	17.9594	0.785794	22.8551
PSN1428	10	Biological Replicate #2	23.86		4.72333	26.4159	1.25895	20.9824
PSN1428	10	Biological Replicate #3	24.1267		4.45667	21.9579	0.913128	24.0469	22.6281	1.54477
